# Supplementary material for: Galaxy Integrated Omics: Web-based Standards-Compliant Workflows for Proteomics Informed by Transcriptomics
Source: Mol Cell Proteomics. 2015 Aug 12;14(11):3087–93. doi: 10.1074/mcp.O115.048777 (PMC4638048; doi:10.1074/mcp.O115.048777)
Supplement: Supplemental Data [file supp_O115.048777_mcp.O115.048777-1.zip]

Archive with 8 entries (8 files):
- PIT_denovo_peptides.csv
- PIT_denovo_prt.csv
- PIT_genome_guided_peptides.csv
- PIT_genome_guided_prt.csv
- standard_de_novo_peptides.csv
- standard_de_novo_prt.csv
- standard_genome_guided_peptides.csv
- standard_genome_guided_prt.csv
