# Supplementary material for: Galaxy Integrated Omics: Web-based Standards-Compliant Workflows for Proteomics Informed by Transcriptomics
Source: Mol Cell Proteomics. 2015 Aug 12;14(11):3087–93. doi: 10.1074/mcp.O115.048777 (PMC4638048; doi:10.1074/mcp.O115.048777)
Supplement: Supplemental Data [file supp_O115.048777_mcp.O115.048777-1.zip › standard_de_novo_peptides.csv]

Raw data location	Spectrum ID	Spectrum Title	Retention Time (s)	PSM_ID	rank	Pass Threshold	Calc m/z	Exp m/z	Charge	Sequence	Modifications	MS-GF:RawScore	MS-GF:DeNovoScore	MS-GF:SpecEValue	MS-GF:EValue	PSM-level local FDR	PSM-level q-value	PSM-level FDRScore	proteinacc_start_stop_pre_post_;	Is decoy
C:\Data\HUMAN\mgf\DM_from_raw.mgf	index=42192	DM_1.10699.10699.2	-1.0	SII_42193_1	1	true	1095.456298828125	1095.4581298828125	2	NMGGPYGGGNYGPGGSGGSGGYGGR		244	246	1.7403988E-31	4.772775E-24	0.0	0.0	1.0301084021331957E-25	sw|P22626-2|ROA2_HUMAN_314_338_R_S;sw|P22626|ROA2_HUMAN_326_350_R_S	false
C:\Data\HUMAN\mgf\DM_from_raw.mgf	index=80090	DM_1.10806.10806.2	-1.0	SII_80091_1	1	true	1095.456298828125	1095.458251953125	2	NMGGPYGGGNYGPGGSGGSGGYGGR		232	235	3.7003986E-31	1.0147772E-23	0.0	0.0	2.1901944257024444E-25	sw|P22626-2|ROA2_HUMAN_314_338_R_S;sw|P22626|ROA2_HUMAN_326_350_R_S	false
C:\Data\HUMAN\mgf\DM_from_raw.mgf	index=80144	DM_1.10870.10870.2	-1.0	SII_80145_1	1	true	1100.46044921875	1100.4615478515625	2	NMGGPYGGGNYGPGGSGGSGGYGGR	unknown modification:25	216	219	7.059169E-30	1.9358681E-22	0.0	0.0	4.178185636724181E-24	sw|P22626-2|ROA2_HUMAN_314_338_R_S;sw|P22626|ROA2_HUMAN_326_350_R_S	false
C:\Data\HUMAN\mgf\DM_from_raw.mgf	index=99531	DM_1.10832.10832.2	-1.0	SII_99532_1	1	true	1095.456298828125	1095.456298828125	2	NMGGPYGGGNYGPGGSGGSGGYGGR		230	233	3.3065115E-29	9.067597E-22	0.0	0.0	1.9570601708351552E-23	sw|P22626-2|ROA2_HUMAN_314_338_R_S;sw|P22626|ROA2_HUMAN_326_350_R_S	false
C:\Data\HUMAN\mgf\DM_from_raw.mgf	index=8220	DM_1.10524.10524.2	-1.0	SII_8221_1	1	true	1095.456298828125	1095.4580078125	2	NMGGPYGGGNYGPGGSGGSGGYGGR		211	215	1.1735262E-28	3.2182144E-21	0.0	0.0	6.945874660561291E-23	sw|P22626-2|ROA2_HUMAN_314_338_R_S;sw|P22626|ROA2_HUMAN_326_350_R_S	false
C:\Data\HUMAN\mgf\DM_from_raw.mgf	index=61033	DM_1.10801.10801.2	-1.0	SII_61034_1	1	true	1095.456298828125	1095.4573974609375	2	NMGGPYGGGNYGPGGSGGSGGYGGR		223	229	1.1911075E-28	3.2664284E-21	0.0	0.0	7.049934974530522E-23	sw|P22626-2|ROA2_HUMAN_314_338_R_S;sw|P22626|ROA2_HUMAN_326_350_R_S	false
C:\Data\HUMAN\mgf\DM_from_raw.mgf	index=59044	DM_1.8457.8457.2	-1.0	SII_59045_1	1	true	1103.4537353515625	1103.4547119140625	2	NMGGPYGGGNYGPGGSGGSGGYGGR	Oxidation:2	255	263	1.5233204E-27	4.1774708E-20	0.0	0.0	9.016238500130601E-22	sw|P22626-2|ROA2_HUMAN_314_338_R_S;sw|P22626|ROA2_HUMAN_326_350_R_S	false
C:\Data\HUMAN\mgf\DM_from_raw.mgf	index=78027	DM_1.8362.8362.2	-1.0	SII_78028_1	1	true	1103.4537353515625	1103.45947265625	2	NMGGPYGGGNYGPGGSGGSGGYGGR	Oxidation:2	226	237	9.876374E-27	2.708443E-19	0.0	0.0	5.845634648603463E-21	sw|P22626-2|ROA2_HUMAN_314_338_R_S;sw|P22626|ROA2_HUMAN_326_350_R_S	false
C:\Data\HUMAN\mgf\DM_from_raw.mgf	index=138031	DM_1.9429.9429.2	-1.0	SII_138032_1	1	true	1045.4561767578125	1045.459716796875	2	SSSSSSASAAAAAAAASSSASCSR	Carbamidomethyl:22	253	255	1.8846018E-26	5.1384847E-19	0.0	0.0	1.1090395553326677E-20	sw|Q07065|CKAP4_HUMAN_79_102_K_R	false
C:\Data\HUMAN\mgf\DM_from_raw.mgf	index=40178	DM_1.8331.8331.2	-1.0	SII_40179_1	1	true	1103.4537353515625	1103.4549560546875	2	NMGGPYGGGNYGPGGSGGSGGYGGR	Oxidation:2	250	265	3.6975344E-26	1.0139917E-18	0.0	0.0	2.1884990804371098E-20	sw|P22626-2|ROA2_HUMAN_314_338_R_S;sw|P22626|ROA2_HUMAN_326_350_R_S	false
C:\Data\HUMAN\mgf\DM_from_raw.mgf	index=77891	DM_1.8203.8203.2	-1.0	SII_77892_1	1	true	1093.027587890625	1093.028076171875	2	SLAGSSGPGASSGTSGDHGELVVR		244	260	4.927335E-26	1.3434686E-18	0.0	0.0	2.89960933180827E-20	sw|P29692-2|EF1D_HUMAN_426_449_K_I;sw|P29692|EF1D_HUMAN_60_83_K_I;tr|E9PL12|E9PL12_HUMAN_60_83_K_I;tr|E9PK01|E9PK01_HUMAN_60_83_K_I;tr|E9PIZ1|E9PIZ1_HUMAN_76_99_K_I;tr|E9PI39|E9PI39_HUMAN_60_83_K_I;tr|H0YCK7|H0YCK7_HUMAN_140_163_K_I;tr|E9PRY8|E9PRY8_HUMAN_476_499_K_I;tr|E9PQ49|E9PQ49_HUMAN_60_83_K_I;tr|E9PPR1|E9PPR1_HUMAN_60_83_K_I;tr|E9PMW7|E9PMW7_HUMAN_60_83_K_I	false
C:\Data\HUMAN\mgf\DM_from_raw.mgf	index=82468	DM_1.13601.13601.2	-1.0	SII_82469_1	1	true	1285.632080078125	1285.6356201171875	2	LVQDVANNTNEEAGDGTTTATVLAR	unknown modification:25	225	229	1.5099877E-25	4.140908E-18	0.0	0.0	8.937324980248529E-20	tr|E7EXB4|E7EXB4_HUMAN_97_121_K_S;tr|E7ESH4|E7ESH4_HUMAN_97_121_K_S;sw|P10809|CH60_HUMAN_97_121_K_S;tr|C9JL25|C9JL25_HUMAN_139_163_K_S;tr|B7Z712|B7Z712_HUMAN_97_121_K_S	false
C:\Data\HUMAN\mgf\DM_from_raw.mgf	index=40183	DM_1.8337.8337.2	-1.0	SII_40184_1	1	true	1108.4578857421875	1108.459228515625	2	NMGGPYGGGNYGPGGSGGSGGYGGR	Oxidation:2;unknown modification:25	245	267	1.6754093E-25	4.594551E-18	0.0	0.0	9.91642302251725E-20	sw|P22626-2|ROA2_HUMAN_314_338_R_S;sw|P22626|ROA2_HUMAN_326_350_R_S	false
C:\Data\HUMAN\mgf\DM_from_raw.mgf	index=136438	DM_1.7558.7558.2	-1.0	SII_136439_1	1	true	1083.4884033203125	1083.4896240234375	2	GPGASGEQPEPGEAAAGGAAEEAR		249	258	3.2724292E-25	8.922483E-18	0.0	0.0	1.9257402048474112E-19	sw|Q9H3P7|GCP60_HUMAN_50_73_R_R	false
C:\Data\HUMAN\mgf\DM_from_raw.mgf	index=42200	DM_1.10709.10709.2	-1.0	SII_42201_1	1	true	1100.46044921875	1100.46142578125	2	NMGGPYGGGNYGPGGSGGSGGYGGR	unknown modification:25	227	244	5.703289E-25	1.5640389E-17	0.0	0.0	3.3756663830856496E-19	sw|P22626-2|ROA2_HUMAN_314_338_R_S;sw|P22626|ROA2_HUMAN_326_350_R_S	false
C:\Data\HUMAN\mgf\DM_from_raw.mgf	index=16456	DM_1.20275.20275.2	-1.0	SII_16457_1	1	true	1116.6019287109375	1116.6036376953125	2	NYTPTPPPVSTVDAAIQTVVR	unknown modification:21	169	170	7.5971575E-25	2.03441E-17	0.0	0.0	4.390868696688603E-19	sw|P68951|NP_ADE05_70_90_R_G	false
C:\Data\HUMAN\mgf\DM_from_raw.mgf	index=172054	DM_1.2155.2155.2	-1.0	SII_172055_1	1	true	896.3674926757812	896.3670654296875	2	GGSGGSYGGGGSGGGYGGGSGSR		213	220	8.489521E-25	2.3011457E-17	0.0	0.0	4.96656456695041E-19	sw|P35527|K1C9_HUMAN_491_513_R_G;tr|K7EQQ3|K7EQQ3_HUMAN_258_280_R_G	false
C:\Data\HUMAN\mgf\DM_from_raw.mgf	index=130296	DM_1.23256.23256.2	-1.0	SII_130297_1	1	true	1144.58447265625	1144.5845947265625	2	VQDDEVGDGTTSVTVLAAELLR		279	285	1.3014208E-24	3.5064646E-17	0.0	0.0	7.568005293026835E-19	tr|F8VQ14|F8VQ14_HUMAN_90_111_R_E;tr|F5GWF6|F5GWF6_HUMAN_90_111_R_E;sw|P78371-2|TCPB_HUMAN_43_64_R_E;sw|P78371|TCPB_HUMAN_90_111_R_E	false
C:\Data\HUMAN\mgf\DM_from_raw.mgf	index=8215	DM_1.10518.10518.2	-1.0	SII_8216_1	1	true	1100.46044921875	1100.4609375	2	NMGGPYGGGNYGPGGSGGSGGYGGR	unknown modification:25	220	237	1.4409735E-24	3.9516473E-17	0.0	0.0	8.52884346317804E-19	sw|P22626-2|ROA2_HUMAN_314_338_R_S;sw|P22626|ROA2_HUMAN_326_350_R_S	false
C:\Data\HUMAN\mgf\DM_from_raw.mgf	index=48068	DM_1.17558.17558.2	-1.0	SII_48069_1	1	true	1049.0103759765625	1049.0103759765625	2	APPAPGPASGGSGEVDELFDVK		219	241	1.889144E-24	5.0899877E-17	0.0	0.0	1.0985724440235753E-18	sw|O14579-2|COPE_HUMAN_2_23_-_N;sw|O14579-3|COPE_HUMAN_2_23_-_N;sw|O14579|COPE_HUMAN_2_23_-_N;tr|M0R061|M0R061_HUMAN_2_23_-_N;tr|M0QXB4|M0QXB4_HUMAN_2_23_-_N	false
C:\Data\HUMAN\mgf\DM_from_raw.mgf	index=140530	DM_1.12347.12347.2	-1.0	SII_140531_1	1	true	1132.9991455078125	1133.00341796875	2	TYFSCTSAHTSTGDGTAMITR	Carbamidomethyl:5	222	232	2.3123665E-24	6.192187E-17	0.0	0.0	1.336460205285174E-18	sw|P31040|DHSA_HUMAN_262_282_R_A;tr|D6RFM5|D6RFM5_HUMAN_262_282_R_A;tr|E9PBJ5|E9PBJ5_HUMAN_214_234_R_A	false
C:\Data\HUMAN\mgf\DM_from_raw.mgf	index=11717	DM_1.14625.14625.2	-1.0	SII_11718_1	1	true	1086.4326171875	1086.4346923828125	2	ECPSDECGAGVFMASHFDR	Carbamidomethyl:2;Carbamidomethyl:7	218	227	2.609116E-24	6.8983554E-17	0.0	0.0	1.4888725863760396E-18	sw|P62979|RS27A_HUMAN_120_138_R_H	false
C:\Data\HUMAN\mgf\DM_from_raw.mgf	index=53657	DM_1.2072.2072.2	-1.0	SII_53658_1	1	true	896.3674926757812	896.3682861328125	2	GGSGGSYGGGGSGGGYGGGSGSR		219	229	2.77857E-24	7.531514E-17	0.0	0.0	1.6255272566135619E-18	sw|P35527|K1C9_HUMAN_491_513_R_G;tr|K7EQQ3|K7EQQ3_HUMAN_258_280_R_G	false
C:\Data\HUMAN\mgf\DM_from_raw.mgf	index=61032	DM_1.10800.10800.2	-1.0	SII_61033_1	1	true	1100.46044921875	1100.4583740234375	2	NMGGPYGGGNYGPGGSGGSGGYGGR	unknown modification:25	225	243	2.9563716E-24	8.107393E-17	0.0	0.0	1.7498192662959927E-18	sw|P22626-2|ROA2_HUMAN_314_338_R_S;sw|P22626|ROA2_HUMAN_326_350_R_S	false
C:\Data\HUMAN\mgf\DM_from_raw.mgf	index=68685	DM_1.19753.19753.2	-1.0	SII_68686_1	1	true	1147.0201416015625	1147.0223388671875	2	WGDAGAEYVVESTGVFTTMEK	Oxidation:19	221	222	3.0359395E-24	8.1298116E-17	0.0	0.0	1.7546578744901905E-18	sw|P04406-2|G3P_HUMAN_45_65_K_A;sw|P04406|G3P_HUMAN_87_107_K_A;tr|E7EUT5|E7EUT5_HUMAN_12_32_K_A	false
C:\Data\HUMAN\mgf\DM_from_raw.mgf	index=128163	DM_1.20750.20750.2	-1.0	SII_128164_1	1	true	1178.0587158203125	1178.062744140625	2	TMMACGGSIQTSVNALSADVLGR	Oxidation:2;Carbamidomethyl:5	219	226	3.0692452E-24	8.3194094E-17	0.0	0.0	1.7955787825166465E-18	sw|Q99832|TCPH_HUMAN_322_344_R_C;tr|B7Z1C9|B7Z1C9_HUMAN_194_216_R_C;tr|F5GZK5|F5GZK5_HUMAN_222_244_R_C;sw|Q99832-2|TCPH_HUMAN_118_140_R_C;sw|Q99832-3|TCPH_HUMAN_278_300_R_C;sw|Q99832-4|TCPH_HUMAN_235_257_R_C	false
C:\Data\HUMAN\mgf\DM_from_raw.mgf	index=128163	DM_1.20750.20750.2	-1.0	SII_128164_2	2	true	1178.0587158203125	1178.062744140625	2	TMMACGGSIQTSVNALSADVLGR	Oxidation:3;Carbamidomethyl:5	219	226	3.0692452E-24	8.3194094E-17	0.0	0.0	1.7955787825166465E-18	sw|Q99832|TCPH_HUMAN_322_344_R_C;tr|B7Z1C9|B7Z1C9_HUMAN_194_216_R_C;tr|F5GZK5|F5GZK5_HUMAN_222_244_R_C;sw|Q99832-2|TCPH_HUMAN_118_140_R_C;sw|Q99832-3|TCPH_HUMAN_278_300_R_C;sw|Q99832-4|TCPH_HUMAN_235_257_R_C	false
C:\Data\HUMAN\mgf\DM_from_raw.mgf	index=126281	DM_1.18545.18545.2	-1.0	SII_126282_1	1	true	1085.0462646484375	1085.0440673828125	2	FGQAATMEGIGAIGGTPPAFNR	unknown modification:22	244	253	3.49962E-24	9.4291516E-17	0.0	0.0	2.035094528476131E-18	sw|Q15233-2|NONO_HUMAN_346_367_R_A;sw|Q15233|NONO_HUMAN_435_456_R_A	false
C:\Data\HUMAN\mgf\DM_from_raw.mgf	index=126283	DM_1.18547.18547.2	-1.0	SII_126284_1	1	true	1082.0362548828125	1082.034423828125	2	FGQAATMEGIGAIGGTPPAFNR		260	273	3.5613615E-24	9.595503E-17	0.0	0.0	2.070998164169542E-18	sw|Q15233-2|NONO_HUMAN_346_367_R_A;sw|Q15233|NONO_HUMAN_435_456_R_A	false
C:\Data\HUMAN\mgf\DM_from_raw.mgf	index=38843	DM_1.6741.6741.2	-1.0	SII_38844_1	1	true	955.8986206054688	955.898193359375	2	SSGSPYGGGYGSGGGSGGYGSR		205	214	3.6022394E-24	9.705642E-17	0.0	0.0	2.0947694731674622E-18	sw|P51991-2|ROA3_HUMAN_333_354_R_R;tr|H7C1J8|H7C1J8_HUMAN_92_113_R_R;sw|P51991|ROA3_HUMAN_355_376_R_R	false
C:\Data\HUMAN\mgf\DM_from_raw.mgf	index=57707	DM_1.6869.6869.2	-1.0	SII_57708_1	1	true	955.8986206054688	955.8954467773438	2	SSGSPYGGGYGSGGGSGGYGSR		196	204	3.7010825E-24	9.971958E-17	0.0	0.0	2.152248476309765E-18	sw|P51991-2|ROA3_HUMAN_333_354_R_R;tr|H7C1J8|H7C1J8_HUMAN_92_113_R_R;sw|P51991|ROA3_HUMAN_355_376_R_R	false
C:\Data\HUMAN\mgf\DM_from_raw.mgf	index=156333	DM_1.7387.7387.2	-1.0	SII_156334_1	1	true	1135.5364990234375	1135.5396728515625	2	GGGGPGGGGPGGGSAGGPSQPPGGGGPGIR		218	242	3.7232775E-24	1.0494657E-16	0.0	0.0	2.2650626424262524E-18	sw|Q92945|FUBP2_HUMAN_41_70_R_K	false
C:\Data\HUMAN\mgf\DM_from_raw.mgf	index=47680	DM_1.17105.17105.2	-1.0	SII_47681_1	1	true	995.5067749023438	995.5057373046875	2	PSSINYMVAPVTGNDVGIR		210	211	4.5688623E-24	1.2079813E-16	0.0	0.0	2.6071869860820605E-18	sw|O00560|SDCB1_HUMAN_86_104_R_R;sw|O00560-2|SDCB1_HUMAN_85_103_R_R;sw|O00560-3|SDCB1_HUMAN_80_98_R_R;tr|G5EA09|G5EA09_HUMAN_106_124_R_R	false
C:\Data\HUMAN\mgf\DM_from_raw.mgf	index=106433	DM_1.18941.18941.2	-1.0	SII_106434_1	1	true	1082.0362548828125	1082.03515625	2	FGQAATMEGIGAIGGTPPAFNR		248	258	4.6255703E-24	1.2462839E-16	0.0	0.0	2.6898555176670334E-18	sw|Q15233-2|NONO_HUMAN_346_367_R_A;sw|Q15233|NONO_HUMAN_435_456_R_A	false
C:\Data\HUMAN\mgf\DM_from_raw.mgf	index=128980	DM_1.21710.21710.2	-1.0	SII_128981_1	1	true	1170.061279296875	1170.0635986328125	2	TMMACGGSIQTSVNALSADVLGR	Carbamidomethyl:5	242	254	5.4976253E-24	1.4901709E-16	0.0	0.0	3.2162370208199347E-18	sw|Q99832|TCPH_HUMAN_322_344_R_C;tr|B7Z1C9|B7Z1C9_HUMAN_194_216_R_C;tr|F5GZK5|F5GZK5_HUMAN_222_244_R_C;sw|Q99832-2|TCPH_HUMAN_118_140_R_C;sw|Q99832-3|TCPH_HUMAN_278_300_R_C;sw|Q99832-4|TCPH_HUMAN_235_257_R_C	false
C:\Data\HUMAN\mgf\DM_from_raw.mgf	index=83447	DM_1.14747.14747.3	-1.0	SII_83448_1	1	true	984.4593505859375	984.4592895507812	3	HVNGQDQIVPGLYACGEAACASVHGANR	Carbamidomethyl:15;Carbamidomethyl:20	111	122	6.1654008E-24	1.7192817E-16	0.0	0.0	3.7107270399376554E-18	sw|P31040|DHSA_HUMAN_424_451_R_L;tr|D6RFM5|D6RFM5_HUMAN_424_451_R_L;tr|E9PBJ5|E9PBJ5_HUMAN_376_403_R_L	false
C:\Data\HUMAN\mgf\DM_from_raw.mgf	index=203601	DM_1.15474.15474.2	-1.0	SII_203602_1	1	true	1074.003662109375	1074.006103515625	2	SADESGQALLAAGHYASDEVR		250	258	6.643541E-24	1.7790453E-16	0.0	0.0	3.839714864634456E-18	sw|Q13813-2|SPTN1_HUMAN_419_439_K_E;sw|Q13813-3|SPTN1_HUMAN_419_439_K_E;sw|Q13813|SPTN1_HUMAN_419_439_K_E;tr|A6NG51|A6NG51_HUMAN_419_439_K_E	false
C:\Data\HUMAN\mgf\DM_from_raw.mgf	index=72708	DM_1.2024.2024.2	-1.0	SII_72709_1	1	true	896.3674926757812	896.366455078125	2	GGSGGSYGGGGSGGGYGGGSGSR		209	218	6.738597E-24	1.8265453E-16	0.0	0.0	3.9422341518443644E-18	sw|P35527|K1C9_HUMAN_491_513_R_G;tr|K7EQQ3|K7EQQ3_HUMAN_258_280_R_G	false
C:\Data\HUMAN\mgf\DM_from_raw.mgf	index=146861	DM_1.19737.19737.2	-1.0	SII_146862_1	1	true	1004.4501953125	1004.4514770507812	2	TIGGGDDSFNTFFSETGAGK		221	231	6.870077E-24	1.8281744E-16	0.0	0.0	3.9457502396505465E-18	sw|P68363|TBA1B_HUMAN_41_60_K_H;sw|Q71U36|TBA1A_HUMAN_41_60_K_H;tr|F8VQQ4|F8VQQ4_HUMAN_6_25_K_H;tr|F8VRZ4|F8VRZ4_HUMAN_6_25_K_H;tr|F8VS66|F8VS66_HUMAN_41_60_K_H;tr|F8VRK0|F8VRK0_HUMAN_6_25_K_H;tr|F8W0F6|F8W0F6_HUMAN_41_60_K_H;sw|Q71U36-2|TBA1A_HUMAN_6_25_K_H;sw|Q6PEY2|TBA3E_HUMAN_41_60_K_H;tr|F5H5D3|F5H5D3_HUMAN_111_130_K_H;tr|F8VX09|F8VX09_HUMAN_6_25_K_H;sw|Q13748-2|TBA3C_HUMAN_41_60_K_H;tr|F8VV…	false
C:\Data\HUMAN\mgf\DM_from_raw.mgf	index=77921	DM_1.8238.8238.2	-1.0	SII_77922_1	1	true	1098.03173828125	1098.0313720703125	2	SLAGSSGPGASSGTSGDHGELVVR	unknown modification:24	186	199	7.576123E-24	2.0656772E-16	0.0	0.0	4.458352718942279E-18	sw|P29692-2|EF1D_HUMAN_426_449_K_I;sw|P29692|EF1D_HUMAN_60_83_K_I;tr|E9PL12|E9PL12_HUMAN_60_83_K_I;tr|E9PK01|E9PK01_HUMAN_60_83_K_I;tr|E9PIZ1|E9PIZ1_HUMAN_76_99_K_I;tr|E9PI39|E9PI39_HUMAN_60_83_K_I;tr|H0YCK7|H0YCK7_HUMAN_140_163_K_I;tr|E9PRY8|E9PRY8_HUMAN_476_499_K_I;tr|E9PQ49|E9PQ49_HUMAN_60_83_K_I;tr|E9PPR1|E9PPR1_HUMAN_60_83_K_I;tr|E9PMW7|E9PMW7_HUMAN_60_83_K_I	false
C:\Data\HUMAN\mgf\DM_from_raw.mgf	index=106441	DM_1.18950.18950.2	-1.0	SII_106442_1	1	true	1087.0404052734375	1087.0389404296875	2	FGQAATMEGIGAIGGTPPAFNR	unknown modification:22	251	263	8.4657326E-24	2.2809525E-16	0.0	0.0	4.922981567571734E-18	sw|Q15233-2|NONO_HUMAN_346_367_R_A;sw|Q15233|NONO_HUMAN_435_456_R_A	false
C:\Data\HUMAN\mgf\DM_from_raw.mgf	index=143303	DM_1.15583.15583.2	-1.0	SII_143304_1	1	true	1062.491455078125	1062.4942626953125	2	QLEVYTSGGDPESVAGEYGR	unknown modification:20	276	281	8.831078E-24	2.3500103E-16	0.0	0.0	5.072029071409299E-18	sw|Q9Y262-2|EIF3L_HUMAN_195_214_R_H;tr|B0QY90|B0QY90_HUMAN_145_164_R_H;tr|B0QY89|B0QY89_HUMAN_286_305_R_H;sw|Q9Y262|EIF3L_HUMAN_243_262_R_H	false
C:\Data\HUMAN\mgf\DM_from_raw.mgf	index=68323	DM_1.19330.19330.2	-1.0	SII_68324_1	1	true	1090.449462890625	1090.44970703125	2	CSQFCTTGMDGGMSIWDVK	Carbamidomethyl:1;Carbamidomethyl:5	210	222	1.4159081E-23	3.7435812E-16	0.0	0.0	8.079774236556032E-18	sw|O15143|ARC1B_HUMAN_342_360_K_S	false
C:\Data\HUMAN\mgf\DM_from_raw.mgf	index=103266	DM_1.15219.15219.2	-1.0	SII_103267_1	1	true	1155.055908203125	1155.0584716796875	2	YGKDATNVGDEGGFAPNILENK		238	250	1.4369657E-23	3.8716677E-16	0.0	0.0	8.356223429844702E-18	sw|P06733-2|ENOA_HUMAN_107_128_K_E;sw|P06733|ENOA_HUMAN_200_221_K_E	false
C:\Data\HUMAN\mgf\DM_from_raw.mgf	index=102610	DM_1.14450.14450.2	-1.0	SII_102611_1	1	true	1088.9761962890625	1088.9752197265625	2	YHTSQSGDEMTSLSEYVSR		258	270	1.4406421E-23	3.8089761E-16	0.0	0.0	8.220916100454205E-18	sw|P08238|HS90B_HUMAN_457_475_R_M	false
C:\Data\HUMAN\mgf\DM_from_raw.mgf	index=110563	DM_1.23992.23992.2	-1.0	SII_110564_1	1	true	1149.588623046875	1149.58935546875	2	VQDDEVGDGTTSVTVLAAELLR	unknown modification:22	239	249	1.489863E-23	4.0141913E-16	0.0	0.0	8.663832227372913E-18	tr|F8VQ14|F8VQ14_HUMAN_90_111_R_E;tr|F5GWF6|F5GWF6_HUMAN_90_111_R_E;sw|P78371-2|TCPB_HUMAN_43_64_R_E;sw|P78371|TCPB_HUMAN_90_111_R_E	false
C:\Data\HUMAN\mgf\DM_from_raw.mgf	index=109995	DM_1.23290.23290.2	-1.0	SII_109996_1	1	true	977.001220703125	977.0008544921875	2	GHYTEGAELVDAVLDVVR	unknown modification:18	218	218	1.5193838E-23	3.99056E-16	0.0	0.0	8.612828774070945E-18	sw|Q9BUF5|TBB6_HUMAN_104_121_K_K;sw|P04350|TBB4A_HUMAN_104_121_K_K;tr|K7ES63|K7ES63_HUMAN_32_49_K_K;tr|M0R278|M0R278_HUMAN_149_166_K_K;tr|M0R1I1|M0R1I1_HUMAN_32_49_K_K;tr|K7EL29|K7EL29_HUMAN_104_121_K_K;tr|K7ESM5|K7ESM5_HUMAN_67_84_K_K	false
C:\Data\HUMAN\mgf\DM_from_raw.mgf	index=126304	DM_1.18572.18572.2	-1.0	SII_126305_1	1	true	1087.0404052734375	1087.0380859375	2	FGQAATMEGIGAIGGTPPAFNR	unknown modification:22	251	261	1.5228477E-23	4.1030628E-16	0.0	0.0	8.855643655441868E-18	sw|Q15233-2|NONO_HUMAN_346_367_R_A;sw|Q15233|NONO_HUMAN_435_456_R_A	false
C:\Data\HUMAN\mgf\DM_from_raw.mgf	index=202991	DM_1.14762.14762.2	-1.0	SII_202992_1	1	true	1088.9761962890625	1088.9765625	2	YHTSQSGDEMTSLSEYVSR		262	272	1.6021285E-23	4.2359374E-16	0.0	0.0	9.142427008711376E-18	sw|P08238|HS90B_HUMAN_457_475_R_M	false
C:\Data\HUMAN\mgf\DM_from_raw.mgf	index=108995	DM_1.22033.22033.2	-1.0	SII_108996_1	1	true	1175.0654296875	1175.068603515625	2	TMMACGGSIQTSVNALSADVLGR	Carbamidomethyl:5;unknown modification:23	204	214	1.6206893E-23	4.3929948E-16	0.0	0.0	9.481404118164879E-18	sw|Q99832|TCPH_HUMAN_322_344_R_C;tr|B7Z1C9|B7Z1C9_HUMAN_194_216_R_C;tr|F5GZK5|F5GZK5_HUMAN_222_244_R_C;sw|Q99832-2|TCPH_HUMAN_118_140_R_C;sw|Q99832-3|TCPH_HUMAN_278_300_R_C;sw|Q99832-4|TCPH_HUMAN_235_257_R_C	false
C:\Data\HUMAN\mgf\DM_from_raw.mgf	index=138020	DM_1.9416.9416.2	-1.0	SII_138021_1	1	true	1048.46630859375	1048.4688720703125	2	SSSSSSASAAAAAAAASSSASCSR	Carbamidomethyl:22;unknown modification:24	253	264	1.7575625E-23	4.792104E-16	0.0	0.0	1.0342801817173648E-17	sw|Q07065|CKAP4_HUMAN_79_102_K_R	false
C:\Data\HUMAN\mgf\DM_from_raw.mgf	index=95860	DM_1.6471.6471.2	-1.0	SII_95861_1	1	true	1049.4468994140625	1049.4482421875	2	YGDGGSTFQSTTGHCVHMR	Carbamidomethyl:15	192	198	1.8193445E-23	4.8102445E-16	0.0	0.0	1.0381954472534307E-17	tr|H0YBD7|H0YBD7_HUMAN_90_108_R_G;tr|H0YBG7|H0YBG7_HUMAN_32_50_R_G;tr|E9PCY7|E9PCY7_HUMAN_276_294_R_G;tr|H0YB39|H0YB39_HUMAN_151_169_R_G;tr|D6RIT2|D6RIT2_HUMAN_139_157_R_G;tr|F5GZT4|F5GZT4_HUMAN_6_24_R_G;tr|G8JLB6|G8JLB6_HUMAN_276_294_R_G;sw|P31943|HNRH1_HUMAN_276_294_R_G	false
C:\Data\HUMAN\mgf\DM_from_raw.mgf	index=190796	DM_1.24056.24056.2	-1.0	SII_190797_1	1	true	1058.012451171875	1058.0145263671875	2	AGTLSITEFADMLSGNAGGFR		252	268	1.8314345E-23	4.904319E-16	0.0	0.0	1.0584995539579118E-17	sw|Q15149-4|PLEC_HUMAN_4224_4244_R_S;sw|Q15149-5|PLEC_HUMAN_4224_4244_R_S;sw|Q15149-6|PLEC_HUMAN_4228_4248_R_S;sw|Q15149-7|PLEC_HUMAN_4192_4212_R_S;sw|Q15149-8|PLEC_HUMAN_4202_4222_R_S;sw|Q15149-9|PLEC_HUMAN_4210_4230_R_S;sw|Q15149-2|PLEC_HUMAN_4251_4271_R_S;sw|Q15149-3|PLEC_HUMAN_4247_4267_R_S;sw|Q15149|PLEC_HUMAN_4361_4381_R_S	false
C:\Data\HUMAN\mgf\DM_from_raw.mgf	index=150078	DM_1.23493.23493.2	-1.0	SII_150079_1	1	true	1130.576416015625	1130.576416015625	2	SINPDEAVAYGAAVQAAILSGDK		265	272	1.9926041E-23	5.4010966E-16	0.0	0.0	1.1657191022818037E-17	tr|A8K7Q2|A8K7Q2_HUMAN_126_148_K_S;tr|E9PKE3|E9PKE3_HUMAN_343_365_K_S;tr|E9PNE6|E9PNE6_HUMAN_216_238_K_S;sw|P11142-2|HSP7C_HUMAN_362_384_K_S;sw|P11142|HSP7C_HUMAN_362_384_K_S	false
C:\Data\HUMAN\mgf\DM_from_raw.mgf	index=86826	DM_1.18703.18703.2	-1.0	SII_86827_1	1	true	1087.0404052734375	1087.0401611328125	2	FGQAATMEGIGAIGGTPPAFNR	unknown modification:22	233	245	2.0963142E-23	5.648174E-16	0.0	0.0	1.219045836879019E-17	sw|Q15233-2|NONO_HUMAN_346_367_R_A;sw|Q15233|NONO_HUMAN_435_456_R_A	false
C:\Data\HUMAN\mgf\DM_from_raw.mgf	index=207104	DM_1.19564.19564.2	-1.0	SII_207105_1	1	true	1014.0294799804688	1014.0299072265625	2	LNEAAAGLNQAATELVQASR		287	294	2.1385902E-23	5.690935E-16	0.0	0.0	1.2282749468587727E-17	sw|Q9Y490|TLN1_HUMAN_1242_1261_R_G;tr|Q5TCU6|Q5TCU6_HUMAN_1242_1261_R_G	false
C:\Data\HUMAN\mgf\DM_from_raw.mgf	index=129789	DM_1.22662.22662.2	-1.0	SII_129790_1	1	true	1138.14208984375	1138.1431884765625	2	IAIPGLAGAGNSVLLVSNLNPER		219	235	2.1666372E-23	5.872826E-16	0.0	0.0	1.2675324956375037E-17	sw|P26599|PTBP1_HUMAN_326_348_R_V;sw|P26599-3|PTBP1_HUMAN_352_374_R_V;sw|P26599-2|PTBP1_HUMAN_345_367_R_V;tr|K7EK45|K7EK45_HUMAN_177_199_R_V	false
C:\Data\HUMAN\mgf\DM_from_raw.mgf	index=189137	DM_1.22119.22119.2	-1.0	SII_189138_1	1	true	1090.05126953125	1090.0521240234375	2	LSAASTWLEDEGVGATTVMLK		227	235	2.1788408E-23	5.834624E-16	0.0	0.0	1.2592873549848871E-17	sw|Q9Y4L1|HYOU1_HUMAN_775_795_K_E;tr|E9PL22|E9PL22_HUMAN_713_733_K_E	false
C:\Data\HUMAN\mgf\DM_from_raw.mgf	index=15345	DM_1.18933.18933.2	-1.0	SII_15346_1	1	true	1058.994384765625	1058.9970703125	2	DQQEAALVDMVNDGVEDLR		240	243	2.2446674E-23	5.934774E-16	0.0	0.0	1.2809027373303025E-17	sw|P09211|GSTP1_HUMAN_83_101_K_C;tr|A8MX94|A8MX94_HUMAN_83_101_K_C	false
C:\Data\HUMAN\mgf\DM_from_raw.mgf	index=89481	DM_1.21941.21941.2	-1.0	SII_89482_1	1	true	1139.022705078125	1139.026123046875	2	WGDAGAEYVVESTGVFTTMEK		230	242	2.402646E-23	6.433942E-16	0.0	0.0	1.3886382058734506E-17	sw|P04406-2|G3P_HUMAN_45_65_K_A;sw|P04406|G3P_HUMAN_87_107_K_A;tr|E7EUT5|E7EUT5_HUMAN_12_32_K_A	false
C:\Data\HUMAN\mgf\DM_from_raw.mgf	index=151926	DM_1.2184.2184.2	-1.0	SII_151927_1	1	true	896.3674926757812	896.3681030273438	2	GGSGGSYGGGGSGGGYGGGSGSR		189	197	2.4776808E-23	6.715932E-16	0.0	0.0	1.449500129663602E-17	sw|P35527|K1C9_HUMAN_491_513_R_G;tr|K7EQQ3|K7EQQ3_HUMAN_258_280_R_G	false
C:\Data\HUMAN\mgf\DM_from_raw.mgf	index=190006	DM_1.23134.23134.2	-1.0	SII_190007_1	1	true	1037.0196533203125	1037.0206298828125	2	VTIAQGYDALSSMANIAGYK		230	244	2.5706165E-23	6.840586E-16	0.0	0.0	1.4764042122485783E-17	tr|E9PCX7|E9PCX7_HUMAN_52_71_R_A;tr|D6RAI5|D6RAI5_HUMAN_183_202_R_A;sw|Q13423|NNTM_HUMAN_183_202_R_A	false
C:\Data\HUMAN\mgf\DM_from_raw.mgf	index=44467	DM_1.13356.13356.2	-1.0	SII_44468_1	1	true	1285.632080078125	1285.6346435546875	2	LVQDVANNTNEEAGDGTTTATVLAR	unknown modification:25	229	244	2.6514915E-23	7.271306E-16	0.0	0.0	1.5693665435897396E-17	tr|E7EXB4|E7EXB4_HUMAN_97_121_K_S;tr|E7ESH4|E7ESH4_HUMAN_97_121_K_S;sw|P10809|CH60_HUMAN_97_121_K_S;tr|C9JL25|C9JL25_HUMAN_139_163_K_S;tr|B7Z712|B7Z712_HUMAN_97_121_K_S	false
C:\Data\HUMAN\mgf\DM_from_raw.mgf	index=1102	DM_1.2010.2010.2	-1.0	SII_1103_1	1	true	896.3674926757812	896.3668212890625	2	GGSGGSYGGGGSGGGYGGGSGSR		168	178	2.7043023E-23	7.3302057E-16	0.0	0.0	1.5820788704547447E-17	sw|P35527|K1C9_HUMAN_491_513_R_G;tr|K7EQQ3|K7EQQ3_HUMAN_258_280_R_G	false
C:\Data\HUMAN\mgf\DM_from_raw.mgf	index=169196	DM_1.22455.22455.2	-1.0	SII_169197_1	1	true	1139.022705078125	1139.026611328125	2	WGDAGAEYVVESTGVFTTMEK		241	252	2.7313836E-23	7.3142544E-16	0.0	0.0	1.578636100126173E-17	sw|P04406-2|G3P_HUMAN_45_65_K_A;sw|P04406|G3P_HUMAN_87_107_K_A;tr|E7EUT5|E7EUT5_HUMAN_12_32_K_A	false
C:\Data\HUMAN\mgf\DM_from_raw.mgf	index=162459	DM_1.14576.14576.2	-1.0	SII_162460_1	1	true	1129.5107421875	1129.5140380859375	2	YYTSASGDEMVSLKDYCTR	unknown modification:14;Carbamidomethyl:17;unknown modification:19	204	218	2.9875926E-23	7.8990264E-16	0.0	0.0	1.7048474866952514E-17	sw|P07900|HS90A_HUMAN_465_483_R_M;sw|P07900-2|HS90A_HUMAN_587_605_R_M;tr|Q86U12|Q86U12_HUMAN_286_304_R_M	false
C:\Data\HUMAN\mgf\DM_from_raw.mgf	index=76591	DM_1.6666.6666.2	-1.0	SII_76592_1	1	true	955.8986206054688	955.8970336914062	2	SSGSPYGGGYGSGGGSGGYGSR		201	209	3.1929738E-23	8.602943E-16	0.0	0.0	1.8567738616157187E-17	sw|P51991-2|ROA3_HUMAN_333_354_R_R;tr|H7C1J8|H7C1J8_HUMAN_92_113_R_R;sw|P51991|ROA3_HUMAN_355_376_R_R	false
C:\Data\HUMAN\mgf\DM_from_raw.mgf	index=187829	DM_1.20593.20593.2	-1.0	SII_187830_1	1	true	1179.545654296875	1179.55126953125	2	MQEAMTQEVSDVFSDTTTPIK		242	246	3.2418854E-23	8.681305E-16	0.0	0.0	1.873686738214335E-17	sw|P18206-2|VINC_HUMAN_587_607_R_L;tr|Q5JQ13|Q5JQ13_HUMAN_259_279_R_L;sw|P18206|VINC_HUMAN_587_607_R_L	false
C:\Data\HUMAN\mgf\DM_from_raw.mgf	index=124166	DM_1.16075.16075.2	-1.0	SII_124167_1	1	true	981.4931030273438	981.49169921875	2	GHVFEESQVAGTPMFVVK		199	203	3.738026E-23	9.817675E-16	0.0	0.0	2.118949564333752E-17	sw|P13639|EF2_HUMAN_768_785_R_A	false
C:\Data\HUMAN\mgf\DM_from_raw.mgf	index=72896	DM_1.2245.2245.2	-1.0	SII_72897_1	1	true	852.8578491210938	852.856201171875	2	NQGGYGGSSSSSSYGSGR	unknown modification:18	181	181	3.7608357E-23	9.877584E-16	0.0	0.0	2.1318797284968222E-17	sw|P09651|ROA1_HUMAN_353_370_R_R;tr|H0YH80|H0YH80_HUMAN_172_189_R_R;tr|F8W6I7|F8W6I7_HUMAN_288_305_R_R;sw|P09651-2|ROA1_HUMAN_301_318_R_R;sw|P09651-3|ROA1_HUMAN_248_265_R_R	false
C:\Data\HUMAN\mgf\DM_from_raw.mgf	index=35081	DM_1.2254.2254.2	-1.0	SII_35082_1	1	true	852.8578491210938	852.8555908203125	2	NQGGYGGSSSSSSYGSGR	unknown modification:18	168	168	4.1826636E-23	1.0985487E-15	0.0	0.0	2.3709985197762293E-17	sw|P09651|ROA1_HUMAN_353_370_R_R;tr|H0YH80|H0YH80_HUMAN_172_189_R_R;tr|F8W6I7|F8W6I7_HUMAN_288_305_R_R;sw|P09651-2|ROA1_HUMAN_301_318_R_R;sw|P09651-3|ROA1_HUMAN_248_265_R_R	false
C:\Data\HUMAN\mgf\DM_from_raw.mgf	index=186075	DM_1.18546.18546.2	-1.0	SII_186076_1	1	true	1277.6365966796875	1277.6405029296875	2	GLVEPVDVVDNADGTQTVNYVPSR	unknown modification:24	222	233	4.2431613E-23	1.1569245E-15	0.0	0.0	2.4969910546458746E-17	sw|P21333|FLNA_HUMAN_1492_1515_K_E;sw|P21333-2|FLNA_HUMAN_1492_1515_K_E;tr|Q5HY54|Q5HY54_HUMAN_1492_1515_K_E	false
C:\Data\HUMAN\mgf\DM_from_raw.mgf	index=107444	DM_1.20150.20150.2	-1.0	SII_107445_1	1	true	1351.6314697265625	1351.6317138671875	2	YIYDQCPAVAGYGPIEQLPDYNR	Carbamidomethyl:6	195	210	4.2454036E-23	1.1507472E-15	0.0	0.0	2.4836585832167846E-17	sw|P31930|QCR1_HUMAN_448_470_K_I	false
C:\Data\HUMAN\mgf\DM_from_raw.mgf	index=86831	DM_1.18709.18709.2	-1.0	SII_86832_1	1	true	1082.0362548828125	1082.0362548828125	2	FGQAATMEGIGAIGGTPPAFNR		236	252	4.2585662E-23	1.1474007E-15	0.0	0.0	2.476435829645249E-17	sw|Q15233-2|NONO_HUMAN_346_367_R_A;sw|Q15233|NONO_HUMAN_435_456_R_A	false
C:\Data\HUMAN\mgf\DM_from_raw.mgf	index=67883	DM_1.18817.18817.2	-1.0	SII_67884_1	1	true	1004.4501953125	1004.4501342773438	2	TIGGGDDSFNTFFSETGAGK		213	227	4.4068348E-23	1.1726888E-15	0.0	0.0	2.5310151556850988E-17	sw|P68363|TBA1B_HUMAN_41_60_K_H;sw|Q71U36|TBA1A_HUMAN_41_60_K_H;tr|F8VQQ4|F8VQQ4_HUMAN_6_25_K_H;tr|F8VRZ4|F8VRZ4_HUMAN_6_25_K_H;tr|F8VS66|F8VS66_HUMAN_41_60_K_H;tr|F8VRK0|F8VRK0_HUMAN_6_25_K_H;tr|F8W0F6|F8W0F6_HUMAN_41_60_K_H;sw|Q71U36-2|TBA1A_HUMAN_6_25_K_H;sw|Q6PEY2|TBA3E_HUMAN_41_60_K_H;tr|F5H5D3|F5H5D3_HUMAN_111_130_K_H;tr|F8VX09|F8VX09_HUMAN_6_25_K_H;sw|Q13748-2|TBA3C_HUMAN_41_60_K_H;tr|F8VV…	false
C:\Data\HUMAN\mgf\DM_from_raw.mgf	index=190877	DM_1.24151.24151.2	-1.0	SII_190878_1	1	true	1051.5650634765625	1051.5682373046875	2	LVLEQVVTSIASVADTAEEK		251	256	5.144711E-23	1.3690427E-15	0.0	0.0	2.9548059318721626E-17	sw|O00410|IPO5_HUMAN_507_526_K_F;tr|H0Y8C6|H0Y8C6_HUMAN_509_528_K_F;tr|B4E0R6|B4E0R6_HUMAN_382_401_K_F;sw|O00410-2|IPO5_HUMAN_447_466_K_F;sw|O00410-3|IPO5_HUMAN_525_544_K_F	false
C:\Data\HUMAN\mgf\DM_from_raw.mgf	index=68331	DM_1.19340.19340.2	-1.0	SII_68332_1	1	true	1093.45947265625	1093.961181640625	2	CSQFCTTGMDGGMSIWDVK	Carbamidomethyl:1;Carbamidomethyl:5;unknown modification:19	225	237	5.2823934E-23	1.396635E-15	0.0	0.0	3.0143584145770453E-17	sw|O15143|ARC1B_HUMAN_342_360_K_S	false
C:\Data\HUMAN\mgf\DM_from_raw.mgf	index=72904	DM_1.2255.2255.2	-1.0	SII_72905_1	1	true	847.8536987304688	847.8510131835938	2	NQGGYGGSSSSSSYGSGR		191	192	5.316918E-23	1.396453E-15	0.0	0.0	3.013965603834473E-17	sw|P09651|ROA1_HUMAN_353_370_R_R;tr|H0YH80|H0YH80_HUMAN_172_189_R_R;tr|F8W6I7|F8W6I7_HUMAN_288_305_R_R;sw|P09651-2|ROA1_HUMAN_301_318_R_R;sw|P09651-3|ROA1_HUMAN_248_265_R_R	false
C:\Data\HUMAN\mgf\DM_from_raw.mgf	index=167719	DM_1.20729.20729.2	-1.0	SII_167720_1	1	true	1113.042724609375	1113.0455322265625	2	DLYANTVLSGGTTMYPGIADR	unknown modification:21	213	224	5.365772E-23	1.4368769E-15	0.0	0.0	3.101212538871201E-17	sw|P63261|ACTG_HUMAN_292_312_K_M;sw|P60709|ACTB_HUMAN_292_312_K_M	false
C:\Data\HUMAN\mgf\DM_from_raw.mgf	index=46869	DM_1.16159.16159.2	-1.0	SII_46870_1	1	true	1141.57861328125	1141.5765380859375	2	GVVPLAGTNGETTTQGLDGLSER	unknown modification:23	208	224	5.833079E-23	1.5810981E-15	0.0	0.0	3.412485267809255E-17	sw|P04075-2|ALDOA_HUMAN_166_188_K_C;tr|H3BPS8|H3BPS8_HUMAN_166_188_K_C;tr|H3BQN4|H3BQN4_HUMAN_112_134_K_C;tr|H3BR04|H3BR04_HUMAN_101_123_K_C;tr|H3BMQ8|H3BMQ8_HUMAN_101_123_K_C;tr|H3BUH7|H3BUH7_HUMAN_112_134_K_C;tr|H3BU78|H3BU78_HUMAN_57_79_K_C;sw|P04075|ALDOA_HUMAN_112_134_K_C;tr|J3KPS3|J3KPS3_HUMAN_112_134_K_C	false
C:\Data\HUMAN\mgf\DM_from_raw.mgf	index=45941	DM_1.15076.15076.2	-1.0	SII_45942_1	1	true	1248.0234375	1248.0240478515625	2	GFGDGYNGYGGGPGGGNFGGSPGYGGGR		243	274	6.470123E-23	1.8042562E-15	0.0	0.0	3.8941275698538306E-17	sw|P22626-2|ROA2_HUMAN_227_254_R_G;sw|P22626|ROA2_HUMAN_239_266_R_G	false
C:\Data\HUMAN\mgf\DM_from_raw.mgf	index=56256	DM_1.5149.5149.2	-1.0	SII_56257_1	1	true	1192.4796142578125	1192.484130859375	2	GGGGGGYGSGGSSYGSGGGSYGSGGGGGGGR		249	279	6.5351484E-23	1.8517265E-15	0.0	0.0	3.9965827555304725E-17	sw|P04264|K2C1_HUMAN_519_549_R_G	false
C:\Data\HUMAN\mgf\DM_from_raw.mgf	index=76622	DM_1.6704.6704.2	-1.0	SII_76623_1	1	true	795.8909301757812	795.8887329101562	2	PVSSAASVYAGAGGSGSR	unknown modification:18	201	201	6.7427545E-23	1.7709394E-15	0.0	0.0	3.8222198943145666E-17	tr|F8VZY9|F8VZY9_HUMAN_28_45_R_I;sw|P05783|K1C18_HUMAN_28_45_R_I	false
C:\Data\HUMAN\mgf\DM_from_raw.mgf	index=168992	DM_1.22217.22217.2	-1.0	SII_168993_1	1	true	1068.04931640625	1068.0498046875	2	GITNLCVIGGDGSLTGANLFR	Carbamidomethyl:6	251	259	7.251812E-23	1.9419317E-15	0.0	0.0	4.191272709354203E-17	tr|V9GYV7|V9GYV7_HUMAN_80_100_R_K;sw|Q01813-2|K6PP_HUMAN_110_130_R_K;sw|Q01813|K6PP_HUMAN_118_138_R_K;tr|Q5VSR5|Q5VSR5_HUMAN_80_100_R_K	false
C:\Data\HUMAN\mgf\DM_from_raw.mgf	index=35077	DM_1.2249.2249.2	-1.0	SII_35078_1	1	true	847.8536987304688	847.8521118164062	2	NQGGYGGSSSSSSYGSGR		206	211	7.398956E-23	1.9432865E-15	0.0	0.0	4.194196775255507E-17	sw|P09651|ROA1_HUMAN_353_370_R_R;tr|H0YH80|H0YH80_HUMAN_172_189_R_R;tr|F8W6I7|F8W6I7_HUMAN_288_305_R_R;sw|P09651-2|ROA1_HUMAN_301_318_R_R;sw|P09651-3|ROA1_HUMAN_248_265_R_R	false
C:\Data\HUMAN\mgf\DM_from_raw.mgf	index=130031	DM_1.22946.22946.2	-1.0	SII_130032_1	1	true	977.001220703125	976.9987182617188	2	GHYTEGAELVDAVLDVVR	unknown modification:18	200	201	8.059264E-23	2.116712E-15	0.0	0.0	4.5685011677612316E-17	sw|Q9BUF5|TBB6_HUMAN_104_121_K_K;sw|P04350|TBB4A_HUMAN_104_121_K_K;tr|K7ES63|K7ES63_HUMAN_32_49_K_K;tr|M0R278|M0R278_HUMAN_149_166_K_K;tr|M0R1I1|M0R1I1_HUMAN_32_49_K_K;tr|K7EL29|K7EL29_HUMAN_104_121_K_K;tr|K7ESM5|K7ESM5_HUMAN_67_84_K_K	false
C:\Data\HUMAN\mgf\DM_from_raw.mgf	index=128955	DM_1.21681.21681.2	-1.0	SII_128956_1	1	true	983.004638671875	983.0020751953125	2	GHYTEGAELVDSVLDVVR	unknown modification:18	253	255	8.1712074E-23	2.1461132E-15	0.0	0.0	4.631957800753146E-17	sw|Q9BVA1|TBB2B_HUMAN_104_121_K_K;tr|Q5ST81|Q5ST81_HUMAN_32_49_K_K;tr|A8K854|A8K854_HUMAN_32_49_K_K;sw|P68371|TBB4B_HUMAN_104_121_K_K;tr|Q5JP53|Q5JP53_HUMAN_86_103_K_K;tr|G3V2A3|G3V2A3_HUMAN_32_49_K_K;sw|P07437|TBB5_HUMAN_104_121_K_K;sw|Q13885|TBB2A_HUMAN_104_121_K_K;sw|Q13509|TBB3_HUMAN_104_121_K_K;tr|E9PBJ4|E9PBJ4_HUMAN_104_121_K_K	false
C:\Data\HUMAN\mgf\DM_from_raw.mgf	index=76595	DM_1.6671.6671.2	-1.0	SII_76596_1	1	true	960.9027709960938	960.9007568359375	2	SSGSPYGGGYGSGGGSGGYGSR	unknown modification:22	204	215	8.555843E-23	2.305231E-15	0.0	0.0	4.975381873140697E-17	sw|P51991-2|ROA3_HUMAN_333_354_R_R;tr|H7C1J8|H7C1J8_HUMAN_92_113_R_R;sw|P51991|ROA3_HUMAN_355_376_R_R	false
C:\Data\HUMAN\mgf\DM_from_raw.mgf	index=127770	DM_1.20290.20290.2	-1.0	SII_127771_1	1	true	1049.9671630859375	1049.968017578125	2	YFSMWNQAVDSYDPDVR	unknown modification:17	244	255	9.467348E-23	2.4695184E-15	0.0	0.0	5.329963497257939E-17	sw|P04133|CAPSH_ADE05_383_399_R_I	false
C:\Data\HUMAN\mgf\DM_from_raw.mgf	index=16650	DM_1.20519.20519.2	-1.0	SII_16651_1	1	true	1139.022705078125	1139.0260009765625	2	WGDAGAEYVVESTGVFTTMEK		228	238	9.819185E-23	2.6294374E-15	0.0	0.0	5.675116800233124E-17	sw|P04406-2|G3P_HUMAN_45_65_K_A;sw|P04406|G3P_HUMAN_87_107_K_A;tr|E7EUT5|E7EUT5_HUMAN_12_32_K_A	false
C:\Data\HUMAN\mgf\DM_from_raw.mgf	index=40180	DM_1.8333.8333.2	-1.0	SII_40181_1	1	true	885.8869018554688	885.8853759765625	2	YGPADVEDTTGSGATDSK		162	163	9.840013E-23	2.5844136E-15	0.0	0.0	5.577941897422988E-17	tr|C9JZW3|C9JZW3_HUMAN_79_96_K_D;sw|P24534|EF1B_HUMAN_79_96_K_D	false
C:\Data\HUMAN\mgf\DM_from_raw.mgf	index=124963	DM_1.17005.17005.2	-1.0	SII_124964_1	1	true	1055.0101318359375	1055.00732421875	2	ELQSQISDTSVVLSMDNSR		254	257	9.8944734E-23	2.616043E-15	0.0	0.0	5.6462076562204E-17	tr|H0YIB2|H0YIB2_HUMAN_64_82_R_S;tr|F8VUG2|F8VUG2_HUMAN_234_252_R_S;sw|P05787-2|K2C8_HUMAN_262_280_R_S;sw|P05787|K2C8_HUMAN_234_252_R_S	false
C:\Data\HUMAN\mgf\DM_from_raw.mgf	index=11176	DM_1.13985.13985.2	-1.0	SII_11177_1	1	true	913.9678344726562	913.9681396484375	2	TVAGGAWTYNTTSAVTVK		185	192	9.988811E-23	2.6234944E-15	0.0	0.0	5.662290018677577E-17	sw|P61513|RL37A_HUMAN_63_80_K_S;tr|C9J4Z3|C9J4Z3_HUMAN_39_56_K_S	false
C:\Data\HUMAN\mgf\DM_from_raw.mgf	index=66032	DM_1.16650.16650.2	-1.0	SII_66033_1	1	true	1137.06640625	1137.069580078125	2	GVVPLAGTDGETTTQGLDGLSER		223	239	1.0578459E-22	2.8673673E-15	0.0	0.0	6.188641089789432E-17	tr|J3QKP5|J3QKP5_HUMAN_112_134_K_C;sw|P09972|ALDOC_HUMAN_112_134_K_C;tr|A8MVZ9|A8MVZ9_HUMAN_112_134_K_C;tr|J3KSV6|J3KSV6_HUMAN_112_134_K_C;tr|C9J8F3|C9J8F3_HUMAN_112_134_K_C;tr|K7EKH5|K7EKH5_HUMAN_73_95_K_C	false
C:\Data\HUMAN\mgf\DM_from_raw.mgf	index=102002	DM_1.13738.13738.2	-1.0	SII_102003_1	1	true	1285.632080078125	1285.63232421875	2	LVQDVANNTNEEAGDGTTTATVLAR	unknown modification:25	217	226	1.1331093E-22	3.1073772E-15	0.0	0.0	6.706654644975143E-17	tr|E7EXB4|E7EXB4_HUMAN_97_121_K_S;tr|E7ESH4|E7ESH4_HUMAN_97_121_K_S;sw|P10809|CH60_HUMAN_97_121_K_S;tr|C9JL25|C9JL25_HUMAN_139_163_K_S;tr|B7Z712|B7Z712_HUMAN_97_121_K_S	false
C:\Data\HUMAN\mgf\DM_from_raw.mgf	index=9824	DM_1.12405.12405.2	-1.0	SII_9825_1	1	true	1080.034423828125	1080.03515625	2	GYGYGQGAGTLSTDKGESLGIK		210	230	1.1692332E-22	3.1503065E-15	0.0	0.0	6.799308986794517E-17	sw|P21291|CSRP1_HUMAN_70_91_K_H;tr|E9PS42|E9PS42_HUMAN_70_91_K_H;tr|E9PP21|E9PP21_HUMAN_37_58_K_H;tr|E9PND2|E9PND2_HUMAN_33_54_K_H	false
C:\Data\HUMAN\mgf\DM_from_raw.mgf	index=128921	DM_1.21641.21641.2	-1.0	SII_128922_1	1	true	984.9986572265625	984.9915771484375	2	GHYTEGAELVDSVLDVVR	unknown modification:18	267	270	1.1990466E-22	3.149216E-15	0.0	0.0	6.796955359790256E-17	sw|Q9BVA1|TBB2B_HUMAN_104_121_K_K;tr|Q5ST81|Q5ST81_HUMAN_32_49_K_K;tr|A8K854|A8K854_HUMAN_32_49_K_K;sw|P68371|TBB4B_HUMAN_104_121_K_K;tr|Q5JP53|Q5JP53_HUMAN_86_103_K_K;tr|G3V2A3|G3V2A3_HUMAN_32_49_K_K;sw|P07437|TBB5_HUMAN_104_121_K_K;sw|Q13885|TBB2A_HUMAN_104_121_K_K;sw|Q13509|TBB3_HUMAN_104_121_K_K;tr|E9PBJ4|E9PBJ4_HUMAN_104_121_K_K	false
C:\Data\HUMAN\mgf\DM_from_raw.mgf	index=126792	DM_1.19142.19142.2	-1.0	SII_126793_1	1	true	1004.4501953125	1004.4508056640625	2	TIGGGDDSFNTFFSETGAGK		225	235	1.2231991E-22	3.2550165E-15	0.0	0.0	7.025304661820822E-17	sw|P68363|TBA1B_HUMAN_41_60_K_H;sw|Q71U36|TBA1A_HUMAN_41_60_K_H;tr|F8VQQ4|F8VQQ4_HUMAN_6_25_K_H;tr|F8VRZ4|F8VRZ4_HUMAN_6_25_K_H;tr|F8VS66|F8VS66_HUMAN_41_60_K_H;tr|F8VRK0|F8VRK0_HUMAN_6_25_K_H;tr|F8W0F6|F8W0F6_HUMAN_41_60_K_H;sw|Q71U36-2|TBA1A_HUMAN_6_25_K_H;sw|Q6PEY2|TBA3E_HUMAN_41_60_K_H;tr|F5H5D3|F5H5D3_HUMAN_111_130_K_H;tr|F8VX09|F8VX09_HUMAN_6_25_K_H;sw|Q13748-2|TBA3C_HUMAN_41_60_K_H;tr|F8VV…	false
C:\Data\HUMAN\mgf\DM_from_raw.mgf	index=207032	DM_1.19480.19480.2	-1.0	SII_207033_1	1	true	1004.4501953125	1004.4532470703125	2	TIGGGDDSFNTFFSETGAGK		199	218	1.2239394E-22	3.2569865E-15	0.0	0.0	7.029556514364054E-17	sw|P68363|TBA1B_HUMAN_41_60_K_H;sw|Q71U36|TBA1A_HUMAN_41_60_K_H;tr|F8VQQ4|F8VQQ4_HUMAN_6_25_K_H;tr|F8VRZ4|F8VRZ4_HUMAN_6_25_K_H;tr|F8VS66|F8VS66_HUMAN_41_60_K_H;tr|F8VRK0|F8VRK0_HUMAN_6_25_K_H;tr|F8W0F6|F8W0F6_HUMAN_41_60_K_H;sw|Q71U36-2|TBA1A_HUMAN_6_25_K_H;sw|Q6PEY2|TBA3E_HUMAN_41_60_K_H;tr|F5H5D3|F5H5D3_HUMAN_111_130_K_H;tr|F8VX09|F8VX09_HUMAN_6_25_K_H;sw|Q13748-2|TBA3C_HUMAN_41_60_K_H;tr|F8VV…	false
C:\Data\HUMAN\mgf\DM_from_raw.mgf	index=142671	DM_1.14846.14846.2	-1.0	SII_142672_1	1	true	1088.9761962890625	1088.9775390625	2	YHTSQSGDEMTSLSEYVSR		263	279	1.2732435E-22	3.366384E-15	0.0	0.0	7.265669224312389E-17	sw|P08238|HS90B_HUMAN_457_475_R_M	false
C:\Data\HUMAN\mgf\DM_from_raw.mgf	index=46884	DM_1.16177.16177.2	-1.0	SII_46885_1	1	true	1136.574462890625	1136.57666015625	2	GVVPLAGTNGETTTQGLDGLSER		221	242	1.2811017E-22	3.4725183E-15	0.0	0.0	7.494738967144442E-17	sw|P04075-2|ALDOA_HUMAN_166_188_K_C;tr|H3BPS8|H3BPS8_HUMAN_166_188_K_C;tr|H3BQN4|H3BQN4_HUMAN_112_134_K_C;tr|H3BR04|H3BR04_HUMAN_101_123_K_C;tr|H3BMQ8|H3BMQ8_HUMAN_101_123_K_C;tr|H3BUH7|H3BUH7_HUMAN_112_134_K_C;tr|H3BU78|H3BU78_HUMAN_57_79_K_C;sw|P04075|ALDOA_HUMAN_112_134_K_C;tr|J3KPS3|J3KPS3_HUMAN_112_134_K_C	false
C:\Data\HUMAN\mgf\DM_from_raw.mgf	index=109630	DM_1.22832.22832.2	-1.0	SII_109631_1	1	true	1064.6153564453125	1064.6171875	2	KLPIDVTEGEVISLGLPFGK	unknown modification:1;unknown modification:20	215	219	1.2994458E-22	3.457914E-15	0.0	0.0	7.463218495013923E-17	sw|P26599|PTBP1_HUMAN_65_84_R_V;sw|P26599-3|PTBP1_HUMAN_65_84_R_V;sw|P26599-2|PTBP1_HUMAN_65_84_R_V;tr|K7ES59|K7ES59_HUMAN_79_98_R_V;tr|K7ELW5|K7ELW5_HUMAN_65_84_R_V;tr|K7EKJ7|K7EKJ7_HUMAN_65_84_R_V	false
C:\Data\HUMAN\mgf\DM_from_raw.mgf	index=150425	DM_1.23898.23898.2	-1.0	SII_150426_1	1	true	1085.53515625	1085.53662109375	2	TQGNVFATDAILATLMSCTR	Carbamidomethyl:18	238	245	1.3444945E-22	3.5777918E-15	0.0	0.0	7.721950844662172E-17	sw|O15371|EIF3D_HUMAN_241_260_K_S;tr|B0QYA5|B0QYA5_HUMAN_241_260_K_S;tr|B0QYA4|B0QYA4_HUMAN_37_56_K_S;tr|B4DVY1|B4DVY1_HUMAN_192_211_K_S	false
C:\Data\HUMAN\mgf\DM_from_raw.mgf	index=76623	DM_1.6705.6705.2	-1.0	SII_76624_1	1	true	790.8868408203125	790.8853149414062	2	PVSSAASVYAGAGGSGSR		161	161	1.3485509E-22	3.5418789E-15	0.0	0.0	7.644440004459211E-17	tr|F8VZY9|F8VZY9_HUMAN_28_45_R_I;sw|P05783|K1C18_HUMAN_28_45_R_I	false
C:\Data\HUMAN\mgf\DM_from_raw.mgf	index=7664	DM_1.9862.9862.2	-1.0	SII_7665_1	1	true	1018.4456176757812	1018.4464721679688	2	GDQPAASGDSDDDEPPPLPR		209	219	1.3610655E-22	3.6218883E-15	0.0	0.0	7.817124355155893E-17	sw|O00264|PGRC1_HUMAN_48_67_R_L;tr|B7Z1L3|B7Z1L3_HUMAN_48_67_R_L	false
C:\Data\HUMAN\mgf\DM_from_raw.mgf	index=189043	DM_1.22010.22010.2	-1.0	SII_189044_1	1	true	983.004638671875	983.0061645507812	2	GHYTEGAELVDSVLDVVR	unknown modification:18	222	225	1.3678184E-22	3.5924836E-15	0.0	0.0	7.753660168111236E-17	sw|Q9BVA1|TBB2B_HUMAN_104_121_K_K;tr|Q5ST81|Q5ST81_HUMAN_32_49_K_K;tr|A8K854|A8K854_HUMAN_32_49_K_K;sw|P68371|TBB4B_HUMAN_104_121_K_K;tr|Q5JP53|Q5JP53_HUMAN_86_103_K_K;tr|G3V2A3|G3V2A3_HUMAN_32_49_K_K;sw|P07437|TBB5_HUMAN_104_121_K_K;sw|Q13885|TBB2A_HUMAN_104_121_K_K;sw|Q13509|TBB3_HUMAN_104_121_K_K;tr|E9PBJ4|E9PBJ4_HUMAN_104_121_K_K	false
C:\Data\HUMAN\mgf\DM_from_raw.mgf	index=59045	DM_1.8458.8458.2	-1.0	SII_59046_1	1	true	1108.4578857421875	1108.4603271484375	2	NMGGPYGGGNYGPGGSGGSGGYGGR	Oxidation:2;unknown modification:25	219	251	1.3692457E-22	3.754945E-15	0.0	0.0	8.104300734998052E-17	sw|P22626-2|ROA2_HUMAN_314_338_R_S;sw|P22626|ROA2_HUMAN_326_350_R_S	false
C:\Data\HUMAN\mgf\DM_from_raw.mgf	index=124995	DM_1.17043.17043.2	-1.0	SII_124996_1	1	true	1010.5391235351562	1010.5383911132812	2	ILATPPQEDAPSVDIANIR		221	225	1.3747931E-22	3.6348755E-15	0.0	0.0	7.845154639089629E-17	sw|P29401-2|TKT_HUMAN_292_310_K_M;tr|E9PFF2|E9PFF2_HUMAN_284_302_K_M;tr|B4E022|B4E022_HUMAN_237_255_K_M;sw|P29401|TKT_HUMAN_284_302_K_M	false
C:\Data\HUMAN\mgf\DM_from_raw.mgf	index=1331	DM_1.2285.2285.2	-1.0	SII_1332_1	1	true	852.8578491210938	852.8568725585938	2	NQGGYGGSSSSSSYGSGR	unknown modification:18	187	187	1.3873356E-22	3.6437443E-15	0.0	0.0	7.864296177077151E-17	sw|P09651|ROA1_HUMAN_353_370_R_R;tr|H0YH80|H0YH80_HUMAN_172_189_R_R;tr|F8W6I7|F8W6I7_HUMAN_288_305_R_R;sw|P09651-2|ROA1_HUMAN_301_318_R_R;sw|P09651-3|ROA1_HUMAN_248_265_R_R	false
C:\Data\HUMAN\mgf\DM_from_raw.mgf	index=63932	DM_1.14193.14193.2	-1.0	SII_63933_1	1	true	1088.9761962890625	1088.9775390625	2	YHTSQSGDEMTSLSEYVSR		245	274	1.4036374E-22	3.711138E-15	0.0	0.0	8.009752052581117E-17	sw|P08238|HS90B_HUMAN_457_475_R_M	false
C:\Data\HUMAN\mgf\DM_from_raw.mgf	index=185633	DM_1.18030.18030.2	-1.0	SII_185634_1	1	true	1023.539306640625	1023.5413208007812	2	LVSPGSANETSSILVESVTR		209	219	1.4169416E-22	3.7705786E-15	0.0	0.0	8.13804274612489E-17	sw|O75369-8|FLNB_HUMAN_2507_2526_R_S;sw|O75369-9|FLNB_HUMAN_2465_2484_R_S;sw|O75369-6|FLNB_HUMAN_2411_2430_R_S;sw|O75369-7|FLNB_HUMAN_2296_2315_R_S;sw|O75369-3|FLNB_HUMAN_2435_2454_R_S;sw|O75369-2|FLNB_HUMAN_2452_2471_R_S;tr|E7EN95|E7EN95_HUMAN_2283_2302_R_S;sw|O75369|FLNB_HUMAN_2476_2495_R_S	false
C:\Data\HUMAN\mgf\DM_from_raw.mgf	index=64676	DM_1.15064.15064.2	-1.0	SII_64677_1	1	true	1248.0234375	1248.0250244140625	2	GFGDGYNGYGGGPGGGNFGGSPGYGGGR		246	275	1.4835212E-22	4.1369424E-15	0.0	0.0	8.928766022662011E-17	sw|P22626-2|ROA2_HUMAN_227_254_R_G;sw|P22626|ROA2_HUMAN_239_266_R_G	false
C:\Data\HUMAN\mgf\DM_from_raw.mgf	index=130124	DM_1.23055.23055.2	-1.0	SII_130125_1	1	true	1051.0736083984375	1051.072998046875	2	GLTAVSNNAGVDNFGLGLLLR		272	284	1.490032E-22	3.9900927E-15	0.0	0.0	8.611820200114877E-17	sw|P55809|SCOT1_HUMAN_84_104_K_S	false
C:\Data\HUMAN\mgf\DM_from_raw.mgf	index=198340	DM_1.9329.9329.2	-1.0	SII_198341_1	1	true	948.9664916992188	948.96630859375	2	SAATSGAGSTTSGVVSGSLGSR		196	202	1.4962831E-22	4.031489E-15	0.0	0.0	8.701165866833351E-17	tr|H0Y5W0|H0Y5W0_HUMAN_878_899_R_E;sw|Q7Z6Z7|HUWE1_HUMAN_1844_1865_R_E;sw|Q7Z6Z7-2|HUWE1_HUMAN_1844_1865_R_E;sw|Q7Z6Z7-3|HUWE1_HUMAN_1835_1856_R_E	false
C:\Data\HUMAN\mgf\DM_from_raw.mgf	index=198342	DM_1.9331.9331.2	-1.0	SII_198343_1	1	true	951.9765625	951.9758911132812	2	SAATSGAGSTTSGVVSGSLGSR	unknown modification:22	201	209	1.5038817E-22	4.051962E-15	0.0	0.0	8.745352758771214E-17	tr|H0Y5W0|H0Y5W0_HUMAN_878_899_R_E;sw|Q7Z6Z7|HUWE1_HUMAN_1844_1865_R_E;sw|Q7Z6Z7-2|HUWE1_HUMAN_1844_1865_R_E;sw|Q7Z6Z7-3|HUWE1_HUMAN_1835_1856_R_E	false
C:\Data\HUMAN\mgf\DM_from_raw.mgf	index=150070	DM_1.23483.23483.2	-1.0	SII_150071_1	1	true	1210.56298828125	1210.5667724609375	2	ELHSEFSEVMNEIWASDQIR		224	228	1.5157079E-22	4.0334023E-15	0.0	0.0	8.705295343722167E-17	sw|P40939|ECHA_HUMAN_67_86_K_S	false
C:\Data\HUMAN\mgf\DM_from_raw.mgf	index=141993	DM_1.14055.14055.2	-1.0	SII_141994_1	1	true	917.8810424804688	917.8812255859375	2	YDAFGEDSSSAMGVENR		186	188	1.6328405E-22	4.2591968E-15	0.0	0.0	9.19262778995201E-17	sw|Q9Y2X3|NOP58_HUMAN_372_388_R_A	false
C:\Data\HUMAN\mgf\DM_from_raw.mgf	index=128864	DM_1.21574.21574.2	-1.0	SII_128865_1	1	true	984.9986572265625	984.99658203125	2	GHYTEGAELVDSVLDVVR	unknown modification:18	284	289	1.6582145E-22	4.3551897E-15	0.0	0.0	9.39980934121963E-17	sw|Q9BVA1|TBB2B_HUMAN_104_121_K_K;tr|Q5ST81|Q5ST81_HUMAN_32_49_K_K;tr|A8K854|A8K854_HUMAN_32_49_K_K;sw|P68371|TBB4B_HUMAN_104_121_K_K;tr|Q5JP53|Q5JP53_HUMAN_86_103_K_K;tr|G3V2A3|G3V2A3_HUMAN_32_49_K_K;sw|P07437|TBB5_HUMAN_104_121_K_K;sw|Q13885|TBB2A_HUMAN_104_121_K_K;sw|Q13509|TBB3_HUMAN_104_121_K_K;tr|E9PBJ4|E9PBJ4_HUMAN_104_121_K_K	false
C:\Data\HUMAN\mgf\DM_from_raw.mgf	index=96872	DM_1.7669.7669.2	-1.0	SII_96873_1	1	true	949.9638061523438	949.960693359375	2	VVQVSAGDSHTAALTDDGR		209	214	1.6641017E-22	4.399791E-15	0.0	0.0	9.496072361948794E-17	sw|P18754-2|RCC1_HUMAN_152_170_K_V;tr|C9JMJ4|C9JMJ4_HUMAN_121_139_K_V;tr|C9JW69|C9JW69_HUMAN_138_156_K_V;tr|C9JRH2|C9JRH2_HUMAN_121_139_K_V;tr|C9JQZ4|C9JQZ4_HUMAN_121_139_K_V;tr|C9J3R0|C9J3R0_HUMAN_129_147_K_V;sw|P18754|RCC1_HUMAN_121_139_K_V	false
C:\Data\HUMAN\mgf\DM_from_raw.mgf	index=207102	DM_1.19562.19562.2	-1.0	SII_207103_1	1	true	1017.03955078125	1017.0405883789062	2	LNEAAAGLNQAATELVQASR	unknown modification:20	280	303	1.6715661E-22	4.448152E-15	0.0	0.0	9.60044994613318E-17	sw|Q9Y490|TLN1_HUMAN_1242_1261_R_G;tr|Q5TCU6|Q5TCU6_HUMAN_1242_1261_R_G	false
C:\Data\HUMAN\mgf\DM_from_raw.mgf	index=105384	DM_1.17700.17700.2	-1.0	SII_105385_1	1	true	1081.99462890625	1081.9932861328125	2	VYDEVYGDEDLLEQANER	unknown modification:18	253	256	1.676772E-22	4.4039293E-15	0.0	0.0	9.5050040580806E-17	sw|P24938|CORE5_ADE05_96_113_R_L	false
C:\Data\HUMAN\mgf\DM_from_raw.mgf	index=70829	DM_1.22265.22265.2	-1.0	SII_70830_1	1	true	1092.1099853515625	1092.1109619140625	2	QVTITGSAASISLAQYLINAR	unknown modification:21	239	254	1.7265092E-22	4.6233447E-15	0.0	0.0	9.978568487783269E-17	sw|Q15365|PCBP1_HUMAN_326_346_R_L	false
C:\Data\HUMAN\mgf\DM_from_raw.mgf	index=199862	DM_1.11109.11109.2	-1.0	SII_199863_1	1	true	939.4290771484375	939.4296875	2	SPYTVTVGQACNPSACR	Carbamidomethyl:11;Carbamidomethyl:16;unknown modification:17	181	182	1.7696927E-22	4.61617E-15	0.0	0.0	9.96308332715285E-17	sw|P21333|FLNA_HUMAN_468_484_R_A;tr|F8WE98|F8WE98_HUMAN_454_470_R_A;sw|P21333-2|FLNA_HUMAN_468_484_R_A;tr|Q5HY54|Q5HY54_HUMAN_468_484_R_A	false
C:\Data\HUMAN\mgf\DM_from_raw.mgf	index=83011	DM_1.14238.14238.2	-1.0	SII_83012_1	1	true	1166.55126953125	1166.5546875	2	QPYAVSELAGHQTSAESWGTGR		232	248	1.8767396E-22	5.0565665E-15	0.0	0.0	1.0913591438094706E-16	tr|H3BTP7|H3BTP7_HUMAN_50_71_R_A;tr|H3BU31|H3BU31_HUMAN_50_71_R_A;sw|P36578|RL4_HUMAN_50_71_R_A	false
C:\Data\HUMAN\mgf\DM_from_raw.mgf	index=66113	DM_1.16744.16744.2	-1.0	SII_66114_1	1	true	1006.5006103515625	1006.500732421875	2	VCLLGCGISTGYGAAVNTAK	Carbamidomethyl:2;Carbamidomethyl:6	239	242	1.881605E-22	5.00708E-15	0.0	0.0	1.0806784686378641E-16	tr|H0YAG8|H0YAG8_HUMAN_156_175_K_L;sw|P11766|ADHX_HUMAN_169_188_K_L	false
C:\Data\HUMAN\mgf\DM_from_raw.mgf	index=104639	DM_1.16824.16824.2	-1.0	SII_104640_1	1	true	1154.5526123046875	1154.552978515625	2	KDDDDELDDEVELLHATAPR	unknown modification:1;unknown modification:20	252	254	1.8835016E-22	5.012127E-15	0.0	0.0	1.0817677630432291E-16	sw|P24938|CORE5_ADE05_42_61_K_R	false
C:\Data\HUMAN\mgf\DM_from_raw.mgf	index=83307	DM_1.14583.14583.2	-1.0	SII_83308_1	1	true	975.0047607421875	975.004638671875	2	VNIEGGAIALGHPLGASGCR	Carbamidomethyl:19	181	185	1.974813E-22	5.2551127E-15	0.0	0.0	1.1342113857089144E-16	sw|Q9BWD1|THIC_HUMAN_342_361_K_I;tr|B7Z233|B7Z233_HUMAN_371_390_K_I	false
C:\Data\HUMAN\mgf\DM_from_raw.mgf	index=59120	DM_1.8547.8547.2	-1.0	SII_59121_1	1	true	1093.027587890625	1093.029296875	2	SLAGSSGPGASSGTSGDHGELVVR		210	224	2.0021546E-22	5.4589994E-15	0.0	0.0	1.1782162681417151E-16	sw|P29692-2|EF1D_HUMAN_426_449_K_I;sw|P29692|EF1D_HUMAN_60_83_K_I;tr|E9PL12|E9PL12_HUMAN_60_83_K_I;tr|E9PK01|E9PK01_HUMAN_60_83_K_I;tr|E9PIZ1|E9PIZ1_HUMAN_76_99_K_I;tr|E9PI39|E9PI39_HUMAN_60_83_K_I;tr|H0YCK7|H0YCK7_HUMAN_140_163_K_I;tr|E9PRY8|E9PRY8_HUMAN_476_499_K_I;tr|E9PQ49|E9PQ49_HUMAN_60_83_K_I;tr|E9PPR1|E9PPR1_HUMAN_60_83_K_I;tr|E9PMW7|E9PMW7_HUMAN_60_83_K_I	false
C:\Data\HUMAN\mgf\DM_from_raw.mgf	index=63198	DM_1.13333.13333.2	-1.0	SII_63199_1	1	true	1280.6279296875	1280.6295166015625	2	LVQDVANNTNEEAGDGTTTATVLAR		210	219	2.0528536E-22	5.6296342E-15	0.0	0.0	1.2150443903926735E-16	tr|E7EXB4|E7EXB4_HUMAN_97_121_K_S;tr|E7ESH4|E7ESH4_HUMAN_97_121_K_S;sw|P10809|CH60_HUMAN_97_121_K_S;tr|C9JL25|C9JL25_HUMAN_139_163_K_S;tr|B7Z712|B7Z712_HUMAN_97_121_K_S	false
C:\Data\HUMAN\mgf\DM_from_raw.mgf	index=77448	DM_1.7680.7680.2	-1.0	SII_77449_1	1	true	949.9638061523438	949.9593505859375	2	VVQVSAGDSHTAALTDDGR		183	187	2.0627519E-22	5.4537995E-15	0.0	0.0	1.1770939733173723E-16	sw|P18754-2|RCC1_HUMAN_152_170_K_V;tr|C9JMJ4|C9JMJ4_HUMAN_121_139_K_V;tr|C9JW69|C9JW69_HUMAN_138_156_K_V;tr|C9JRH2|C9JRH2_HUMAN_121_139_K_V;tr|C9JQZ4|C9JQZ4_HUMAN_121_139_K_V;tr|C9J3R0|C9J3R0_HUMAN_129_147_K_V;sw|P18754|RCC1_HUMAN_121_139_K_V	false
C:\Data\HUMAN\mgf\DM_from_raw.mgf	index=106994	DM_1.19605.19605.2	-1.0	SII_106995_1	1	true	1004.4501953125	1004.4502563476562	2	TIGGGDDSFNTFFSETGAGK		209	226	2.0740395E-22	5.519161E-15	0.0	0.0	1.1912009509825732E-16	sw|P68363|TBA1B_HUMAN_41_60_K_H;sw|Q71U36|TBA1A_HUMAN_41_60_K_H;tr|F8VQQ4|F8VQQ4_HUMAN_6_25_K_H;tr|F8VRZ4|F8VRZ4_HUMAN_6_25_K_H;tr|F8VS66|F8VS66_HUMAN_41_60_K_H;tr|F8VRK0|F8VRK0_HUMAN_6_25_K_H;tr|F8W0F6|F8W0F6_HUMAN_41_60_K_H;sw|Q71U36-2|TBA1A_HUMAN_6_25_K_H;sw|Q6PEY2|TBA3E_HUMAN_41_60_K_H;tr|F5H5D3|F5H5D3_HUMAN_111_130_K_H;tr|F8VX09|F8VX09_HUMAN_6_25_K_H;sw|Q13748-2|TBA3C_HUMAN_41_60_K_H;tr|F8VV…	false
C:\Data\HUMAN\mgf\DM_from_raw.mgf	index=65627	DM_1.16176.16176.2	-1.0	SII_65628_1	1	true	1136.574462890625	1136.5775146484375	2	GVVPLAGTNGETTTQGLDGLSER		240	268	2.081361E-22	5.641679E-15	0.0	0.0	1.2176440205202226E-16	sw|P04075-2|ALDOA_HUMAN_166_188_K_C;tr|H3BPS8|H3BPS8_HUMAN_166_188_K_C;tr|H3BQN4|H3BQN4_HUMAN_112_134_K_C;tr|H3BR04|H3BR04_HUMAN_101_123_K_C;tr|H3BMQ8|H3BMQ8_HUMAN_101_123_K_C;tr|H3BUH7|H3BUH7_HUMAN_112_134_K_C;tr|H3BU78|H3BU78_HUMAN_57_79_K_C;sw|P04075|ALDOA_HUMAN_112_134_K_C;tr|J3KPS3|J3KPS3_HUMAN_112_134_K_C	false
C:\Data\HUMAN\mgf\DM_from_raw.mgf	index=17270	DM_1.21323.21323.2	-1.0	SII_17271_1	1	true	1058.994384765625	1059.001953125	2	DQQEAALVDMVNDGVEDLR		243	255	2.1426798E-22	5.6651245E-15	0.0	0.0	1.2227042646218646E-16	sw|P09211|GSTP1_HUMAN_83_101_K_C;tr|A8MX94|A8MX94_HUMAN_83_101_K_C	false
C:\Data\HUMAN\mgf\DM_from_raw.mgf	index=183467	DM_1.15502.15502.2	-1.0	SII_183468_1	1	true	1074.003662109375	1074.0042724609375	2	SADESGQALLAAGHYASDEVR		230	243	2.1881192E-22	5.8594703E-15	0.0	0.0	1.264649933860263E-16	sw|Q13813-2|SPTN1_HUMAN_419_439_K_E;sw|Q13813-3|SPTN1_HUMAN_419_439_K_E;sw|Q13813|SPTN1_HUMAN_419_439_K_E;tr|A6NG51|A6NG51_HUMAN_419_439_K_E	false
C:\Data\HUMAN\mgf\DM_from_raw.mgf	index=209355	DM_1.22192.22192.2	-1.0	SII_209356_1	1	true	946.0149536132812	946.5109252929688	2	DIGEGNLSTAAAAALAAAAVK	unknown modification:21	133	137	2.3042334E-22	6.170408E-15	0.0	0.0	1.3317596420090803E-16	sw|Q8TAQ2|SMRC2_HUMAN_852_872_R_A;sw|Q8TAQ2-3|SMRC2_HUMAN_883_903_R_A;sw|Q8TAQ2-2|SMRC2_HUMAN_883_903_R_A;tr|F8VXC8|F8VXC8_HUMAN_883_903_R_A	false
C:\Data\HUMAN\mgf\DM_from_raw.mgf	index=79422	DM_1.10016.10016.2	-1.0	SII_79423_1	1	true	917.9795532226562	917.9799194335938	2	TNVNGGAIALGHPLGGSGSR		179	183	2.30855E-22	6.1432094E-15	0.0	0.0	1.325889366040433E-16	sw|P42765|THIM_HUMAN_341_360_K_I;tr|K7EME0|K7EME0_HUMAN_286_305_K_I	false
C:\Data\HUMAN\mgf\DM_from_raw.mgf	index=110419	DM_1.23819.23819.2	-1.0	SII_110420_1	1	true	1063.5362548828125	1063.5372314453125	2	LLQDSVDFSLADAINTEFK		236	241	2.3590306E-22	6.237144E-15	0.0	0.0	1.3461632781169549E-16	tr|B0YJC4|B0YJC4_HUMAN_79_97_R_N;sw|P08670|VIME_HUMAN_79_97_R_N	false
C:\Data\HUMAN\mgf\DM_from_raw.mgf	index=47524	DM_1.16923.16923.2	-1.0	SII_47525_1	1	true	1017.989990234375	1017.9895629882812	2	QQLSAEELDAQLDAYNAR		258	260	2.425781E-22	6.3711523E-15	0.0	0.0	1.3750863000037157E-16	sw|Q86V81|THOC4_HUMAN_236_253_K_M;tr|E9PB61|E9PB61_HUMAN_243_260_K_M	false
C:\Data\HUMAN\mgf\DM_from_raw.mgf	index=130167	DM_1.23105.23105.2	-1.0	SII_130168_1	1	true	1063.5362548828125	1063.537109375	2	LLQDSVDFSLADAINTEFK		259	267	2.4522447E-22	6.4835968E-15	0.0	0.0	1.399355205247241E-16	tr|B0YJC4|B0YJC4_HUMAN_79_97_R_N;sw|P08670|VIME_HUMAN_79_97_R_N	false
C:\Data\HUMAN\mgf\DM_from_raw.mgf	index=65625	DM_1.16174.16174.2	-1.0	SII_65626_1	1	true	1141.57861328125	1141.5821533203125	2	GVVPLAGTNGETTTQGLDGLSER	unknown modification:23	207	223	2.5200133E-22	6.8306774E-15	0.0	0.0	1.474265638334372E-16	sw|P04075-2|ALDOA_HUMAN_166_188_K_C;tr|H3BPS8|H3BPS8_HUMAN_166_188_K_C;tr|H3BQN4|H3BQN4_HUMAN_112_134_K_C;tr|H3BR04|H3BR04_HUMAN_101_123_K_C;tr|H3BMQ8|H3BMQ8_HUMAN_101_123_K_C;tr|H3BUH7|H3BUH7_HUMAN_112_134_K_C;tr|H3BU78|H3BU78_HUMAN_57_79_K_C;sw|P04075|ALDOA_HUMAN_112_134_K_C;tr|J3KPS3|J3KPS3_HUMAN_112_134_K_C	false
C:\Data\HUMAN\mgf\DM_from_raw.mgf	index=109027	DM_1.22073.22073.3	-1.0	SII_109028_1	1	true	1158.8455810546875	1158.845703125	3	MRPGAYSTGYGGYEEYSGLSDGYGFTTDLFGR		64	79	2.6020826E-22	7.4111995E-15	0.0	0.0	1.5995597686535275E-16	sw|P52597|HNRPF_HUMAN_231_262_R_D	false
C:\Data\HUMAN\mgf\DM_from_raw.mgf	index=128988	DM_1.21720.21720.2	-1.0	SII_128989_1	1	true	1175.0654296875	1175.06591796875	2	TMMACGGSIQTSVNALSADVLGR	Carbamidomethyl:5;unknown modification:23	220	234	2.607976E-22	7.069106E-15	0.0	0.0	1.5257257017500693E-16	sw|Q99832|TCPH_HUMAN_322_344_R_C;tr|B7Z1C9|B7Z1C9_HUMAN_194_216_R_C;tr|F5GZK5|F5GZK5_HUMAN_222_244_R_C;sw|Q99832-2|TCPH_HUMAN_118_140_R_C;sw|Q99832-3|TCPH_HUMAN_278_300_R_C;sw|Q99832-4|TCPH_HUMAN_235_257_R_C	false
C:\Data\HUMAN\mgf\DM_from_raw.mgf	index=83126	DM_1.14372.14372.2	-1.0	SII_83127_1	1	true	1088.9761962890625	1088.9754638671875	2	YHTSQSGDEMTSLSEYVSR		262	283	2.637489E-22	6.973372E-15	0.0	0.0	1.5050634250305885E-16	sw|P08238|HS90B_HUMAN_457_475_R_M	false
C:\Data\HUMAN\mgf\DM_from_raw.mgf	index=47523	DM_1.16922.16922.2	-1.0	SII_47524_1	1	true	1022.994140625	1022.9937744140625	2	QQLSAEELDAQLDAYNAR	unknown modification:18	284	285	2.6390204E-22	6.931211E-15	0.0	0.0	1.4959638130978372E-16	sw|Q86V81|THOC4_HUMAN_236_253_K_M;tr|E9PB61|E9PB61_HUMAN_243_260_K_M	false
C:\Data\HUMAN\mgf\DM_from_raw.mgf	index=176273	DM_1.7105.7105.2	-1.0	SII_176274_1	1	true	1086.9989013671875	1087.0	2	NTTQNTGYSSGTQNANYPVR		224	248	2.7427207E-22	7.298568E-15	0.0	0.0	1.5752505031853532E-16	sw|Q12965|MYO1E_HUMAN_934_953_R_A	false
C:\Data\HUMAN\mgf\DM_from_raw.mgf	index=18886	DM_1.2193.2193.2	-1.0	SII_18887_1	1	true	847.8536987304688	847.853271484375	2	NQGGYGGSSSSSSYGSGR		181	181	2.7746712E-22	7.287489E-15	0.0	0.0	1.5728593217474617E-16	sw|P09651|ROA1_HUMAN_353_370_R_R;tr|H0YH80|H0YH80_HUMAN_172_189_R_R;tr|F8W6I7|F8W6I7_HUMAN_288_305_R_R;sw|P09651-2|ROA1_HUMAN_301_318_R_R;sw|P09651-3|ROA1_HUMAN_248_265_R_R	false
C:\Data\HUMAN\mgf\DM_from_raw.mgf	index=48817	DM_1.18432.18432.2	-1.0	SII_48818_1	1	true	876.3641967773438	876.3622436523438	2	DAEDAMDAMDGAVLDGR		190	191	2.7849663E-22	7.264469E-15	0.0	0.0	1.5678909133441519E-16	tr|J3QL05|J3QL05_HUMAN_67_83_R_E;tr|B4DN89|B4DN89_HUMAN_67_83_R_E;sw|Q01130|SRSF2_HUMAN_67_83_R_E;tr|J3KP15|J3KP15_HUMAN_67_83_R_E	false
C:\Data\HUMAN\mgf\DM_from_raw.mgf	index=9030	DM_1.11475.11475.2	-1.0	SII_9031_1	1	true	883.3710327148438	883.3697509765625	2	FSSCGGGGGSFGAGGGFGSR	Carbamidomethyl:4	174	179	2.9166018E-22	7.761277E-15	0.0	0.0	1.6751170229024255E-16	sw|P04264|K2C1_HUMAN_46_65_R_S	false
C:\Data\HUMAN\mgf\DM_from_raw.mgf	index=47918	DM_1.17383.17383.2	-1.0	SII_47919_1	1	true	1008.997314453125	1008.9981079101562	2	NYGSYSTQASAAAATAELLK		229	238	2.9215495E-22	7.774443E-15	0.0	0.0	1.6779586417138054E-16	sw|O14828-2|SCAM3_HUMAN_56_75_K_K;sw|O14828|SCAM3_HUMAN_82_101_K_K	false
C:\Data\HUMAN\mgf\DM_from_raw.mgf	index=126347	DM_1.18622.18622.2	-1.0	SII_126348_1	1	true	1082.0362548828125	1082.0281982421875	2	FGQAATMEGIGAIGGTPPAFNR		221	242	3.092735E-22	8.332866E-15	0.0	0.0	1.7984831215487918E-16	sw|Q15233-2|NONO_HUMAN_346_367_R_A;sw|Q15233|NONO_HUMAN_435_456_R_A	false
C:\Data\HUMAN\mgf\DM_from_raw.mgf	index=109727	DM_1.22953.22953.2	-1.0	SII_109728_1	1	true	1174.101806640625	1174.1044921875	2	MLPTIIADNAGYDSADLVAQLR		237	266	3.1668E-22	8.532422E-15	0.0	0.0	1.84155330866134E-16	tr|F5GWF6|F5GWF6_HUMAN_445_466_R_A;sw|P78371-2|TCPB_HUMAN_398_419_R_A;sw|P78371|TCPB_HUMAN_445_466_R_A	false
C:\Data\HUMAN\mgf\DM_from_raw.mgf	index=30200	DM_1.15538.15538.2	-1.0	SII_30201_1	1	true	928.4210205078125	928.4212646484375	2	ITENIGCVMTGMTADSR	Carbamidomethyl:7	193	195	3.1766853E-22	8.2862514E-15	0.0	0.0	1.7884222887791602E-16	tr|G3V3I1|G3V3I1_HUMAN_72_88_K_S;tr|G3V5Z7|G3V5Z7_HUMAN_72_88_K_S;tr|G3V295|G3V295_HUMAN_72_88_K_S;tr|B4DXJ9|B4DXJ9_HUMAN_53_69_K_S;sw|P60900|PSA6_HUMAN_72_88_K_S	false
C:\Data\HUMAN\mgf\DM_from_raw.mgf	index=96862	DM_1.7657.7657.2	-1.0	SII_96863_1	1	true	954.9678955078125	954.9652099609375	2	VVQVSAGDSHTAALTDDGR	unknown modification:19	219	223	3.195289E-22	8.4481635E-15	0.0	0.0	1.8233677900058116E-16	sw|P18754-2|RCC1_HUMAN_152_170_K_V;tr|C9JMJ4|C9JMJ4_HUMAN_121_139_K_V;tr|C9JW69|C9JW69_HUMAN_138_156_K_V;tr|C9JRH2|C9JRH2_HUMAN_121_139_K_V;tr|C9JQZ4|C9JQZ4_HUMAN_121_139_K_V;tr|C9J3R0|C9J3R0_HUMAN_129_147_K_V;sw|P18754|RCC1_HUMAN_121_139_K_V	false
C:\Data\HUMAN\mgf\DM_from_raw.mgf	index=80936	DM_1.11811.11811.2	-1.0	SII_80937_1	1	true	1132.9991455078125	1132.999755859375	2	TYFSCTSAHTSTGDGTAMITR	Carbamidomethyl:5	192	202	3.2003236E-22	8.570008E-15	0.0	0.0	1.8496654979857012E-16	sw|P31040|DHSA_HUMAN_262_282_R_A;tr|D6RFM5|D6RFM5_HUMAN_262_282_R_A;tr|E9PBJ5|E9PBJ5_HUMAN_214_234_R_A	false
C:\Data\HUMAN\mgf\DM_from_raw.mgf	index=192302	DM_1.2239.2239.2	-1.0	SII_192303_1	1	true	896.3674926757812	896.3677368164062	2	GGSGGSYGGGGSGGGYGGGSGSR		175	186	3.2220131E-22	8.733498E-15	0.0	0.0	1.88495155749296E-16	sw|P35527|K1C9_HUMAN_491_513_R_G;tr|K7EQQ3|K7EQQ3_HUMAN_258_280_R_G	false
C:\Data\HUMAN\mgf\DM_from_raw.mgf	index=82471	DM_1.13605.13605.2	-1.0	SII_82472_1	1	true	1280.6279296875	1280.63037109375	2	LVQDVANNTNEEAGDGTTTATVLAR		212	227	3.344443E-22	9.1716185E-15	0.0	0.0	1.9795111393288514E-16	tr|E7EXB4|E7EXB4_HUMAN_97_121_K_S;tr|E7ESH4|E7ESH4_HUMAN_97_121_K_S;sw|P10809|CH60_HUMAN_97_121_K_S;tr|C9JL25|C9JL25_HUMAN_139_163_K_S;tr|B7Z712|B7Z712_HUMAN_97_121_K_S	false
C:\Data\HUMAN\mgf\DM_from_raw.mgf	index=92077	DM_1.1973.1973.2	-1.0	SII_92078_1	1	true	896.3674926757812	896.3679809570312	2	GGSGGSYGGGGSGGGYGGGSGSR		190	201	3.3514797E-22	9.084427E-15	0.0	0.0	1.9606925910535614E-16	sw|P35527|K1C9_HUMAN_491_513_R_G;tr|K7EQQ3|K7EQQ3_HUMAN_258_280_R_G	false
C:\Data\HUMAN\mgf\DM_from_raw.mgf	index=199943	DM_1.11204.11204.2	-1.0	SII_199944_1	1	true	998.016357421875	998.0172729492188	2	QAAASATQTIAAAQHAASTPK		186	193	3.414251E-22	9.142876E-15	0.0	0.0	1.97330764330226E-16	sw|Q9Y490|TLN1_HUMAN_923_943_K_A;tr|Q5TCU6|Q5TCU6_HUMAN_923_943_K_A	false
C:\Data\HUMAN\mgf\DM_from_raw.mgf	index=84326	DM_1.15774.15774.2	-1.0	SII_84327_1	1	true	1141.57861328125	1141.5806884765625	2	GVVPLAGTNGETTTQGLDGLSER	unknown modification:23	208	228	3.5146114E-22	9.526607E-15	0.0	0.0	2.0561283350924605E-16	sw|P04075-2|ALDOA_HUMAN_166_188_K_C;tr|H3BPS8|H3BPS8_HUMAN_166_188_K_C;tr|H3BQN4|H3BQN4_HUMAN_112_134_K_C;tr|H3BR04|H3BR04_HUMAN_101_123_K_C;tr|H3BMQ8|H3BMQ8_HUMAN_101_123_K_C;tr|H3BUH7|H3BUH7_HUMAN_112_134_K_C;tr|H3BU78|H3BU78_HUMAN_57_79_K_C;sw|P04075|ALDOA_HUMAN_112_134_K_C;tr|J3KPS3|J3KPS3_HUMAN_112_134_K_C	false
C:\Data\HUMAN\mgf\DM_from_raw.mgf	index=107839	DM_1.20628.20628.2	-1.0	SII_107840_1	1	true	1113.042724609375	1113.0406494140625	2	DLYANTVLSGGTTMYPGIADR	unknown modification:21	218	233	3.5462562E-22	9.496367E-15	0.0	0.0	2.04960163352356E-16	sw|P63261|ACTG_HUMAN_292_312_K_M;sw|P60709|ACTB_HUMAN_292_312_K_M	false
C:\Data\HUMAN\mgf\DM_from_raw.mgf	index=147326	DM_1.20280.20280.2	-1.0	SII_147327_1	1	true	1088.5364990234375	1088.5413818359375	2	EIILVDDYSNDPEDGALLGK		266	275	3.571109E-22	9.502965E-15	0.0	0.0	2.0510256803804253E-16	tr|G3V1S6|G3V1S6_HUMAN_132_151_K_I;tr|B7Z8V8|B7Z8V8_HUMAN_80_99_K_I;sw|Q10471|GALT2_HUMAN_170_189_K_I	false
C:\Data\HUMAN\mgf\DM_from_raw.mgf	index=31209	DM_1.16715.16715.2	-1.0	SII_31210_1	1	true	1049.5556640625	1049.555419921875	2	TVATPLNQVANPNSAIFGGAR		218	228	3.6054298E-22	9.6548254E-15	0.0	0.0	2.08380172240866E-16	sw|Q15056-2|IF4H_HUMAN_197_217_R_P;sw|Q15056|IF4H_HUMAN_217_237_R_P	false
C:\Data\HUMAN\mgf\DM_from_raw.mgf	index=87161	DM_1.19097.19097.2	-1.0	SII_87162_1	1	true	1063.48876953125	1063.4892578125	2	NCTVYCGGIASGLTDQLMR	Carbamidomethyl:2;Carbamidomethyl:6;unknown modification:19	214	224	3.7216463E-22	9.839823E-15	0.0	0.0	2.1237297689087518E-16	sw|Q01085-2|TIAR_HUMAN_221_239_K_Q;tr|Q49AS9|Q49AS9_HUMAN_81_99_K_Q;sw|Q01085|TIAR_HUMAN_204_222_K_Q	false
C:\Data\HUMAN\mgf\DM_from_raw.mgf	index=87380	DM_1.19359.19359.2	-1.0	SII_87381_1	1	true	1004.4501953125	1004.451416015625	2	TIGGGDDSFNTFFSETGAGK		207	226	3.7936142E-22	1.00950666E-14	0.0	0.0	2.1788190150916803E-16	sw|P68363|TBA1B_HUMAN_41_60_K_H;sw|Q71U36|TBA1A_HUMAN_41_60_K_H;tr|F8VQQ4|F8VQQ4_HUMAN_6_25_K_H;tr|F8VRZ4|F8VRZ4_HUMAN_6_25_K_H;tr|F8VS66|F8VS66_HUMAN_41_60_K_H;tr|F8VRK0|F8VRK0_HUMAN_6_25_K_H;tr|F8W0F6|F8W0F6_HUMAN_41_60_K_H;sw|Q71U36-2|TBA1A_HUMAN_6_25_K_H;sw|Q6PEY2|TBA3E_HUMAN_41_60_K_H;tr|F5H5D3|F5H5D3_HUMAN_111_130_K_H;tr|F8VX09|F8VX09_HUMAN_6_25_K_H;sw|Q13748-2|TBA3C_HUMAN_41_60_K_H;tr|F8VV…	false
C:\Data\HUMAN\mgf\DM_from_raw.mgf	index=108986	DM_1.22022.22022.2	-1.0	SII_108987_1	1	true	1170.061279296875	1170.0645751953125	2	TMMACGGSIQTSVNALSADVLGR	Carbamidomethyl:5	206	224	3.8644872E-22	1.047497E-14	0.0	0.0	2.260813595674039E-16	sw|Q99832|TCPH_HUMAN_322_344_R_C;tr|B7Z1C9|B7Z1C9_HUMAN_194_216_R_C;tr|F5GZK5|F5GZK5_HUMAN_222_244_R_C;sw|Q99832-2|TCPH_HUMAN_118_140_R_C;sw|Q99832-3|TCPH_HUMAN_278_300_R_C;sw|Q99832-4|TCPH_HUMAN_235_257_R_C	false
C:\Data\HUMAN\mgf\DM_from_raw.mgf	index=70517	DM_1.21899.21899.2	-1.0	SII_70518_1	1	true	1139.022705078125	1139.025146484375	2	WGDAGAEYVVESTGVFTTMEK		230	244	3.8937644E-22	1.0426944E-14	0.0	0.0	2.2504481403318433E-16	sw|P04406-2|G3P_HUMAN_45_65_K_A;sw|P04406|G3P_HUMAN_87_107_K_A;tr|E7EUT5|E7EUT5_HUMAN_12_32_K_A	false
C:\Data\HUMAN\mgf\DM_from_raw.mgf	index=174036	DM_1.4484.4484.2	-1.0	SII_174037_1	1	true	981.9718627929688	981.97265625	2	GAAAAAAASGAAGGGGGGAGAGAPGGGR	unknown modification:28	188	216	4.0032406E-22	1.1163424E-14	0.0	0.0	2.409402676425218E-16	sw|Q68E01|INT3_HUMAN_8_35_K_L;sw|Q68E01-2|INT3_HUMAN_8_35_K_L	false
C:\Data\HUMAN\mgf\DM_from_raw.mgf	index=140942	DM_1.12828.12828.2	-1.0	SII_140943_1	1	true	1068.9530029296875	1068.954833984375	2	SEQDQAENEGEDSAVLMER		262	269	4.152216E-22	1.0978225E-14	0.0	0.0	2.3694311617473487E-16	sw|B5ME19|EIFCL_HUMAN_533_551_K_L;tr|H3BRV0|H3BRV0_HUMAN_522_540_K_L;sw|Q99613|EIF3C_HUMAN_532_550_K_L	false
C:\Data\HUMAN\mgf\DM_from_raw.mgf	index=83837	DM_1.15202.15202.2	-1.0	SII_83838_1	1	true	1068.01513671875	1068.0155029296875	2	AASADSTTEGTPADGFTVLSTK	unknown modification:22	213	224	4.1557584E-22	1.1197008E-14	0.0	0.0	2.4166511137760755E-16	sw|O75367-3|H2AY_HUMAN_167_188_K_S;sw|O75367-2|H2AY_HUMAN_168_189_K_S;sw|O75367|H2AY_HUMAN_168_189_K_S	false
C:\Data\HUMAN\mgf\DM_from_raw.mgf	index=67278	DM_1.18105.18105.2	-1.0	SII_67279_1	1	true	1074.509765625	1074.5081787109375	2	ETFGVNNAVYGIDAMNPSSR	unknown modification:20	183	192	4.1601629E-22	1.10704775E-14	0.0	0.0	2.3893420260491E-16	tr|H0YGJ7|H0YGJ7_HUMAN_13_32_K_D;tr|F5H425|F5H425_HUMAN_85_104_K_D;sw|O75822|EIF3J_HUMAN_134_153_K_D	false
C:\Data\HUMAN\mgf\DM_from_raw.mgf	index=127284	DM_1.19720.19720.2	-1.0	SII_127285_1	1	true	1088.5364990234375	1088.536865234375	2	EIILVDDYSNDPEDGALLGK		235	255	4.1928603E-22	1.1157488E-14	0.0	0.0	2.4081215090802113E-16	tr|G3V1S6|G3V1S6_HUMAN_132_151_K_I;tr|B7Z8V8|B7Z8V8_HUMAN_80_99_K_I;sw|Q10471|GALT2_HUMAN_170_189_K_I	false
C:\Data\HUMAN\mgf\DM_from_raw.mgf	index=88176	DM_1.20318.20318.2	-1.0	SII_88177_1	1	true	1113.042724609375	1113.0443115234375	2	DLYANTVLSGGTTMYPGIADR	unknown modification:21	226	241	4.2083657E-22	1.12694015E-14	0.0	0.0	2.4322758085521397E-16	sw|P63261|ACTG_HUMAN_292_312_K_M;sw|P60709|ACTB_HUMAN_292_312_K_M	false
C:\Data\HUMAN\mgf\DM_from_raw.mgf	index=139493	DM_1.11137.11137.2	-1.0	SII_139494_1	1	true	925.8785400390625	925.880615234375	2	YDAFGEDSSSAMGVENR	Oxidation:12	163	163	4.330744E-22	1.1296566E-14	0.0	0.0	2.4381387247151157E-16	sw|Q9Y2X3|NOP58_HUMAN_372_388_R_A	false
C:\Data\HUMAN\mgf\DM_from_raw.mgf	index=208541	DM_1.21241.21241.2	-1.0	SII_208542_1	1	true	1097.567626953125	1097.56982421875	2	FANSLVGVQQQLQAFNTYR	unknown modification:19	225	232	4.381462E-22	1.15843385E-14	0.0	0.0	2.5002486859332486E-16	sw|Q01082-2|SPTB2_HUMAN_330_348_K_T;sw|Q01082-3|SPTB2_HUMAN_317_335_K_T;tr|F8W6C1|F8W6C1_HUMAN_330_348_K_T;sw|Q01082|SPTB2_HUMAN_330_348_K_T	false
C:\Data\HUMAN\mgf\DM_from_raw.mgf	index=128437	DM_1.21071.21071.3	-1.0	SII_128438_1	1	true	987.4735107421875	987.4711303710938	3	FWEVISDEHGIDPAGGYVGDSALQLER		121	141	4.4832906E-22	1.24337525E-14	0.0	0.0	2.6835777760934943E-16	sw|Q9BUF5|TBB6_HUMAN_20_46_K_I;tr|K7EJ64|K7EJ64_HUMAN_20_46_K_I;tr|K7ERA8|K7ERA8_HUMAN_20_46_K_I;tr|K7EQT3|K7EQT3_HUMAN_20_46_K_I;tr|K7EPE5|K7EPE5_HUMAN_20_46_K_I;tr|K7EN98|K7EN98_HUMAN_20_46_K_I;tr|K7EL29|K7EL29_HUMAN_20_46_K_I;tr|K7EJZ4|K7EJZ4_HUMAN_20_46_K_I;tr|K7ESM5|K7ESM5_HUMAN_20_46_K_I;tr|K7ESQ3|K7ESQ3_HUMAN_20_46_K_I	false
C:\Data\HUMAN\mgf\DM_from_raw.mgf	index=168877	DM_1.22082.22082.2	-1.0	SII_168878_1	1	true	983.004638671875	983.0032958984375	2	GHYTEGAELVDSVLDVVR	unknown modification:18	223	226	4.535274E-22	1.1911595E-14	0.0	0.0	2.570880481964426E-16	sw|Q9BVA1|TBB2B_HUMAN_104_121_K_K;tr|Q5ST81|Q5ST81_HUMAN_32_49_K_K;tr|A8K854|A8K854_HUMAN_32_49_K_K;sw|P68371|TBB4B_HUMAN_104_121_K_K;tr|Q5JP53|Q5JP53_HUMAN_86_103_K_K;tr|G3V2A3|G3V2A3_HUMAN_32_49_K_K;sw|P07437|TBB5_HUMAN_104_121_K_K;sw|Q13885|TBB2A_HUMAN_104_121_K_K;sw|Q13509|TBB3_HUMAN_104_121_K_K;tr|E9PBJ4|E9PBJ4_HUMAN_104_121_K_K	false
C:\Data\HUMAN\mgf\DM_from_raw.mgf	index=91030	DM_1.656.656.2	-1.0	SII_91031_1	1	true	1051.9444580078125	1052.43994140625	2	SSGNSSSSGSGSGSTSAGSSSPGAR		135	154	4.7122734E-22	1.2922682E-14	0.0	0.0	2.7891034683795925E-16	sw|Q12797-2|ASPH_HUMAN_9_33_K_R;sw|Q12797-6|ASPH_HUMAN_9_33_K_R;sw|Q12797-7|ASPH_HUMAN_9_33_K_R;sw|Q12797|ASPH_HUMAN_9_33_K_R;tr|E5RG56|E5RG56_HUMAN_9_33_K_R;tr|E5RHJ2|E5RHJ2_HUMAN_9_33_K_R	false
C:\Data\HUMAN\mgf\DM_from_raw.mgf	index=11714	DM_1.14621.14621.2	-1.0	SII_11715_1	1	true	1091.436767578125	1091.436767578125	2	ECPSDECGAGVFMASHFDR	Carbamidomethyl:2;Carbamidomethyl:7;unknown modification:19	221	236	5.0555356E-22	1.3366551E-14	0.0	0.0	2.884903749420802E-16	sw|P62979|RS27A_HUMAN_120_138_R_H	false
C:\Data\HUMAN\mgf\DM_from_raw.mgf	index=96011	DM_1.6651.6651.2	-1.0	SII_96012_1	1	true	790.8868408203125	790.8854370117188	2	PVSSAASVYAGAGGSGSR		171	174	5.1781254E-22	1.36E-14	0.0	0.0	2.9352890653784145E-16	tr|F8VZY9|F8VZY9_HUMAN_28_45_R_I;sw|P05783|K1C18_HUMAN_28_45_R_I	false
C:\Data\HUMAN\mgf\DM_from_raw.mgf	index=63245	DM_1.13388.13388.2	-1.0	SII_63246_1	1	true	959.4122314453125	959.4118041992188	2	HIFSEDTSDFSGMSETK		226	228	5.318132E-22	1.3872127E-14	0.0	0.0	2.9940222571059317E-16	sw|P36952|SPB5_HUMAN_295_311_K_G	false
C:\Data\HUMAN\mgf\DM_from_raw.mgf	index=18885	DM_1.2192.2192.2	-1.0	SII_18886_1	1	true	852.8578491210938	852.8573608398438	2	NQGGYGGSSSSSSYGSGR	unknown modification:18	179	182	5.340259E-22	1.4025833E-14	0.0	0.0	3.0271966351267443E-16	sw|P09651|ROA1_HUMAN_353_370_R_R;tr|H0YH80|H0YH80_HUMAN_172_189_R_R;tr|F8W6I7|F8W6I7_HUMAN_288_305_R_R;sw|P09651-2|ROA1_HUMAN_301_318_R_R;sw|P09651-3|ROA1_HUMAN_248_265_R_R	false
C:\Data\HUMAN\mgf\DM_from_raw.mgf	index=193602	DM_1.3765.3765.2	-1.0	SII_193603_1	1	true	937.419189453125	937.4210205078125	2	YSEFTSTTSGTGHNQTR		154	155	5.452422E-22	1.4222415E-14	0.0	0.0	3.069624943586319E-16	sw|P48960-2|CD97_HUMAN_717_733_K_A;sw|P48960-3|CD97_HUMAN_761_777_K_A;sw|P48960|CD97_HUMAN_810_826_K_A	false
C:\Data\HUMAN\mgf\DM_from_raw.mgf	index=121873	DM_1.13399.13399.2	-1.0	SII_121874_1	1	true	1280.6279296875	1280.630615234375	2	LVQDVANNTNEEAGDGTTTATVLAR		223	245	5.4765445E-22	1.5018579E-14	0.0	0.0	3.2414610820751383E-16	tr|E7EXB4|E7EXB4_HUMAN_97_121_K_S;tr|E7ESH4|E7ESH4_HUMAN_97_121_K_S;sw|P10809|CH60_HUMAN_97_121_K_S;tr|C9JL25|C9JL25_HUMAN_139_163_K_S;tr|B7Z712|B7Z712_HUMAN_97_121_K_S	false
C:\Data\HUMAN\mgf\DM_from_raw.mgf	index=80140	DM_1.10865.10865.2	-1.0	SII_80141_1	1	true	1061.0140380859375	1061.0162353515625	2	ALRTDYNASVSVPDSSGPER		233	255	5.5581014E-22	1.4790488E-14	0.0	0.0	3.192232183677254E-16	tr|Q5T6W5|Q5T6W5_HUMAN_56_75_K_I;tr|Q5T6W2|Q5T6W2_HUMAN_67_86_K_I;sw|P61978-3|HNRPK_HUMAN_67_86_K_I;sw|P61978-2|HNRPK_HUMAN_67_86_K_I;sw|P61978|HNRPK_HUMAN_67_86_K_I	false
C:\Data\HUMAN\mgf\DM_from_raw.mgf	index=142630	DM_1.14798.14798.2	-1.0	SII_142631_1	1	true	940.4576416015625	940.45703125	2	SKPGAAMVEMADGYAVDR	unknown modification:2;unknown modification:18	166	174	5.636746E-22	1.4804537E-14	0.0	0.0	3.1952643804478057E-16	sw|P14866|HNRPL_HUMAN_417_434_K_A;sw|P14866-2|HNRPL_HUMAN_284_301_K_A;tr|M0QYT0|M0QYT0_HUMAN_34_51_K_A;tr|M0QXS5|M0QXS5_HUMAN_358_375_K_A	false
C:\Data\HUMAN\mgf\DM_from_raw.mgf	index=106850	DM_1.19434.19434.2	-1.0	SII_106851_1	1	true	1131.0543212890625	1131.0540771484375	2	GGMGSGGLATGIAGGLAGMGGIQNEK		261	297	5.6432726E-22	1.5563787E-14	0.0	0.0	3.3591333674249056E-16	tr|F8VZY9|F8VZY9_HUMAN_56_81_R_E;sw|P05783|K1C18_HUMAN_56_81_R_E	false
C:\Data\HUMAN\mgf\DM_from_raw.mgf	index=16737	DM_1.20625.20625.2	-1.0	SII_16738_1	1	true	1077.549072265625	1077.551025390625	2	LTPFALSNAEDLDADLISDK	unknown modification:20	242	251	5.6902983E-22	1.5142272E-14	0.0	0.0	3.2681577519548336E-16	sw|P03265|DNB2_ADE05_415_434_K_S	false
C:\Data\HUMAN\mgf\DM_from_raw.mgf	index=147311	DM_1.20262.20262.2	-1.0	SII_147312_1	1	true	1088.5364990234375	1088.53564453125	2	EIILVDDYSNDPEDGALLGK		243	255	5.725011E-22	1.5234646E-14	0.0	0.0	3.2880948396111033E-16	tr|G3V1S6|G3V1S6_HUMAN_132_151_K_I;tr|B7Z8V8|B7Z8V8_HUMAN_80_99_K_I;sw|Q10471|GALT2_HUMAN_170_189_K_I	false
C:\Data\HUMAN\mgf\DM_from_raw.mgf	index=146610	DM_1.19444.19444.2	-1.0	SII_146611_1	1	true	995.4198608398438	995.4225463867188	2	YGETANECGEAFFFYGK	Carbamidomethyl:8	243	251	5.800548E-22	1.5130489E-14	0.0	0.0	3.265614626141793E-16	sw|P49321|NASP_HUMAN_77_93_K_S;tr|E9PI86|E9PI86_HUMAN_77_93_K_S;tr|E9PPR5|E9PPR5_HUMAN_40_56_K_S;tr|E9PPQ8|E9PPQ8_HUMAN_61_77_K_S;sw|P49321-2|NASP_HUMAN_77_93_K_S;sw|P49321-3|NASP_HUMAN_79_95_K_S	false
C:\Data\HUMAN\mgf\DM_from_raw.mgf	index=69249	DM_1.20416.20416.2	-1.0	SII_69250_1	1	true	1147.0201416015625	1147.02197265625	2	WGDAGAEYVVESTGVFTTMEK	Oxidation:19	195	206	5.986808E-22	1.6031816E-14	0.0	0.0	3.4601481031587287E-16	sw|P04406-2|G3P_HUMAN_45_65_K_A;sw|P04406|G3P_HUMAN_87_107_K_A;tr|E7EUT5|E7EUT5_HUMAN_12_32_K_A	false
C:\Data\HUMAN\mgf\DM_from_raw.mgf	index=108753	DM_1.21731.21731.2	-1.0	SII_108754_1	1	true	984.9986572265625	984.9967041015625	2	GHYTEGAELVDSVLDVVR	unknown modification:18	178	182	5.987496E-22	1.572576E-14	0.0	0.0	3.3940920127033276E-16	sw|Q9BVA1|TBB2B_HUMAN_104_121_K_K;tr|Q5ST81|Q5ST81_HUMAN_32_49_K_K;tr|A8K854|A8K854_HUMAN_32_49_K_K;sw|P68371|TBB4B_HUMAN_104_121_K_K;tr|Q5JP53|Q5JP53_HUMAN_86_103_K_K;tr|G3V2A3|G3V2A3_HUMAN_32_49_K_K;sw|P07437|TBB5_HUMAN_104_121_K_K;sw|Q13885|TBB2A_HUMAN_104_121_K_K;sw|Q13509|TBB3_HUMAN_104_121_K_K;tr|E9PBJ4|E9PBJ4_HUMAN_104_121_K_K	false
C:\Data\HUMAN\mgf\DM_from_raw.mgf	index=47718	DM_1.17150.17150.2	-1.0	SII_47719_1	1	true	1001.483642578125	1001.4834594726562	2	LQQGYNAMGFSQGGQFLR		219	231	6.126759E-22	1.6091524E-14	0.0	0.0	3.4730348854760537E-16	sw|P50897|PPT1_HUMAN_105_122_K_A;tr|E9PK48|E9PK48_HUMAN_105_122_K_A;tr|E9PP28|E9PP28_HUMAN_55_72_K_A;tr|E9PMG2|E9PMG2_HUMAN_134_151_K_A	false
C:\Data\HUMAN\mgf\DM_from_raw.mgf	index=190143	DM_1.23294.23294.2	-1.0	SII_190144_1	1	true	942.0046997070312	942.0039672851562	2	DLPVTEAVFSALVTGHAR		184	185	6.13522E-22	1.6113745E-14	0.0	0.0	3.477830845646772E-16	tr|B8ZZ38|B8ZZ38_HUMAN_227_244_K_A;tr|C9JCA9|C9JCA9_HUMAN_201_218_K_A;sw|P42704|LPPRC_HUMAN_227_244_K_A	false
C:\Data\HUMAN\mgf\DM_from_raw.mgf	index=122881	DM_1.14576.14576.2	-1.0	SII_122882_1	1	true	1068.01171875	1068.0074462890625	2	ELQSQISDTSVVLSMDNSR	Oxidation:15;unknown modification:19	223	227	6.2177184E-22	1.6439297E-14	0.0	0.0	3.548094759309425E-16	tr|H0YIB2|H0YIB2_HUMAN_64_82_R_S;tr|F8VUG2|F8VUG2_HUMAN_234_252_R_S;sw|P05787-2|K2C8_HUMAN_262_280_R_S;sw|P05787|K2C8_HUMAN_234_252_R_S	false
C:\Data\HUMAN\mgf\DM_from_raw.mgf	index=208013	DM_1.20625.20625.2	-1.0	SII_208014_1	1	true	1082.5447998046875	1082.5452880859375	2	GFFDPNTHENLTYVQLLR		198	203	6.264815E-22	1.6454118E-14	0.0	0.0	3.5512935769004515E-16	sw|P58107|EPIPL_HUMAN_2385_2402_K_R;sw|P58107|EPIPL_HUMAN_2919_2936_K_R;sw|P58107|EPIPL_HUMAN_3453_3470_K_R;sw|P58107|EPIPL_HUMAN_3987_4004_K_R;sw|P58107|EPIPL_HUMAN_4521_4538_K_R	false
C:\Data\HUMAN\mgf\DM_from_raw.mgf	index=206777	DM_1.19182.19182.2	-1.0	SII_206778_1	1	true	995.4198608398438	995.420166015625	2	YGETANECGEAFFFYGK	Carbamidomethyl:8	204	217	6.576457E-22	1.7154416E-14	0.0	0.0	3.7024389490994504E-16	sw|P49321|NASP_HUMAN_77_93_K_S;tr|E9PI86|E9PI86_HUMAN_77_93_K_S;tr|E9PPR5|E9PPR5_HUMAN_40_56_K_S;tr|E9PPQ8|E9PPQ8_HUMAN_61_77_K_S;sw|P49321-2|NASP_HUMAN_77_93_K_S;sw|P49321-3|NASP_HUMAN_79_95_K_S	false
C:\Data\HUMAN\mgf\DM_from_raw.mgf	index=149479	DM_1.22794.22794.2	-1.0	SII_149480_1	1	true	1007.4966430664062	1007.998779296875	2	GWFDAEGQALDGVSISDLK	unknown modification:19	230	235	6.655612E-22	1.7597064E-14	0.0	0.0	3.7979757016150105E-16	sw|P27694|RFA1_HUMAN_413_431_R_S;tr|I3L4R8|I3L4R8_HUMAN_169_187_R_S	false
C:\Data\HUMAN\mgf\DM_from_raw.mgf	index=96529	DM_1.7265.7265.2	-1.0	SII_96530_1	1	true	795.8909301757812	795.8900146484375	2	PVSSAASVYAGAGGSGSR	unknown modification:18	150	152	6.70887E-22	1.7620398E-14	0.0	0.0	3.8030118806629176E-16	tr|F8VZY9|F8VZY9_HUMAN_28_45_R_I;sw|P05783|K1C18_HUMAN_28_45_R_I	false
C:\Data\HUMAN\mgf\DM_from_raw.mgf	index=71936	DM_1.1100.1100.2	-1.0	SII_71937_1	1	true	939.8869018554688	939.8880004882812	2	HYNGEAYEDDEHHPR	unknown modification:15	171	171	6.7217523E-22	1.7280107E-14	0.0	0.0	3.7295668474756614E-16	sw|P31689|DNJA1_HUMAN_375_389_R_G;tr|B7Z5C0|B7Z5C0_HUMAN_218_232_R_G	false
C:\Data\HUMAN\mgf\DM_from_raw.mgf	index=110485	DM_1.23899.23899.2	-1.0	SII_110486_1	1	true	1067.5433349609375	1067.5439453125	2	LLQDSVDFSLADAINTEFK	unknown modification:19	220	231	7.045316E-22	1.8627418E-14	0.0	0.0	4.0203570861494894E-16	tr|B0YJC4|B0YJC4_HUMAN_79_97_R_N;sw|P08670|VIME_HUMAN_79_97_R_N	false
C:\Data\HUMAN\mgf\DM_from_raw.mgf	index=167018	DM_1.19903.19903.2	-1.0	SII_167019_1	1	true	1014.0294799804688	1014.031494140625	2	LNEAAAGLNQAATELVQASR		266	284	7.2179844E-22	1.9207551E-14	0.0	0.0	4.145567236985164E-16	sw|Q9Y490|TLN1_HUMAN_1242_1261_R_G;tr|Q5TCU6|Q5TCU6_HUMAN_1242_1261_R_G	false
C:\Data\HUMAN\mgf\DM_from_raw.mgf	index=64970	DM_1.15408.15408.2	-1.0	SII_64971_1	1	true	1136.574462890625	1136.5758056640625	2	GVVPLAGTNGETTTQGLDGLSER		217	241	7.685692E-22	2.083262E-14	0.0	0.0	4.496306006557622E-16	sw|P04075-2|ALDOA_HUMAN_166_188_K_C;tr|H3BPS8|H3BPS8_HUMAN_166_188_K_C;tr|H3BQN4|H3BQN4_HUMAN_112_134_K_C;tr|H3BR04|H3BR04_HUMAN_101_123_K_C;tr|H3BMQ8|H3BMQ8_HUMAN_101_123_K_C;tr|H3BUH7|H3BUH7_HUMAN_112_134_K_C;tr|H3BU78|H3BU78_HUMAN_57_79_K_C;sw|P04075|ALDOA_HUMAN_112_134_K_C;tr|J3KPS3|J3KPS3_HUMAN_112_134_K_C	false
C:\Data\HUMAN\mgf\DM_from_raw.mgf	index=96052	DM_1.6699.6699.2	-1.0	SII_96053_1	1	true	955.8986206054688	955.8954467773438	2	SSGSPYGGGYGSGGGSGGYGSR		187	201	7.782973E-22	2.096994E-14	0.0	0.0	4.525943792914811E-16	sw|P51991-2|ROA3_HUMAN_333_354_R_R;tr|H7C1J8|H7C1J8_HUMAN_92_113_R_R;sw|P51991|ROA3_HUMAN_355_376_R_R	false
C:\Data\HUMAN\mgf\DM_from_raw.mgf	index=130442	DM_1.23426.23426.2	-1.0	SII_130443_1	1	true	1058.012451171875	1058.0126953125	2	AGTLSITEFADMLSGNAGGFR		228	237	8.0601263E-22	2.1583865E-14	0.0	0.0	4.658447273757637E-16	sw|Q15149-4|PLEC_HUMAN_4224_4244_R_S;sw|Q15149-5|PLEC_HUMAN_4224_4244_R_S;sw|Q15149-6|PLEC_HUMAN_4228_4248_R_S;sw|Q15149-7|PLEC_HUMAN_4192_4212_R_S;sw|Q15149-8|PLEC_HUMAN_4202_4222_R_S;sw|Q15149-9|PLEC_HUMAN_4210_4230_R_S;sw|Q15149-2|PLEC_HUMAN_4251_4271_R_S;sw|Q15149-3|PLEC_HUMAN_4247_4267_R_S;sw|Q15149|PLEC_HUMAN_4361_4381_R_S	false
C:\Data\HUMAN\mgf\DM_from_raw.mgf	index=69919	DM_1.21200.21200.2	-1.0	SII_69920_1	1	true	1008.492431640625	1008.4920654296875	2	AIMTYVSSFYHAFSGAQK	unknown modification:18	220	232	8.2538145E-22	2.1678092E-14	0.0	0.0	4.678784294549065E-16	sw|O43707|ACTN4_HUMAN_256_273_K_A;tr|H9KV75|H9KV75_HUMAN_172_189_K_A;tr|G3V2N5|G3V2N5_HUMAN_216_233_K_A;tr|G3V2W4|G3V2W4_HUMAN_172_189_K_A;sw|P12814-4|ACTN1_HUMAN_237_254_K_A;sw|P12814-3|ACTN1_HUMAN_237_254_K_A;sw|P12814-2|ACTN1_HUMAN_237_254_K_A;sw|P12814|ACTN1_HUMAN_237_254_K_A	false
C:\Data\HUMAN\mgf\DM_from_raw.mgf	index=85549	DM_1.17203.17203.2	-1.0	SII_85550_1	1	true	1010.5391235351562	1010.538818359375	2	ILATPPQEDAPSVDIANIR		218	222	8.2637035E-22	2.1848766E-14	0.0	0.0	4.715620877339094E-16	sw|P29401-2|TKT_HUMAN_292_310_K_M;tr|E9PFF2|E9PFF2_HUMAN_284_302_K_M;tr|B4E022|B4E022_HUMAN_237_255_K_M;sw|P29401|TKT_HUMAN_284_302_K_M	false
C:\Data\HUMAN\mgf\DM_from_raw.mgf	index=170286	DM_1.23729.23729.2	-1.0	SII_170287_1	1	true	1130.576416015625	1130.5787353515625	2	SINPDEAVAYGAAVQAAILSGDK		216	231	8.3444485E-22	2.2618228E-14	0.0	0.0	4.881693921076168E-16	tr|A8K7Q2|A8K7Q2_HUMAN_126_148_K_S;tr|E9PKE3|E9PKE3_HUMAN_343_365_K_S;tr|E9PNE6|E9PNE6_HUMAN_216_238_K_S;sw|P11142-2|HSP7C_HUMAN_362_384_K_S;sw|P11142|HSP7C_HUMAN_362_384_K_S	false
C:\Data\HUMAN\mgf\DM_from_raw.mgf	index=143004	DM_1.15234.15234.3	-1.0	SII_143005_1	1	true	987.79541015625	987.7954711914062	3	HVNGQDQIVPGLYACGEAACASVHGANR	Carbamidomethyl:15;Carbamidomethyl:20;unknown modification:28	118	139	8.51704E-22	2.375059E-14	0.0	0.0	5.126091700241611E-16	sw|P31040|DHSA_HUMAN_424_451_R_L;tr|D6RFM5|D6RFM5_HUMAN_424_451_R_L;tr|E9PBJ5|E9PBJ5_HUMAN_376_403_R_L	false
C:\Data\HUMAN\mgf\DM_from_raw.mgf	index=110560	DM_1.23988.23988.2	-1.0	SII_110561_1	1	true	1144.58447265625	1144.582763671875	2	VQDDEVGDGTTSVTVLAAELLR		217	238	8.854932E-22	2.3858158E-14	0.0	0.0	5.149308110108128E-16	tr|F8VQ14|F8VQ14_HUMAN_90_111_R_E;tr|F5GWF6|F5GWF6_HUMAN_90_111_R_E;sw|P78371-2|TCPB_HUMAN_43_64_R_E;sw|P78371|TCPB_HUMAN_90_111_R_E	false
C:\Data\HUMAN\mgf\DM_from_raw.mgf	index=45136	DM_1.14136.14136.2	-1.0	SII_45137_1	1	true	1088.9761962890625	1088.97705078125	2	YHTSQSGDEMTSLSEYVSR		254	284	9.037593E-22	2.3894888E-14	0.0	0.0	5.157235548885433E-16	sw|P08238|HS90B_HUMAN_457_475_R_M	false
C:\Data\HUMAN\mgf\DM_from_raw.mgf	index=75085	DM_1.4871.4871.2	-1.0	SII_75086_1	1	true	842.8873291015625	842.8843994140625	2	HTGPNSPDTANDGFVR		163	166	9.057112E-22	2.3457326E-14	0.0	0.0	5.062796508148293E-16	sw|P55795|HNRH2_HUMAN_99_114_K_L;tr|E7EQJ0|E7EQJ0_HUMAN_99_114_K_L;tr|H0YAQ2|H0YAQ2_HUMAN_46_61_K_L;tr|E9PCY7|E9PCY7_HUMAN_99_114_K_L;tr|E5RGH4|E5RGH4_HUMAN_22_37_K_L;tr|E5RGV0|E5RGV0_HUMAN_47_62_K_L;tr|D6RFM3|D6RFM3_HUMAN_99_114_K_L;tr|D6RAM1|D6RAM1_HUMAN_99_114_K_L;tr|D6RBM0|D6RBM0_HUMAN_99_114_K_L;tr|D6RDU3|D6RDU3_HUMAN_99_114_K_L;tr|D6RIU0|D6RIU0_HUMAN_99_114_K_L;tr|D6RIT2|D6RIT2_HUMAN_99_114…	false
C:\Data\HUMAN\mgf\DM_from_raw.mgf	index=84324	DM_1.15772.15772.2	-1.0	SII_84325_1	1	true	1136.574462890625	1136.5765380859375	2	GVVPLAGTNGETTTQGLDGLSER		200	218	9.060942E-22	2.4560334E-14	0.0	0.0	5.300858811194242E-16	sw|P04075-2|ALDOA_HUMAN_166_188_K_C;tr|H3BPS8|H3BPS8_HUMAN_166_188_K_C;tr|H3BQN4|H3BQN4_HUMAN_112_134_K_C;tr|H3BR04|H3BR04_HUMAN_101_123_K_C;tr|H3BMQ8|H3BMQ8_HUMAN_101_123_K_C;tr|H3BUH7|H3BUH7_HUMAN_112_134_K_C;tr|H3BU78|H3BU78_HUMAN_57_79_K_C;sw|P04075|ALDOA_HUMAN_112_134_K_C;tr|J3KPS3|J3KPS3_HUMAN_112_134_K_C	false
C:\Data\HUMAN\mgf\DM_from_raw.mgf	index=124782	DM_1.16794.16794.2	-1.0	SII_124783_1	1	true	1106.9881591796875	1106.9871826171875	2	EMEENFAVEAANYQDTIGR	Oxidation:2;unknown modification:19	225	229	9.09342E-22	2.4042488E-14	0.0	0.0	5.189092068447923E-16	tr|B0YJC5|B0YJC5_HUMAN_164_182_R_L;tr|B0YJC4|B0YJC4_HUMAN_346_364_R_L;sw|P08670|VIME_HUMAN_346_364_R_L	false
C:\Data\HUMAN\mgf\DM_from_raw.mgf	index=84990	DM_1.16551.16551.2	-1.0	SII_84991_1	1	true	1141.57861328125	1141.57861328125	2	GVVPLAGTNGETTTQGLDGLSER	unknown modification:23	193	210	9.358759E-22	2.5367588E-14	0.0	0.0	5.475088505251815E-16	sw|P04075-2|ALDOA_HUMAN_166_188_K_C;tr|H3BPS8|H3BPS8_HUMAN_166_188_K_C;tr|H3BQN4|H3BQN4_HUMAN_112_134_K_C;tr|H3BR04|H3BR04_HUMAN_101_123_K_C;tr|H3BMQ8|H3BMQ8_HUMAN_101_123_K_C;tr|H3BUH7|H3BUH7_HUMAN_112_134_K_C;tr|H3BU78|H3BU78_HUMAN_57_79_K_C;sw|P04075|ALDOA_HUMAN_112_134_K_C;tr|J3KPS3|J3KPS3_HUMAN_112_134_K_C	false
C:\Data\HUMAN\mgf\DM_from_raw.mgf	index=142473	DM_1.14615.14615.2	-1.0	SII_142474_1	1	true	952.9634399414062	952.9620971679688	2	LEGLGSSEADQDGLASTVR		191	195	9.385099E-22	2.4813673E-14	0.0	0.0	5.35553698740997E-16	sw|Q07065|CKAP4_HUMAN_455_473_R_S	false
C:\Data\HUMAN\mgf\DM_from_raw.mgf	index=14731	DM_1.18204.18204.2	-1.0	SII_14732_1	1	true	1004.4501953125	1004.451171875	2	TIGGGDDSFNTFFSETGAGK		195	206	9.572489E-22	2.5473049E-14	0.0	0.0	5.497850161143277E-16	sw|P68363|TBA1B_HUMAN_41_60_K_H;sw|Q71U36|TBA1A_HUMAN_41_60_K_H;tr|F8VQQ4|F8VQQ4_HUMAN_6_25_K_H;tr|F8VRZ4|F8VRZ4_HUMAN_6_25_K_H;tr|F8VS66|F8VS66_HUMAN_41_60_K_H;tr|F8VRK0|F8VRK0_HUMAN_6_25_K_H;tr|F8W0F6|F8W0F6_HUMAN_41_60_K_H;sw|Q71U36-2|TBA1A_HUMAN_6_25_K_H;sw|Q6PEY2|TBA3E_HUMAN_41_60_K_H;tr|F5H5D3|F5H5D3_HUMAN_111_130_K_H;tr|F8VX09|F8VX09_HUMAN_6_25_K_H;sw|Q13748-2|TBA3C_HUMAN_41_60_K_H;tr|F8VV…	false
C:\Data\HUMAN\mgf\DM_from_raw.mgf	index=102616	DM_1.14457.14457.2	-1.0	SII_102617_1	1	true	948.4200439453125	948.4183349609375	2	SCGSSTPDEFPTDIPGTK	Carbamidomethyl:2	169	179	9.717311E-22	2.5521868E-14	0.0	0.0	5.508386769737593E-16	sw|P41091|IF2G_HUMAN_104_121_R_G;tr|H7BZU1|H7BZU1_HUMAN_104_121_R_G	false
C:\Data\HUMAN\mgf\DM_from_raw.mgf	index=163626	DM_1.15941.15941.2	-1.0	SII_163627_1	1	true	1093.4449462890625	1093.4443359375	2	EDEEESLNEVGYDDIGGCR	Carbamidomethyl:18	205	223	9.735557E-22	2.5740266E-14	0.0	0.0	5.55552362718616E-16	sw|P55072|TERA_HUMAN_192_210_R_K	false
C:\Data\HUMAN\mgf\DM_from_raw.mgf	index=147743	DM_1.20768.20768.2	-1.0	SII_147744_1	1	true	1049.9671630859375	1049.96923828125	2	YFSMWNQAVDSYDPDVR	unknown modification:17	215	231	1.0305597E-21	2.6881724E-14	0.0	0.0	5.801884596744154E-16	sw|P04133|CAPSH_ADE05_383_399_R_I	false
C:\Data\HUMAN\mgf\DM_from_raw.mgf	index=162605	DM_1.14747.14747.2	-1.0	SII_162606_1	1	true	1088.9761962890625	1088.976806640625	2	YHTSQSGDEMTSLSEYVSR		257	285	1.067108E-21	2.8213732E-14	0.0	0.0	6.089371987729196E-16	sw|P08238|HS90B_HUMAN_457_475_R_M	false
C:\Data\HUMAN\mgf\DM_from_raw.mgf	index=189948	DM_1.23066.23066.2	-1.0	SII_189949_1	1	true	1354.70751953125	1354.713623046875	2	MEYDGILIAGGPGNPALAEPLIQNVR		209	222	1.0825837E-21	2.985697E-14	0.0	0.0	6.444032173994953E-16	sw|P31327-3|CPSM_HUMAN_260_285_K_K;sw|P31327|CPSM_HUMAN_254_279_K_K	false
C:\Data\HUMAN\mgf\DM_from_raw.mgf	index=95029	DM_1.5480.5480.2	-1.0	SII_95030_1	1	true	943.9638061523438	943.96337890625	2	QFTSSSSIKGSSGLGGGSSR		177	179	1.0843369E-21	2.885495E-14	0.0	0.0	6.227766118900064E-16	sw|Q04695|K1C17_HUMAN_7_26_R_T	false
C:\Data\HUMAN\mgf\DM_from_raw.mgf	index=110220	DM_1.23573.23573.3	-1.0	SII_110221_1	1	true	980.130859375	980.13037109375	3	FISDKDASIVGFFDDSFSEAHSEFLK		121	131	1.0874725E-21	2.99918E-14	0.0	0.0	6.473132543457083E-16	sw|P30101|PDIA3_HUMAN_148_173_K_A;tr|G5EA52|G5EA52_HUMAN_128_153_K_A	false
C:\Data\HUMAN\mgf\DM_from_raw.mgf	index=17422	DM_1.21541.21541.2	-1.0	SII_17423_1	1	true	934.9476928710938	934.9492797851562	2	NATNVEQAFMTMAAEIK		203	204	1.0952694E-21	2.856965E-14	0.0	0.0	6.166189797550619E-16	sw|Q9H0U4|RAB1B_HUMAN_154_170_K_K;tr|E9PLD0|E9PLD0_HUMAN_122_138_K_K;sw|Q92928|RAB1C_HUMAN_154_170_K_K	false
C:\Data\HUMAN\mgf\DM_from_raw.mgf	index=144188	DM_1.16616.16616.2	-1.0	SII_144189_1	1	true	981.4931030273438	981.4937133789062	2	GHVFEESQVAGTPMFVVK		191	201	1.0954787E-21	2.877202E-14	0.0	0.0	6.209867330503607E-16	sw|P13639|EF2_HUMAN_768_785_R_A	false
C:\Data\HUMAN\mgf\DM_from_raw.mgf	index=188710	DM_1.21621.21621.2	-1.0	SII_188711_1	1	true	958.4676513671875	958.4667358398438	2	CVPDPDTGLYMLQLAGR	Carbamidomethyl:1;unknown modification:17	157	168	1.0990585E-21	2.8668484E-14	0.0	0.0	6.187521147512943E-16	sw|P58107|EPIPL_HUMAN_2404_2420_R_G;sw|P58107|EPIPL_HUMAN_2938_2954_R_G;sw|P58107|EPIPL_HUMAN_3472_3488_R_G;sw|P58107|EPIPL_HUMAN_4006_4022_R_G;sw|P58107|EPIPL_HUMAN_4540_4556_R_G	false
C:\Data\HUMAN\mgf\DM_from_raw.mgf	index=59121	DM_1.8548.8548.2	-1.0	SII_59122_1	1	true	1098.03173828125	1098.03271484375	2	SLAGSSGPGASSGTSGDHGELVVR	unknown modification:24	190	217	1.1123574E-21	3.032912E-14	0.0	0.0	6.545936345481602E-16	sw|P29692-2|EF1D_HUMAN_426_449_K_I;sw|P29692|EF1D_HUMAN_60_83_K_I;tr|E9PL12|E9PL12_HUMAN_60_83_K_I;tr|E9PK01|E9PK01_HUMAN_60_83_K_I;tr|E9PIZ1|E9PIZ1_HUMAN_76_99_K_I;tr|E9PI39|E9PI39_HUMAN_60_83_K_I;tr|H0YCK7|H0YCK7_HUMAN_140_163_K_I;tr|E9PRY8|E9PRY8_HUMAN_476_499_K_I;tr|E9PQ49|E9PQ49_HUMAN_60_83_K_I;tr|E9PPR1|E9PPR1_HUMAN_60_83_K_I;tr|E9PMW7|E9PMW7_HUMAN_60_83_K_I	false
C:\Data\HUMAN\mgf\DM_from_raw.mgf	index=69393	DM_1.20585.20585.2	-1.0	SII_69394_1	1	true	1116.55908203125	1116.5604248046875	2	DYFEEYGKIDTIEIITDR	unknown modification:8;unknown modification:18	203	206	1.1127002E-21	2.9224327E-14	0.0	0.0	6.30748878574582E-16	sw|P22626-2|ROA2_HUMAN_118_135_R_Q;sw|P22626|ROA2_HUMAN_130_147_R_Q	false
C:\Data\HUMAN\mgf\DM_from_raw.mgf	index=150296	DM_1.23747.23747.2	-1.0	SII_150297_1	1	true	1152.5806884765625	1152.585205078125	2	SINPDEAVAYGAAVQAAILMGDK		275	294	1.1254762E-21	3.050684E-14	0.0	0.0	6.584293667003591E-16	tr|V9GZ37|V9GZ37_HUMAN_197_219_K_S;tr|E7EP94|E7EP94_HUMAN_271_293_K_S;sw|P08107-2|HSP71_HUMAN_307_329_K_S;sw|P34931|HS71L_HUMAN_364_386_K_S;sw|P08107|HSP71_HUMAN_362_384_K_S	false
C:\Data\HUMAN\mgf\DM_from_raw.mgf	index=142620	DM_1.14786.14786.2	-1.0	SII_142621_1	1	true	934.4375	934.4393920898438	2	SKPGAAMVEMADGYAVDR		172	181	1.128982E-21	2.9651957E-14	0.0	0.0	6.399784202144922E-16	sw|P14866|HNRPL_HUMAN_417_434_K_A;sw|P14866-2|HNRPL_HUMAN_284_301_K_A;tr|M0QYT0|M0QYT0_HUMAN_34_51_K_A;tr|M0QXS5|M0QXS5_HUMAN_358_375_K_A	false
C:\Data\HUMAN\mgf\DM_from_raw.mgf	index=48458	DM_1.18013.18013.2	-1.0	SII_48459_1	1	true	1008.494384765625	1008.4949340820312	2	ACADATLSQITNNIDPVGR	Carbamidomethyl:2	223	235	1.1657127E-21	3.0820785E-14	0.0	0.0	6.652052440946989E-16	sw|P62873|GBB1_HUMAN_24_42_K_I;tr|F6UT28|F6UT28_HUMAN_24_42_K_I;tr|B1AKQ8|B1AKQ8_HUMAN_24_42_K_I	false
C:\Data\HUMAN\mgf\DM_from_raw.mgf	index=12644	DM_1.15719.15719.2	-1.0	SII_12645_1	1	true	975.4761962890625	975.4771118164062	2	GNDISSGTVLSDYVGSGPPK		189	196	1.1693512E-21	3.1117233E-14	0.0	0.0	6.716034836009731E-16	sw|P30086|PEBP1_HUMAN_94_113_K_G	false
C:\Data\HUMAN\mgf\DM_from_raw.mgf	index=109028	DM_1.22074.22074.3	-1.0	SII_109029_1	1	true	1162.8590087890625	1162.86181640625	3	MRPGAYSTGYGGYEEYSGLSDGYGFTTDLFGR	unknown modification:2;unknown modification:32	79	102	1.1815808E-21	3.3653547E-14	0.0	0.0	7.263447685316069E-16	sw|P52597|HNRPF_HUMAN_231_262_R_D	false
C:\Data\HUMAN\mgf\DM_from_raw.mgf	index=27743	DM_1.12672.12672.2	-1.0	SII_27744_1	1	true	1072.018798828125	1072.0196533203125	2	KQTIDNSQGAYQEAFDISK		267	308	1.1841751E-21	3.1308923E-14	0.0	0.0	6.757407303726084E-16	sw|P27348|1433T_HUMAN_139_157_R_K	false
C:\Data\HUMAN\mgf\DM_from_raw.mgf	index=101442	DM_1.13084.13084.2	-1.0	SII_101443_1	1	true	921.4706420898438	921.4708251953125	2	IISNASCTTNCLAPLAK	Carbamidomethyl:7;Carbamidomethyl:11;unknown modification:17	184	186	1.186296E-21	3.094404E-14	0.0	0.0	6.678654577252372E-16	sw|P04406-2|G3P_HUMAN_104_120_K_V;sw|P04406|G3P_HUMAN_146_162_K_V;tr|E7EUT5|E7EUT5_HUMAN_71_87_K_V	false
C:\Data\HUMAN\mgf\DM_from_raw.mgf	index=168297	DM_1.21405.21405.2	-1.0	SII_168298_1	1	true	1149.5916748046875	1149.59521484375	2	SLLHGDFHAFSAGPGLFSYIR	unknown modification:21	259	289	1.2021749E-21	3.2192527E-14	0.0	0.0	6.94811562426466E-16	sw|P08195-2|4F2_HUMAN_434_454_R_H;sw|P08195-3|4F2_HUMAN_473_493_R_H;sw|P08195-4|4F2_HUMAN_566_586_R_H;sw|P08195|4F2_HUMAN_535_555_R_H;tr|F5GZS6|F5GZS6_HUMAN_504_524_R_H;tr|F5GZI0|F5GZI0_HUMAN_80_100_R_H;tr|J3KPF3|J3KPF3_HUMAN_536_556_R_H	false
C:\Data\HUMAN\mgf\DM_from_raw.mgf	index=201608	DM_1.13148.13148.2	-1.0	SII_201609_1	1	true	817.9412841796875	817.94189453125	2	KADIGVAMGIAGSDVSK	unknown modification:1;unknown modification:17	186	186	1.2166782E-21	3.1736546E-14	0.0	0.0	6.849701209314637E-16	sw|P05023|AT1A1_HUMAN_727_743_K_Q;sw|P13637|AT1A3_HUMAN_717_733_K_Q;sw|P05023-3|AT1A1_HUMAN_696_712_K_Q;sw|P05023-4|AT1A1_HUMAN_727_743_K_Q;tr|M0R116|M0R116_HUMAN_687_703_K_Q;sw|P13637-2|AT1A3_HUMAN_728_744_K_Q;sw|P13637-3|AT1A3_HUMAN_730_746_K_Q	false
C:\Data\HUMAN\mgf\DM_from_raw.mgf	index=167759	DM_1.20776.20776.2	-1.0	SII_167760_1	1	true	973.5075073242188	973.5079956054688	2	LQVELDNVTGLLSQSDSK		200	200	1.2241135E-21	3.2150525E-14	0.0	0.0	6.939050329314364E-16	sw|P35579|MYH9_HUMAN_1278_1295_K_S	false
C:\Data\HUMAN\mgf\DM_from_raw.mgf	index=15468	DM_1.19079.19079.2	-1.0	SII_15469_1	1	true	1147.0201416015625	1147.0234375	2	WGDAGAEYVVESTGVFTTMEK	Oxidation:19	217	231	1.2284321E-21	3.2895656E-14	0.0	0.0	7.099872011415428E-16	sw|P04406-2|G3P_HUMAN_45_65_K_A;sw|P04406|G3P_HUMAN_87_107_K_A;tr|E7EUT5|E7EUT5_HUMAN_12_32_K_A	false
C:\Data\HUMAN\mgf\DM_from_raw.mgf	index=91852	DM_1.1703.1703.2	-1.0	SII_91853_1	1	true	899.425048828125	899.423828125	2	ATCAPQHGAPGPGPADASK	Carbamidomethyl:3;unknown modification:19	165	171	1.2416369E-21	3.2828178E-14	0.0	0.0	7.085308229389428E-16	sw|P21333|FLNA_HUMAN_2541_2559_K_V;tr|E9PHF0|E9PHF0_HUMAN_674_692_K_V;sw|P21333-2|FLNA_HUMAN_2533_2551_K_V;tr|Q5HY54|Q5HY54_HUMAN_2501_2519_K_V	false
C:\Data\HUMAN\mgf\DM_from_raw.mgf	index=67856	DM_1.18785.18785.2	-1.0	SII_67857_1	1	true	1135.0614013671875	1135.0628662109375	2	GGMGSGGLATGIAGGLAGMGGIQNEK	unknown modification:26	214	236	1.2592041E-21	3.4728046E-14	0.0	0.0	7.49535688865872E-16	tr|F8VZY9|F8VZY9_HUMAN_56_81_R_E;sw|P05783|K1C18_HUMAN_56_81_R_E	false
C:\Data\HUMAN\mgf\DM_from_raw.mgf	index=162594	DM_1.14734.14734.2	-1.0	SII_162595_1	1	true	1093.9803466796875	1093.9798583984375	2	YHTSQSGDEMTSLSEYVSR	unknown modification:19	251	262	1.261014E-21	3.3340498E-14	0.0	0.0	7.19588229512286E-16	sw|P08238|HS90B_HUMAN_457_475_R_M	false
C:\Data\HUMAN\mgf\DM_from_raw.mgf	index=146209	DM_1.18976.18976.2	-1.0	SII_146210_1	1	true	1139.5469970703125	1139.551025390625	2	SAEPSPTVMSTSLGSNLSELDR		214	230	1.2637865E-21	3.405065E-14	0.0	0.0	7.3491544569137875E-16	sw|P49023|PAXI_HUMAN_126_147_K_L;sw|P49023-3|PAXI_HUMAN_126_147_K_L;sw|P49023-2|PAXI_HUMAN_126_147_K_L;tr|F5GZ78|F5GZ78_HUMAN_124_145_K_L;tr|F5H836|F5H836_HUMAN_127_148_K_L	false
C:\Data\HUMAN\mgf\DM_from_raw.mgf	index=204501	DM_1.16525.16525.2	-1.0	SII_204502_1	1	true	981.4931030273438	981.4948120117188	2	GHVFEESQVAGTPMFVVK		164	167	1.2740189E-21	3.3461254E-14	0.0	0.0	7.22194507206248E-16	sw|P13639|EF2_HUMAN_768_785_R_A	false
C:\Data\HUMAN\mgf\DM_from_raw.mgf	index=130125	DM_1.23056.23056.2	-1.0	SII_130126_1	1	true	1054.083740234375	1054.083251953125	2	GLTAVSNNAGVDNFGLGLLLR	unknown modification:21	251	272	1.2800033E-21	3.427666E-14	0.0	0.0	7.397934212918654E-16	sw|P55809|SCOT1_HUMAN_84_104_K_S	false
C:\Data\HUMAN\mgf\DM_from_raw.mgf	index=102478	DM_1.14295.14295.2	-1.0	SII_102479_1	1	true	1166.55126953125	1166.5518798828125	2	QPYAVSELAGHQTSAESWGTGR		213	229	1.3006606E-21	3.5044162E-14	0.0	0.0	7.563584229702188E-16	tr|H3BTP7|H3BTP7_HUMAN_50_71_R_A;tr|H3BU31|H3BU31_HUMAN_50_71_R_A;sw|P36578|RL4_HUMAN_50_71_R_A	false
C:\Data\HUMAN\mgf\DM_from_raw.mgf	index=181104	DM_1.12746.12746.2	-1.0	SII_181105_1	1	true	1068.9530029296875	1068.955078125	2	SEQDQAENEGEDSAVLMER		270	283	1.3218181E-21	3.4948122E-14	0.0	0.0	7.542855908978736E-16	sw|B5ME19|EIFCL_HUMAN_533_551_K_L;tr|H3BRV0|H3BRV0_HUMAN_522_540_K_L;sw|Q99613|EIF3C_HUMAN_532_550_K_L	false
C:\Data\HUMAN\mgf\DM_from_raw.mgf	index=84978	DM_1.16537.16537.2	-1.0	SII_84979_1	1	true	1136.574462890625	1136.5745849609375	2	GVVPLAGTNGETTTQGLDGLSER		220	252	1.3475153E-21	3.6525372E-14	0.0	0.0	7.883273900035213E-16	sw|P04075-2|ALDOA_HUMAN_166_188_K_C;tr|H3BPS8|H3BPS8_HUMAN_166_188_K_C;tr|H3BQN4|H3BQN4_HUMAN_112_134_K_C;tr|H3BR04|H3BR04_HUMAN_101_123_K_C;tr|H3BMQ8|H3BMQ8_HUMAN_101_123_K_C;tr|H3BUH7|H3BUH7_HUMAN_112_134_K_C;tr|H3BU78|H3BU78_HUMAN_57_79_K_C;sw|P04075|ALDOA_HUMAN_112_134_K_C;tr|J3KPS3|J3KPS3_HUMAN_112_134_K_C	false
C:\Data\HUMAN\mgf\DM_from_raw.mgf	index=109763	DM_1.22995.22995.2	-1.0	SII_109764_1	1	true	1138.14208984375	1138.143310546875	2	IAIPGLAGAGNSVLLVSNLNPER		190	207	1.3550369E-21	3.672925E-14	0.0	0.0	7.927276904746333E-16	sw|P26599|PTBP1_HUMAN_326_348_R_V;sw|P26599-3|PTBP1_HUMAN_352_374_R_V;sw|P26599-2|PTBP1_HUMAN_345_367_R_V;tr|K7EK45|K7EK45_HUMAN_177_199_R_V	false
C:\Data\HUMAN\mgf\DM_from_raw.mgf	index=127551	DM_1.20032.20032.2	-1.0	SII_127552_1	1	true	1113.042724609375	1113.042236328125	2	DLYANTVLSGGTTMYPGIADR	unknown modification:21	230	243	1.3573411E-21	3.6347654E-14	0.0	0.0	7.84491701017338E-16	sw|P63261|ACTG_HUMAN_292_312_K_M;sw|P60709|ACTB_HUMAN_292_312_K_M	false
C:\Data\HUMAN\mgf\DM_from_raw.mgf	index=106072	DM_1.18509.18509.2	-1.0	SII_106073_1	1	true	1093.986572265625	1093.9864501953125	2	EMEENFAVEAANYQDTIGR		238	256	1.3657426E-21	3.6109465E-14	0.0	0.0	7.793508659644453E-16	tr|B0YJC5|B0YJC5_HUMAN_164_182_R_L;tr|B0YJC4|B0YJC4_HUMAN_346_364_R_L;sw|P08670|VIME_HUMAN_346_364_R_L	false
C:\Data\HUMAN\mgf\DM_from_raw.mgf	index=131474	DM_1.1721.1721.3	-1.0	SII_131475_1	1	true	994.4057006835938	994.407958984375	3	TDNAGDQHGGGGGGGGGAGAAGGGGGGENYDDPHK		124	152	1.3807621E-21	3.9925247E-14	0.0	0.0	8.617069187620024E-16	sw|P14866|HNRPL_HUMAN_63_97_K_T	false
C:\Data\HUMAN\mgf\DM_from_raw.mgf	index=109292	DM_1.22409.22409.2	-1.0	SII_109293_1	1	true	1254.5582275390625	1254.556884765625	2	IMQSSSEVGYDAMAGDFVNMVEK		220	234	1.417441E-21	3.8420757E-14	0.0	0.0	8.292354993063321E-16	sw|P10809|CH60_HUMAN_494_516_K_G	false
C:\Data\HUMAN\mgf\DM_from_raw.mgf	index=125786	DM_1.17967.17967.2	-1.0	SII_125787_1	1	true	1098.99072265625	1098.98486328125	2	EMEENFAVEAANYQDTIGR	unknown modification:19	227	237	1.4462891E-21	3.8239065E-14	0.0	0.0	8.253140394470179E-16	tr|B0YJC5|B0YJC5_HUMAN_164_182_R_L;tr|B0YJC4|B0YJC4_HUMAN_346_364_R_L;sw|P08670|VIME_HUMAN_346_364_R_L	false
C:\Data\HUMAN\mgf\DM_from_raw.mgf	index=86280	DM_1.18059.18059.2	-1.0	SII_86281_1	1	true	1081.537841796875	1081.5372314453125	2	DGSTTAGNSSQVSDGAAAILLAR		212	238	1.4863836E-21	4.0289495E-14	0.0	0.0	8.695684861993993E-16	sw|P09110|THIK_HUMAN_267_289_K_R;tr|H7C131|H7C131_HUMAN_157_179_K_R;tr|C9JDE9|C9JDE9_HUMAN_226_248_K_R	false
C:\Data\HUMAN\mgf\DM_from_raw.mgf	index=88691	DM_1.20949.20949.3	-1.0	SII_88692_1	1	true	1254.9786376953125	1254.980712890625	3	ILTVEDHYYEGGIGEAVSSAVVGEPGITVTHLAVNR	unknown modification:36	48	69	1.5057168E-21	4.3752342E-14	0.0	0.0	9.44307140127182E-16	sw|P29401-2|TKT_HUMAN_564_599_R_V;tr|B4E022|B4E022_HUMAN_509_544_R_V;sw|P29401|TKT_HUMAN_556_591_R_V	false
C:\Data\HUMAN\mgf\DM_from_raw.mgf	index=147608	DM_1.20610.20610.2	-1.0	SII_147609_1	1	true	1179.545654296875	1179.5494384765625	2	MQEAMTQEVSDVFSDTTTPIK		234	248	1.5380446E-21	4.1186635E-14	0.0	0.0	8.889314658472934E-16	sw|P18206-2|VINC_HUMAN_587_607_R_L;tr|Q5JQ13|Q5JQ13_HUMAN_259_279_R_L;sw|P18206|VINC_HUMAN_587_607_R_L	false
C:\Data\HUMAN\mgf\DM_from_raw.mgf	index=188521	DM_1.21401.21401.2	-1.0	SII_188522_1	1	true	1117.0697021484375	1117.072021484375	2	KIWCFGPDGTGPNILTDITK	Carbamidomethyl:4	232	253	1.541566E-21	4.1022124E-14	0.0	0.0	8.853808236455694E-16	sw|P13639|EF2_HUMAN_648_667_R_G	false
C:\Data\HUMAN\mgf\DM_from_raw.mgf	index=207851	DM_1.20436.20436.2	-1.0	SII_207852_1	1	true	973.5075073242188	973.50634765625	2	LQVELDNVTGLLSQSDSK		208	208	1.5447543E-21	4.057194E-14	0.0	0.0	8.756644988469788E-16	sw|P35579|MYH9_HUMAN_1278_1295_K_S	false
C:\Data\HUMAN\mgf\DM_from_raw.mgf	index=128154	DM_1.20740.20740.2	-1.0	SII_128155_1	1	true	1069.5072021484375	1069.50732421875	2	SEIIPMFSNLASDEQDSVR		223	233	1.5487212E-21	4.0947314E-14	0.0	0.0	8.837661988295329E-16	sw|P30153|2AAA_HUMAN_203_221_K_L;tr|B3KQV6|B3KQV6_HUMAN_24_42_K_L;tr|F5H3X9|F5H3X9_HUMAN_148_166_K_L;tr|C9J9C1|C9J9C1_HUMAN_243_261_K_L	false
C:\Data\HUMAN\mgf\DM_from_raw.mgf	index=190534	DM_1.23751.23751.2	-1.0	SII_190535_1	1	true	1091.004150390625	1091.00439453125	2	EFEDAFPADFIAEGIDQTR	unknown modification:19	192	204	1.5537374E-21	4.107994E-14	0.0	0.0	8.866286668264804E-16	sw|P41252|SYIC_HUMAN_547_565_R_G;tr|J3KR24|J3KR24_HUMAN_437_455_R_G	false
C:\Data\HUMAN\mgf\DM_from_raw.mgf	index=170588	DM_1.24081.24081.2	-1.0	SII_170589_1	1	true	1220.63232421875	1220.6328125	2	LAPANGMPTGENVISVAELINAMK		185	203	1.578354E-21	4.303481E-14	0.0	0.0	9.288206413502767E-16	sw|O95202|LETM1_HUMAN_635_658_K_Q	false
C:\Data\HUMAN\mgf\DM_from_raw.mgf	index=176957	DM_1.7903.7903.2	-1.0	SII_176958_1	1	true	892.462890625	892.4629516601562	2	AALAHSEEVTASQVAATK		181	183	1.5925894E-21	4.1828296E-14	0.0	0.0	9.027804402368505E-16	sw|Q15149-4|PLEC_HUMAN_2607_2624_R_T;sw|Q15149-5|PLEC_HUMAN_2607_2624_R_T;sw|Q15149-6|PLEC_HUMAN_2611_2628_R_T;sw|Q15149-7|PLEC_HUMAN_2575_2592_R_T;sw|Q15149-8|PLEC_HUMAN_2585_2602_R_T;sw|Q15149-9|PLEC_HUMAN_2593_2610_R_T;sw|Q15149-2|PLEC_HUMAN_2634_2651_R_T;sw|Q15149-3|PLEC_HUMAN_2630_2647_R_T;tr|H0YDN1|H0YDN1_HUMAN_177_194_R_T;sw|Q15149|PLEC_HUMAN_2744_2761_R_T	false
C:\Data\HUMAN\mgf\DM_from_raw.mgf	index=207892	DM_1.20484.20484.2	-1.0	SII_207893_1	1	true	1049.9671630859375	1049.9697265625	2	YFSMWNQAVDSYDPDVR	unknown modification:17	217	231	1.5995587E-21	4.1723823E-14	0.0	0.0	9.00525598659444E-16	sw|P04133|CAPSH_ADE05_383_399_R_I	false
C:\Data\HUMAN\mgf\DM_from_raw.mgf	index=108516	DM_1.21446.21446.3	-1.0	SII_108517_1	1	true	987.4735107421875	987.4710693359375	3	FWEVISDEHGIDPAGGYVGDSALQLER		101	120	1.6073339E-21	4.4577064E-14	0.0	0.0	9.621071215137778E-16	sw|Q9BUF5|TBB6_HUMAN_20_46_K_I;tr|K7EJ64|K7EJ64_HUMAN_20_46_K_I;tr|K7ERA8|K7ERA8_HUMAN_20_46_K_I;tr|K7EQT3|K7EQT3_HUMAN_20_46_K_I;tr|K7EPE5|K7EPE5_HUMAN_20_46_K_I;tr|K7EN98|K7EN98_HUMAN_20_46_K_I;tr|K7EL29|K7EL29_HUMAN_20_46_K_I;tr|K7EJZ4|K7EJZ4_HUMAN_20_46_K_I;tr|K7ESM5|K7ESM5_HUMAN_20_46_K_I;tr|K7ESQ3|K7ESQ3_HUMAN_20_46_K_I	false
C:\Data\HUMAN\mgf\DM_from_raw.mgf	index=94324	DM_1.4635.4635.2	-1.0	SII_94325_1	1	true	847.8914794921875	847.890625	2	HTGPNSPDTANDGFVR	unknown modification:16	166	174	1.6116567E-21	4.1740852E-14	0.0	0.0	9.008931356998434E-16	sw|P55795|HNRH2_HUMAN_99_114_K_L;tr|E7EQJ0|E7EQJ0_HUMAN_99_114_K_L;tr|H0YAQ2|H0YAQ2_HUMAN_46_61_K_L;tr|E9PCY7|E9PCY7_HUMAN_99_114_K_L;tr|E5RGH4|E5RGH4_HUMAN_22_37_K_L;tr|E5RGV0|E5RGV0_HUMAN_47_62_K_L;tr|D6RFM3|D6RFM3_HUMAN_99_114_K_L;tr|D6RAM1|D6RAM1_HUMAN_99_114_K_L;tr|D6RBM0|D6RBM0_HUMAN_99_114_K_L;tr|D6RDU3|D6RDU3_HUMAN_99_114_K_L;tr|D6RIU0|D6RIU0_HUMAN_99_114_K_L;tr|D6RIT2|D6RIT2_HUMAN_99_114…	false
C:\Data\HUMAN\mgf\DM_from_raw.mgf	index=125777	DM_1.17956.17956.2	-1.0	SII_125778_1	1	true	959.9406127929688	959.9375610351562	2	TGYESGEYEMLGEGLGVK		174	176	1.6205077E-21	4.2561552E-14	0.0	0.0	9.186063102289322E-16	tr|H0YHL1|H0YHL1_HUMAN_44_61_R_E;sw|Q13561-3|DCTN2_HUMAN_81_98_R_E;sw|Q13561-2|DCTN2_HUMAN_84_101_R_E;tr|F8VRV7|F8VRV7_HUMAN_79_96_R_E;tr|F8W1I6|F8W1I6_HUMAN_79_96_R_E;tr|F5H223|F5H223_HUMAN_56_73_R_E;tr|F5H2S7|F5H2S7_HUMAN_84_101_R_E;tr|F8VW18|F8VW18_HUMAN_93_110_R_E;sw|Q13561|DCTN2_HUMAN_79_96_R_E;tr|F8VX93|F8VX93_HUMAN_56_73_R_E	false
C:\Data\HUMAN\mgf\DM_from_raw.mgf	index=168372	DM_1.21493.21493.2	-1.0	SII_168373_1	1	true	1085.6170654296875	1085.61767578125	2	GSNTIASAAADKIPGLLGVFQK	unknown modification:12;unknown modification:22	228	238	1.633727E-21	4.401809E-14	0.0	0.0	9.500427812929628E-16	sw|P55060|XPO2_HUMAN_715_736_R_L;sw|P55060-4|XPO2_HUMAN_659_680_R_L;sw|P55060-3|XPO2_HUMAN_715_736_R_L;tr|B4DUC5|B4DUC5_HUMAN_498_519_R_L	false
C:\Data\HUMAN\mgf\DM_from_raw.mgf	index=64517	DM_1.14878.14878.2	-1.0	SII_64518_1	1	true	1307.6695556640625	1307.67578125	2	VDKGVVPLAGTNGETTTQGLDGLSER		191	220	1.6458842E-21	4.5392438E-14	0.0	0.0	9.797053449431442E-16	sw|P04075-2|ALDOA_HUMAN_163_188_K_C;tr|H3BPS8|H3BPS8_HUMAN_163_188_K_C;tr|H3BQN4|H3BQN4_HUMAN_109_134_K_C;tr|H3BR04|H3BR04_HUMAN_98_123_K_C;tr|H3BMQ8|H3BMQ8_HUMAN_98_123_K_C;tr|H3BUH7|H3BUH7_HUMAN_109_134_K_C;tr|H3BU78|H3BU78_HUMAN_54_79_K_C;sw|P04075|ALDOA_HUMAN_109_134_K_C;tr|J3KPS3|J3KPS3_HUMAN_109_134_K_C	false
C:\Data\HUMAN\mgf\DM_from_raw.mgf	index=165946	DM_1.18651.18651.2	-1.0	SII_165947_1	1	true	1272.6324462890625	1272.63623046875	2	GLVEPVDVVDNADGTQTVNYVPSR		214	242	1.6794638E-21	4.579163E-14	0.0	0.0	9.883211090062806E-16	sw|P21333|FLNA_HUMAN_1492_1515_K_E;sw|P21333-2|FLNA_HUMAN_1492_1515_K_E;tr|Q5HY54|Q5HY54_HUMAN_1492_1515_K_E	false
C:\Data\HUMAN\mgf\DM_from_raw.mgf	index=46050	DM_1.15203.15203.2	-1.0	SII_46051_1	1	true	1007.9712524414062	1007.9714965820312	2	QTIDNSQGAYQEAFDISK		232	255	1.693364E-21	4.4475074E-14	0.0	0.0	9.599058705448223E-16	sw|P27348|1433T_HUMAN_140_157_K_K	false
C:\Data\HUMAN\mgf\DM_from_raw.mgf	index=150063	DM_1.23475.23475.2	-1.0	SII_150064_1	1	true	1235.6104736328125	1235.6119384765625	2	YILSDSSPAPEFPLAYLTSENR		231	243	1.6985487E-21	4.5764604E-14	0.0	0.0	9.87737806636568E-16	sw|P23786|CPT2_HUMAN_275_296_K_D	false
C:\Data\HUMAN\mgf\DM_from_raw.mgf	index=78596	DM_1.9034.9034.2	-1.0	SII_78597_1	1	true	899.41552734375	899.41455078125	2	EGQGEGETQEAAAAAAAAR	unknown modification:19	185	194	1.7261577E-21	4.5638637E-14	0.0	0.0	9.850190598887848E-16	sw|P58107|EPIPL_HUMAN_2614_2632_R_R;sw|P58107|EPIPL_HUMAN_3148_3166_R_R;sw|P58107|EPIPL_HUMAN_3682_3700_R_R;sw|P58107|EPIPL_HUMAN_4750_4768_R_R	false
C:\Data\HUMAN\mgf\DM_from_raw.mgf	index=70830	DM_1.22266.22266.2	-1.0	SII_70831_1	1	true	1089.099853515625	1089.1011962890625	2	QVTITGSAASISLAQYLINAR		207	221	1.7315227E-21	4.6367705E-14	0.0	0.0	1.000754540244059E-15	sw|Q15365|PCBP1_HUMAN_326_346_R_L	false
C:\Data\HUMAN\mgf\DM_from_raw.mgf	index=48629	DM_1.18212.18212.2	-1.0	SII_48630_1	1	true	1213.6026611328125	1213.6063232421875	2	KNPGVGNGDDEAAELMQQVNVLK		201	220	1.7666568E-21	4.7886503E-14	0.0	0.0	1.0335347693758134E-15	sw|Q15691|MARE1_HUMAN_182_204_R_L	false
C:\Data\HUMAN\mgf\DM_from_raw.mgf	index=110263	DM_1.23624.23624.2	-1.0	SII_110264_1	1	true	1056.0777587890625	1056.078125	2	GLTAVSNNAGVDNFGLGLLLR	unknown modification:21	247	268	1.7797661E-21	4.7659593E-14	0.0	0.0	1.0286373690682765E-15	sw|P55809|SCOT1_HUMAN_84_104_K_S	false
C:\Data\HUMAN\mgf\DM_from_raw.mgf	index=125856	DM_1.18048.18048.2	-1.0	SII_125857_1	1	true	909.9927978515625	909.9876708984375	2	ILGSGISSSSVLHGMVFK		189	190	1.7844614E-21	4.6867688E-14	0.0	0.0	1.0115456772497584E-15	sw|P50990|TCPQ_HUMAN_207_224_K_K;tr|B4DEM7|B4DEM7_HUMAN_188_205_K_K;tr|B4DQH4|B4DQH4_HUMAN_134_151_K_K	false
C:\Data\HUMAN\mgf\DM_from_raw.mgf	index=156793	DM_1.7930.7930.2	-1.0	SII_156794_1	1	true	856.4097290039062	856.4083862304688	2	SADGSAPAGEGEGVTLQR	unknown modification:18	164	167	1.7895717E-21	4.7001906E-14	0.0	0.0	1.014442505395177E-15	sw|Q01650|LAT1_HUMAN_31_48_K_N	false
C:\Data\HUMAN\mgf\DM_from_raw.mgf	index=199650	DM_1.10861.10861.2	-1.0	SII_199651_1	1	true	891.900146484375	891.9009399414062	2	GYYSPYSVSGSGSTAGSR		163	168	1.8026301E-21	4.7344876E-14	0.0	0.0	1.0218448295918893E-15	sw|Q15149-4|PLEC_HUMAN_4473_4490_K_T;sw|Q15149-5|PLEC_HUMAN_4473_4490_K_T;sw|Q15149-6|PLEC_HUMAN_4477_4494_K_T;sw|Q15149-7|PLEC_HUMAN_4441_4458_K_T;sw|Q15149-8|PLEC_HUMAN_4451_4468_K_T;sw|Q15149-9|PLEC_HUMAN_4459_4476_K_T;sw|Q15149-2|PLEC_HUMAN_4500_4517_K_T;sw|Q15149-3|PLEC_HUMAN_4496_4513_K_T;sw|Q15149|PLEC_HUMAN_4610_4627_K_T	false
C:\Data\HUMAN\mgf\DM_from_raw.mgf	index=178346	DM_1.9525.9525.2	-1.0	SII_178347_1	1	true	894.411376953125	894.4086303710938	2	EGQGEGETQEAAAAAAAAR		177	183	1.8427484E-21	4.8721227E-14	0.0	0.0	1.0515506240067616E-15	sw|P58107|EPIPL_HUMAN_2614_2632_R_R;sw|P58107|EPIPL_HUMAN_3148_3166_R_R;sw|P58107|EPIPL_HUMAN_3682_3700_R_R;sw|P58107|EPIPL_HUMAN_4750_4768_R_R	false
C:\Data\HUMAN\mgf\DM_from_raw.mgf	index=68592	DM_1.19644.19644.2	-1.0	SII_68593_1	1	true	1108.03857421875	1108.0390625	2	DLYANTVLSGGTTMYPGIADR		235	261	1.8461165E-21	4.943636E-14	0.0	0.0	1.0669853451478738E-15	sw|P63261|ACTG_HUMAN_292_312_K_M;sw|P60709|ACTB_HUMAN_292_312_K_M	false
C:\Data\HUMAN\mgf\DM_from_raw.mgf	index=143682	DM_1.16025.16025.2	-1.0	SII_143683_1	1	true	1085.037841796875	1085.0380859375	2	NLHQSGFSLSGAQIDDNIPR		267	282	1.8706918E-21	4.978039E-14	0.0	0.0	1.0744105473328896E-15	sw|Q16555|DPYL2_HUMAN_533_552_R_R;sw|Q16555-2|DPYL2_HUMAN_497_516_R_R	false
C:\Data\HUMAN\mgf\DM_from_raw.mgf	index=67754	DM_1.18664.18664.2	-1.0	SII_67755_1	1	true	1058.484619140625	1058.486083984375	2	NCTVYCGGIASGLTDQLMR	Carbamidomethyl:2;Carbamidomethyl:6	196	207	1.8939926E-21	5.0076097E-14	0.0	0.0	1.080792793830359E-15	sw|Q01085-2|TIAR_HUMAN_221_239_K_Q;tr|Q49AS9|Q49AS9_HUMAN_81_99_K_Q;sw|Q01085|TIAR_HUMAN_204_222_K_Q	false
C:\Data\HUMAN\mgf\DM_from_raw.mgf	index=201905	DM_1.13495.13495.2	-1.0	SII_201906_1	1	true	920.4735717773438	920.4744873046875	2	IISNASCTTNCLAPLAK	Carbamidomethyl:7;Carbamidomethyl:11;unknown modification:17	177	179	1.9573476E-21	5.1056598E-14	0.0	0.0	1.1019549545942752E-15	sw|P04406-2|G3P_HUMAN_104_120_K_V;sw|P04406|G3P_HUMAN_146_162_K_V;tr|E7EUT5|E7EUT5_HUMAN_71_87_K_V	false
C:\Data\HUMAN\mgf\DM_from_raw.mgf	index=106062	DM_1.18498.18498.2	-1.0	SII_106063_1	1	true	1098.99072265625	1098.9888916015625	2	EMEENFAVEAANYQDTIGR	unknown modification:19	213	226	1.9701356E-21	5.2089274E-14	0.0	0.0	1.1242432087919129E-15	tr|B0YJC5|B0YJC5_HUMAN_164_182_R_L;tr|B0YJC4|B0YJC4_HUMAN_346_364_R_L;sw|P08670|VIME_HUMAN_346_364_R_L	false
C:\Data\HUMAN\mgf\DM_from_raw.mgf	index=186307	DM_1.18816.18816.2	-1.0	SII_186308_1	1	true	981.0387573242188	981.0391235351562	2	NVLSLTNKGEVFNELVGK		193	200	1.9916213E-21	5.2308604E-14	0.0	0.0	1.1289770099000705E-15	sw|P05556|ITB1_HUMAN_221_238_K_Q;sw|P05556-3|ITB1_HUMAN_221_238_K_Q;sw|P05556-2|ITB1_HUMAN_221_238_K_Q;sw|P05556-5|ITB1_HUMAN_221_238_K_Q;sw|P05556-4|ITB1_HUMAN_221_238_K_Q	false
C:\Data\HUMAN\mgf\DM_from_raw.mgf	index=188692	DM_1.21600.21600.2	-1.0	SII_188693_1	1	true	995.0308227539062	995.031494140625	2	KIEDLGAAMEEALILDNK	unknown modification:1;unknown modification:18	248	264	1.999808E-21	5.2523625E-14	0.0	0.0	1.1336178098274728E-15	sw|Q13813-2|SPTN1_HUMAN_2269_2286_K_Y;sw|Q13813-3|SPTN1_HUMAN_2244_2261_K_Y;sw|Q13813|SPTN1_HUMAN_2264_2281_K_Y;tr|A6NG51|A6NG51_HUMAN_2269_2286_K_Y	false
C:\Data\HUMAN\mgf\DM_from_raw.mgf	index=146281	DM_1.19060.19060.2	-1.0	SII_146282_1	1	true	971.0486450195312	971.0473022460938	2	QISNFPVVGAELLPVHSK	unknown modification:18	181	194	2.0115387E-21	5.283172E-14	0.0	0.0	1.1402674266259859E-15	sw|P12538|CAPSP_ADE05_456_473_R_S	false
C:\Data\HUMAN\mgf\DM_from_raw.mgf	index=187108	DM_1.19751.19751.2	-1.0	SII_187109_1	1	true	1007.4602661132812	1007.9628295898438	2	TIGGGDDSFNTFFSETGAGK	unknown modification:20	187	199	2.011733E-21	5.3533587E-14	0.0	0.0	1.1554158275851768E-15	sw|P68363|TBA1B_HUMAN_41_60_K_H;sw|Q71U36|TBA1A_HUMAN_41_60_K_H;tr|F8VQQ4|F8VQQ4_HUMAN_6_25_K_H;tr|F8VRZ4|F8VRZ4_HUMAN_6_25_K_H;tr|F8VS66|F8VS66_HUMAN_41_60_K_H;tr|F8VRK0|F8VRK0_HUMAN_6_25_K_H;tr|F8W0F6|F8W0F6_HUMAN_41_60_K_H;sw|Q71U36-2|TBA1A_HUMAN_6_25_K_H;sw|Q6PEY2|TBA3E_HUMAN_41_60_K_H;tr|F5H5D3|F5H5D3_HUMAN_111_130_K_H;tr|F8VX09|F8VX09_HUMAN_6_25_K_H;sw|Q13748-2|TBA3C_HUMAN_41_60_K_H;tr|F8VV…	false
C:\Data\HUMAN\mgf\DM_from_raw.mgf	index=180983	DM_1.12604.12604.2	-1.0	SII_180984_1	1	true	992.9732666015625	992.9739379882812	2	IPEINSSDMSAHVTSPSGR		216	221	2.0142666E-21	5.3256075E-14	0.0	0.0	1.1494262839152406E-15	sw|O75369-8|FLNB_HUMAN_2152_2170_K_V;sw|O75369-9|FLNB_HUMAN_2110_2128_K_V;sw|O75369-7|FLNB_HUMAN_1941_1959_K_V;sw|O75369-2|FLNB_HUMAN_2097_2115_K_V;tr|E7EN95|E7EN95_HUMAN_1928_1946_K_V;sw|O75369|FLNB_HUMAN_2121_2139_K_V	false
C:\Data\HUMAN\mgf\DM_from_raw.mgf	index=143287	DM_1.15565.15565.2	-1.0	SII_143288_1	1	true	1057.4873046875	1057.4893798828125	2	QLEVYTSGGDPESVAGEYGR		262	282	2.0253463E-21	5.3895846E-14	0.0	0.0	1.1632344664199924E-15	sw|Q9Y262-2|EIF3L_HUMAN_195_214_R_H;tr|B0QY90|B0QY90_HUMAN_145_164_R_H;tr|B0QY89|B0QY89_HUMAN_286_305_R_H;sw|Q9Y262|EIF3L_HUMAN_243_262_R_H	false
C:\Data\HUMAN\mgf\DM_from_raw.mgf	index=1332	DM_1.2286.2286.2	-1.0	SII_1333_1	1	true	847.8536987304688	847.8529663085938	2	NQGGYGGSSSSSSYGSGR		177	179	2.0334375E-21	5.3406877E-14	0.0	0.0	1.152681044662573E-15	sw|P09651|ROA1_HUMAN_353_370_R_R;tr|H0YH80|H0YH80_HUMAN_172_189_R_R;tr|F8W6I7|F8W6I7_HUMAN_288_305_R_R;sw|P09651-2|ROA1_HUMAN_301_318_R_R;sw|P09651-3|ROA1_HUMAN_248_265_R_R	false
C:\Data\HUMAN\mgf\DM_from_raw.mgf	index=142669	DM_1.14843.14843.2	-1.0	SII_142670_1	1	true	1093.9803466796875	1093.9818115234375	2	YHTSQSGDEMTSLSEYVSR	unknown modification:19	259	277	2.0375217E-21	5.3870926E-14	0.0	0.0	1.1626966178647773E-15	sw|P08238|HS90B_HUMAN_457_475_R_M	false
C:\Data\HUMAN\mgf\DM_from_raw.mgf	index=83781	DM_1.15137.15137.2	-1.0	SII_83782_1	1	true	1313.689697265625	1313.6966552734375	2	VDKGVVPLAGTNGETTTQGLDGLSER	unknown modification:3;unknown modification:26	185	210	2.041958E-21	5.63159E-14	0.0	0.0	1.2154665108598843E-15	sw|P04075-2|ALDOA_HUMAN_163_188_K_C;tr|H3BPS8|H3BPS8_HUMAN_163_188_K_C;tr|H3BQN4|H3BQN4_HUMAN_109_134_K_C;tr|H3BR04|H3BR04_HUMAN_98_123_K_C;tr|H3BMQ8|H3BMQ8_HUMAN_98_123_K_C;tr|H3BUH7|H3BUH7_HUMAN_109_134_K_C;tr|H3BU78|H3BU78_HUMAN_54_79_K_C;sw|P04075|ALDOA_HUMAN_109_134_K_C;tr|J3KPS3|J3KPS3_HUMAN_109_134_K_C	false
C:\Data\HUMAN\mgf\DM_from_raw.mgf	index=69853	DM_1.21123.21123.2	-1.0	SII_69854_1	1	true	984.9986572265625	984.9981689453125	2	GHYTEGAELVDSVLDVVR	unknown modification:18	247	260	2.054018E-21	5.3947406E-14	0.0	0.0	1.1643472863038961E-15	sw|Q9BVA1|TBB2B_HUMAN_104_121_K_K;tr|Q5ST81|Q5ST81_HUMAN_32_49_K_K;tr|A8K854|A8K854_HUMAN_32_49_K_K;sw|P68371|TBB4B_HUMAN_104_121_K_K;tr|Q5JP53|Q5JP53_HUMAN_86_103_K_K;tr|G3V2A3|G3V2A3_HUMAN_32_49_K_K;sw|P07437|TBB5_HUMAN_104_121_K_K;sw|Q13885|TBB2A_HUMAN_104_121_K_K;sw|Q13509|TBB3_HUMAN_104_121_K_K;tr|E9PBJ4|E9PBJ4_HUMAN_104_121_K_K	false
C:\Data\HUMAN\mgf\DM_from_raw.mgf	index=124961	DM_1.17003.17003.2	-1.0	SII_124962_1	1	true	1060.01416015625	1060.012451171875	2	ELQSQISDTSVVLSMDNSR	unknown modification:19	234	245	2.0542176E-21	5.4312356E-14	0.0	0.0	1.1722240050127922E-15	tr|H0YIB2|H0YIB2_HUMAN_64_82_R_S;tr|F8VUG2|F8VUG2_HUMAN_234_252_R_S;sw|P05787-2|K2C8_HUMAN_262_280_R_S;sw|P05787|K2C8_HUMAN_234_252_R_S	false
C:\Data\HUMAN\mgf\DM_from_raw.mgf	index=168290	DM_1.21397.21397.2	-1.0	SII_168291_1	1	true	1146.5816650390625	1146.5853271484375	2	SLLHGDFHAFSAGPGLFSYIR		242	269	2.1272248E-21	5.6964036E-14	0.0	0.0	1.2294552352251643E-15	sw|P08195-2|4F2_HUMAN_434_454_R_H;sw|P08195-3|4F2_HUMAN_473_493_R_H;sw|P08195-4|4F2_HUMAN_566_586_R_H;sw|P08195|4F2_HUMAN_535_555_R_H;tr|F5GZS6|F5GZS6_HUMAN_504_524_R_H;tr|F5GZI0|F5GZI0_HUMAN_80_100_R_H;tr|J3KPF3|J3KPF3_HUMAN_536_556_R_H	false
C:\Data\HUMAN\mgf\DM_from_raw.mgf	index=190805	DM_1.24067.24067.2	-1.0	SII_190806_1	1	true	1063.0166015625	1063.020263671875	2	AGTLSITEFADMLSGNAGGFR	unknown modification:21	222	233	2.1741346E-21	5.822021E-14	0.0	0.0	1.2565672485076106E-15	sw|Q15149-4|PLEC_HUMAN_4224_4244_R_S;sw|Q15149-5|PLEC_HUMAN_4224_4244_R_S;sw|Q15149-6|PLEC_HUMAN_4228_4248_R_S;sw|Q15149-7|PLEC_HUMAN_4192_4212_R_S;sw|Q15149-8|PLEC_HUMAN_4202_4222_R_S;sw|Q15149-9|PLEC_HUMAN_4210_4230_R_S;sw|Q15149-2|PLEC_HUMAN_4251_4271_R_S;sw|Q15149-3|PLEC_HUMAN_4247_4267_R_S;sw|Q15149|PLEC_HUMAN_4361_4381_R_S	false
C:\Data\HUMAN\mgf\DM_from_raw.mgf	index=160012	DM_1.11715.11715.2	-1.0	SII_160013_1	1	true	1009.9869384765625	1009.9894409179688	2	THSVNGITEEADPTIYSGK		248	274	2.1845987E-21	5.7759556E-14	0.0	0.0	1.2466249496170015E-15	tr|E9PLT0|E9PLT0_HUMAN_452_470_K_V;sw|O75534-3|CSDE1_HUMAN_597_615_K_V;sw|O75534-2|CSDE1_HUMAN_551_569_K_V;tr|G5E9Q2|G5E9Q2_HUMAN_628_646_K_V;sw|O75534|CSDE1_HUMAN_582_600_K_V	false
C:\Data\HUMAN\mgf\DM_from_raw.mgf	index=125381	DM_1.17494.17494.2	-1.0	SII_125382_1	1	true	1023.539306640625	1023.5394897460938	2	LVSPGSANETSSILVESVTR		201	215	2.2123186E-21	5.887131E-14	0.0	0.0	1.2706199449081095E-15	sw|O75369-8|FLNB_HUMAN_2507_2526_R_S;sw|O75369-9|FLNB_HUMAN_2465_2484_R_S;sw|O75369-6|FLNB_HUMAN_2411_2430_R_S;sw|O75369-7|FLNB_HUMAN_2296_2315_R_S;sw|O75369-3|FLNB_HUMAN_2435_2454_R_S;sw|O75369-2|FLNB_HUMAN_2452_2471_R_S;tr|E7EN95|E7EN95_HUMAN_2283_2302_R_S;sw|O75369|FLNB_HUMAN_2476_2495_R_S	false
C:\Data\HUMAN\mgf\DM_from_raw.mgf	index=168302	DM_1.21411.21411.2	-1.0	SII_168303_1	1	true	1117.0697021484375	1117.073486328125	2	KIWCFGPDGTGPNILTDITK	Carbamidomethyl:4	240	262	2.2326925E-21	5.941348E-14	0.0	0.0	1.2823216042652877E-15	sw|P13639|EF2_HUMAN_648_667_R_G	false
C:\Data\HUMAN\mgf\DM_from_raw.mgf	index=70950	DM_1.22406.22406.2	-1.0	SII_70951_1	1	true	1053.022216796875	1053.0247802734375	2	IWCFGPDGTGPNILTDITK	Carbamidomethyl:3	240	262	2.2507996E-21	5.950987E-14	0.0	0.0	1.2844019903903747E-15	sw|P13639|EF2_HUMAN_649_667_K_G	false
C:\Data\HUMAN\mgf\DM_from_raw.mgf	index=114831	DM_1.5113.5113.2	-1.0	SII_114832_1	1	true	847.8914794921875	847.8876953125	2	HTGPNSPDTANDGFVR	unknown modification:16	158	158	2.2585664E-21	5.8495384E-14	0.0	0.0	1.2625063311052314E-15	sw|P55795|HNRH2_HUMAN_99_114_K_L;tr|E7EQJ0|E7EQJ0_HUMAN_99_114_K_L;tr|H0YAQ2|H0YAQ2_HUMAN_46_61_K_L;tr|E9PCY7|E9PCY7_HUMAN_99_114_K_L;tr|E5RGH4|E5RGH4_HUMAN_22_37_K_L;tr|E5RGV0|E5RGV0_HUMAN_47_62_K_L;tr|D6RFM3|D6RFM3_HUMAN_99_114_K_L;tr|D6RAM1|D6RAM1_HUMAN_99_114_K_L;tr|D6RBM0|D6RBM0_HUMAN_99_114_K_L;tr|D6RDU3|D6RDU3_HUMAN_99_114_K_L;tr|D6RIU0|D6RIU0_HUMAN_99_114_K_L;tr|D6RIT2|D6RIT2_HUMAN_99_114…	false
C:\Data\HUMAN\mgf\DM_from_raw.mgf	index=170610	DM_1.24107.24107.2	-1.0	SII_170611_1	1	true	1096.5325927734375	1096.53466796875	2	QIFETIYYGALEASCDLAK	Carbamidomethyl:15	235	244	2.2625086E-21	5.981945E-14	0.0	0.0	1.2910836579555206E-15	tr|E9PD78|E9PD78_HUMAN_433_451_K_E;tr|E9PL69|E9PL69_HUMAN_308_326_K_E;sw|P23921|RIR1_HUMAN_530_548_K_E;tr|F5H861|F5H861_HUMAN_192_210_K_E	false
C:\Data\HUMAN\mgf\DM_from_raw.mgf	index=206011	DM_1.18288.18288.2	-1.0	SII_206012_1	1	true	1272.6324462890625	1272.6368408203125	2	GLVEPVDVVDNADGTQTVNYVPSR		233	263	2.2849253E-21	6.229992E-14	0.0	0.0	1.344619661396691E-15	sw|P21333|FLNA_HUMAN_1492_1515_K_E;sw|P21333-2|FLNA_HUMAN_1492_1515_K_E;tr|Q5HY54|Q5HY54_HUMAN_1492_1515_K_E	false
C:\Data\HUMAN\mgf\DM_from_raw.mgf	index=105040	DM_1.17295.17295.2	-1.0	SII_105041_1	1	true	1178.106201171875	1178.10693359375	2	KDLYANTVLSGGTTMYPGIADR	unknown modification:1;unknown modification:22	255	278	2.3057948E-21	6.212585E-14	0.0	0.0	1.3408627072230851E-15	sw|P63261|ACTG_HUMAN_291_312_R_M;sw|P60709|ACTB_HUMAN_291_312_R_M	false
C:\Data\HUMAN\mgf\DM_from_raw.mgf	index=30709	DM_1.16132.16132.2	-1.0	SII_30710_1	1	true	947.953857421875	947.952392578125	2	HPVSLEQYLMEGSYNK		183	185	2.3109346E-21	5.9851694E-14	0.0	0.0	1.2917795804601094E-15	tr|K7EJC1|K7EJC1_HUMAN_61_76_K_V;tr|R4GMR5|R4GMR5_HUMAN_165_180_K_V;sw|P48556|PSMD8_HUMAN_228_243_K_V;tr|K7EJR3|K7EJR3_HUMAN_172_187_K_V	false
C:\Data\HUMAN\mgf\DM_from_raw.mgf	index=49601	DM_1.19347.19347.2	-1.0	SII_49602_1	1	true	1054.502197265625	1054.5042724609375	2	QVYDGFSFIGNTGPYEVSK		188	208	2.3334856E-21	6.1696044E-14	0.0	0.0	1.3315862009581289E-15	sw|Q99598|TSNAX_HUMAN_223_241_R_K	false
C:\Data\HUMAN\mgf\DM_from_raw.mgf	index=188742	DM_1.21659.21659.2	-1.0	SII_188743_1	1	true	1106.0467529296875	1106.0494384765625	2	TLQQGLPDFTSQSMLQNFR		200	207	2.3424592E-21	6.19333E-14	0.0	0.0	1.3367068990647129E-15	sw|P24933|SHUT_ADE05_483_501_K_N	false
C:\Data\HUMAN\mgf\DM_from_raw.mgf	index=67879	DM_1.18812.18812.2	-1.0	SII_67880_1	1	true	1008.457275390625	1008.4574584960938	2	TIGGGDDSFNTFFSETGAGK	unknown modification:20	213	229	2.4039339E-21	6.397033E-14	0.0	0.0	1.380672133512123E-15	sw|P68363|TBA1B_HUMAN_41_60_K_H;sw|Q71U36|TBA1A_HUMAN_41_60_K_H;tr|F8VQQ4|F8VQQ4_HUMAN_6_25_K_H;tr|F8VRZ4|F8VRZ4_HUMAN_6_25_K_H;tr|F8VS66|F8VS66_HUMAN_41_60_K_H;tr|F8VRK0|F8VRK0_HUMAN_6_25_K_H;tr|F8W0F6|F8W0F6_HUMAN_41_60_K_H;sw|Q71U36-2|TBA1A_HUMAN_6_25_K_H;sw|Q6PEY2|TBA3E_HUMAN_41_60_K_H;tr|F5H5D3|F5H5D3_HUMAN_111_130_K_H;tr|F8VX09|F8VX09_HUMAN_6_25_K_H;sw|Q13748-2|TBA3C_HUMAN_41_60_K_H;tr|F8VV…	false
C:\Data\HUMAN\mgf\DM_from_raw.mgf	index=208179	DM_1.20818.20818.2	-1.0	SII_208180_1	1	true	1028.484619140625	1028.4886474609375	2	STNGDTFLGGEDFDQALLR		220	229	2.4333808E-21	6.4337214E-14	0.0	0.0	1.3885905937581695E-15	sw|P38646|GRP75_HUMAN_266_284_K_H	false
C:\Data\HUMAN\mgf\DM_from_raw.mgf	index=71630	DM_1.695.695.2	-1.0	SII_71631_1	1	true	818.3810424804688	818.3809814453125	2	EGTGSTATSSSSTAGAAGK	unknown modification:19	144	148	2.4395588E-21	6.4500556E-14	0.0	0.0	1.392116005423736E-15	tr|B3KS98|B3KS98_HUMAN_20_38_K_G;sw|O15372|EIF3H_HUMAN_6_24_K_G;tr|E5RH59|E5RH59_HUMAN_6_24_K_G;tr|E5RFW7|E5RFW7_HUMAN_20_38_K_G;tr|E5RGU4|E5RGU4_HUMAN_6_24_K_G;tr|E5RHC7|E5RHC7_HUMAN_6_24_K_G;tr|E5RFH0|E5RFH0_HUMAN_6_24_K_G	false
C:\Data\HUMAN\mgf\DM_from_raw.mgf	index=16102	DM_1.19844.19844.2	-1.0	SII_16103_1	1	true	907.0125732421875	907.0126953125	2	GLVAVITGGASGLGLATAER		215	221	2.447503E-21	6.5129725E-14	0.0	0.0	1.405695364879435E-15	tr|Q5H928|Q5H928_HUMAN_10_29_K_L;sw|Q99714|HCD2_HUMAN_10_29_K_L;sw|Q99714-2|HCD2_HUMAN_10_29_K_L	false
C:\Data\HUMAN\mgf\DM_from_raw.mgf	index=29231	DM_1.14408.14408.2	-1.0	SII_29232_1	1	true	1080.0162353515625	1080.016357421875	2	QTTVSNSQQAYQEAFEISK		253	274	2.4675517E-21	6.524067E-14	0.0	0.0	1.408089891683541E-15	sw|P31946-2|1433B_HUMAN_139_157_K_K;sw|P31946|1433B_HUMAN_141_159_K_K	false
C:\Data\HUMAN\mgf\DM_from_raw.mgf	index=13501	DM_1.16739.16739.2	-1.0	SII_13502_1	1	true	1106.0103759765625	1106.0126953125	2	AMLSGPGQFAENETNEVNFR		202	218	2.4875647E-21	6.61958E-14	0.0	0.0	1.4287044699557091E-15	tr|E5RHG8|E5RHG8_HUMAN_44_63_K_E;sw|Q15369-2|ELOC_HUMAN_28_47_K_E;sw|Q15369|ELOC_HUMAN_44_63_K_E	false
C:\Data\HUMAN\mgf\DM_from_raw.mgf	index=46730	DM_1.15997.15997.2	-1.0	SII_46731_1	1	true	846.9134521484375	846.9122924804688	2	MGAVFMDAPVSGGVGAAR		164	168	2.5187892E-21	6.615432E-14	0.0	0.0	1.4278092067907689E-15	tr|H7BZL2|H7BZL2_HUMAN_93_110_K_S;sw|P31937|3HIDH_HUMAN_150_167_K_S	false
C:\Data\HUMAN\mgf\DM_from_raw.mgf	index=112329	DM_1.2163.2163.2	-1.0	SII_112330_1	1	true	896.3674926757812	896.3644409179688	2	GGSGGSYGGGGSGGGYGGGSGSR		183	199	2.5204856E-21	6.831957E-14	0.0	0.0	1.4745418145026113E-15	sw|P35527|K1C9_HUMAN_491_513_R_G;tr|K7EQQ3|K7EQQ3_HUMAN_258_280_R_G	false
C:\Data\HUMAN\mgf\DM_from_raw.mgf	index=38175	DM_1.5948.5948.2	-1.0	SII_38176_1	1	true	1095.013916015625	1095.014404296875	2	TKSENGLEFTSSGSANTETTK		200	212	2.5404096E-21	6.8028536E-14	0.0	0.0	1.4682604254007487E-15	sw|P21796|VDAC1_HUMAN_33_53_K_V;tr|C9JI87|C9JI87_HUMAN_33_53_K_V	false
C:\Data\HUMAN\mgf\DM_from_raw.mgf	index=125109	DM_1.17176.17176.2	-1.0	SII_125110_1	1	true	1081.99462890625	1081.9940185546875	2	VYDEVYGDEDLLEQANER	unknown modification:18	246	262	2.541089E-21	6.674E-14	0.0	0.0	1.4404499428187895E-15	sw|P24938|CORE5_ADE05_96_113_R_L	false
C:\Data\HUMAN\mgf\DM_from_raw.mgf	index=53876	DM_1.2334.2334.2	-1.0	SII_53877_1	1	true	847.8536987304688	847.8511352539062	2	NQGGYGGSSSSSSYGSGR		197	201	2.6295258E-21	6.906274E-14	0.0	0.0	1.4905816584343562E-15	sw|P09651|ROA1_HUMAN_353_370_R_R;tr|H0YH80|H0YH80_HUMAN_172_189_R_R;tr|F8W6I7|F8W6I7_HUMAN_288_305_R_R;sw|P09651-2|ROA1_HUMAN_301_318_R_R;sw|P09651-3|ROA1_HUMAN_248_265_R_R	false
C:\Data\HUMAN\mgf\DM_from_raw.mgf	index=13260	DM_1.16451.16451.2	-1.0	SII_13261_1	1	true	998.0328979492188	998.0341796875	2	TIAQDYGVLKADEGISFR	unknown modification:10;unknown modification:18	250	254	2.6346787E-21	6.919808E-14	0.0	0.0	1.4935027027145645E-15	sw|Q06830|PRDX1_HUMAN_111_128_R_G	false
C:\Data\HUMAN\mgf\DM_from_raw.mgf	index=89142	DM_1.21498.21498.2	-1.0	SII_89143_1	1	true	984.9986572265625	984.9982299804688	2	GHYTEGAELVDSVLDVVR	unknown modification:18	250	262	2.6347987E-21	6.920123E-14	0.0	0.0	1.4935706891892405E-15	sw|Q9BVA1|TBB2B_HUMAN_104_121_K_K;tr|Q5ST81|Q5ST81_HUMAN_32_49_K_K;tr|A8K854|A8K854_HUMAN_32_49_K_K;sw|P68371|TBB4B_HUMAN_104_121_K_K;tr|Q5JP53|Q5JP53_HUMAN_86_103_K_K;tr|G3V2A3|G3V2A3_HUMAN_32_49_K_K;sw|P07437|TBB5_HUMAN_104_121_K_K;sw|Q13885|TBB2A_HUMAN_104_121_K_K;sw|Q13509|TBB3_HUMAN_104_121_K_K;tr|E9PBJ4|E9PBJ4_HUMAN_104_121_K_K	false
C:\Data\HUMAN\mgf\DM_from_raw.mgf	index=49237	DM_1.18922.18922.2	-1.0	SII_49238_1	1	true	1053.02783203125	1053.0296630859375	2	IGPQHQAGSDSLLTGMAFFK		212	221	2.651693E-21	7.056337E-14	0.0	0.0	1.5229697674797886E-15	sw|Q9UIV1|CNOT7_HUMAN_221_240_R_M;sw|Q9UIV1-2|CNOT7_HUMAN_221_240_R_M	false
C:\Data\HUMAN\mgf\DM_from_raw.mgf	index=82382	DM_1.13501.13501.2	-1.0	SII_82383_1	1	true	963.4193115234375	963.4192504882812	2	HIFSEDTSDFSGMSETK	unknown modification:17	202	207	2.7264537E-21	7.111842E-14	0.0	0.0	1.5349494159778642E-15	sw|P36952|SPB5_HUMAN_295_311_K_G	false
C:\Data\HUMAN\mgf\DM_from_raw.mgf	index=188644	DM_1.21544.21544.2	-1.0	SII_188645_1	1	true	1070.55078125	1070.5545654296875	2	VIESTQDLGNDLAGVMALQR	unknown modification:20	231	247	2.7372012E-21	7.2838796E-14	0.0	0.0	1.572080304662713E-15	sw|Q01082-2|SPTB2_HUMAN_977_996_K_K;sw|Q01082-3|SPTB2_HUMAN_964_983_K_K;sw|Q01082|SPTB2_HUMAN_977_996_K_K	false
C:\Data\HUMAN\mgf\DM_from_raw.mgf	index=87235	DM_1.19185.19185.2	-1.0	SII_87236_1	1	true	1135.0614013671875	1135.0634765625	2	GGMGSGGLATGIAGGLAGMGGIQNEK	unknown modification:26	244	269	2.7561008E-21	7.6011503E-14	0.0	0.0	1.6405568646976363E-15	tr|F8VZY9|F8VZY9_HUMAN_56_81_R_E;sw|P05783|K1C18_HUMAN_56_81_R_E	false
C:\Data\HUMAN\mgf\DM_from_raw.mgf	index=140812	DM_1.12676.12676.2	-1.0	SII_140813_1	1	true	924.478515625	924.4801635742188	2	HVSPAGAAVGIPLSEDEAK		203	222	2.8320364E-21	7.487745E-14	0.0	0.0	1.6160805899148451E-15	sw|P31939-2|PUR9_HUMAN_266_284_K_V;tr|F5GWY2|F5GWY2_HUMAN_208_226_K_V;sw|P31939|PUR9_HUMAN_267_285_K_V	false
C:\Data\HUMAN\mgf\DM_from_raw.mgf	index=163444	DM_1.15728.15728.2	-1.0	SII_163445_1	1	true	1196.094970703125	1196.1016845703125	2	SIYYITGESKEQVANSAFVER		223	232	2.8652309E-21	7.6726785E-14	0.0	0.0	1.6559948017069158E-15	sw|P08238|HS90B_HUMAN_482_502_K_V	false
C:\Data\HUMAN\mgf\DM_from_raw.mgf	index=101910	DM_1.13630.13630.2	-1.0	SII_101911_1	1	true	1039.5263671875	1039.5257568359375	2	KIIVDTYGGWGAHGGGAFSGK		225	247	2.8710918E-21	7.688373E-14	0.0	0.0	1.6593821468713701E-15	tr|B4DN45|B4DN45_HUMAN_202_222_R_D;sw|Q00266|METK1_HUMAN_265_285_R_D;sw|P31153|METK2_HUMAN_265_285_R_D	false
C:\Data\HUMAN\mgf\DM_from_raw.mgf	index=147889	DM_1.20938.20938.2	-1.0	SII_147890_1	1	true	1088.0626220703125	1088.0645751953125	2	LAPITSDPTEATAVGAVEASFK		226	245	2.873075E-21	7.741028E-14	0.0	0.0	1.6707466796461864E-15	sw|P14618|KPYM_HUMAN_401_422_R_C;sw|P14618-3|KPYM_HUMAN_386_407_R_C	false
C:\Data\HUMAN\mgf\DM_from_raw.mgf	index=150093	DM_1.23510.23510.2	-1.0	SII_150094_1	1	true	928.9985961914062	929.0001831054688	2	MSQVAPSLSALIGEAVGAR		206	214	2.912571E-21	7.700673E-14	0.0	0.0	1.662036856834911E-15	sw|O00567|NOP56_HUMAN_289_307_K_L;tr|H0YDU4|H0YDU4_HUMAN_63_81_K_L;tr|H0Y653|H0Y653_HUMAN_30_48_K_L	false
C:\Data\HUMAN\mgf\DM_from_raw.mgf	index=41600	DM_1.10006.10006.2	-1.0	SII_41601_1	1	true	1159.5736083984375	1159.5760498046875	2	SGYHQSASEHGLVVIAPDTSPR	unknown modification:22	243	258	2.9452018E-21	7.935362E-14	0.0	0.0	1.7126898020896607E-15	sw|P10768|ESTD_HUMAN_65_86_K_G;tr|H7BZT7|H7BZT7_HUMAN_13_34_K_G	false
C:\Data\HUMAN\mgf\DM_from_raw.mgf	index=42967	DM_1.11605.11605.2	-1.0	SII_42968_1	1	true	1045.9974365234375	1045.99853515625	2	LLEAHEEQNVDSYTESVK		226	235	2.9783603E-21	7.8224645E-14	0.0	0.0	1.6883231258206489E-15	sw|P54920|SNAA_HUMAN_247_264_K_E;tr|M0R213|M0R213_HUMAN_35_52_K_E;tr|M0R0Y2|M0R0Y2_HUMAN_208_225_K_E	false
C:\Data\HUMAN\mgf\DM_from_raw.mgf	index=131589	DM_1.1856.1856.2	-1.0	SII_131590_1	1	true	895.41796875	895.4169311523438	2	ATCAPQHGAPGPGPADASK	Carbamidomethyl:3	173	187	2.9909966E-21	7.908026E-14	0.0	0.0	1.7067898710682503E-15	sw|P21333|FLNA_HUMAN_2541_2559_K_V;tr|E9PHF0|E9PHF0_HUMAN_674_692_K_V;sw|P21333-2|FLNA_HUMAN_2533_2551_K_V;tr|Q5HY54|Q5HY54_HUMAN_2501_2519_K_V	false
C:\Data\HUMAN\mgf\DM_from_raw.mgf	index=49831	DM_1.19616.19616.2	-1.0	SII_49832_1	1	true	1113.042724609375	1113.04443359375	2	DLYANTVLSGGTTMYPGIADR	unknown modification:21	203	221	3.0041427E-21	8.044664E-14	0.0	0.0	1.736280461312013E-15	sw|P63261|ACTG_HUMAN_292_312_K_M;sw|P60709|ACTB_HUMAN_292_312_K_M	false
C:\Data\HUMAN\mgf\DM_from_raw.mgf	index=109631	DM_1.22833.22833.2	-1.0	SII_109632_1	1	true	1056.6011962890625	1056.6029052734375	2	KLPIDVTEGEVISLGLPFGK		238	246	3.0330504E-21	8.071155E-14	0.0	0.0	1.7419980159172292E-15	sw|P26599|PTBP1_HUMAN_65_84_R_V;sw|P26599-3|PTBP1_HUMAN_65_84_R_V;sw|P26599-2|PTBP1_HUMAN_65_84_R_V;tr|K7ES59|K7ES59_HUMAN_79_98_R_V;tr|K7ELW5|K7ELW5_HUMAN_65_84_R_V;tr|K7EKJ7|K7EKJ7_HUMAN_65_84_R_V	false
C:\Data\HUMAN\mgf\DM_from_raw.mgf	index=125803	DM_1.17987.17987.2	-1.0	SII_125804_1	1	true	1093.986572265625	1093.9881591796875	2	EMEENFAVEAANYQDTIGR		246	266	3.095956E-21	8.185533E-14	0.0	0.0	1.7666842286172183E-15	tr|B0YJC5|B0YJC5_HUMAN_164_182_R_L;tr|B0YJC4|B0YJC4_HUMAN_346_364_R_L;sw|P08670|VIME_HUMAN_346_364_R_L	false
C:\Data\HUMAN\mgf\DM_from_raw.mgf	index=148885	DM_1.22101.22101.2	-1.0	SII_148886_1	1	true	1008.492431640625	1008.4939575195312	2	AIMTYVSSFYHAFSGAQK	unknown modification:18	214	225	3.1131207E-21	8.1764036E-14	0.0	0.0	1.7647138295000518E-15	sw|O43707|ACTN4_HUMAN_256_273_K_A;tr|H9KV75|H9KV75_HUMAN_172_189_K_A;tr|G3V2N5|G3V2N5_HUMAN_216_233_K_A;tr|G3V2W4|G3V2W4_HUMAN_172_189_K_A;sw|P12814-4|ACTN1_HUMAN_237_254_K_A;sw|P12814-3|ACTN1_HUMAN_237_254_K_A;sw|P12814-2|ACTN1_HUMAN_237_254_K_A;sw|P12814|ACTN1_HUMAN_237_254_K_A	false
C:\Data\HUMAN\mgf\DM_from_raw.mgf	index=27856	DM_1.12804.12804.2	-1.0	SII_27857_1	1	true	1074.5128173828125	1074.51220703125	2	FSGWYDADLSPAGHEEAKR	unknown modification:18;unknown modification:19	218	229	3.1625579E-21	8.3616247E-14	0.0	0.0	1.804690114022652E-15	sw|P18669|PGAM1_HUMAN_22_40_R_G	false
C:\Data\HUMAN\mgf\DM_from_raw.mgf	index=85877	DM_1.17588.17588.2	-1.0	SII_85878_1	1	true	1236.640380859375	1236.642333984375	2	AFMQALYPNAQTGHGHLLMPLR	unknown modification:22	189	199	3.190415E-21	8.596049E-14	0.0	0.0	1.855285929055666E-15	sw|P03265|DNB2_ADE05_374_395_K_C	false
C:\Data\HUMAN\mgf\DM_from_raw.mgf	index=187863	DM_1.20633.20633.2	-1.0	SII_187864_1	1	true	1108.03857421875	1108.0419921875	2	DLYANTVLSGGTTMYPGIADR		215	237	3.2113423E-21	8.5995155E-14	0.0	0.0	1.8560341040222195E-15	sw|P63261|ACTG_HUMAN_292_312_K_M;sw|P60709|ACTB_HUMAN_292_312_K_M	false
C:\Data\HUMAN\mgf\DM_from_raw.mgf	index=149190	DM_1.22456.22456.2	-1.0	SII_149191_1	1	true	1254.5582275390625	1254.5599365234375	2	IMQSSSEVGYDAMAGDFVNMVEK		221	241	3.2114516E-21	8.704871E-14	0.0	0.0	1.8787729898404164E-15	sw|P10809|CH60_HUMAN_494_516_K_G	false
C:\Data\HUMAN\mgf\DM_from_raw.mgf	index=53868	DM_1.2324.2324.2	-1.0	SII_53869_1	1	true	852.8578491210938	852.8529663085938	2	NQGGYGGSSSSSSYGSGR	unknown modification:18	128	132	3.2172219E-21	8.4498184E-14	0.0	0.0	1.8237249672024506E-15	sw|P09651|ROA1_HUMAN_353_370_R_R;tr|H0YH80|H0YH80_HUMAN_172_189_R_R;tr|F8W6I7|F8W6I7_HUMAN_288_305_R_R;sw|P09651-2|ROA1_HUMAN_301_318_R_R;sw|P09651-3|ROA1_HUMAN_248_265_R_R	false
C:\Data\HUMAN\mgf\DM_from_raw.mgf	index=11099	DM_1.13895.13895.2	-1.0	SII_11100_1	1	true	1027.91064453125	1027.910400390625	2	TYADYESVNECMEGVCK	Carbamidomethyl:11;Carbamidomethyl:16	233	245	3.2317496E-21	8.429885E-14	0.0	0.0	1.819422739918935E-15	tr|G3V279|G3V279_HUMAN_18_34_R_M;sw|P84090|ERH_HUMAN_18_34_R_M	false
C:\Data\HUMAN\mgf\DM_from_raw.mgf	index=71026	DM_1.22494.22494.2	-1.0	SII_71027_1	1	true	908.9740600585938	908.9740600585938	2	NIANPTAMLLSASNMLR		184	185	3.2824819E-21	8.5622176E-14	0.0	0.0	1.8479840953434272E-15	sw|O43837|IDH3B_HUMAN_318_334_R_H;sw|O43837-2|IDH3B_HUMAN_318_334_R_H;sw|O43837-3|IDH3B_HUMAN_166_182_R_H	false
C:\Data\HUMAN\mgf\DM_from_raw.mgf	index=187869	DM_1.20640.20640.2	-1.0	SII_187870_1	1	true	1008.9904174804688	1008.9924926757812	2	YMIGVTYGGDDIPLSPYR		232	245	3.2952515E-21	8.654758E-14	0.0	0.0	1.867957097124732E-15	sw|O75369-8|FLNB_HUMAN_1619_1636_R_I;sw|O75369-9|FLNB_HUMAN_1588_1605_R_I;sw|O75369-6|FLNB_HUMAN_1588_1605_R_I;sw|O75369-7|FLNB_HUMAN_1419_1436_R_I;sw|O75369-4|FLNB_HUMAN_1588_1605_R_I;sw|O75369-5|FLNB_HUMAN_1588_1605_R_I;sw|O75369-3|FLNB_HUMAN_1588_1605_R_I;sw|O75369-2|FLNB_HUMAN_1588_1605_R_I;tr|E7EN95|E7EN95_HUMAN_1419_1436_R_I;sw|O75369|FLNB_HUMAN_1588_1605_R_I	false
C:\Data\HUMAN\mgf\DM_from_raw.mgf	index=189588	DM_1.22646.22646.2	-1.0	SII_189589_1	1	true	1051.0728759765625	1051.076171875	2	VLQLINDNTATALSYGVFR	unknown modification:19	254	263	3.2989732E-21	8.7222994E-14	0.0	0.0	1.882534562777699E-15	sw|Q9Y4L1|HYOU1_HUMAN_199_217_K_R;tr|E9PL22|E9PL22_HUMAN_199_217_K_R;tr|E9PJ21|E9PJ21_HUMAN_199_217_K_R;tr|B7Z909|B7Z909_HUMAN_112_130_K_R;tr|J3KTF1|J3KTF1_HUMAN_199_217_K_R	false
C:\Data\HUMAN\mgf\DM_from_raw.mgf	index=208125	DM_1.20755.20755.2	-1.0	SII_208126_1	1	true	1155.595458984375	1155.5997314453125	2	VGAIPANALDDGQWSQGLISAAR		202	220	3.308328E-21	8.967461E-14	0.0	0.0	1.935447810110837E-15	sw|Q9Y490|TLN1_HUMAN_2376_2398_K_M;tr|Q5TCU6|Q5TCU6_HUMAN_2264_2286_K_M	false
C:\Data\HUMAN\mgf\DM_from_raw.mgf	index=147531	DM_1.20520.20520.2	-1.0	SII_147532_1	1	true	1097.5263671875	1097.528564453125	2	GIGMGNIGPAGMGMEGIGFGINK	Oxidation:4	203	223	3.3101898E-21	8.9725075E-14	0.0	0.0	1.9365369966011627E-15	sw|P52272-2|HNRPM_HUMAN_284_306_K_M;sw|P52272|HNRPM_HUMAN_323_345_K_M;tr|M0QYL3|M0QYL3_HUMAN_49_71_K_M;tr|M0QZM1|M0QZM1_HUMAN_109_131_K_M	false
C:\Data\HUMAN\mgf\DM_from_raw.mgf	index=149155	DM_1.22416.22416.2	-1.0	SII_149156_1	1	true	1077.549072265625	1077.549072265625	2	LTPFALSNAEDLDADLISDK	unknown modification:20	246	255	3.3236254E-21	8.844395E-14	0.0	0.0	1.9088864656902588E-15	sw|P03265|DNB2_ADE05_415_434_K_S	false
C:\Data\HUMAN\mgf\DM_from_raw.mgf	index=9234	DM_1.11714.11714.2	-1.0	SII_9235_1	1	true	968.45947265625	968.4595336914062	2	NLDSTTVAVHGEEIYCK	Carbamidomethyl:16	207	209	3.368072E-21	8.7854766E-14	0.0	0.0	1.896170102802789E-15	sw|P21291|CSRP1_HUMAN_43_59_K_S;tr|E9PS42|E9PS42_HUMAN_43_59_K_S;tr|E9PND2|E9PND2_HUMAN_6_22_K_S	false
C:\Data\HUMAN\mgf\DM_from_raw.mgf	index=85788	DM_1.17484.17484.2	-1.0	SII_85789_1	1	true	1137.06640625	1137.069580078125	2	GVVPLAGTDGETTTQGLDGLSER		213	238	3.3750177E-21	9.1482276E-14	0.0	0.0	1.9744626795494863E-15	tr|J3QKP5|J3QKP5_HUMAN_112_134_K_C;sw|P09972|ALDOC_HUMAN_112_134_K_C;tr|A8MVZ9|A8MVZ9_HUMAN_112_134_K_C;tr|J3KSV6|J3KSV6_HUMAN_112_134_K_C;tr|C9J8F3|C9J8F3_HUMAN_112_134_K_C;tr|K7EKH5|K7EKH5_HUMAN_73_95_K_C	false
C:\Data\HUMAN\mgf\DM_from_raw.mgf	index=166953	DM_1.19827.19827.2	-1.0	SII_166954_1	1	true	1004.4501953125	1004.4502563476562	2	TIGGGDDSFNTFFSETGAGK		199	220	3.3805444E-21	8.99586E-14	0.0	0.0	1.9415771685055196E-15	sw|P68363|TBA1B_HUMAN_41_60_K_H;sw|Q71U36|TBA1A_HUMAN_41_60_K_H;tr|F8VQQ4|F8VQQ4_HUMAN_6_25_K_H;tr|F8VRZ4|F8VRZ4_HUMAN_6_25_K_H;tr|F8VS66|F8VS66_HUMAN_41_60_K_H;tr|F8VRK0|F8VRK0_HUMAN_6_25_K_H;tr|F8W0F6|F8W0F6_HUMAN_41_60_K_H;sw|Q71U36-2|TBA1A_HUMAN_6_25_K_H;sw|Q6PEY2|TBA3E_HUMAN_41_60_K_H;tr|F5H5D3|F5H5D3_HUMAN_111_130_K_H;tr|F8VX09|F8VX09_HUMAN_6_25_K_H;sw|Q13748-2|TBA3C_HUMAN_41_60_K_H;tr|F8VV…	false
C:\Data\HUMAN\mgf\DM_from_raw.mgf	index=105077	DM_1.17338.17338.2	-1.0	SII_105078_1	1	true	1106.9881591796875	1106.986572265625	2	EMEENFAVEAANYQDTIGR	Oxidation:2;unknown modification:19	205	213	3.388702E-21	8.959537E-14	0.0	0.0	1.9337375725700976E-15	tr|B0YJC5|B0YJC5_HUMAN_164_182_R_L;tr|B0YJC4|B0YJC4_HUMAN_346_364_R_L;sw|P08670|VIME_HUMAN_346_364_R_L	false
C:\Data\HUMAN\mgf\DM_from_raw.mgf	index=90868	DM_1.24012.24012.2	-1.0	SII_90869_1	1	true	1275.590576171875	1275.5948486328125	2	LCYVALDFEQEMATAASSSSLEK	Carbamidomethyl:2	230	250	3.4134016E-21	9.25227E-14	0.0	0.0	1.9969181588918193E-15	sw|P63261|ACTG_HUMAN_216_238_K_S;sw|Q6S8J3|POTEE_HUMAN_916_938_K_S;sw|P60709|ACTB_HUMAN_216_238_K_S;tr|I3L4N8|I3L4N8_HUMAN_207_229_K_S	false
C:\Data\HUMAN\mgf\DM_from_raw.mgf	index=127795	DM_1.20319.20319.2	-1.0	SII_127796_1	1	true	1049.9671630859375	1049.96240234375	2	YFSMWNQAVDSYDPDVR	unknown modification:17	210	226	3.442879E-21	8.980607E-14	0.0	0.0	1.9382851123206504E-15	sw|P04133|CAPSH_ADE05_383_399_R_I	false
C:\Data\HUMAN\mgf\DM_from_raw.mgf	index=154185	DM_1.4854.4854.2	-1.0	SII_154186_1	1	true	975.9354248046875	975.9356079101562	2	SVSTPSEAGSQDSGDGAVGSR		190	199	3.447602E-21	9.2321855E-14	0.0	0.0	1.992583319683467E-15	tr|E7ETL8|E7ETL8_HUMAN_86_106_K_T;tr|E7EV09|E7EV09_HUMAN_86_106_K_T;tr|E7EUM4|E7EUM4_HUMAN_104_124_K_R;tr|E7EQL5|E7EQL5_HUMAN_86_106_K_R;tr|E7EQU2|E7EQU2_HUMAN_86_106_K_R;tr|E7ERR6|E7ERR6_HUMAN_92_112_K_T;tr|E7ERH4|E7ERH4_HUMAN_104_124_K_T;tr|E7ET01|E7ET01_HUMAN_104_124_K_R;tr|E7ESD3|E7ESD3_HUMAN_104_124_K_R;tr|E9PGG1|E9PGG1_HUMAN_86_106_K_T;sw|Q13409-3|DC1I2_HUMAN_86_106_K_R;sw|Q13409-5|DC1I2_HU…	false
C:\Data\HUMAN\mgf\DM_from_raw.mgf	index=168983	DM_1.22206.22206.2	-1.0	SII_168984_1	1	true	1073.053466796875	1073.053466796875	2	GITNLCVIGGDGSLTGANLFR	Carbamidomethyl:6;unknown modification:21	252	274	3.4781765E-21	9.31406E-14	0.0	0.0	2.010254299432241E-15	tr|V9GYV7|V9GYV7_HUMAN_80_100_R_K;sw|Q01813-2|K6PP_HUMAN_110_130_R_K;sw|Q01813|K6PP_HUMAN_118_138_R_K;tr|Q5VSR5|Q5VSR5_HUMAN_80_100_R_K	false
C:\Data\HUMAN\mgf\DM_from_raw.mgf	index=198553	DM_1.9578.9578.2	-1.0	SII_198554_1	1	true	897.4214477539062	897.42236328125	2	EGQGEGETQEAAAAAAAAR	unknown modification:19	211	221	3.4793846E-21	9.199296E-14	0.0	0.0	1.9854847763220137E-15	sw|P58107|EPIPL_HUMAN_2614_2632_R_R;sw|P58107|EPIPL_HUMAN_3148_3166_R_R;sw|P58107|EPIPL_HUMAN_3682_3700_R_R;sw|P58107|EPIPL_HUMAN_4750_4768_R_R	false
C:\Data\HUMAN\mgf\DM_from_raw.mgf	index=109994	DM_1.23289.23289.2	-1.0	SII_109995_1	1	true	971.9970703125	971.9967041015625	2	GHYTEGAELVDAVLDVVR		204	217	3.5273405E-21	9.2643246E-14	0.0	0.0	1.9995199041541362E-15	sw|Q9BUF5|TBB6_HUMAN_104_121_K_K;sw|P04350|TBB4A_HUMAN_104_121_K_K;tr|K7ES63|K7ES63_HUMAN_32_49_K_K;tr|M0R278|M0R278_HUMAN_149_166_K_K;tr|M0R1I1|M0R1I1_HUMAN_32_49_K_K;tr|K7EL29|K7EL29_HUMAN_104_121_K_K;tr|K7ESM5|K7ESM5_HUMAN_67_84_K_K	false
C:\Data\HUMAN\mgf\DM_from_raw.mgf	index=16240	DM_1.20014.20014.2	-1.0	SII_16241_1	1	true	1259.6121826171875	1259.6146240234375	2	IKWGDAGAEYVVESTGVFTTMEK		169	180	3.538422E-21	9.591147E-14	0.0	0.0	2.070058008348308E-15	sw|P04406-2|G3P_HUMAN_43_65_K_A;sw|P04406|G3P_HUMAN_85_107_K_A;tr|E7EUT5|E7EUT5_HUMAN_10_32_K_A	false
C:\Data\HUMAN\mgf\DM_from_raw.mgf	index=12193	DM_1.15186.15186.2	-1.0	SII_12194_1	1	true	1026.554931640625	1026.5576171875	2	YVATLGVEVHPLVFHTNR		216	227	3.5592556E-21	9.348147E-14	0.0	0.0	2.017611299312502E-15	tr|B5MDF5|B5MDF5_HUMAN_39_56_K_G;sw|P62826|RAN_HUMAN_39_56_K_G;tr|H0YFC6|H0YFC6_HUMAN_54_71_K_G;tr|F5H018|F5H018_HUMAN_35_52_K_G;tr|J3KQE5|J3KQE5_HUMAN_57_74_K_G	false
C:\Data\HUMAN\mgf\DM_from_raw.mgf	index=110076	DM_1.23391.23391.2	-1.0	SII_110077_1	1	true	1275.590576171875	1275.591796875	2	LCYVALDFEQEMATAASSSSLEK	Carbamidomethyl:2	250	277	3.56702E-21	9.668664E-14	0.0	0.0	2.0867885085307296E-15	sw|P63261|ACTG_HUMAN_216_238_K_S;sw|Q6S8J3|POTEE_HUMAN_916_938_K_S;sw|P60709|ACTB_HUMAN_216_238_K_S;tr|I3L4N8|I3L4N8_HUMAN_207_229_K_S	false
C:\Data\HUMAN\mgf\DM_from_raw.mgf	index=129273	DM_1.22055.22055.2	-1.0	SII_129274_1	1	true	1010.4930419921875	1010.492431640625	2	YYGGAEVVDEIELLCQR	Carbamidomethyl:15;unknown modification:17	229	236	3.5678687E-21	9.3066376E-14	0.0	0.0	2.0086523222587947E-15	sw|P34897-3|GLYM_HUMAN_84_100_R_R;sw|P34897-2|GLYM_HUMAN_105_121_R_R;sw|P34897|GLYM_HUMAN_105_121_R_R;tr|G3V2W0|G3V2W0_HUMAN_84_100_R_R;tr|G3V3Y8|G3V3Y8_HUMAN_84_100_R_R;tr|G3V5L0|G3V5L0_HUMAN_84_100_R_R;tr|G3V540|G3V540_HUMAN_84_100_R_R;tr|G3V4T0|G3V4T0_HUMAN_84_100_R_R;tr|G3V4W5|G3V4W5_HUMAN_105_121_R_R;tr|G3V4X0|G3V4X0_HUMAN_84_100_R_R;tr|G3V241|G3V241_HUMAN_84_100_R_R;tr|G3V2E4|G3V2E4_HUMAN_1…	false
C:\Data\HUMAN\mgf\DM_from_raw.mgf	index=86348	DM_1.18140.18140.2	-1.0	SII_86349_1	1	true	1091.0933837890625	1091.0946044921875	2	FLPGYVGGIQEGAVTPAGVVNK	unknown modification:22	193	211	3.6190642E-21	9.7509735E-14	0.0	0.0	2.1045533743635798E-15	sw|Q9UBM7|DHCR7_HUMAN_121_142_K_Y;tr|E9PJ54|E9PJ54_HUMAN_121_142_K_Y;tr|E9PM00|E9PM00_HUMAN_89_110_K_Y	false
C:\Data\HUMAN\mgf\DM_from_raw.mgf	index=86616	DM_1.18455.18455.2	-1.0	SII_86617_1	1	true	1052.577392578125	1052.5777587890625	2	IKAEYEGDGIPTVFVAVAGR	unknown modification:2;unknown modification:20	214	232	3.6397227E-21	9.685551E-14	0.0	0.0	2.0904332310636008E-15	sw|P22234|PUR6_HUMAN_312_331_R_S;tr|D6RF62|D6RF62_HUMAN_220_239_R_S;sw|P22234-2|PUR6_HUMAN_319_338_R_S;tr|E9PBS1|E9PBS1_HUMAN_312_331_R_S	false
C:\Data\HUMAN\mgf\DM_from_raw.mgf	index=26480	DM_1.11198.11198.2	-1.0	SII_26481_1	1	true	1136.0662841796875	1136.0699462890625	2	KQTIDNSQGAYQEAFDISKK		232	254	3.6447234E-21	9.6988586E-14	0.0	0.0	2.0933054114140735E-15	sw|P27348|1433T_HUMAN_139_158_R_E	false
C:\Data\HUMAN\mgf\DM_from_raw.mgf	index=162472	DM_1.14591.14591.2	-1.0	SII_162473_1	1	true	1123.4906005859375	1123.4918212890625	2	YYTSASGDEMVSLKDYCTR	Carbamidomethyl:17	216	236	3.725155E-21	9.8491E-14	0.0	0.0	2.125732024545481E-15	sw|P07900|HS90A_HUMAN_465_483_R_M;sw|P07900-2|HS90A_HUMAN_587_605_R_M;tr|Q86U12|Q86U12_HUMAN_286_304_R_M	false
C:\Data\HUMAN\mgf\DM_from_raw.mgf	index=189451	DM_1.22486.22486.2	-1.0	SII_189452_1	1	true	1077.549072265625	1077.5496826171875	2	LTPFALSNAEDLDADLISDK	unknown modification:20	241	259	3.7267015E-21	9.917008E-14	0.0	0.0	2.140388613505166E-15	sw|P03265|DNB2_ADE05_415_434_K_S	false
C:\Data\HUMAN\mgf\DM_from_raw.mgf	index=87430	DM_1.19419.19419.2	-1.0	SII_87431_1	1	true	1266.5965576171875	1266.5977783203125	2	QAFTDVATGSLGQGLGAACGMAYTGK	Carbamidomethyl:19	228	256	3.7451927E-21	1.0329003E-13	0.0	0.0	2.2293095266294735E-15	sw|P29401-2|TKT_HUMAN_115_140_K_Y;tr|E9PFF2|E9PFF2_HUMAN_115_140_K_Y;tr|B4E022|B4E022_HUMAN_68_93_K_Y;tr|F8W888|F8W888_HUMAN_115_140_K_Y;sw|P29401|TKT_HUMAN_115_140_K_Y	false
C:\Data\HUMAN\mgf\DM_from_raw.mgf	index=128847	DM_1.21554.21554.2	-1.0	SII_128848_1	1	true	1017.532470703125	1017.5287475585938	2	LKLEAELGNMQGLVEDFK		259	268	3.758749E-21	9.872103E-14	0.0	0.0	2.1306967638374587E-15	tr|F8VRG4|F8VRG4_HUMAN_159_176_K_N;tr|F8VUG2|F8VUG2_HUMAN_159_176_K_N;tr|F8VP67|F8VP67_HUMAN_42_59_K_N;tr|F8W1U3|F8W1U3_HUMAN_199_216_K_N;sw|P05787-2|K2C8_HUMAN_187_204_K_N;sw|P05787|K2C8_HUMAN_159_176_K_N	false
C:\Data\HUMAN\mgf\DM_from_raw.mgf	index=110867	DM_1.24362.24362.2	-1.0	SII_110868_1	1	true	1172.597412109375	1172.6011962890625	2	EVAAFAQFGSDLDAATQQLLSR	unknown modification:22	199	213	3.82714E-21	1.03115995E-13	0.0	0.0	2.2255533278611415E-15	sw|P25705|ATPA_HUMAN_442_463_R_G;sw|P25705-2|ATPA_HUMAN_392_413_R_G;tr|K7ENP3|K7ENP3_HUMAN_420_441_R_G	false
C:\Data\HUMAN\mgf\DM_from_raw.mgf	index=145602	DM_1.18268.18268.2	-1.0	SII_145603_1	1	true	1073.5185546875	1073.519775390625	2	YESSALPSGQLTSLSEYASR		243	257	3.8295554E-21	1.0190708E-13	0.0	0.0	2.1994613059459068E-15	sw|Q12931|TRAP1_HUMAN_470_489_R_M;tr|I3L0K7|I3L0K7_HUMAN_261_280_R_M;tr|F5H897|F5H897_HUMAN_417_436_R_M	false
C:\Data\HUMAN\mgf\DM_from_raw.mgf	index=182457	DM_1.14324.14324.2	-1.0	SII_182458_1	1	true	991.9757080078125	991.9774169921875	2	LLESSLSSSEGEEPVEYK		223	226	3.923661E-21	1.0305233E-13	0.0	0.0	2.2241792456674114E-15	sw|P08648|ITA5_HUMAN_120_137_R_S	false
C:\Data\HUMAN\mgf\DM_from_raw.mgf	index=83129	DM_1.14376.14376.2	-1.0	SII_83130_1	1	true	1093.9803466796875	1093.97998046875	2	YHTSQSGDEMTSLSEYVSR	unknown modification:19	261	282	3.9296184E-21	1.0389689E-13	0.0	0.0	2.2424073907634112E-15	sw|P08238|HS90B_HUMAN_457_475_R_M	false
C:\Data\HUMAN\mgf\DM_from_raw.mgf	index=105183	DM_1.17463.17463.2	-1.0	SII_105184_1	1	true	1010.5391235351562	1010.5391235351562	2	ILATPPQEDAPSVDIANIR		201	207	3.9678045E-21	1.0490651E-13	0.0	0.0	2.264198027132436E-15	sw|P29401-2|TKT_HUMAN_292_310_K_M;tr|E9PFF2|E9PFF2_HUMAN_284_302_K_M;tr|B4E022|B4E022_HUMAN_237_255_K_M;sw|P29401|TKT_HUMAN_284_302_K_M	false
C:\Data\HUMAN\mgf\DM_from_raw.mgf	index=83162	DM_1.14414.14414.2	-1.0	SII_83163_1	1	true	1110.0443115234375	1110.046875	2	EQIVVDLSHPGVSEDDQVSR	unknown modification:20	189	201	3.9844337E-21	1.0602851E-13	0.0	0.0	2.2884141619218076E-15	sw|O60701|UGDH_HUMAN_374_393_R_L;sw|O60701-3|UGDH_HUMAN_277_296_R_L;sw|O60701-2|UGDH_HUMAN_307_326_R_L	false
C:\Data\HUMAN\mgf\DM_from_raw.mgf	index=26362	DM_1.11060.11060.2	-1.0	SII_26363_1	1	true	849.4263305664062	849.4247436523438	2	GLGAGAGAGEESPATSLPR		172	173	3.989535E-21	1.05481054E-13	0.0	0.0	2.276598414785221E-15	sw|O15173-2|PGRC2_HUMAN_103_121_R_M;sw|O15173|PGRC2_HUMAN_79_97_R_M	false
C:\Data\HUMAN\mgf\DM_from_raw.mgf	index=111019	DM_1.24657.24657.2	-1.0	SII_111020_1	1	true	1279.59765625	1279.6031494140625	2	LCYVALDFEQEMATAASSSSLEK	Carbamidomethyl:2;unknown modification:23	234	245	3.9988217E-21	1.0839094E-13	0.0	0.0	2.3394025071182927E-15	sw|P63261|ACTG_HUMAN_216_238_K_S;sw|Q6S8J3|POTEE_HUMAN_916_938_K_S;sw|P60709|ACTB_HUMAN_216_238_K_S;tr|I3L4N8|I3L4N8_HUMAN_207_229_K_S	false
C:\Data\HUMAN\mgf\DM_from_raw.mgf	index=203733	DM_1.15628.15628.2	-1.0	SII_203734_1	1	true	870.9225463867188	870.9228515625	2	ASLGSLEGEAEAEASSPK	unknown modification:18	141	142	4.0625627E-21	1.06700496E-13	0.0	0.0	2.302917641023921E-15	sw|Q09666|AHNK_HUMAN_5748_5765_K_G	false
C:\Data\HUMAN\mgf\DM_from_raw.mgf	index=94797	DM_1.5208.5208.2	-1.0	SII_94798_1	1	true	842.8873291015625	842.886474609375	2	HTGPNSPDTANDGFVR		149	156	4.065677E-21	1.05298366E-13	0.0	0.0	2.2726554582501043E-15	sw|P55795|HNRH2_HUMAN_99_114_K_L;tr|E7EQJ0|E7EQJ0_HUMAN_99_114_K_L;tr|H0YAQ2|H0YAQ2_HUMAN_46_61_K_L;tr|E9PCY7|E9PCY7_HUMAN_99_114_K_L;tr|E5RGH4|E5RGH4_HUMAN_22_37_K_L;tr|E5RGV0|E5RGV0_HUMAN_47_62_K_L;tr|D6RFM3|D6RFM3_HUMAN_99_114_K_L;tr|D6RAM1|D6RAM1_HUMAN_99_114_K_L;tr|D6RBM0|D6RBM0_HUMAN_99_114_K_L;tr|D6RDU3|D6RDU3_HUMAN_99_114_K_L;tr|D6RIU0|D6RIU0_HUMAN_99_114_K_L;tr|D6RIT2|D6RIT2_HUMAN_99_114…	false
C:\Data\HUMAN\mgf\DM_from_raw.mgf	index=90608	DM_1.23430.23430.2	-1.0	SII_90609_1	1	true	1275.590576171875	1275.59130859375	2	LCYVALDFEQEMATAASSSSLEK	Carbamidomethyl:2	218	234	4.1179785E-21	1.1162076E-13	0.0	0.0	2.4091117374796197E-15	sw|P63261|ACTG_HUMAN_216_238_K_S;sw|Q6S8J3|POTEE_HUMAN_916_938_K_S;sw|P60709|ACTB_HUMAN_216_238_K_S;tr|I3L4N8|I3L4N8_HUMAN_207_229_K_S	false
C:\Data\HUMAN\mgf\DM_from_raw.mgf	index=48136	DM_1.17637.17637.2	-1.0	SII_48137_1	1	true	1053.0174560546875	1053.0205078125	2	APPAPGPASGGSGEVDELFDVK	unknown modification:22	232	286	4.1198268E-21	1.1100196E-13	0.0	0.0	2.3957561722321482E-15	sw|O14579-2|COPE_HUMAN_2_23_-_N;sw|O14579-3|COPE_HUMAN_2_23_-_N;sw|O14579|COPE_HUMAN_2_23_-_N;tr|M0R061|M0R061_HUMAN_2_23_-_N;tr|M0QXB4|M0QXB4_HUMAN_2_23_-_N	false
C:\Data\HUMAN\mgf\DM_from_raw.mgf	index=45902	DM_1.15030.15030.2	-1.0	SII_45903_1	1	true	1157.024658203125	1157.025634765625	2	ECLVCTGCQTPLAGQQFTSR	Carbamidomethyl:2;Carbamidomethyl:5;Carbamidomethyl:8	191	210	4.1608207E-21	1.1072228E-13	0.0	0.0	2.389719836601229E-15	sw|Q13643|FHL3_HUMAN_184_203_R_D	false
C:\Data\HUMAN\mgf\DM_from_raw.mgf	index=128865	DM_1.21575.21575.2	-1.0	SII_128866_1	1	true	979.9945678710938	979.9923706054688	2	GHYTEGAELVDSVLDVVR		255	282	4.1854184E-21	1.0992722E-13	0.0	0.0	2.372560050392995E-15	sw|Q9BVA1|TBB2B_HUMAN_104_121_K_K;tr|Q5ST81|Q5ST81_HUMAN_32_49_K_K;tr|A8K854|A8K854_HUMAN_32_49_K_K;sw|P68371|TBB4B_HUMAN_104_121_K_K;tr|Q5JP53|Q5JP53_HUMAN_86_103_K_K;tr|G3V2A3|G3V2A3_HUMAN_32_49_K_K;sw|P07437|TBB5_HUMAN_104_121_K_K;sw|Q13885|TBB2A_HUMAN_104_121_K_K;sw|Q13509|TBB3_HUMAN_104_121_K_K;tr|E9PBJ4|E9PBJ4_HUMAN_104_121_K_K	false
C:\Data\HUMAN\mgf\DM_from_raw.mgf	index=48920	DM_1.18552.18552.2	-1.0	SII_48921_1	1	true	1057.51806640625	1057.5189208984375	2	VDVGGSEPASLSYLSFEGATK		241	256	4.1942068E-21	1.1231486E-13	0.0	0.0	2.4240925032169667E-15	sw|Q9NQT5|EXOS3_HUMAN_131_151_K_R;sw|Q9NQT5-2|EXOS3_HUMAN_131_151_K_R	false
C:\Data\HUMAN\mgf\DM_from_raw.mgf	index=186951	DM_1.19568.19568.2	-1.0	SII_186952_1	1	true	1077.9949951171875	1077.996826171875	2	YAACNAVGQMATDFAPGFQK	Carbamidomethyl:4;unknown modification:20	216	221	4.198032E-21	1.11712506E-13	0.0	0.0	2.411091892116327E-15	sw|O00410|IPO5_HUMAN_417_436_R_K;tr|H0Y8C6|H0Y8C6_HUMAN_419_438_R_K;tr|B4E0R6|B4E0R6_HUMAN_292_311_R_K;sw|O00410-2|IPO5_HUMAN_357_376_R_K;sw|O00410-3|IPO5_HUMAN_435_454_R_K	false
C:\Data\HUMAN\mgf\DM_from_raw.mgf	index=201195	DM_1.12666.12666.2	-1.0	SII_201196_1	1	true	1021.9942016601562	1021.997314453125	2	TLEEEAKTHEAQIQEMR		214	225	4.2131318E-21	1.0989779E-13	0.0	0.0	2.3719248624724502E-15	sw|P35579|MYH9_HUMAN_1175_1191_K_Q	false
C:\Data\HUMAN\mgf\DM_from_raw.mgf	index=94316	DM_1.4625.4625.2	-1.0	SII_94317_1	1	true	842.8873291015625	842.8863525390625	2	HTGPNSPDTANDGFVR		168	170	4.228684E-21	1.0952014E-13	0.0	0.0	2.363774039564067E-15	sw|P55795|HNRH2_HUMAN_99_114_K_L;tr|E7EQJ0|E7EQJ0_HUMAN_99_114_K_L;tr|H0YAQ2|H0YAQ2_HUMAN_46_61_K_L;tr|E9PCY7|E9PCY7_HUMAN_99_114_K_L;tr|E5RGH4|E5RGH4_HUMAN_22_37_K_L;tr|E5RGV0|E5RGV0_HUMAN_47_62_K_L;tr|D6RFM3|D6RFM3_HUMAN_99_114_K_L;tr|D6RAM1|D6RAM1_HUMAN_99_114_K_L;tr|D6RBM0|D6RBM0_HUMAN_99_114_K_L;tr|D6RDU3|D6RDU3_HUMAN_99_114_K_L;tr|D6RIU0|D6RIU0_HUMAN_99_114_K_L;tr|D6RIT2|D6RIT2_HUMAN_99_114…	false
C:\Data\HUMAN\mgf\DM_from_raw.mgf	index=67354	DM_1.18194.18194.2	-1.0	SII_67355_1	1	true	1121.040283203125	1121.041748046875	2	DLYANTVLSGGTTMYPGIADR	Oxidation:14;unknown modification:21	239	267	4.3539576E-21	1.1659276E-13	0.0	0.0	2.5164224524286013E-15	sw|P63261|ACTG_HUMAN_292_312_K_M;sw|P60709|ACTB_HUMAN_292_312_K_M	false
C:\Data\HUMAN\mgf\DM_from_raw.mgf	index=64966	DM_1.15403.15403.2	-1.0	SII_64967_1	1	true	854.3897094726562	854.3887329101562	2	GSLGGGFSSGGFSGGSFSR		148	158	4.372401E-21	1.1560383E-13	0.0	0.0	2.4950783684916556E-15	sw|P13645|K1C10_HUMAN_41_59_K_G	false
C:\Data\HUMAN\mgf\DM_from_raw.mgf	index=49099	DM_1.18761.18761.2	-1.0	SII_49100_1	1	true	1008.457275390625	1008.4581298828125	2	TIGGGDDSFNTFFSETGAGK	unknown modification:20	196	210	4.5065317E-21	1.1992188E-13	0.0	0.0	2.5882748754678115E-15	sw|P68363|TBA1B_HUMAN_41_60_K_H;sw|Q71U36|TBA1A_HUMAN_41_60_K_H;tr|F8VQQ4|F8VQQ4_HUMAN_6_25_K_H;tr|F8VRZ4|F8VRZ4_HUMAN_6_25_K_H;tr|F8VS66|F8VS66_HUMAN_41_60_K_H;tr|F8VRK0|F8VRK0_HUMAN_6_25_K_H;tr|F8W0F6|F8W0F6_HUMAN_41_60_K_H;sw|Q71U36-2|TBA1A_HUMAN_6_25_K_H;sw|Q6PEY2|TBA3E_HUMAN_41_60_K_H;tr|F5H5D3|F5H5D3_HUMAN_111_130_K_H;tr|F8VX09|F8VX09_HUMAN_6_25_K_H;sw|Q13748-2|TBA3C_HUMAN_41_60_K_H;tr|F8VV…	false
C:\Data\HUMAN\mgf\DM_from_raw.mgf	index=163631	DM_1.15947.15947.2	-1.0	SII_163632_1	1	true	1098.4490966796875	1098.44970703125	2	EDEEESLNEVGYDDIGGCR	Carbamidomethyl:18;unknown modification:19	205	218	4.5648184E-21	1.2069122E-13	0.0	0.0	2.604879546714563E-15	sw|P55072|TERA_HUMAN_192_210_R_K	false
C:\Data\HUMAN\mgf\DM_from_raw.mgf	index=110180	DM_1.23526.23526.2	-1.0	SII_110181_1	1	true	954.4878540039062	954.4860229492188	2	MWSIENIAFGSGGGLLQK		183	190	4.5689753E-21	1.2000108E-13	0.0	0.0	2.5899842496882378E-15	tr|Q5SYT8|Q5SYT8_HUMAN_353_370_K_L;sw|P43490|NAMPT_HUMAN_372_389_K_L;tr|F5H246|F5H246_HUMAN_1_18_-_L	false
C:\Data\HUMAN\mgf\DM_from_raw.mgf	index=36476	DM_1.3917.3917.2	-1.0	SII_36477_1	1	true	924.9083251953125	924.9078979492188	2	QEAGISEGQGTAGEEEEK		183	187	4.571215E-21	1.200599E-13	0.0	0.0	2.591253762209014E-15	sw|O43583|DENR_HUMAN_76_93_K_K;tr|F8VVL1|F8VVL1_HUMAN_76_93_K_K	false
C:\Data\HUMAN\mgf\DM_from_raw.mgf	index=166976	DM_1.19854.19854.2	-1.0	SII_166977_1	1	true	989.4271240234375	989.4273681640625	2	FWTFETGCTVCDEGLR	Carbamidomethyl:8;Carbamidomethyl:11	204	214	4.598189E-21	1.1909008E-13	0.0	0.0	2.5703221295517696E-15	sw|Q02809|PLOD1_HUMAN_260_275_R_S;tr|Q5JXB7|Q5JXB7_HUMAN_262_277_R_S;tr|B4DR87|B4DR87_HUMAN_307_322_R_S	false
C:\Data\HUMAN\mgf\DM_from_raw.mgf	index=107263	DM_1.19925.19925.2	-1.0	SII_107264_1	1	true	1050.0621337890625	1050.062744140625	2	GHYTEGAELVDSVLDVVRK	unknown modification:18;unknown modification:19	203	225	4.627311E-21	1.2234349E-13	0.0	0.0	2.6405405030678927E-15	sw|Q9BVA1|TBB2B_HUMAN_104_122_K_E;tr|Q5ST81|Q5ST81_HUMAN_32_50_K_E;tr|A8K854|A8K854_HUMAN_32_50_K_E;sw|P68371|TBB4B_HUMAN_104_122_K_E;tr|Q5JP53|Q5JP53_HUMAN_86_104_K_E;tr|G3V2A3|G3V2A3_HUMAN_32_50_K_E;sw|P07437|TBB5_HUMAN_104_122_K_E;sw|Q13885|TBB2A_HUMAN_104_122_K_E;sw|Q13509|TBB3_HUMAN_104_122_K_E;tr|E9PBJ4|E9PBJ4_HUMAN_104_122_K_E	false
C:\Data\HUMAN\mgf\DM_from_raw.mgf	index=190516	DM_1.23730.23730.2	-1.0	SII_190517_1	1	true	1156.58154296875	1156.582763671875	2	VEGTEPTTAFNLFVGNLNFNK		212	221	4.6494033E-21	1.2450437E-13	0.0	0.0	2.6871787930355023E-15	sw|P19338|NUCL_HUMAN_298_318_K_S	false
C:\Data\HUMAN\mgf\DM_from_raw.mgf	index=82157	DM_1.13238.13238.2	-1.0	SII_82158_1	1	true	1030.400146484375	1030.40234375	2	GGHMDDGGYSMNFNMSSSR	unknown modification:19	254	283	4.679843E-21	1.237324E-13	0.0	0.0	2.6705173584781476E-15	tr|H3BT71|H3BT71_HUMAN_126_144_R_G;sw|P38159|RBMX_HUMAN_126_144_R_G;sw|Q96E39|RMXL1_HUMAN_126_144_R_G;sw|P38159-2|RBMX_HUMAN_113_131_R_G;tr|H0Y6E7|H0Y6E7_HUMAN_128_146_R_G	false
C:\Data\HUMAN\mgf\DM_from_raw.mgf	index=148485	DM_1.21634.21634.2	-1.0	SII_148486_1	1	true	1060.0263671875	1060.0296630859375	2	EIGWTDVGGWTGQGGSILGTK		223	248	4.7161695E-21	1.2629227E-13	0.0	0.0	2.7257670527413112E-15	sw|Q01813-2|K6PP_HUMAN_452_472_K_R;tr|H0Y3Y3|H0Y3Y3_HUMAN_24_44_K_R;sw|Q01813|K6PP_HUMAN_460_480_K_R	false
C:\Data\HUMAN\mgf\DM_from_raw.mgf	index=190487	DM_1.23696.23696.2	-1.0	SII_190488_1	1	true	1086.0	1086.00048828125	2	EFEDAFPADFIAEGIDQTR		190	197	4.7192326E-21	1.2477385E-13	0.0	0.0	2.6929949819865185E-15	sw|P41252|SYIC_HUMAN_547_565_R_G;tr|J3KR24|J3KR24_HUMAN_437_455_R_G	false
C:\Data\HUMAN\mgf\DM_from_raw.mgf	index=88854	DM_1.21149.21149.2	-1.0	SII_88855_1	1	true	1140.5574951171875	1140.5576171875	2	YATDTFAGLCHQLTNALVER	Carbamidomethyl:10	197	218	4.7781995E-21	1.2715117E-13	0.0	0.0	2.7443046981696463E-15	tr|J3QKR0|J3QKR0_HUMAN_95_114_R_K;sw|Q9UNS2-2|CSN3_HUMAN_75_94_R_K;tr|H7C3P9|H7C3P9_HUMAN_75_94_R_K;sw|Q9UNS2|CSN3_HUMAN_95_114_R_K;tr|C9JLV5|C9JLV5_HUMAN_95_114_R_K;tr|K7ES36|K7ES36_HUMAN_23_42_R_K	false
C:\Data\HUMAN\mgf\DM_from_raw.mgf	index=146622	DM_1.19458.19458.2	-1.0	SII_146623_1	1	true	999.4269409179688	999.4299926757812	2	YGETANECGEAFFFYGK	Carbamidomethyl:8;unknown modification:17	209	216	4.78103E-21	1.2471118E-13	0.0	0.0	2.6916423748855825E-15	sw|P49321|NASP_HUMAN_77_93_K_S;tr|E9PI86|E9PI86_HUMAN_77_93_K_S;tr|E9PPR5|E9PPR5_HUMAN_40_56_K_S;tr|E9PPQ8|E9PPQ8_HUMAN_61_77_K_S;sw|P49321-2|NASP_HUMAN_77_93_K_S;sw|P49321-3|NASP_HUMAN_79_95_K_S	false
C:\Data\HUMAN\mgf\DM_from_raw.mgf	index=122632	DM_1.14285.14285.2	-1.0	SII_122633_1	1	true	1093.9803466796875	1093.977783203125	2	YHTSQSGDEMTSLSEYVSR	unknown modification:19	244	267	4.7820232E-21	1.2643399E-13	0.0	0.0	2.7288257966114986E-15	sw|P08238|HS90B_HUMAN_457_475_R_M	false
C:\Data\HUMAN\mgf\DM_from_raw.mgf	index=127001	DM_1.19386.19386.2	-1.0	SII_127002_1	1	true	1044.5396728515625	1044.5406494140625	2	KPANDITSQLEINFGDLGR		242	268	4.783041E-21	1.2646091E-13	0.0	0.0	2.7294068111823807E-15	sw|Q8NC51-3|PAIRB_HUMAN_331_349_R_P;sw|Q8NC51-4|PAIRB_HUMAN_325_343_R_P;sw|Q8NC51-2|PAIRB_HUMAN_340_358_R_P;sw|Q8NC51|PAIRB_HUMAN_346_364_R_P	false
C:\Data\HUMAN\mgf\DM_from_raw.mgf	index=164074	DM_1.16464.16464.2	-1.0	SII_164075_1	1	true	1078.4942626953125	1078.4947509765625	2	QTNPSAMEVEEDDPVPEIR		228	252	4.8834045E-21	1.2911447E-13	0.0	0.0	2.7866786174494806E-15	sw|P55072|TERA_HUMAN_714_732_R_R	false
C:\Data\HUMAN\mgf\DM_from_raw.mgf	index=109297	DM_1.22415.22415.2	-1.0	SII_109298_1	1	true	1074.5389404296875	1074.538330078125	2	LTPFALSNAEDLDADLISDK		228	238	4.921236E-21	1.3095746E-13	0.0	0.0	2.8264558850568466E-15	sw|P03265|DNB2_ADE05_415_434_K_S	false
C:\Data\HUMAN\mgf\DM_from_raw.mgf	index=120223	DM_1.11472.11472.2	-1.0	SII_120224_1	1	true	968.4098510742188	968.4083862304688	2	EAGVEMGDEDDLSTPNEK		212	214	5.0002256E-21	1.3132758E-13	0.0	0.0	2.834444187916242E-15	tr|H7BZ35|H7BZ35_HUMAN_71_88_R_L;sw|P14868|SYDC_HUMAN_357_374_R_L;tr|Q68CR9|Q68CR9_HUMAN_257_274_R_L	false
C:\Data\HUMAN\mgf\DM_from_raw.mgf	index=206070	DM_1.18357.18357.2	-1.0	SII_206071_1	1	true	1177.129150390625	1177.136474609375	2	ISGETIFVTAPHEATAGIIGVNR		230	248	5.000737E-21	1.3554857E-13	0.0	0.0	2.9255458481520633E-15	sw|Q00610|CLH1_HUMAN_298_320_R_K;sw|Q00610-2|CLH1_HUMAN_298_320_R_K	false
C:\Data\HUMAN\mgf\DM_from_raw.mgf	index=16411	DM_1.20222.20222.2	-1.0	SII_16412_1	1	true	1086.504638671875	1086.5050048828125	2	FADDTYTESYISTIGVDFK		222	231	5.0117932E-21	1.32509E-13	0.0	0.0	2.859942785031091E-15	tr|E7ETK2|E7ETK2_HUMAN_31_49_R_I;sw|Q9H0U4|RAB1B_HUMAN_28_46_R_I;sw|P62820|RAB1A_HUMAN_31_49_R_I;tr|E9PLD0|E9PLD0_HUMAN_28_46_R_I;sw|P62820-3|RAB1A_HUMAN_31_49_R_I;tr|B7Z8M7|B7Z8M7_HUMAN_31_49_R_I	false
C:\Data\HUMAN\mgf\DM_from_raw.mgf	index=164028	DM_1.16411.16411.2	-1.0	SII_164029_1	1	true	905.4103393554688	905.4098510742188	2	MTNGFSGADLTEICQR	Carbamidomethyl:14;unknown modification:16	162	165	5.054086E-21	1.3089752E-13	0.0	0.0	2.8251621995672963E-15	sw|P55072|TERA_HUMAN_678_693_K_A	false
C:\Data\HUMAN\mgf\DM_from_raw.mgf	index=105253	DM_1.17546.17546.2	-1.0	SII_105254_1	1	true	1055.0101318359375	1055.01123046875	2	ELQSQISDTSVVLSMDNSR		219	231	5.2246896E-21	1.3813785E-13	0.0	0.0	2.981430298675615E-15	tr|H0YIB2|H0YIB2_HUMAN_64_82_R_S;tr|F8VUG2|F8VUG2_HUMAN_234_252_R_S;sw|P05787-2|K2C8_HUMAN_262_280_R_S;sw|P05787|K2C8_HUMAN_234_252_R_S	false
C:\Data\HUMAN\mgf\DM_from_raw.mgf	index=148819	DM_1.22024.22024.2	-1.0	SII_148820_1	1	true	984.9986572265625	984.9990844726562	2	GHYTEGAELVDSVLDVVR	unknown modification:18	256	276	5.3593367E-21	1.407594E-13	0.0	0.0	3.038011232861959E-15	sw|Q9BVA1|TBB2B_HUMAN_104_121_K_K;tr|Q5ST81|Q5ST81_HUMAN_32_49_K_K;tr|A8K854|A8K854_HUMAN_32_49_K_K;sw|P68371|TBB4B_HUMAN_104_121_K_K;tr|Q5JP53|Q5JP53_HUMAN_86_103_K_K;tr|G3V2A3|G3V2A3_HUMAN_32_49_K_K;sw|P07437|TBB5_HUMAN_104_121_K_K;sw|Q13885|TBB2A_HUMAN_104_121_K_K;sw|Q13509|TBB3_HUMAN_104_121_K_K;tr|E9PBJ4|E9PBJ4_HUMAN_104_121_K_K	false
C:\Data\HUMAN\mgf\DM_from_raw.mgf	index=88856	DM_1.21151.21151.2	-1.0	SII_88857_1	1	true	1319.133544921875	1319.138671875	2	NGDLTEGTAYTNAVGFMPNLSAYPK	unknown modification:25	173	188	5.37607E-21	1.4743042E-13	0.0	0.0	3.1819919097804935E-15	sw|P11818|SPIKE_ADE05_482_506_R_S	false
C:\Data\HUMAN\mgf\DM_from_raw.mgf	index=167068	DM_1.19961.19961.2	-1.0	SII_167069_1	1	true	1053.5601806640625	1053.5618896484375	2	HVFWGSGSHTLPALLENLK		215	240	5.4044435E-21	1.4289043E-13	0.0	0.0	3.0840052700457333E-15	sw|P02786|TFR1_HUMAN_699_717_R_L;tr|G3V0E5|G3V0E5_HUMAN_618_636_R_L;tr|F5H6B1|F5H6B1_HUMAN_417_435_R_L	false
C:\Data\HUMAN\mgf\DM_from_raw.mgf	index=206965	DM_1.19402.19402.2	-1.0	SII_206966_1	1	true	940.464599609375	940.4627075195312	2	TGLTPLMEAASGGYAEVGR		157	163	5.4326084E-21	1.436351E-13	0.0	0.0	3.100077488489229E-15	sw|Q8IWZ3-6|ANKH1_HUMAN_1256_1274_K_V;sw|Q8IWZ3-4|ANKH1_HUMAN_1256_1274_K_V;tr|E7EUV3|E7EUV3_HUMAN_1171_1189_K_V;tr|H3BLS9|H3BLS9_HUMAN_482_500_K_V;tr|H7C2F5|H7C2F5_HUMAN_409_427_K_V;tr|E9PDP5|E9PDP5_HUMAN_1275_1293_K_V;tr|H0YM23|H0YM23_HUMAN_1168_1186_K_V;tr|H0YLQ3|H0YLQ3_HUMAN_651_669_K_V;sw|O75179|ANR17_HUMAN_1284_1302_K_V;sw|Q8IWZ3|ANKH1_HUMAN_1256_1274_K_V;sw|O75179-6|ANR17_HUMAN_1033_1051_K…	false
C:\Data\HUMAN\mgf\DM_from_raw.mgf	index=165620	DM_1.18271.18271.3	-1.0	SII_165621_1	1	true	951.1395263671875	951.138916015625	3	DYQQVGILHQHNNSGFVGYLAPTMR	unknown modification:25	81	95	5.4480587E-21	1.494046E-13	0.0	0.0	3.224600652185558E-15	sw|P04133|CAPSH_ADE05_813_837_K_E	false
C:\Data\HUMAN\mgf\DM_from_raw.mgf	index=49112	DM_1.18776.18776.2	-1.0	SII_49113_1	1	true	966.4782104492188	966.475830078125	2	ACGDSTLTQITAGLDPVGR	Carbamidomethyl:2	206	215	5.559569E-21	1.4699188E-13	0.0	0.0	3.172526897525118E-15	sw|P62879|GBB2_HUMAN_24_42_K_I;tr|C9JIS1|C9JIS1_HUMAN_24_42_K_I;tr|C9JZN1|C9JZN1_HUMAN_24_42_K_I;tr|C9JXA5|C9JXA5_HUMAN_24_42_K_I	false
C:\Data\HUMAN\mgf\DM_from_raw.mgf	index=186065	DM_1.18534.18534.2	-1.0	SII_186066_1	1	true	1272.6324462890625	1272.6361083984375	2	GLVEPVDVVDNADGTQTVNYVPSR		229	252	5.7061964E-21	1.5558301E-13	0.0	0.0	3.357949323615151E-15	sw|P21333|FLNA_HUMAN_1492_1515_K_E;sw|P21333-2|FLNA_HUMAN_1492_1515_K_E;tr|Q5HY54|Q5HY54_HUMAN_1492_1515_K_E	false
C:\Data\HUMAN\mgf\DM_from_raw.mgf	index=134889	DM_1.5737.5737.2	-1.0	SII_134890_1	1	true	983.4761962890625	983.4776611328125	2	SVSSQSSSSVSSQVTTAGSGK	unknown modification:21	208	224	5.7533308E-21	1.5406597E-13	0.0	0.0	3.325207037411168E-15	sw|Q9NXV6|CARF_HUMAN_209_229_R_A	false
C:\Data\HUMAN\mgf\DM_from_raw.mgf	index=187158	DM_1.19809.19809.2	-1.0	SII_187159_1	1	true	1014.0294799804688	1014.0317993164062	2	LNEAAAGLNQAATELVQASR		247	261	5.7604672E-21	1.5328998E-13	0.0	0.0	3.3084588391623223E-15	sw|Q9Y490|TLN1_HUMAN_1242_1261_R_G;tr|Q5TCU6|Q5TCU6_HUMAN_1242_1261_R_G	false
C:\Data\HUMAN\mgf\DM_from_raw.mgf	index=68814	DM_1.19907.19907.2	-1.0	SII_68815_1	1	true	1049.9671630859375	1049.96728515625	2	YFSMWNQAVDSYDPDVR	unknown modification:17	224	239	5.80966E-21	1.5154256E-13	0.0	0.0	3.27074425961362E-15	sw|P04133|CAPSH_ADE05_383_399_R_I	false
C:\Data\HUMAN\mgf\DM_from_raw.mgf	index=27740	DM_1.12668.12668.2	-1.0	SII_27741_1	1	true	1080.032958984375	1080.03369140625	2	KQTIDNSQGAYQEAFDISK	unknown modification:1;unknown modification:19	239	272	5.82555E-21	1.5402425E-13	0.0	0.0	3.3243065943243473E-15	sw|P27348|1433T_HUMAN_139_157_R_K	false
C:\Data\HUMAN\mgf\DM_from_raw.mgf	index=169631	DM_1.22963.22963.2	-1.0	SII_169632_1	1	true	1009.5349731445312	1009.5355224609375	2	IIGLDQVAGMSETALPGAFK		199	212	5.8322675E-21	1.5520063E-13	0.0	0.0	3.3496964130797144E-15	sw|P35579-2|MYH9_HUMAN_482_501_R_T;sw|P35579|MYH9_HUMAN_618_637_R_T	false
C:\Data\HUMAN\mgf\DM_from_raw.mgf	index=162488	DM_1.14610.14610.2	-1.0	SII_162489_1	1	true	901.4649047851562	901.4646606445312	2	AIAVLTSGGDAQGMNAAVR		180	192	5.844159E-21	1.5451627E-13	0.0	0.0	3.3349258658386675E-15	sw|P08237|K6PF_HUMAN_17_35_K_A;tr|F8VSF7|F8VSF7_HUMAN_17_35_K_A;sw|P08237-2|K6PF_HUMAN_17_35_K_A;sw|P08237-3|K6PF_HUMAN_88_106_K_A;tr|F8VSL1|F8VSL1_HUMAN_17_35_K_A;tr|F8VUB8|F8VUB8_HUMAN_88_106_K_A;tr|F8VTQ3|F8VTQ3_HUMAN_91_109_K_A;tr|F8VNX2|F8VNX2_HUMAN_17_35_K_A;tr|F8VP00|F8VP00_HUMAN_17_35_K_S;tr|F8W1J8|F8W1J8_HUMAN_17_35_K_A;tr|F8VZQ1|F8VZQ1_HUMAN_17_35_K_A;tr|F8VZI0|F8VZI0_HUMAN_50_68_K_A;tr…	false
C:\Data\HUMAN\mgf\DM_from_raw.mgf	index=65411	DM_1.15924.15924.2	-1.0	SII_65412_1	1	true	981.4931030273438	981.4915771484375	2	GHVFEESQVAGTPMFVVK		204	216	5.8501662E-21	1.536507E-13	0.0	0.0	3.3162442617480823E-15	sw|P13639|EF2_HUMAN_768_785_R_A	false
C:\Data\HUMAN\mgf\DM_from_raw.mgf	index=15559	DM_1.19192.19192.2	-1.0	SII_15560_1	1	true	1049.9671630859375	1049.968994140625	2	YFSMWNQAVDSYDPDVR	unknown modification:17	181	192	5.9328104E-21	1.547549E-13	0.0	0.0	3.3400762189980144E-15	sw|P04133|CAPSH_ADE05_383_399_R_I	false
C:\Data\HUMAN\mgf\DM_from_raw.mgf	index=70820	DM_1.22254.22254.2	-1.0	SII_70821_1	1	true	1094.10400390625	1094.1046142578125	2	QVTITGSAASISLAQYLINAR	unknown modification:21	257	280	5.9479335E-21	1.5927716E-13	0.0	0.0	3.437680192003884E-15	sw|Q15365|PCBP1_HUMAN_326_346_R_L	false
C:\Data\HUMAN\mgf\DM_from_raw.mgf	index=103371	DM_1.15342.15342.2	-1.0	SII_103372_1	1	true	905.9776611328125	905.9771118164062	2	LIEGLSHEVIVSAACGR	Carbamidomethyl:15	181	181	5.9597127E-21	1.5545663E-13	0.0	0.0	3.355221663085132E-15	sw|Q9P258|RCC2_HUMAN_195_211_R_N	false
C:\Data\HUMAN\mgf\DM_from_raw.mgf	index=181661	DM_1.13395.13395.2	-1.0	SII_181662_1	1	true	920.4735717773438	920.475341796875	2	IISNASCTTNCLAPLAK	Carbamidomethyl:7;Carbamidomethyl:11;unknown modification:17	168	174	5.9846085E-21	1.5610603E-13	0.0	0.0	3.369237668372314E-15	sw|P04406-2|G3P_HUMAN_104_120_K_V;sw|P04406|G3P_HUMAN_146_162_K_V;tr|E7EUT5|E7EUT5_HUMAN_71_87_K_V	false
C:\Data\HUMAN\mgf\DM_from_raw.mgf	index=95862	DM_1.6473.6473.2	-1.0	SII_95863_1	1	true	1054.4510498046875	1054.4527587890625	2	YGDGGSTFQSTTGHCVHMR	Carbamidomethyl:15;unknown modification:19	193	207	6.093471E-21	1.6110793E-13	0.0	0.0	3.477193715255522E-15	tr|H0YBD7|H0YBD7_HUMAN_90_108_R_G;tr|H0YBG7|H0YBG7_HUMAN_32_50_R_G;tr|E9PCY7|E9PCY7_HUMAN_276_294_R_G;tr|H0YB39|H0YB39_HUMAN_151_169_R_G;tr|D6RIT2|D6RIT2_HUMAN_139_157_R_G;tr|F5GZT4|F5GZT4_HUMAN_6_24_R_G;tr|G8JLB6|G8JLB6_HUMAN_276_294_R_G;sw|P31943|HNRH1_HUMAN_276_294_R_G	false
C:\Data\HUMAN\mgf\DM_from_raw.mgf	index=3711	DM_1.5141.5141.2	-1.0	SII_3712_1	1	true	842.8873291015625	842.8853149414062	2	HTGPNSPDTANDGFVR		158	160	6.0946607E-21	1.5784772E-13	0.0	0.0	3.40682857728613E-15	sw|P55795|HNRH2_HUMAN_99_114_K_L;tr|E7EQJ0|E7EQJ0_HUMAN_99_114_K_L;tr|H0YAQ2|H0YAQ2_HUMAN_46_61_K_L;tr|E9PCY7|E9PCY7_HUMAN_99_114_K_L;tr|E5RGH4|E5RGH4_HUMAN_22_37_K_L;tr|E5RGV0|E5RGV0_HUMAN_47_62_K_L;tr|D6RFM3|D6RFM3_HUMAN_99_114_K_L;tr|D6RAM1|D6RAM1_HUMAN_99_114_K_L;tr|D6RBM0|D6RBM0_HUMAN_99_114_K_L;tr|D6RDU3|D6RDU3_HUMAN_99_114_K_L;tr|D6RIU0|D6RIU0_HUMAN_99_114_K_L;tr|D6RIT2|D6RIT2_HUMAN_99_114…	false
C:\Data\HUMAN\mgf\DM_from_raw.mgf	index=170638	DM_1.24140.24140.2	-1.0	SII_170639_1	1	true	1063.0166015625	1063.0184326171875	2	AGTLSITEFADMLSGNAGGFR	unknown modification:21	229	250	6.1896326E-21	1.6574951E-13	0.0	0.0	3.577372972756104E-15	sw|Q15149-4|PLEC_HUMAN_4224_4244_R_S;sw|Q15149-5|PLEC_HUMAN_4224_4244_R_S;sw|Q15149-6|PLEC_HUMAN_4228_4248_R_S;sw|Q15149-7|PLEC_HUMAN_4192_4212_R_S;sw|Q15149-8|PLEC_HUMAN_4202_4222_R_S;sw|Q15149-9|PLEC_HUMAN_4210_4230_R_S;sw|Q15149-2|PLEC_HUMAN_4251_4271_R_S;sw|Q15149-3|PLEC_HUMAN_4247_4267_R_S;sw|Q15149|PLEC_HUMAN_4361_4381_R_S	false
C:\Data\HUMAN\mgf\DM_from_raw.mgf	index=190853	DM_1.24123.24123.2	-1.0	SII_190854_1	1	true	1305.602783203125	1305.6070556640625	2	IYDDDFFQNLDGVANALDNVDAR	unknown modification:23	211	231	6.2051043E-21	1.6819381E-13	0.0	0.0	3.630128318803931E-15	sw|P22314|UBA1_HUMAN_559_581_R_M	false
C:\Data\HUMAN\mgf\DM_from_raw.mgf	index=123399	DM_1.15180.15180.2	-1.0	SII_123400_1	1	true	910.9818115234375	910.9808349609375	2	LIEGLSHEVIVSAACGR	Carbamidomethyl:15;unknown modification:17	173	173	6.218022E-21	1.6219453E-13	0.0	0.0	3.5006458115675823E-15	sw|Q9P258|RCC2_HUMAN_195_211_R_N	false
C:\Data\HUMAN\mgf\DM_from_raw.mgf	index=28765	DM_1.13864.13864.2	-1.0	SII_28766_1	1	true	942.9649047851562	942.9630126953125	2	SVPTSTVFYPSDGVATEK		169	178	6.289362E-21	1.6518589E-13	0.0	0.0	3.565208357880894E-15	sw|P29401-2|TKT_HUMAN_447_464_R_A;tr|B4E022|B4E022_HUMAN_392_409_R_A;sw|P29401|TKT_HUMAN_439_456_R_A	false
C:\Data\HUMAN\mgf\DM_from_raw.mgf	index=198557	DM_1.9583.9583.2	-1.0	SII_198558_1	1	true	894.411376953125	894.411376953125	2	EGQGEGETQEAAAAAAAAR		182	194	6.2897937E-21	1.662986E-13	0.0	0.0	3.5892239865274915E-15	sw|P58107|EPIPL_HUMAN_2614_2632_R_R;sw|P58107|EPIPL_HUMAN_3148_3166_R_R;sw|P58107|EPIPL_HUMAN_3682_3700_R_R;sw|P58107|EPIPL_HUMAN_4750_4768_R_R	false
C:\Data\HUMAN\mgf\DM_from_raw.mgf	index=159573	DM_1.11199.11199.2	-1.0	SII_159574_1	1	true	1096.9736328125	1096.97607421875	2	YHTSQSGDEMTSLSEYVSR	Oxidation:10	203	218	6.2949887E-21	1.6643596E-13	0.0	0.0	3.592188628483523E-15	sw|P08238|HS90B_HUMAN_457_475_R_M	false
C:\Data\HUMAN\mgf\DM_from_raw.mgf	index=63107	DM_1.13227.13227.2	-1.0	SII_63108_1	1	true	1090.0482177734375	1090.049072265625	2	HIDSAHLYNNEEQVGLAIR		261	284	6.3295315E-21	1.6734923E-13	0.0	0.0	3.611899742047774E-15	sw|P42330|AK1C3_HUMAN_48_66_R_S;tr|A6NHU4|A6NHU4_HUMAN_50_68_R_S;sw|Q04828|AK1C1_HUMAN_48_66_R_S;tr|S4R3Z2|S4R3Z2_HUMAN_25_43_R_S;tr|S4R3D5|S4R3D5_HUMAN_25_43_R_S	false
C:\Data\HUMAN\mgf\DM_from_raw.mgf	index=9320	DM_1.11816.11816.2	-1.0	SII_9321_1	1	true	994.4801025390625	994.4795532226562	2	SLESTTLTEKEGEIYCK	Carbamidomethyl:16	217	220	6.3571068E-21	1.6582249E-13	0.0	0.0	3.5789481006678045E-15	sw|Q16527|CSRP2_HUMAN_152_168_K_G;tr|F8VQR7|F8VQR7_HUMAN_152_168_K_G;tr|F8VW96|F8VW96_HUMAN_202_218_K_G	false
C:\Data\HUMAN\mgf\DM_from_raw.mgf	index=62260	DM_1.12238.12238.2	-1.0	SII_62261_1	1	true	886.9443359375	886.9434814453125	2	LAWVSHDSTVSVADASK		167	173	6.393053E-21	1.6676013E-13	0.0	0.0	3.5991851921329624E-15	tr|E9PF58|E9PF58_HUMAN_219_235_R_S;sw|Q92747|ARC1A_HUMAN_219_235_R_S;tr|B4DLQ7|B4DLQ7_HUMAN_172_188_R_S	false
C:\Data\HUMAN\mgf\DM_from_raw.mgf	index=146164	DM_1.18923.18923.2	-1.0	SII_146165_1	1	true	1209.6239013671875	1209.628173828125	2	AMQDAEVSKSDIGEVILVGGMTR	unknown modification:9;unknown modification:23	211	223	6.4018767E-21	1.7352747E-13	0.0	0.0	3.745244744366036E-15	sw|P38646|GRP75_HUMAN_369_391_K_M;tr|H0YBG6|H0YBG6_HUMAN_74_96_K_M	false
C:\Data\HUMAN\mgf\DM_from_raw.mgf	index=178052	DM_1.9182.9182.2	-1.0	SII_178053_1	1	true	948.9664916992188	948.967041015625	2	SAATSGAGSTTSGVVSGSLGSR		189	199	6.4413726E-21	1.735522E-13	0.0	0.0	3.745778492149762E-15	tr|H0Y5W0|H0Y5W0_HUMAN_878_899_R_E;sw|Q7Z6Z7|HUWE1_HUMAN_1844_1865_R_E;sw|Q7Z6Z7-2|HUWE1_HUMAN_1844_1865_R_E;sw|Q7Z6Z7-3|HUWE1_HUMAN_1835_1856_R_E	false
C:\Data\HUMAN\mgf\DM_from_raw.mgf	index=163831	DM_1.16181.16181.2	-1.0	SII_163832_1	1	true	960.4876708984375	960.4862670898438	2	KDDPVTNLNNAFEVAEK	unknown modification:1;unknown modification:17	200	208	6.457082E-21	1.684303E-13	0.0	0.0	3.635232484326514E-15	sw|O43707|ACTN4_HUMAN_217_233_R_Y;tr|K7EJH8|K7EJH8_HUMAN_18_34_R_Y	false
C:\Data\HUMAN\mgf\DM_from_raw.mgf	index=50671	DM_1.20596.20596.2	-1.0	SII_50672_1	1	true	1001.99755859375	1001.9970092773438	2	SVSAFAPICNPVLCPWGK	Carbamidomethyl:9;Carbamidomethyl:14	183	191	6.4997833E-21	1.7071246E-13	0.0	0.0	3.684488361484191E-15	tr|U3KQT1|U3KQT1_HUMAN_26_43_K_K;sw|P10768|ESTD_HUMAN_168_185_K_K;tr|H7BZT7|H7BZT7_HUMAN_116_133_K_K	false
C:\Data\HUMAN\mgf\DM_from_raw.mgf	index=87335	DM_1.19302.19302.2	-1.0	SII_87336_1	1	true	1287.5950927734375	1287.5977783203125	2	LCYVALDFEQEMATAASSSSLEK	Carbamidomethyl:2;Oxidation:12;unknown modification:23	211	220	6.5012765E-21	1.7622178E-13	0.0	0.0	3.8033960582023565E-15	sw|P63261|ACTG_HUMAN_216_238_K_S;sw|Q6S8J3|POTEE_HUMAN_916_938_K_S;sw|P60709|ACTB_HUMAN_216_238_K_S;tr|I3L4N8|I3L4N8_HUMAN_207_229_K_S	false
C:\Data\HUMAN\mgf\DM_from_raw.mgf	index=159570	DM_1.11196.11196.2	-1.0	SII_159571_1	1	true	1101.977783203125	1101.9803466796875	2	YHTSQSGDEMTSLSEYVSR	Oxidation:10;unknown modification:19	223	245	6.5158285E-21	1.7227483E-13	0.0	0.0	3.718209005433274E-15	sw|P08238|HS90B_HUMAN_457_475_R_M	false
C:\Data\HUMAN\mgf\DM_from_raw.mgf	index=46018	DM_1.15165.15165.2	-1.0	SII_46019_1	1	true	1081.005859375	1081.0050048828125	2	LSPPSSSAASSYSFSDLNSTR		189	207	6.6802496E-21	1.7888754E-13	0.0	0.0	3.860931177165027E-15	sw|P50402|EMD_HUMAN_48_68_R_G	false
C:\Data\HUMAN\mgf\DM_from_raw.mgf	index=13688	DM_1.16965.16965.2	-1.0	SII_13689_1	1	true	1035.46728515625	1035.4686279296875	2	APVAGTCYQAEWDDYVPK	Carbamidomethyl:7	188	209	6.68218E-21	1.7550299E-13	0.0	0.0	3.787882408001597E-15	sw|P30086|PEBP1_HUMAN_162_179_R_L	false
C:\Data\HUMAN\mgf\DM_from_raw.mgf	index=146078	DM_1.18823.18823.2	-1.0	SII_146079_1	1	true	1139.5347900390625	1139.5362548828125	2	LPDGSSFTNQFPSDAPLEEAR		186	200	6.761993E-21	1.8107651E-13	0.0	0.0	3.9081757338226846E-15	sw|Q92575|UBXN4_HUMAN_326_346_R_Q	false
C:\Data\HUMAN\mgf\DM_from_raw.mgf	index=180204	DM_1.11695.11695.2	-1.0	SII_180205_1	1	true	1081.9898681640625	1081.9940185546875	2	EAAPDAGAEPITADSDPAYSSK		245	264	6.778015E-21	1.8262246E-13	0.0	0.0	3.941541984783138E-15	sw|Q8N163|CCAR2_HUMAN_288_309_K_V;tr|E5RHJ4|E5RHJ4_HUMAN_106_127_K_V;sw|Q8N163-2|CCAR2_HUMAN_288_309_K_V	false
C:\Data\HUMAN\mgf\DM_from_raw.mgf	index=118321	DM_1.9239.9239.2	-1.0	SII_118322_1	1	true	899.41552734375	899.4129028320312	2	EGQGEGETQEAAAAAAAAR	unknown modification:19	210	221	6.838329E-21	1.8080155E-13	0.0	0.0	3.9022412699887404E-15	sw|P58107|EPIPL_HUMAN_2614_2632_R_R;sw|P58107|EPIPL_HUMAN_3148_3166_R_R;sw|P58107|EPIPL_HUMAN_3682_3700_R_R;sw|P58107|EPIPL_HUMAN_4750_4768_R_R	false
C:\Data\HUMAN\mgf\DM_from_raw.mgf	index=90757	DM_1.23648.23648.2	-1.0	SII_90758_1	1	true	1057.073486328125	1057.07666015625	2	ALMLQGVDLLADAVAVTMGPK		214	228	6.926919E-21	1.8549298E-13	0.0	0.0	4.00349644042983E-15	tr|E7EXB4|E7EXB4_HUMAN_38_58_R_G;tr|E7ESH4|E7ESH4_HUMAN_38_58_R_G;sw|P10809|CH60_HUMAN_38_58_R_G;tr|C9JL19|C9JL19_HUMAN_38_58_R_G;tr|C9JL25|C9JL25_HUMAN_80_100_R_G;tr|C9JCQ4|C9JCQ4_HUMAN_38_58_R_G;tr|B7Z712|B7Z712_HUMAN_38_58_R_G;tr|C9J0S9|C9J0S9_HUMAN_38_58_R_-	false
C:\Data\HUMAN\mgf\DM_from_raw.mgf	index=89785	DM_1.22325.22325.2	-1.0	SII_89786_1	1	true	1219.1146240234375	1219.11474609375	2	SINPLGGFVHYGEVTNDFVMLK		185	203	7.141523E-21	1.9241659E-13	0.0	0.0	4.15292876929707E-15	sw|P39023|RL3_HUMAN_313_334_K_G;tr|G5E9G0|G5E9G0_HUMAN_261_282_K_G	false
C:\Data\HUMAN\mgf\DM_from_raw.mgf	index=38831	DM_1.6727.6727.2	-1.0	SII_38832_1	1	true	960.9027709960938	960.9029541015625	2	SSGSPYGGGYGSGGGSGGYGSR	unknown modification:22	203	227	7.184294E-21	1.93569E-13	0.0	0.0	4.177801243354664E-15	sw|P51991-2|ROA3_HUMAN_333_354_R_R;tr|H7C1J8|H7C1J8_HUMAN_92_113_R_R;sw|P51991|ROA3_HUMAN_355_376_R_R	false
C:\Data\HUMAN\mgf\DM_from_raw.mgf	index=168587	DM_1.21744.21744.2	-1.0	SII_168588_1	1	true	1060.0263671875	1060.030517578125	2	EIGWTDVGGWTGQGGSILGTK		218	243	7.320682E-21	1.960374E-13	0.0	0.0	4.231076739891282E-15	sw|Q01813-2|K6PP_HUMAN_452_472_K_R;tr|H0Y3Y3|H0Y3Y3_HUMAN_24_44_K_R;sw|Q01813|K6PP_HUMAN_460_480_K_R	false
C:\Data\HUMAN\mgf\DM_from_raw.mgf	index=189055	DM_1.22024.22024.2	-1.0	SII_189056_1	1	true	1004.4852905273438	1004.4866333007812	2	AIMTYVSSFYHAFSGAQK		227	248	7.4013124E-21	1.9439054E-13	0.0	0.0	4.195532547610333E-15	sw|O43707|ACTN4_HUMAN_256_273_K_A;tr|H9KV75|H9KV75_HUMAN_172_189_K_A;tr|G3V2N5|G3V2N5_HUMAN_216_233_K_A;tr|G3V2W4|G3V2W4_HUMAN_172_189_K_A;sw|P12814-4|ACTN1_HUMAN_237_254_K_A;sw|P12814-3|ACTN1_HUMAN_237_254_K_A;sw|P12814-2|ACTN1_HUMAN_237_254_K_A;sw|P12814|ACTN1_HUMAN_237_254_K_A	false
C:\Data\HUMAN\mgf\DM_from_raw.mgf	index=17268	DM_1.21320.21320.2	-1.0	SII_17269_1	1	true	1058.994384765625	1058.996337890625	2	DQQEAALVDMVNDGVEDLR		238	251	7.435181E-21	1.96582E-13	0.0	0.0	4.242830845957496E-15	sw|P09211|GSTP1_HUMAN_83_101_K_C;tr|A8MX94|A8MX94_HUMAN_83_101_K_C	false
C:\Data\HUMAN\mgf\DM_from_raw.mgf	index=139249	DM_1.10853.10853.2	-1.0	SII_139250_1	1	true	1183.0831298828125	1183.088623046875	2	ASASGSGAQVGGPISSGSSASSVTVTR		251	277	7.4735696E-21	2.0726856E-13	0.0	0.0	4.473478954152425E-15	sw|P02545|LMNA_HUMAN_598_624_K_S;sw|P02545-3|LMNA_HUMAN_568_594_K_S;sw|P02545-4|LMNA_HUMAN_486_512_K_S;sw|P02545-5|LMNA_HUMAN_499_525_K_S	false
C:\Data\HUMAN\mgf\DM_from_raw.mgf	index=108682	DM_1.21645.21645.2	-1.0	SII_108683_1	1	true	1106.58251953125	1106.583251953125	2	QLTVQMMQNPQILAALQER		220	231	7.519874E-21	1.9882122E-13	0.0	0.0	4.291159948758795E-15	sw|P55209|NP1L1_HUMAN_37_55_R_L;tr|H0YIV4|H0YIV4_HUMAN_31_49_R_L;tr|B3KNT8|B3KNT8_HUMAN_37_55_R_L;tr|F8W020|F8W020_HUMAN_37_55_R_L;tr|F8W0J6|F8W0J6_HUMAN_37_55_R_L;tr|F5H4R6|F5H4R6_HUMAN_37_55_R_L;tr|F8VUX1|F8VUX1_HUMAN_37_55_R_L;tr|F8VVB5|F8VVB5_HUMAN_37_55_R_L;tr|F8VY35|F8VY35_HUMAN_37_55_R_L;tr|F8VXI6|F8VXI6_HUMAN_37_55_R_L	false
C:\Data\HUMAN\mgf\DM_from_raw.mgf	index=143687	DM_1.16031.16031.2	-1.0	SII_143688_1	1	true	1090.0419921875	1090.0438232421875	2	NLHQSGFSLSGAQIDDNIPR	unknown modification:20	252	267	7.56095E-21	2.0120205E-13	0.0	0.0	4.342545421299419E-15	sw|Q16555|DPYL2_HUMAN_533_552_R_R;sw|Q16555-2|DPYL2_HUMAN_497_516_R_R	false
C:\Data\HUMAN\mgf\DM_from_raw.mgf	index=124547	DM_1.16520.16520.2	-1.0	SII_124548_1	1	true	897.427978515625	897.4234008789062	2	QLCDNAGFDATNILNK	Carbamidomethyl:3	190	191	7.578803E-21	1.9628603E-13	0.0	0.0	4.2364429231289664E-15	sw|Q99832|TCPH_HUMAN_448_463_R_L;tr|B7Z1C9|B7Z1C9_HUMAN_320_335_R_L;tr|F5GZK5|F5GZK5_HUMAN_348_363_R_L;sw|Q99832-2|TCPH_HUMAN_244_259_R_L;sw|Q99832-3|TCPH_HUMAN_404_419_R_L;sw|Q99832-4|TCPH_HUMAN_361_376_R_L	false
C:\Data\HUMAN\mgf\DM_from_raw.mgf	index=189091	DM_1.22066.22066.2	-1.0	SII_189092_1	1	true	1186.5374755859375	1186.54296875	2	YLFNQLFGEEDADQEVSPDR		238	258	7.5849255E-21	2.0184005E-13	0.0	0.0	4.356315380297298E-15	sw|Q9UBT2|SAE2_HUMAN_191_210_K_A;tr|B3KWB9|B3KWB9_HUMAN_95_114_K_A;tr|K7EPL2|K7EPL2_HUMAN_163_182_K_A	false
C:\Data\HUMAN\mgf\DM_from_raw.mgf	index=107094	DM_1.19725.19725.2	-1.0	SII_107095_1	1	true	1266.5965576171875	1266.59619140625	2	QAFTDVATGSLGQGLGAACGMAYTGK	Carbamidomethyl:19	215	239	7.663776E-21	2.1136204E-13	0.0	0.0	4.561828565059376E-15	sw|P29401-2|TKT_HUMAN_115_140_K_Y;tr|E9PFF2|E9PFF2_HUMAN_115_140_K_Y;tr|B4E022|B4E022_HUMAN_68_93_K_Y;tr|F8W888|F8W888_HUMAN_115_140_K_Y;sw|P29401|TKT_HUMAN_115_140_K_Y	false
C:\Data\HUMAN\mgf\DM_from_raw.mgf	index=145048	DM_1.17620.17620.2	-1.0	SII_145049_1	1	true	1010.5391235351562	1010.5391845703125	2	ILATPPQEDAPSVDIANIR		204	209	7.776404E-21	2.0560374E-13	0.0	0.0	4.4375471310507835E-15	sw|P29401-2|TKT_HUMAN_292_310_K_M;tr|E9PFF2|E9PFF2_HUMAN_284_302_K_M;tr|B4E022|B4E022_HUMAN_237_255_K_M;sw|P29401|TKT_HUMAN_284_302_K_M	false
C:\Data\HUMAN\mgf\DM_from_raw.mgf	index=146169	DM_1.18929.18929.2	-1.0	SII_146170_1	1	true	1203.603759765625	1203.60791015625	2	AMQDAEVSKSDIGEVILVGGMTR		240	257	7.776584E-21	2.1078991E-13	0.0	0.0	4.549480278787501E-15	sw|P38646|GRP75_HUMAN_369_391_K_M;tr|H0YBG6|H0YBG6_HUMAN_74_96_K_M	false
C:\Data\HUMAN\mgf\DM_from_raw.mgf	index=89335	DM_1.21753.21753.3	-1.0	SII_89336_1	1	true	1162.8590087890625	1162.8638916015625	3	MRPGAYSTGYGGYEEYSGLSDGYGFTTDLFGR	unknown modification:2;unknown modification:32	66	90	7.796912E-21	2.2207011E-13	0.0	0.0	4.792940923752806E-15	sw|P52597|HNRPF_HUMAN_231_262_R_D	false
C:\Data\HUMAN\mgf\DM_from_raw.mgf	index=64462	DM_1.14813.14813.2	-1.0	SII_64463_1	1	true	1081.990478515625	1081.989990234375	2	AENNSEVGASGYGVPGPTWDR		179	194	7.818461E-21	2.0936722E-13	0.0	0.0	4.518774349372624E-15	sw|Q08211|DHX9_HUMAN_121_141_K_G	false
C:\Data\HUMAN\mgf\DM_from_raw.mgf	index=145928	DM_1.18648.18648.2	-1.0	SII_145929_1	1	true	1093.986572265625	1093.98828125	2	EMEENFAVEAANYQDTIGR		219	234	7.824035E-21	2.0686308E-13	0.0	0.0	4.464727476136031E-15	tr|B0YJC5|B0YJC5_HUMAN_164_182_R_L;tr|B0YJC4|B0YJC4_HUMAN_346_364_R_L;sw|P08670|VIME_HUMAN_346_364_R_L	false
C:\Data\HUMAN\mgf\DM_from_raw.mgf	index=140680	DM_1.12522.12522.2	-1.0	SII_140681_1	1	true	858.9432983398438	858.943115234375	2	IMLEDGNLHVTQGAGR	unknown modification:16	136	136	7.862973E-21	2.0364583E-13	0.0	0.0	4.395289544183173E-15	sw|Q14195-2|DPYL3_HUMAN_566_581_K_F;sw|Q14195|DPYL3_HUMAN_452_467_K_F;tr|F5GWI3|F5GWI3_HUMAN_78_93_K_F	false
C:\Data\HUMAN\mgf\DM_from_raw.mgf	index=108560	DM_1.21499.21499.3	-1.0	SII_108561_1	1	true	1281.6651611328125	1281.66552734375	3	KGSITSVQAIYVPADDLTDPAPATTFAHLDATTVLSR		48	75	7.8762215E-21	2.2997457E-13	0.0	0.0	4.963542945853697E-15	tr|H0YH81|H0YH81_HUMAN_288_324_K_A;tr|H0YI37|H0YI37_HUMAN_95_131_K_A;tr|F8VPV9|F8VPV9_HUMAN_340_376_K_A;sw|P06576|ATPB_HUMAN_351_387_K_A	false
C:\Data\HUMAN\mgf\DM_from_raw.mgf	index=126784	DM_1.19133.19133.2	-1.0	SII_126785_1	1	true	1004.4501953125	1004.4444580078125	2	TIGGGDDSFNTFFSETGAGK		199	213	7.960584E-21	2.118366E-13	0.0	0.0	4.572070997256919E-15	sw|P68363|TBA1B_HUMAN_41_60_K_H;sw|Q71U36|TBA1A_HUMAN_41_60_K_H;tr|F8VQQ4|F8VQQ4_HUMAN_6_25_K_H;tr|F8VRZ4|F8VRZ4_HUMAN_6_25_K_H;tr|F8VS66|F8VS66_HUMAN_41_60_K_H;tr|F8VRK0|F8VRK0_HUMAN_6_25_K_H;tr|F8W0F6|F8W0F6_HUMAN_41_60_K_H;sw|Q71U36-2|TBA1A_HUMAN_6_25_K_H;sw|Q6PEY2|TBA3E_HUMAN_41_60_K_H;tr|F5H5D3|F5H5D3_HUMAN_111_130_K_H;tr|F8VX09|F8VX09_HUMAN_6_25_K_H;sw|Q13748-2|TBA3C_HUMAN_41_60_K_H;tr|F8VV…	false
C:\Data\HUMAN\mgf\DM_from_raw.mgf	index=88724	DM_1.20990.20990.2	-1.0	SII_88725_1	1	true	1174.114990234375	1174.1209716796875	2	NFYGGNGIVGAQVPLGAGIALACK	Carbamidomethyl:23	191	213	8.0375104E-21	2.1914774E-13	0.0	0.0	4.7298673891499394E-15	sw|P08559|ODPA_HUMAN_159_182_K_Y;tr|Q5JPT9|Q5JPT9_HUMAN_166_189_K_Y;sw|P08559-2|ODPA_HUMAN_166_189_K_Y;sw|P08559-4|ODPA_HUMAN_197_220_K_Y	false
C:\Data\HUMAN\mgf\DM_from_raw.mgf	index=207258	DM_1.19744.19744.2	-1.0	SII_207259_1	1	true	1051.58935546875	1051.5909423828125	2	VIFPAAEDKDQDLITIIGK	unknown modification:9;unknown modification:19	176	191	8.063594E-21	2.1319689E-13	0.0	0.0	4.601430146982976E-15	tr|H7C2D1|H7C2D1_HUMAN_163_181_R_E;tr|H0Y394|H0Y394_HUMAN_570_588_R_E;sw|Q00341|VIGLN_HUMAN_761_779_R_E;sw|Q00341-2|VIGLN_HUMAN_728_746_R_E	false
C:\Data\HUMAN\mgf\DM_from_raw.mgf	index=168864	DM_1.22067.22067.2	-1.0	SII_168865_1	1	true	1004.4852905273438	1004.4867553710938	2	AIMTYVSSFYHAFSGAQK		236	255	8.091674E-21	2.1252241E-13	0.0	0.0	4.586872839859325E-15	sw|O43707|ACTN4_HUMAN_256_273_K_A;tr|H9KV75|H9KV75_HUMAN_172_189_K_A;tr|G3V2N5|G3V2N5_HUMAN_216_233_K_A;tr|G3V2W4|G3V2W4_HUMAN_172_189_K_A;sw|P12814-4|ACTN1_HUMAN_237_254_K_A;sw|P12814-3|ACTN1_HUMAN_237_254_K_A;sw|P12814-2|ACTN1_HUMAN_237_254_K_A;sw|P12814|ACTN1_HUMAN_237_254_K_A	false
C:\Data\HUMAN\mgf\DM_from_raw.mgf	index=28532	DM_1.13592.13592.2	-1.0	SII_28533_1	1	true	965.5030517578125	965.5032958984375	2	VQNATLAVANITNADSATR		209	219	8.157942E-21	2.1569138E-13	0.0	0.0	4.655268744193973E-15	tr|B4E2V5|B4E2V5_HUMAN_75_93_R_L;sw|P27105|STOM_HUMAN_126_144_R_L	false
C:\Data\HUMAN\mgf\DM_from_raw.mgf	index=59159	DM_1.8593.8593.2	-1.0	SII_59160_1	1	true	1120.01220703125	1120.013671875	2	YKPVCNQVECHPYFNQR	Carbamidomethyl:5;Carbamidomethyl:10	152	170	8.212373E-21	2.1421634E-13	0.0	0.0	4.6234329443190045E-15	tr|H0Y804|H0Y804_HUMAN_151_167_K_K;tr|B4DK69|B4DK69_HUMAN_158_174_K_K;sw|P52895|AK1C2_HUMAN_184_200_K_K;sw|Q04828|AK1C1_HUMAN_184_200_K_K;tr|S4R3P0|S4R3P0_HUMAN_184_200_K_-	false
C:\Data\HUMAN\mgf\DM_from_raw.mgf	index=98072	DM_1.9085.9085.2	-1.0	SII_98073_1	1	true	894.411376953125	894.4097900390625	2	EGQGEGETQEAAAAAAAAR		180	191	8.399145E-21	2.2206866E-13	0.0	0.0	4.792909628391447E-15	sw|P58107|EPIPL_HUMAN_2614_2632_R_R;sw|P58107|EPIPL_HUMAN_3148_3166_R_R;sw|P58107|EPIPL_HUMAN_3682_3700_R_R;sw|P58107|EPIPL_HUMAN_4750_4768_R_R	false
C:\Data\HUMAN\mgf\DM_from_raw.mgf	index=205278	DM_1.17432.17432.2	-1.0	SII_205279_1	1	true	998.052734375	998.0547485351562	2	AGVAAPATQVAQVTLQSVQR		235	250	8.4808445E-21	2.2568107E-13	0.0	0.0	4.870876301719857E-15	sw|Q15149-4|PLEC_HUMAN_494_513_K_R;sw|Q15149-5|PLEC_HUMAN_494_513_K_R;sw|Q15149-6|PLEC_HUMAN_498_517_K_R;sw|Q15149-7|PLEC_HUMAN_462_481_K_R;sw|Q15149-8|PLEC_HUMAN_472_491_K_R;sw|Q15149-9|PLEC_HUMAN_480_499_K_R;sw|Q15149-2|PLEC_HUMAN_521_540_K_R;sw|Q15149-3|PLEC_HUMAN_517_536_K_R;tr|E9PMV1|E9PMV1_HUMAN_538_557_K_R;sw|Q15149|PLEC_HUMAN_631_650_K_R	false
C:\Data\HUMAN\mgf\DM_from_raw.mgf	index=148369	DM_1.21498.21498.2	-1.0	SII_148370_1	1	true	1082.999755859375	1082.9986572265625	2	IEIESFYEGEDFSETLTR		237	246	8.5559095E-21	2.2471525E-13	0.0	0.0	4.850031001093947E-15	sw|P11021|GRP78_HUMAN_307_324_R_A	false
C:\Data\HUMAN\mgf\DM_from_raw.mgf	index=129122	DM_1.21878.21878.2	-1.0	SII_129123_1	1	true	1139.022705078125	1139.0230712890625	2	WGDAGAEYVVESTGVFTTMEK		228	246	8.596444E-21	2.3020046E-13	0.0	0.0	4.968418331493243E-15	sw|P04406-2|G3P_HUMAN_45_65_K_A;sw|P04406|G3P_HUMAN_87_107_K_A;tr|E7EUT5|E7EUT5_HUMAN_12_32_K_A	false
C:\Data\HUMAN\mgf\DM_from_raw.mgf	index=192078	DM_1.1977.1977.2	-1.0	SII_192079_1	1	true	899.425048828125	899.4257202148438	2	ATCAPQHGAPGPGPADASK	Carbamidomethyl:3;unknown modification:19	149	153	8.709369E-21	2.302708E-13	0.0	0.0	4.969936480264263E-15	sw|P21333|FLNA_HUMAN_2541_2559_K_V;tr|E9PHF0|E9PHF0_HUMAN_674_692_K_V;sw|P21333-2|FLNA_HUMAN_2533_2551_K_V;tr|Q5HY54|Q5HY54_HUMAN_2501_2519_K_V	false
C:\Data\HUMAN\mgf\DM_from_raw.mgf	index=150302	DM_1.23754.23754.2	-1.0	SII_150303_1	1	true	1023.006103515625	1023.0086059570312	2	TSFTPVGDVFELNFMNVK		223	233	8.7506355E-21	2.2982958E-13	0.0	0.0	4.960413625547894E-15	sw|P04844-2|RPN2_HUMAN_291_308_K_F;sw|P04844|RPN2_HUMAN_323_340_K_F	false
C:\Data\HUMAN\mgf\DM_from_raw.mgf	index=129200	DM_1.21969.21969.2	-1.0	SII_129201_1	1	true	1077.549072265625	1077.54931640625	2	LTPFALSNAEDLDADLISDK	unknown modification:20	240	256	8.796505E-21	2.3408104E-13	0.0	0.0	5.052172920032407E-15	sw|P03265|DNB2_ADE05_415_434_K_S	false
C:\Data\HUMAN\mgf\DM_from_raw.mgf	index=81183	DM_1.12101.12101.2	-1.0	SII_81184_1	1	true	924.478515625	924.4782104492188	2	HVSPAGAAVGIPLSEDEAK		173	195	8.849471E-21	2.33975E-13	0.0	0.0	5.049884257881725E-15	sw|P31939-2|PUR9_HUMAN_266_284_K_V;tr|F5GWY2|F5GWY2_HUMAN_208_226_K_V;sw|P31939|PUR9_HUMAN_267_285_K_V	false
C:\Data\HUMAN\mgf\DM_from_raw.mgf	index=156513	DM_1.7602.7602.2	-1.0	SII_156514_1	1	true	909.4166870117188	909.416748046875	2	EGQGEGETQEAAAATAAAR		171	182	8.8539094E-21	2.3409237E-13	0.0	0.0	5.052417455511161E-15	sw|P58107|EPIPL_HUMAN_4216_4234_R_R	false
C:\Data\HUMAN\mgf\DM_from_raw.mgf	index=44960	DM_1.13931.13931.2	-1.0	SII_44961_1	1	true	1019.4898071289062	1019.4915771484375	2	ATTPADGEEPAPEAEALAAAR		206	223	8.922027E-21	2.3891913E-13	0.0	0.0	5.156593454402382E-15	sw|Q96S44|PRPK_HUMAN_6_26_R_E;tr|Q5JZ02|Q5JZ02_HUMAN_6_26_R_E	false
C:\Data\HUMAN\mgf\DM_from_raw.mgf	index=108531	DM_1.21464.21464.2	-1.0	SII_108532_1	1	true	1032.491943359375	1032.4935302734375	2	LLQFQDLTGIESMDQCR	Carbamidomethyl:16;unknown modification:17	211	223	8.965662E-21	2.3386558E-13	0.0	0.0	5.047522645164565E-15	sw|Q96CS3|FAF2_HUMAN_17_33_K_H	false
C:\Data\HUMAN\mgf\DM_from_raw.mgf	index=60569	DM_1.10254.10254.3	-1.0	SII_60570_1	1	true	957.77392578125	957.7734375	3	RPQYSNPPVQGEVMEGADNQGAGEQGR		78	93	8.96698E-21	2.4868614E-13	0.0	0.0	5.367394907743864E-15	sw|P67809|YBOX1_HUMAN_205_231_R_P;tr|H0Y449|H0Y449_HUMAN_255_281_R_P;tr|C9J5V9|C9J5V9_HUMAN_175_201_R_P	false
C:\Data\HUMAN\mgf\DM_from_raw.mgf	index=127831	DM_1.20361.20361.2	-1.0	SII_127832_1	1	true	1038.02587890625	1038.02294921875	2	HSFGPLDYESLQQELALK		230	247	9.004633E-21	2.3650068E-13	0.0	0.0	5.104396029107054E-15	tr|B8ZZA8|B8ZZA8_HUMAN_122_139_R_E;tr|B8ZZC5|B8ZZC5_HUMAN_56_73_R_E;sw|O94925-3|GLSK_HUMAN_551_568_R_E	false
C:\Data\HUMAN\mgf\DM_from_raw.mgf	index=138259	DM_1.9695.9695.2	-1.0	SII_138260_1	1	true	1031.9874267578125	1031.990966796875	2	GHAYSVTGAEEVESNGSLQK		286	323	9.020899E-21	2.4005228E-13	0.0	0.0	5.181050239729099E-15	sw|P17655-2|CAN2_HUMAN_183_202_K_L;sw|P17655|CAN2_HUMAN_261_280_K_L	false
C:\Data\HUMAN\mgf\DM_from_raw.mgf	index=70171	DM_1.21494.21494.2	-1.0	SII_70172_1	1	true	1077.549072265625	1077.5499267578125	2	LTPFALSNAEDLDADLISDK	unknown modification:20	211	221	9.067007E-21	2.4127925E-13	0.0	0.0	5.20753194285077E-15	sw|P03265|DNB2_ADE05_415_434_K_S	false
C:\Data\HUMAN\mgf\DM_from_raw.mgf	index=130297	DM_1.23257.23257.2	-1.0	SII_130298_1	1	true	1023.006103515625	1023.0050659179688	2	TSFTPVGDVFELNFMNVK		208	227	9.128625E-21	2.3975724E-13	0.0	0.0	5.174682389097855E-15	sw|P04844-2|RPN2_HUMAN_291_308_K_F;sw|P04844|RPN2_HUMAN_323_340_K_F	false
C:\Data\HUMAN\mgf\DM_from_raw.mgf	index=48455	DM_1.18009.18009.2	-1.0	SII_48456_1	1	true	1013.49853515625	1013.4984741210938	2	ACADATLSQITNNIDPVGR	Carbamidomethyl:2;unknown modification:19	215	225	9.132421E-21	2.4145605E-13	0.0	0.0	5.211347818635763E-15	sw|P62873|GBB1_HUMAN_24_42_K_I;tr|F6UT28|F6UT28_HUMAN_24_42_K_I;tr|B1AKQ8|B1AKQ8_HUMAN_24_42_K_I	false
C:\Data\HUMAN\mgf\DM_from_raw.mgf	index=90276	DM_1.22968.22968.2	-1.0	SII_90277_1	1	true	1275.590576171875	1275.59375	2	LCYVALDFEQEMATAASSSSLEK	Carbamidomethyl:2	256	286	9.209784E-21	2.496378E-13	0.0	0.0	5.387934592978849E-15	sw|P63261|ACTG_HUMAN_216_238_K_S;sw|Q6S8J3|POTEE_HUMAN_916_938_K_S;sw|P60709|ACTB_HUMAN_216_238_K_S;tr|I3L4N8|I3L4N8_HUMAN_207_229_K_S	false
C:\Data\HUMAN\mgf\DM_from_raw.mgf	index=162268	DM_1.14353.14353.2	-1.0	SII_162269_1	1	true	899.4612426757812	899.4618530273438	2	AIGVLTSGGDAQGMNAAVR	unknown modification:19	217	222	9.539614E-21	2.52222E-13	0.0	0.0	5.443709401822607E-15	sw|Q01813|K6PP_HUMAN_26_44_K_A;sw|P17858|K6PL_HUMAN_17_35_K_A	false
C:\Data\HUMAN\mgf\DM_from_raw.mgf	index=133795	DM_1.4446.4446.2	-1.0	SII_133796_1	1	true	871.4186401367188	871.41845703125	2	CECNSKPGHAPFLGR	Carbamidomethyl:1;Carbamidomethyl:3;unknown modification:6;unknown modification:15	141	142	9.683144E-21	2.4893176E-13	0.0	0.0	5.372696126127969E-15	sw|P03265|DNB2_ADE05_396_410_R_Q	false
C:\Data\HUMAN\mgf\DM_from_raw.mgf	index=89911	DM_1.22491.22491.2	-1.0	SII_89912_1	1	true	1056.6011962890625	1056.60302734375	2	KLPIDVTEGEVISLGLPFGK		217	233	9.768166E-21	2.5993758E-13	0.0	0.0	5.610234825403874E-15	sw|P26599|PTBP1_HUMAN_65_84_R_V;sw|P26599-3|PTBP1_HUMAN_65_84_R_V;sw|P26599-2|PTBP1_HUMAN_65_84_R_V;tr|K7ES59|K7ES59_HUMAN_79_98_R_V;tr|K7ELW5|K7ELW5_HUMAN_65_84_R_V;tr|K7EKJ7|K7EKJ7_HUMAN_65_84_R_V	false
C:\Data\HUMAN\mgf\DM_from_raw.mgf	index=206476	DM_1.18831.18831.2	-1.0	SII_206477_1	1	true	1151.09619140625	1151.1004638671875	2	STVLTPMFVETQASQGTLQTR	unknown modification:21	202	219	9.775421E-21	2.6177178E-13	0.0	0.0	5.649822378372382E-15	sw|P78527|PRKDC_HUMAN_2599_2619_R_T;tr|E7EUY0|E7EUY0_HUMAN_2598_2618_R_T;sw|P78527-2|PRKDC_HUMAN_2599_2619_R_T	false
C:\Data\HUMAN\mgf\DM_from_raw.mgf	index=43194	DM_1.11870.11870.2	-1.0	SII_43195_1	1	true	871.41064453125	871.40966796875	2	WQPGEEPAGSVVQDSR		154	156	9.7811934E-21	2.533265E-13	0.0	0.0	5.4675478339748885E-15	sw|Q9Y5K5|UCHL5_HUMAN_58_73_K_L;sw|Q9Y5K5-3|UCHL5_HUMAN_58_73_K_L;sw|Q9Y5K5-4|UCHL5_HUMAN_58_73_K_L;sw|Q9Y5K5-2|UCHL5_HUMAN_58_73_K_L;tr|Q5LJA5|Q5LJA5_HUMAN_58_73_K_L;tr|Q5LJA9|Q5LJA9_HUMAN_70_85_K_L;tr|Q5LJB0|Q5LJB0_HUMAN_49_64_K_L	false
C:\Data\HUMAN\mgf\DM_from_raw.mgf	index=31210	DM_1.16717.16717.2	-1.0	SII_31211_1	1	true	1054.559814453125	1054.5596923828125	2	TVATPLNQVANPNSAIFGGAR	unknown modification:21	203	217	9.84264E-21	2.6357182E-13	0.0	0.0	5.688672655793292E-15	sw|Q15056-2|IF4H_HUMAN_197_217_R_P;sw|Q15056|IF4H_HUMAN_217_237_R_P	false
C:\Data\HUMAN\mgf\DM_from_raw.mgf	index=86082	DM_1.17828.17828.2	-1.0	SII_86083_1	1	true	1073.5185546875	1073.5157470703125	2	YESSALPSGQLTSLSEYASR		206	220	1.0094425E-20	2.6861955E-13	0.0	0.0	5.797617851925517E-15	sw|Q12931|TRAP1_HUMAN_470_489_R_M;tr|I3L0K7|I3L0K7_HUMAN_261_280_R_M;tr|F5H897|F5H897_HUMAN_417_436_R_M	false
C:\Data\HUMAN\mgf\DM_from_raw.mgf	index=102603	DM_1.14442.14442.2	-1.0	SII_102604_1	1	true	1093.9803466796875	1093.979736328125	2	YHTSQSGDEMTSLSEYVSR	unknown modification:19	239	256	1.009509E-20	2.6690848E-13	0.0	0.0	5.760687814711568E-15	sw|P08238|HS90B_HUMAN_457_475_R_M	false
C:\Data\HUMAN\mgf\DM_from_raw.mgf	index=127836	DM_1.20367.20367.2	-1.0	SII_127837_1	1	true	1038.02587890625	1038.0281982421875	2	HSFGPLDYESLQQELALK		224	244	1.0165403E-20	2.6698752E-13	0.0	0.0	5.76239373565074E-15	tr|B8ZZA8|B8ZZA8_HUMAN_122_139_R_E;tr|B8ZZC5|B8ZZC5_HUMAN_56_73_R_E;sw|O94925-3|GLSK_HUMAN_551_568_R_E	false
C:\Data\HUMAN\mgf\DM_from_raw.mgf	index=100909	DM_1.12460.12460.2	-1.0	SII_100910_1	1	true	922.4705200195312	922.4700927734375	2	INVYYNEATGGKYVPR		169	173	1.0179198E-20	2.6363455E-13	0.0	0.0	5.690026557874698E-15	sw|P68371|TBB4B_HUMAN_47_62_R_A	false
C:\Data\HUMAN\mgf\DM_from_raw.mgf	index=190876	DM_1.24150.24150.2	-1.0	SII_190877_1	1	true	1054.5750732421875	1055.0799560546875	2	LVLEQVVTSIASVADTAEEK	unknown modification:20	217	233	1.0215604E-20	2.718442E-13	0.0	0.0	5.867215498136344E-15	sw|O00410|IPO5_HUMAN_507_526_K_F;tr|H0Y8C6|H0Y8C6_HUMAN_509_528_K_F;tr|B4E0R6|B4E0R6_HUMAN_382_401_K_F;sw|O00410-2|IPO5_HUMAN_447_466_K_F;sw|O00410-3|IPO5_HUMAN_525_544_K_F	false
C:\Data\HUMAN\mgf\DM_from_raw.mgf	index=106305	DM_1.18789.18789.2	-1.0	SII_106306_1	1	true	1070.5552978515625	1070.5546875	2	NLSLSGHVGFDSLPDQLVNK		212	225	1.02281965E-20	2.721793E-13	0.0	0.0	5.874447964061405E-15	tr|D6RER5|D6RER5_HUMAN_15_34_R_S;tr|D6RGI3|D6RGI3_HUMAN_15_34_R_S;tr|D6RDP1|D6RDP1_HUMAN_25_44_R_S;tr|D6RDU5|D6RDU5_HUMAN_7_26_R_S;tr|D6R9Y6|D6R9Y6_HUMAN_25_44_R_S;sw|Q9NVA2|SEP11_HUMAN_15_34_R_S;sw|Q9NVA2-2|SEP11_HUMAN_25_44_R_S	false
C:\Data\HUMAN\mgf\DM_from_raw.mgf	index=64491	DM_1.14848.14848.3	-1.0	SII_64492_1	1	true	872.1154174804688	872.1138916015625	3	VDKGVVPLAGTNGETTTQGLDGLSER		113	129	1.02300036E-20	2.8213697E-13	0.0	0.0	6.089364433676454E-15	sw|P04075-2|ALDOA_HUMAN_163_188_K_C;tr|H3BPS8|H3BPS8_HUMAN_163_188_K_C;tr|H3BQN4|H3BQN4_HUMAN_109_134_K_C;tr|H3BR04|H3BR04_HUMAN_98_123_K_C;tr|H3BMQ8|H3BMQ8_HUMAN_98_123_K_C;tr|H3BUH7|H3BUH7_HUMAN_109_134_K_C;tr|H3BU78|H3BU78_HUMAN_54_79_K_C;sw|P04075|ALDOA_HUMAN_109_134_K_C;tr|J3KPS3|J3KPS3_HUMAN_109_134_K_C	false
C:\Data\HUMAN\mgf\DM_from_raw.mgf	index=7760	DM_1.9975.9975.2	-1.0	SII_7761_1	1	true	1023.4497680664062	1023.4505004882812	2	GDQPAASGDSDDDEPPPLPR	unknown modification:20	204	226	1.0254819E-20	2.7288775E-13	0.0	0.0	5.889738445961164E-15	sw|O00264|PGRC1_HUMAN_48_67_R_L;tr|B7Z1L3|B7Z1L3_HUMAN_48_67_R_L	false
C:\Data\HUMAN\mgf\DM_from_raw.mgf	index=128732	DM_1.21420.21420.2	-1.0	SII_128733_1	1	true	1288.1556396484375	1288.1571044921875	2	TFSHELSDFGLESTAGEIPVVAIR		256	271	1.0401899E-20	2.8361425E-13	0.0	0.0	6.121248579488971E-15	sw|P30101|PDIA3_HUMAN_306_329_K_T;tr|G5EA52|G5EA52_HUMAN_286_309_K_T	false
C:\Data\HUMAN\mgf\DM_from_raw.mgf	index=130077	DM_1.23000.23000.2	-1.0	SII_130078_1	1	true	954.4878540039062	954.4851684570312	2	MWSIENIAFGSGGGLLQK		195	207	1.0431021E-20	2.739638E-13	0.0	0.0	5.91296284154058E-15	tr|Q5SYT8|Q5SYT8_HUMAN_353_370_K_L;sw|P43490|NAMPT_HUMAN_372_389_K_L;tr|F5H246|F5H246_HUMAN_1_18_-_L	false
C:\Data\HUMAN\mgf\DM_from_raw.mgf	index=82187	DM_1.13273.13273.2	-1.0	SII_82188_1	1	true	1025.3961181640625	1025.3984375	2	GGHMDDGGYSMNFNMSSSR		245	278	1.04432635E-20	2.76114E-13	0.0	0.0	5.959370624984526E-15	tr|H3BT71|H3BT71_HUMAN_126_144_R_G;sw|P38159|RBMX_HUMAN_126_144_R_G;sw|Q96E39|RMXL1_HUMAN_126_144_R_G;sw|P38159-2|RBMX_HUMAN_113_131_R_G;tr|H0Y6E7|H0Y6E7_HUMAN_128_146_R_G	false
C:\Data\HUMAN\mgf\DM_from_raw.mgf	index=14250	DM_1.17628.17628.2	-1.0	SII_14251_1	1	true	1116.0361328125	1116.0399169921875	2	DLYANTVLSGGTTMYPGIADR	Oxidation:14	220	245	1.0522921E-20	2.8178878E-13	0.0	0.0	6.08184944617885E-15	sw|P63261|ACTG_HUMAN_292_312_K_M;sw|P60709|ACTB_HUMAN_292_312_K_M	false
C:\Data\HUMAN\mgf\DM_from_raw.mgf	index=187873	DM_1.20645.20645.2	-1.0	SII_187874_1	1	true	1113.042724609375	1113.045654296875	2	DLYANTVLSGGTTMYPGIADR	unknown modification:21	221	240	1.062513E-20	2.845258E-13	0.0	0.0	6.140922570279747E-15	sw|P63261|ACTG_HUMAN_292_312_K_M;sw|P60709|ACTB_HUMAN_292_312_K_M	false
C:\Data\HUMAN\mgf\DM_from_raw.mgf	index=110136	DM_1.23464.23464.2	-1.0	SII_110137_1	1	true	1169.5887451171875	1169.589111328125	2	QQLDYGIYVINQAGDTIFNR	unknown modification:20	204	219	1.0675303E-20	2.8407712E-13	0.0	0.0	6.1312387063249385E-15	sw|P15291-2|B4GT1_HUMAN_192_211_R_A;sw|P15291|B4GT1_HUMAN_205_224_R_A	false
C:\Data\HUMAN\mgf\DM_from_raw.mgf	index=206093	DM_1.18384.18384.2	-1.0	SII_206094_1	1	true	1180.1392822265625	1180.14404296875	2	ISGETIFVTAPHEATAGIIGVNR	unknown modification:23	220	230	1.0690593E-20	2.897762E-13	0.0	0.0	6.254241994609621E-15	sw|Q00610|CLH1_HUMAN_298_320_R_K;sw|Q00610-2|CLH1_HUMAN_298_320_R_K	false
C:\Data\HUMAN\mgf\DM_from_raw.mgf	index=165945	DM_1.18650.18650.2	-1.0	SII_165946_1	1	true	1277.6365966796875	1277.63720703125	2	GLVEPVDVVDNADGTQTVNYVPSR	unknown modification:24	212	238	1.0693474E-20	2.9156424E-13	0.0	0.0	6.292833275936527E-15	sw|P21333|FLNA_HUMAN_1492_1515_K_E;sw|P21333-2|FLNA_HUMAN_1492_1515_K_E;tr|Q5HY54|Q5HY54_HUMAN_1492_1515_K_E	false
C:\Data\HUMAN\mgf\DM_from_raw.mgf	index=203303	DM_1.15127.15127.2	-1.0	SII_203304_1	1	true	970.9654541015625	970.9662475585938	2	AAEAGGAEEQYGFLTTPTK		207	217	1.0791168E-20	2.8531238E-13	0.0	0.0	6.157899332581552E-15	sw|P46821|MAP1B_HUMAN_1052_1070_K_Q	false
C:\Data\HUMAN\mgf\DM_from_raw.mgf	index=142012	DM_1.14077.14077.2	-1.0	SII_142013_1	1	true	920.89111328125	920.89208984375	2	YDAFGEDSSSAMGVENR	unknown modification:17	195	205	1.0814272E-20	2.820858E-13	0.0	0.0	6.088260031165606E-15	sw|Q9Y2X3|NOP58_HUMAN_372_388_R_A	false
C:\Data\HUMAN\mgf\DM_from_raw.mgf	index=121874	DM_1.13400.13400.2	-1.0	SII_121875_1	1	true	1285.632080078125	1285.63525390625	2	LVQDVANNTNEEAGDGTTTATVLAR	unknown modification:25	215	240	1.08441294E-20	2.973835E-13	0.0	0.0	6.4184304101026596E-15	tr|E7EXB4|E7EXB4_HUMAN_97_121_K_S;tr|E7ESH4|E7ESH4_HUMAN_97_121_K_S;sw|P10809|CH60_HUMAN_97_121_K_S;tr|C9JL25|C9JL25_HUMAN_139_163_K_S;tr|B7Z712|B7Z712_HUMAN_97_121_K_S	false
C:\Data\HUMAN\mgf\DM_from_raw.mgf	index=12687	DM_1.15770.15770.2	-1.0	SII_12688_1	1	true	1136.574462890625	1136.576904296875	2	GVVPLAGTNGETTTQGLDGLSER		189	222	1.1118344E-20	3.0137072E-13	0.0	0.0	6.504486610597204E-15	sw|P04075-2|ALDOA_HUMAN_166_188_K_C;tr|H3BPS8|H3BPS8_HUMAN_166_188_K_C;tr|H3BQN4|H3BQN4_HUMAN_112_134_K_C;tr|H3BR04|H3BR04_HUMAN_101_123_K_C;tr|H3BMQ8|H3BMQ8_HUMAN_101_123_K_C;tr|H3BUH7|H3BUH7_HUMAN_112_134_K_C;tr|H3BU78|H3BU78_HUMAN_57_79_K_C;sw|P04075|ALDOA_HUMAN_112_134_K_C;tr|J3KPS3|J3KPS3_HUMAN_112_134_K_C	false
C:\Data\HUMAN\mgf\DM_from_raw.mgf	index=125773	DM_1.17952.17952.2	-1.0	SII_125774_1	1	true	894.9781494140625	894.9765014648438	2	VQGGALEDSQLVAGVAFK		199	206	1.123301E-20	2.950275E-13	0.0	0.0	6.367580843646545E-15	sw|Q99832|TCPH_HUMAN_200_217_K_K;tr|B7Z1C9|B7Z1C9_HUMAN_72_89_K_K;tr|F5GZK5|F5GZK5_HUMAN_100_117_K_K;sw|Q99832-3|TCPH_HUMAN_156_173_K_K;sw|Q99832-4|TCPH_HUMAN_113_130_K_K	false
C:\Data\HUMAN\mgf\DM_from_raw.mgf	index=15099	DM_1.18639.18639.2	-1.0	SII_15100_1	1	true	1076.0548095703125	1076.0557861328125	2	YVQLPADEVDTQLLQDAAR	unknown modification:19	180	186	1.12378246E-20	2.9712173E-13	0.0	0.0	6.412780626142041E-15	sw|Q9Y333|LSM2_HUMAN_69_87_R_K	false
C:\Data\HUMAN\mgf\DM_from_raw.mgf	index=68588	DM_1.19640.19640.2	-1.0	SII_68589_1	1	true	1113.042724609375	1113.0440673828125	2	DLYANTVLSGGTTMYPGIADR	unknown modification:21	219	241	1.1254262E-20	3.0137305E-13	0.0	0.0	6.504536899005457E-15	sw|P63261|ACTG_HUMAN_292_312_K_M;sw|P60709|ACTB_HUMAN_292_312_K_M	false
C:\Data\HUMAN\mgf\DM_from_raw.mgf	index=86603	DM_1.18440.18440.2	-1.0	SII_86604_1	1	true	1046.557373046875	1046.5584716796875	2	IKAEYEGDGIPTVFVAVAGR		223	245	1.12930276E-20	3.005152E-13	0.0	0.0	6.486021915735348E-15	sw|P22234|PUR6_HUMAN_312_331_R_S;tr|D6RF62|D6RF62_HUMAN_220_239_R_S;sw|P22234-2|PUR6_HUMAN_319_338_R_S;tr|E9PBS1|E9PBS1_HUMAN_312_331_R_S	false
C:\Data\HUMAN\mgf\DM_from_raw.mgf	index=122882	DM_1.14577.14577.2	-1.0	SII_122883_1	1	true	1063.007568359375	1063.0069580078125	2	ELQSQISDTSVVLSMDNSR	Oxidation:15	226	233	1.1425645E-20	3.020876E-13	0.0	0.0	6.519959037253002E-15	tr|H0YIB2|H0YIB2_HUMAN_64_82_R_S;tr|F8VUG2|F8VUG2_HUMAN_234_252_R_S;sw|P05787-2|K2C8_HUMAN_262_280_R_S;sw|P05787|K2C8_HUMAN_234_252_R_S	false
C:\Data\HUMAN\mgf\DM_from_raw.mgf	index=88178	DM_1.20320.20320.2	-1.0	SII_88179_1	1	true	1108.03857421875	1108.0401611328125	2	DLYANTVLSGGTTMYPGIADR		233	254	1.143867E-20	3.0631124E-13	0.0	0.0	6.611117892459583E-15	sw|P63261|ACTG_HUMAN_292_312_K_M;sw|P60709|ACTB_HUMAN_292_312_K_M	false
C:\Data\HUMAN\mgf\DM_from_raw.mgf	index=207382	DM_1.19888.19888.2	-1.0	SII_207383_1	1	true	1137.511962890625	1137.513916015625	2	LCYDAFTENMAGENQLLER	Carbamidomethyl:2	213	233	1.15242964E-20	3.0469588E-13	0.0	0.0	6.576253564925393E-15	sw|P78527|PRKDC_HUMAN_1918_1936_K_R;tr|E7EUY0|E7EUY0_HUMAN_1917_1935_K_R;sw|P78527-2|PRKDC_HUMAN_1918_1936_K_R	false
C:\Data\HUMAN\mgf\DM_from_raw.mgf	index=128075	DM_1.20647.20647.2	-1.0	SII_128076_1	1	true	935.9659423828125	935.9634399414062	2	AVCMLSNTTAIAEAWAR	Carbamidomethyl:3;unknown modification:17	199	205	1.16094944E-20	3.0282883E-13	0.0	0.0	6.5359570101495494E-15	tr|V9GZ17|V9GZ17_HUMAN_132_148_R_L;sw|P68366|TBA4A_HUMAN_374_390_R_L;sw|P68363|TBA1B_HUMAN_374_390_R_L;sw|Q71U36|TBA1A_HUMAN_374_390_R_L;tr|A8MUB1|A8MUB1_HUMAN_359_375_R_L;sw|Q71U36-2|TBA1A_HUMAN_339_355_R_L;sw|Q6PEY2|TBA3E_HUMAN_374_390_R_L;sw|Q13748-2|TBA3C_HUMAN_374_390_R_L;sw|Q13748|TBA3C_HUMAN_374_390_R_L;sw|Q9NY65-2|TBA8_HUMAN_308_324_R_L;sw|Q9NY65|TBA8_HUMAN_374_390_R_L;tr|C9J2C0|C9J2C0_HU…	false
C:\Data\HUMAN\mgf\DM_from_raw.mgf	index=125157	DM_1.17232.17232.2	-1.0	SII_125158_1	1	true	859.4745483398438	859.4700317382812	2	AHLLADMAHISGLVAAK		161	170	1.1652582E-20	3.0395277E-13	0.0	0.0	6.560215015974119E-15	sw|P34897-3|GLYM_HUMAN_225_241_K_V;sw|P34897-2|GLYM_HUMAN_236_252_K_V;sw|P34897|GLYM_HUMAN_246_262_K_V;tr|H0YIZ0|H0YIZ0_HUMAN_46_62_K_V;tr|G3V2Y4|G3V2Y4_HUMAN_85_101_K_V;tr|G3V4W5|G3V4W5_HUMAN_205_221_K_V;tr|B4DLV4|B4DLV4_HUMAN_150_166_K_V	false
C:\Data\HUMAN\mgf\DM_from_raw.mgf	index=90842	DM_1.23903.23903.2	-1.0	SII_90843_1	1	true	1279.59765625	1279.60595703125	2	LCYVALDFEQEMATAASSSSLEK	Carbamidomethyl:2;unknown modification:23	195	203	1.1768408E-20	3.1899114E-13	0.0	0.0	6.884788273489669E-15	sw|P63261|ACTG_HUMAN_216_238_K_S;sw|Q6S8J3|POTEE_HUMAN_916_938_K_S;sw|P60709|ACTB_HUMAN_216_238_K_S;tr|I3L4N8|I3L4N8_HUMAN_207_229_K_S	false
C:\Data\HUMAN\mgf\DM_from_raw.mgf	index=64650	DM_1.15034.15034.3	-1.0	SII_64651_1	1	true	1147.2845458984375	1147.2860107421875	3	SKGGVVGIKVDKGVVPLAGTNGETTTQGLDGLSER		65	89	1.18125245E-20	3.415635E-13	0.0	0.0	7.371967696193972E-15	sw|P04075-2|ALDOA_HUMAN_154_188_K_C;tr|H3BPS8|H3BPS8_HUMAN_154_188_K_C;tr|H3BQN4|H3BQN4_HUMAN_100_134_K_C;tr|H3BR04|H3BR04_HUMAN_89_123_K_C;tr|H3BMQ8|H3BMQ8_HUMAN_89_123_K_C;tr|H3BUH7|H3BUH7_HUMAN_100_134_K_C;tr|H3BU78|H3BU78_HUMAN_45_79_K_C;sw|P04075|ALDOA_HUMAN_100_134_K_C;tr|J3KPS3|J3KPS3_HUMAN_100_134_K_C	false
C:\Data\HUMAN\mgf\DM_from_raw.mgf	index=100908	DM_1.12459.12459.2	-1.0	SII_100909_1	1	true	931.4817504882812	931.480712890625	2	INVYYNEATGGKYVPR	unknown modification:12;unknown modification:16	186	195	1.182031E-20	3.0613828E-13	0.0	0.0	6.607384895424672E-15	sw|P68371|TBB4B_HUMAN_47_62_R_A	false
C:\Data\HUMAN\mgf\DM_from_raw.mgf	index=34881	DM_1.2018.2018.2	-1.0	SII_34882_1	1	true	896.3674926757812	896.3676147460938	2	GGSGGSYGGGGSGGGYGGGSGSR		165	182	1.1890596E-20	3.2230314E-13	0.0	0.0	6.956271195434767E-15	sw|P35527|K1C9_HUMAN_491_513_R_G;tr|K7EQQ3|K7EQQ3_HUMAN_258_280_R_G	false
C:\Data\HUMAN\mgf\DM_from_raw.mgf	index=110048	DM_1.23356.23356.2	-1.0	SII_110049_1	1	true	1198.0218505859375	1198.02392578125	2	FQYECGNYSGAAEYLYFFR	Carbamidomethyl:5;unknown modification:19	215	234	1.20495965E-20	3.1858451E-13	0.0	0.0	6.876011975014266E-15	tr|H0YBR5|H0YBR5_HUMAN_136_154_K_V;tr|E5RGA2|E5RGA2_HUMAN_44_62_K_V;sw|P60228|EIF3E_HUMAN_137_155_K_V	false
C:\Data\HUMAN\mgf\DM_from_raw.mgf	index=150102	DM_1.23521.23521.2	-1.0	SII_150103_1	1	true	934.0027465820312	934.0042724609375	2	MSQVAPSLSALIGEAVGAR	unknown modification:19	188	191	1.21404265E-20	3.2098602E-13	0.0	0.0	6.92784378415689E-15	sw|O00567|NOP56_HUMAN_289_307_K_L;tr|H0YDU4|H0YDU4_HUMAN_63_81_K_L;tr|H0Y653|H0Y653_HUMAN_30_48_K_L	false
C:\Data\HUMAN\mgf\DM_from_raw.mgf	index=98081	DM_1.9097.9097.2	-1.0	SII_98082_1	1	true	899.41552734375	899.4146728515625	2	EGQGEGETQEAAAAAAAAR	unknown modification:19	183	196	1.24339754E-20	3.2874728E-13	0.0	0.0	7.095355119536E-15	sw|P58107|EPIPL_HUMAN_2614_2632_R_R;sw|P58107|EPIPL_HUMAN_3148_3166_R_R;sw|P58107|EPIPL_HUMAN_3682_3700_R_R;sw|P58107|EPIPL_HUMAN_4750_4768_R_R	false
C:\Data\HUMAN\mgf\DM_from_raw.mgf	index=88240	DM_1.20397.20397.2	-1.0	SII_88241_1	1	true	1049.9671630859375	1049.9697265625	2	YFSMWNQAVDSYDPDVR	unknown modification:17	203	220	1.2504095E-20	3.2616412E-13	0.0	0.0	7.03960275702039E-15	sw|P04133|CAPSH_ADE05_383_399_R_I	false
C:\Data\HUMAN\mgf\DM_from_raw.mgf	index=127124	DM_1.19532.19532.2	-1.0	SII_127125_1	1	true	981.00439453125	981.0018310546875	2	IISAASEGGANVFTVSYFK		201	212	1.25822564E-20	3.3266776E-13	0.0	0.0	7.179970870087726E-15	sw|P14868|SYDC_HUMAN_223_241_K_N;tr|Q68CR9|Q68CR9_HUMAN_123_141_K_N	false
C:\Data\HUMAN\mgf\DM_from_raw.mgf	index=49695	DM_1.19457.19457.2	-1.0	SII_49696_1	1	true	889.9765014648438	889.976318359375	2	ACANPAAGSVILLENLR	Carbamidomethyl:2;unknown modification:17	162	167	1.25879966E-20	3.2835266E-13	0.0	0.0	7.086838032984679E-15	sw|P00558|PGK1_HUMAN_107_123_K_F;tr|B7Z7A9|B7Z7A9_HUMAN_79_95_K_F	false
C:\Data\HUMAN\mgf\DM_from_raw.mgf	index=41884	DM_1.10340.10340.2	-1.0	SII_41885_1	1	true	1183.0831298828125	1183.087646484375	2	ASASGSGAQVGGPISSGSSASSVTVTR		246	271	1.2680871E-20	3.5168548E-13	0.0	0.0	7.59043046982617E-15	sw|P02545|LMNA_HUMAN_598_624_K_S;sw|P02545-3|LMNA_HUMAN_568_594_K_S;sw|P02545-4|LMNA_HUMAN_486_512_K_S;sw|P02545-5|LMNA_HUMAN_499_525_K_S	false
C:\Data\HUMAN\mgf\DM_from_raw.mgf	index=167824	DM_1.20852.20852.2	-1.0	SII_167825_1	1	true	1046.9571533203125	1046.9598388671875	2	YFSMWNQAVDSYDPDVR		225	244	1.2711135E-20	3.315647E-13	0.0	0.0	7.156163517466722E-15	sw|P04133|CAPSH_ADE05_383_399_R_I	false
C:\Data\HUMAN\mgf\DM_from_raw.mgf	index=88911	DM_1.21218.21218.2	-1.0	SII_88912_1	1	true	1528.250732421875	1528.2525634765625	2	ELEQVCNPIISGLYQGAGGPGPGGFGAQGPK	Carbamidomethyl:6	179	203	1.27647766E-20	3.6168844E-13	0.0	0.0	7.806324433866006E-15	tr|V9GZ37|V9GZ37_HUMAN_433_463_K_G;tr|E7EP94|E7EP94_HUMAN_507_537_K_G;sw|P08107-2|HSP71_HUMAN_543_573_K_G;sw|P08107|HSP71_HUMAN_598_628_K_G	false
C:\Data\HUMAN\mgf\DM_from_raw.mgf	index=105929	DM_1.18341.18341.2	-1.0	SII_105930_1	1	true	959.9406127929688	959.9380493164062	2	TGYESGEYEMLGEGLGVK		169	172	1.2825721E-20	3.36859E-13	0.0	0.0	7.270430435840496E-15	tr|H0YHL1|H0YHL1_HUMAN_44_61_R_E;sw|Q13561-3|DCTN2_HUMAN_81_98_R_E;sw|Q13561-2|DCTN2_HUMAN_84_101_R_E;tr|F8VRV7|F8VRV7_HUMAN_79_96_R_E;tr|F8W1I6|F8W1I6_HUMAN_79_96_R_E;tr|F5H223|F5H223_HUMAN_56_73_R_E;tr|F5H2S7|F5H2S7_HUMAN_84_101_R_E;tr|F8VW18|F8VW18_HUMAN_93_110_R_E;sw|Q13561|DCTN2_HUMAN_79_96_R_E;tr|F8VX93|F8VX93_HUMAN_56_73_R_E	false
C:\Data\HUMAN\mgf\DM_from_raw.mgf	index=128375	DM_1.20999.20999.2	-1.0	SII_128376_1	1	true	1319.133544921875	1319.140625	2	NGDLTEGTAYTNAVGFMPNLSAYPK	unknown modification:25	192	212	1.2897876E-20	3.5370434E-13	0.0	0.0	7.634003541021242E-15	sw|P11818|SPIKE_ADE05_482_506_R_S	false
C:\Data\HUMAN\mgf\DM_from_raw.mgf	index=8653	DM_1.11033.11033.2	-1.0	SII_8654_1	1	true	950.453857421875	950.4534912109375	2	GLESTTLADKDGEIYCK	Carbamidomethyl:16	199	203	1.2966478E-20	3.382252E-13	0.0	0.0	7.299917141142848E-15	sw|P21291|CSRP1_HUMAN_152_168_K_G;tr|E9PP21|E9PP21_HUMAN_119_135_K_G;tr|E9PND2|E9PND2_HUMAN_115_131_K_G	false
C:\Data\HUMAN\mgf\DM_from_raw.mgf	index=180686	DM_1.12258.12258.2	-1.0	SII_180687_1	1	true	1040.478271484375	1040.481201171875	2	AYSDPSTGEPATYGELQQR	unknown modification:19	234	255	1.3023053E-20	3.4432217E-13	0.0	0.0	7.431508092414468E-15	sw|Q15149-4|PLEC_HUMAN_3180_3198_K_C;sw|Q15149-5|PLEC_HUMAN_3180_3198_K_C;sw|Q15149-6|PLEC_HUMAN_3184_3202_K_C;sw|Q15149-7|PLEC_HUMAN_3148_3166_K_C;sw|Q15149-8|PLEC_HUMAN_3158_3176_K_C;sw|Q15149-9|PLEC_HUMAN_3166_3184_K_C;sw|Q15149-2|PLEC_HUMAN_3207_3225_K_C;sw|Q15149-3|PLEC_HUMAN_3203_3221_K_C;sw|Q15149|PLEC_HUMAN_3317_3335_K_C	false
C:\Data\HUMAN\mgf\DM_from_raw.mgf	index=67844	DM_1.18771.18771.2	-1.0	SII_67845_1	1	true	1131.0543212890625	1131.0552978515625	2	GGMGSGGLATGIAGGLAGMGGIQNEK		247	284	1.30363455E-20	3.595341E-13	0.0	0.0	7.759827296769628E-15	tr|F8VZY9|F8VZY9_HUMAN_56_81_R_E;sw|P05783|K1C18_HUMAN_56_81_R_E	false
C:\Data\HUMAN\mgf\DM_from_raw.mgf	index=159954	DM_1.11647.11647.2	-1.0	SII_159955_1	1	true	1081.4840087890625	1081.4853515625	2	FIQQTYPSGGEEQAQYCR	Carbamidomethyl:17	208	217	1.30723E-20	3.4333522E-13	0.0	0.0	7.410206742833032E-15	sw|Q8WUM4-2|PDC6I_HUMAN_24_41_K_A;sw|Q8WUM4|PDC6I_HUMAN_24_41_K_A;tr|F8WEQ7|F8WEQ7_HUMAN_24_41_K_A;tr|F8WBR8|F8WBR8_HUMAN_24_41_K_A;tr|C9IZF9|C9IZF9_HUMAN_24_41_K_A	false
C:\Data\HUMAN\mgf\DM_from_raw.mgf	index=168938	DM_1.22154.22154.2	-1.0	SII_168939_1	1	true	1008.492431640625	1008.4948120117188	2	AIMTYVSSFYHAFSGAQK	unknown modification:18	211	221	1.3095136E-20	3.43935E-13	0.0	0.0	7.423151799271506E-15	sw|O43707|ACTN4_HUMAN_256_273_K_A;tr|H9KV75|H9KV75_HUMAN_172_189_K_A;tr|G3V2N5|G3V2N5_HUMAN_216_233_K_A;tr|G3V2W4|G3V2W4_HUMAN_172_189_K_A;sw|P12814-4|ACTN1_HUMAN_237_254_K_A;sw|P12814-3|ACTN1_HUMAN_237_254_K_A;sw|P12814-2|ACTN1_HUMAN_237_254_K_A;sw|P12814|ACTN1_HUMAN_237_254_K_A	false
C:\Data\HUMAN\mgf\DM_from_raw.mgf	index=184301	DM_1.16475.16475.2	-1.0	SII_184302_1	1	true	1100.5162353515625	1100.5189208984375	2	GLSEDTTEETLKESFDGSVR		208	223	1.3110566E-20	3.4888113E-13	0.0	0.0	7.529904161807831E-15	tr|H7BY16|H7BY16_HUMAN_203_222_K_A;sw|P19338|NUCL_HUMAN_578_597_K_A	false
C:\Data\HUMAN\mgf\DM_from_raw.mgf	index=88978	DM_1.21300.21300.2	-1.0	SII_88979_1	1	true	1259.6121826171875	1259.61376953125	2	IKWGDAGAEYVVESTGVFTTMEK		217	243	1.3131188E-20	3.559303E-13	0.0	0.0	7.682046453138667E-15	sw|P04406-2|G3P_HUMAN_43_65_K_A;sw|P04406|G3P_HUMAN_85_107_K_A;tr|E7EUT5|E7EUT5_HUMAN_10_32_K_A	false
C:\Data\HUMAN\mgf\DM_from_raw.mgf	index=177108	DM_1.8079.8079.2	-1.0	SII_177109_1	1	true	947.4178466796875	947.418212890625	2	NKEDQYDHLDAADMTK		186	203	1.3185031E-20	3.4148365E-13	0.0	0.0	7.370244293018453E-15	sw|P34932|HSP74_HUMAN_718_733_K_V	false
C:\Data\HUMAN\mgf\DM_from_raw.mgf	index=146891	DM_1.19772.19772.2	-1.0	SII_146892_1	1	true	1266.5965576171875	1266.599853515625	2	QAFTDVATGSLGQGLGAACGMAYTGK	Carbamidomethyl:19	234	271	1.3193192E-20	3.6385985E-13	0.0	0.0	7.853189992906103E-15	sw|P29401-2|TKT_HUMAN_115_140_K_Y;tr|E9PFF2|E9PFF2_HUMAN_115_140_K_Y;tr|B4E022|B4E022_HUMAN_68_93_K_Y;tr|F8W888|F8W888_HUMAN_115_140_K_Y;sw|P29401|TKT_HUMAN_115_140_K_Y	false
C:\Data\HUMAN\mgf\DM_from_raw.mgf	index=130314	DM_1.23277.23277.2	-1.0	SII_130315_1	1	true	1126.5682373046875	1126.5684814453125	2	SQDAEVGDGTTSVTLLAAEFLK		235	265	1.3328521E-20	3.591151E-13	0.0	0.0	7.750784016487322E-15	sw|Q99832|TCPH_HUMAN_85_106_K_Q;tr|F8WAM2|F8WAM2_HUMAN_41_62_K_Q;sw|Q99832-3|TCPH_HUMAN_41_62_K_Q	false
C:\Data\HUMAN\mgf\DM_from_raw.mgf	index=59638	DM_1.9163.9163.2	-1.0	SII_59639_1	1	true	899.41552734375	899.4165649414062	2	EGQGEGETQEAAAAAAAAR	unknown modification:19	181	195	1.3472583E-20	3.562075E-13	0.0	0.0	7.68802926291016E-15	sw|P58107|EPIPL_HUMAN_2614_2632_R_R;sw|P58107|EPIPL_HUMAN_3148_3166_R_R;sw|P58107|EPIPL_HUMAN_3682_3700_R_R;sw|P58107|EPIPL_HUMAN_4750_4768_R_R	false
C:\Data\HUMAN\mgf\DM_from_raw.mgf	index=119863	DM_1.11052.11052.2	-1.0	SII_119864_1	1	true	900.9453125	900.943603515625	2	KPEDVLDDDDAGSAPLK	unknown modification:1;unknown modification:17	212	217	1.3524121E-20	3.527711E-13	0.0	0.0	7.613861414790553E-15	sw|P35613|BASI_HUMAN_350_366_R_S;sw|P35613-3|BASI_HUMAN_141_157_R_S;sw|P35613-4|BASI_HUMAN_170_186_R_S;sw|P35613-2|BASI_HUMAN_234_250_R_S	false
C:\Data\HUMAN\mgf\DM_from_raw.mgf	index=83736	DM_1.15084.15084.2	-1.0	SII_83737_1	1	true	882.4679565429688	882.4667358398438	2	IYELAAGGTAVGTGLNTR		180	185	1.35499495E-20	3.558804E-13	0.0	0.0	7.680969461047767E-15	sw|P07954|FUMH_HUMAN_269_286_R_I;sw|P07954-2|FUMH_HUMAN_226_243_R_I	false
C:\Data\HUMAN\mgf\DM_from_raw.mgf	index=107944	DM_1.20754.20754.3	-1.0	SII_107945_1	1	true	1308.343017578125	1308.346923828125	3	LHEEEIQELQAQIQEQHVQIDVDVSKPDLTAALR		37	59	1.3617883E-20	3.9181503E-13	0.0	0.0	8.456546861837613E-15	tr|B0YJC5|B0YJC5_HUMAN_55_88_K_D;tr|B0YJC4|B0YJC4_HUMAN_237_270_K_D;sw|P08670|VIME_HUMAN_237_270_K_D;tr|Q5JVS8|Q5JVS8_HUMAN_63_96_K_D	false
C:\Data\HUMAN\mgf\DM_from_raw.mgf	index=167758	DM_1.20775.20775.2	-1.0	SII_167759_1	1	true	977.5145874023438	977.5151977539062	2	LQVELDNVTGLLSQSDSK	unknown modification:18	207	218	1.3710583E-20	3.600993E-13	0.0	0.0	7.772026012797215E-15	sw|P35579|MYH9_HUMAN_1278_1295_K_S	false
C:\Data\HUMAN\mgf\DM_from_raw.mgf	index=185317	DM_1.17661.17661.2	-1.0	SII_185318_1	1	true	762.9590454101562	762.9580688476562	2	ILIVGGGVAGLASAGAAK		126	128	1.3756653E-20	3.613093E-13	0.0	0.0	7.79814145227595E-15	tr|E9PCX7|E9PCX7_HUMAN_99_116_K_S;sw|Q13423|NNTM_HUMAN_230_247_K_S	false
C:\Data\HUMAN\mgf\DM_from_raw.mgf	index=65044	DM_1.15494.15494.2	-1.0	SII_65045_1	1	true	1089.504638671875	1089.5045166015625	2	ATGEADVEFVTHEDAVAAMSK		230	276	1.3785899E-20	3.6916667E-13	0.0	0.0	7.967727130537953E-15	sw|P31942-2|HNRH3_HUMAN_218_238_R_D;sw|P31942-3|HNRH3_HUMAN_184_204_R_D;sw|P31942-6|HNRH3_HUMAN_96_116_R_D;sw|P31942-5|HNRH3_HUMAN_102_122_R_D;sw|P31942-4|HNRH3_HUMAN_102_122_R_D;tr|B4DHY1|B4DHY1_HUMAN_125_145_R_D;sw|P31942|HNRH3_HUMAN_233_253_R_D	false
C:\Data\HUMAN\mgf\DM_from_raw.mgf	index=169290	DM_1.22565.22565.2	-1.0	SII_169291_1	1	true	1077.549072265625	1077.55029296875	2	LTPFALSNAEDLDADLISDK	unknown modification:20	235	257	1.380363E-20	3.6732404E-13	0.0	0.0	7.927957632813407E-15	sw|P03265|DNB2_ADE05_415_434_K_S	false
C:\Data\HUMAN\mgf\DM_from_raw.mgf	index=59290	DM_1.8747.8747.2	-1.0	SII_59291_1	1	true	1064.994140625	1064.9932861328125	2	YKPVCNQVECHPYFNR	unknown modification:2;Carbamidomethyl:5;Carbamidomethyl:10;unknown modification:16	198	218	1.3815186E-20	3.5780425E-13	0.0	0.0	7.722491930668563E-15	sw|P42330|AK1C3_HUMAN_184_199_K_S;tr|B4DL37|B4DL37_HUMAN_65_80_K_S;tr|S4R3Z2|S4R3Z2_HUMAN_161_176_K_S	false
C:\Data\HUMAN\mgf\DM_from_raw.mgf	index=66190	DM_1.16834.16834.2	-1.0	SII_66191_1	1	true	1010.5391235351562	1010.5387573242188	2	ILATPPQEDAPSVDIANIR		199	205	1.382856E-20	3.6561932E-13	0.0	0.0	7.8911646476992E-15	sw|P29401-2|TKT_HUMAN_292_310_K_M;tr|E9PFF2|E9PFF2_HUMAN_284_302_K_M;tr|B4E022|B4E022_HUMAN_237_255_K_M;sw|P29401|TKT_HUMAN_284_302_K_M	false
C:\Data\HUMAN\mgf\DM_from_raw.mgf	index=150040	DM_1.23448.23448.2	-1.0	SII_150041_1	1	true	986.5186157226562	986.5184936523438	2	NMFLVGEGDSVITQVLNK	unknown modification:18	223	229	1.391131E-20	3.6537128E-13	0.0	0.0	7.88581119843614E-15	sw|O75475|PSIP1_HUMAN_425_442_K_S	false
C:\Data\HUMAN\mgf\DM_from_raw.mgf	index=205639	DM_1.17854.17854.2	-1.0	SII_205640_1	1	true	1023.539306640625	1023.5419921875	2	LVSPGSANETSSILVESVTR		202	215	1.395374E-20	3.713186E-13	0.0	0.0	8.014172252585451E-15	sw|O75369-8|FLNB_HUMAN_2507_2526_R_S;sw|O75369-9|FLNB_HUMAN_2465_2484_R_S;sw|O75369-6|FLNB_HUMAN_2411_2430_R_S;sw|O75369-7|FLNB_HUMAN_2296_2315_R_S;sw|O75369-3|FLNB_HUMAN_2435_2454_R_S;sw|O75369-2|FLNB_HUMAN_2452_2471_R_S;tr|E7EN95|E7EN95_HUMAN_2283_2302_R_S;sw|O75369|FLNB_HUMAN_2476_2495_R_S	false
C:\Data\HUMAN\mgf\DM_from_raw.mgf	index=10209	DM_1.12855.12855.2	-1.0	SII_10210_1	1	true	985.4916381835938	985.4903564453125	2	DHASIQMNVAEVDKVTGR		219	244	1.3992082E-20	3.6749268E-13	0.0	0.0	7.931597391254477E-15	tr|Q9BYK1|Q9BYK1_HUMAN_28_45_K_F;sw|P63220|RS21_HUMAN_28_45_K_F;tr|Q8WVC2|Q8WVC2_HUMAN_28_45_K_F	false
C:\Data\HUMAN\mgf\DM_from_raw.mgf	index=90426	DM_1.23178.23178.2	-1.0	SII_90427_1	1	true	1130.576416015625	1130.5771484375	2	SINPDEAVAYGAAVQAAILSGDK		190	209	1.4115445E-20	3.8260925E-13	0.0	0.0	8.257858439982618E-15	tr|A8K7Q2|A8K7Q2_HUMAN_126_148_K_S;tr|E9PKE3|E9PKE3_HUMAN_343_365_K_S;tr|E9PNE6|E9PNE6_HUMAN_216_238_K_S;sw|P11142-2|HSP7C_HUMAN_362_384_K_S;sw|P11142|HSP7C_HUMAN_362_384_K_S	false
C:\Data\HUMAN\mgf\DM_from_raw.mgf	index=45067	DM_1.14056.14056.2	-1.0	SII_45068_1	1	true	965.5030517578125	965.5029296875	2	VQNATLAVANITNADSATR		210	227	1.4234424E-20	3.7635013E-13	0.0	0.0	8.122767803990771E-15	tr|B4E2V5|B4E2V5_HUMAN_75_93_R_L;sw|P27105|STOM_HUMAN_126_144_R_L	false
C:\Data\HUMAN\mgf\DM_from_raw.mgf	index=170665	DM_1.24171.24171.2	-1.0	SII_170666_1	1	true	1164.573486328125	1164.577392578125	2	VAMQDATAQMAMLQFISSGLSK		239	259	1.4295316E-20	3.851638E-13	0.0	0.0	8.312993312644108E-15	sw|Q99798|ACON_HUMAN_96_117_R_V;tr|A2A274|A2A274_HUMAN_96_117_R_V	false
C:\Data\HUMAN\mgf\DM_from_raw.mgf	index=147580	DM_1.20577.20577.2	-1.0	SII_147581_1	1	true	1073.0504150390625	1073.050537109375	2	NQDLALSNLESIPGGYNALR		192	202	1.4398137E-20	3.8314425E-13	0.0	0.0	8.269405349173629E-15	sw|Q9UHD9|UBQL2_HUMAN_250_269_R_R	false
C:\Data\HUMAN\mgf\DM_from_raw.mgf	index=107581	DM_1.20314.20314.2	-1.0	SII_107582_1	1	true	1114.02587890625	1114.0252685546875	2	MVQQCCTYVEEITDLPIK	Carbamidomethyl:5;Carbamidomethyl:6	223	234	1.450682E-20	3.8101195E-13	0.0	0.0	8.223383901569906E-15	sw|O00232|PSD12_HUMAN_104_121_K_L;sw|O00232-2|PSD12_HUMAN_84_101_K_L	false
C:\Data\HUMAN\mgf\DM_from_raw.mgf	index=180677	DM_1.12247.12247.2	-1.0	SII_180678_1	1	true	1035.47412109375	1035.4769287109375	2	AYSDPSTGEPATYGELQQR		233	253	1.4534609E-20	3.8428687E-13	0.0	0.0	8.294066525584531E-15	sw|Q15149-4|PLEC_HUMAN_3180_3198_K_C;sw|Q15149-5|PLEC_HUMAN_3180_3198_K_C;sw|Q15149-6|PLEC_HUMAN_3184_3202_K_C;sw|Q15149-7|PLEC_HUMAN_3148_3166_K_C;sw|Q15149-8|PLEC_HUMAN_3158_3176_K_C;sw|Q15149-9|PLEC_HUMAN_3166_3184_K_C;sw|Q15149-2|PLEC_HUMAN_3207_3225_K_C;sw|Q15149-3|PLEC_HUMAN_3203_3221_K_C;sw|Q15149|PLEC_HUMAN_3317_3335_K_C	false
C:\Data\HUMAN\mgf\DM_from_raw.mgf	index=86913	DM_1.18805.18805.2	-1.0	SII_86914_1	1	true	1121.040283203125	1121.04150390625	2	DLYANTVLSGGTTMYPGIADR	Oxidation:14;unknown modification:21	239	267	1.4545779E-20	3.8951513E-13	0.0	0.0	8.406908102120968E-15	sw|P63261|ACTG_HUMAN_292_312_K_M;sw|P60709|ACTB_HUMAN_292_312_K_M	false
C:\Data\HUMAN\mgf\DM_from_raw.mgf	index=187939	DM_1.20722.20722.2	-1.0	SII_187940_1	1	true	973.5075073242188	973.508056640625	2	LQVELDNVTGLLSQSDSK		212	216	1.475161E-20	3.8744116E-13	0.0	0.0	8.362145591364182E-15	sw|P35579|MYH9_HUMAN_1278_1295_K_S	false
C:\Data\HUMAN\mgf\DM_from_raw.mgf	index=84062	DM_1.15465.15465.2	-1.0	SII_84063_1	1	true	1248.0234375	1248.02685546875	2	GFGDGYNGYGGGPGGGNFGGSPGYGGGR		219	259	1.4814086E-20	4.1310512E-13	0.0	0.0	8.916051041087043E-15	sw|P22626-2|ROA2_HUMAN_227_254_R_G;sw|P22626|ROA2_HUMAN_239_266_R_G	false
C:\Data\HUMAN\mgf\DM_from_raw.mgf	index=152827	DM_1.3245.3245.2	-1.0	SII_152828_1	1	true	878.8922729492188	878.8937377929688	2	MNKSEDDESGAGELTR	unknown modification:3;unknown modification:16	165	169	1.4815934E-20	3.8372297E-13	0.0	0.0	8.281895867467128E-15	sw|P33993-3|MCM7_HUMAN_130_145_K_E;sw|P33993-2|MCM7_HUMAN_306_321_K_E;sw|P33993|MCM7_HUMAN_306_321_K_E	false
C:\Data\HUMAN\mgf\DM_from_raw.mgf	index=188292	DM_1.21133.21133.2	-1.0	SII_188293_1	1	true	1002.519775390625	1002.5210571289062	2	VTQDELKEVFEDAAEIR	unknown modification:7;unknown modification:17	210	210	1.4822135E-20	3.8662923E-13	0.0	0.0	8.344621699813794E-15	tr|H7BY16|H7BY16_HUMAN_5_21_K_L;sw|P19338|NUCL_HUMAN_404_420_K_L	false
C:\Data\HUMAN\mgf\DM_from_raw.mgf	index=149620	DM_1.22958.22958.2	-1.0	SII_149621_1	1	true	1088.98779296875	1088.990234375	2	GLFDEEMNEILTDPSDDTK	unknown modification:19	186	195	1.4938249E-20	3.949589E-13	0.0	0.0	8.524401032675637E-15	sw|Q15149-4|PLEC_HUMAN_4070_4088_R_G;sw|Q15149-5|PLEC_HUMAN_4070_4088_R_G;sw|Q15149-6|PLEC_HUMAN_4074_4092_R_G;sw|Q15149-7|PLEC_HUMAN_4038_4056_R_G;sw|Q15149-8|PLEC_HUMAN_4048_4066_R_G;sw|Q15149-9|PLEC_HUMAN_4056_4074_R_G;sw|Q15149-2|PLEC_HUMAN_4097_4115_R_G;sw|Q15149-3|PLEC_HUMAN_4093_4111_R_G;sw|Q15149|PLEC_HUMAN_4207_4225_R_G	false
C:\Data\HUMAN\mgf\DM_from_raw.mgf	index=187825	DM_1.20589.20589.2	-1.0	SII_187826_1	1	true	908.9522705078125	908.9541625976562	2	LMNDMTAVALNYGIYK		187	195	1.4975958E-20	3.878675E-13	0.0	0.0	8.371347290923987E-15	sw|Q92598|HS105_HUMAN_170_185_R_Q;tr|B4DYH1|B4DYH1_HUMAN_172_187_R_Q;sw|Q92598-2|HS105_HUMAN_170_185_R_Q;sw|Q92598-3|HS105_HUMAN_129_144_R_Q	false
C:\Data\HUMAN\mgf\DM_from_raw.mgf	index=166072	DM_1.18799.18799.2	-1.0	SII_166073_1	1	true	1085.5655517578125	1085.5670166015625	2	LIVDEAINEDNSVVSLSQPK		245	273	1.5096704E-20	4.017336E-13	0.0	0.0	8.670619435846366E-15	sw|P55072|TERA_HUMAN_26_45_R_M	false
C:\Data\HUMAN\mgf\DM_from_raw.mgf	index=126838	DM_1.19196.19196.2	-1.0	SII_126839_1	1	true	928.9581298828125	928.95361328125	2	AVCMLSNTTAVAEAWAR	Carbamidomethyl:3;unknown modification:17	197	202	1.5243989E-20	3.9763313E-13	0.0	0.0	8.58211895971466E-15	tr|F5H5D3|F5H5D3_HUMAN_444_460_R_L;sw|Q9BQE3|TBA1C_HUMAN_374_390_R_L	false
C:\Data\HUMAN\mgf\DM_from_raw.mgf	index=178571	DM_1.9788.9788.2	-1.0	SII_178572_1	1	true	886.882568359375	886.884033203125	2	SVDGEGYNVAQCNMTK	Carbamidomethyl:12	153	157	1.5454635E-20	4.0026492E-13	0.0	0.0	8.638920903901219E-15	sw|P04133|CAPSH_ADE05_748_763_R_D	false
C:\Data\HUMAN\mgf\DM_from_raw.mgf	index=163731	DM_1.16064.16064.2	-1.0	SII_163732_1	1	true	1082.990234375	1082.98974609375	2	GPVSGTEPEPVYSMEAADYR	unknown modification:20	226	253	1.5565946E-20	4.1422047E-13	0.0	0.0	8.94012364887432E-15	tr|H0YEV2|H0YEV2_HUMAN_69_88_R_E;tr|H0YCD9|H0YCD9_HUMAN_92_111_R_E;sw|Q14247|SRC8_HUMAN_435_454_R_E;tr|B4E358|B4E358_HUMAN_119_138_R_E;sw|Q14247-3|SRC8_HUMAN_398_417_R_E;sw|Q14247-2|SRC8_HUMAN_398_417_R_E	false
C:\Data\HUMAN\mgf\DM_from_raw.mgf	index=145299	DM_1.17914.17914.2	-1.0	SII_145300_1	1	true	1020.9733276367188	1020.974365234375	2	AFTHTAQYDEAISDYFR	unknown modification:17	216	221	1.5676997E-20	4.0892796E-13	0.0	0.0	8.825895364084571E-15	sw|P31939-2|PUR9_HUMAN_177_193_K_K;tr|C9JLK0|C9JLK0_HUMAN_119_135_K_K;tr|F5GWY2|F5GWY2_HUMAN_119_135_K_K;sw|P31939|PUR9_HUMAN_178_194_K_K	false
C:\Data\HUMAN\mgf\DM_from_raw.mgf	index=89558	DM_1.22035.22035.2	-1.0	SII_89559_1	1	true	1077.549072265625	1077.55126953125	2	LTPFALSNAEDLDADLISDK	unknown modification:20	235	257	1.5747714E-20	4.1905745E-13	0.0	0.0	9.0445202261056E-15	sw|P03265|DNB2_ADE05_415_434_K_S	false
C:\Data\HUMAN\mgf\DM_from_raw.mgf	index=46560	DM_1.15799.15799.2	-1.0	SII_46561_1	1	true	981.4931030273438	981.4929809570312	2	GHVFEESQVAGTPMFVVK		195	202	1.5755007E-20	4.1379473E-13	0.0	0.0	8.930934899119216E-15	sw|P13639|EF2_HUMAN_768_785_R_A	false
C:\Data\HUMAN\mgf\DM_from_raw.mgf	index=186712	DM_1.19289.19289.2	-1.0	SII_186713_1	1	true	971.9832763671875	971.9833374023438	2	HTAMVSWGGVSIPNSPFR		204	218	1.5758912E-20	4.138973E-13	0.0	0.0	8.933148668232714E-15	sw|P21333|FLNA_HUMAN_743_760_K_V;sw|P21333-2|FLNA_HUMAN_743_760_K_V;tr|Q5HY54|Q5HY54_HUMAN_743_760_K_V	false
C:\Data\HUMAN\mgf\DM_from_raw.mgf	index=44225	DM_1.13073.13073.2	-1.0	SII_44226_1	1	true	1104.5244140625	1104.5263671875	2	VLQAQGSSDPEEESVLYSNR		263	284	1.5940556E-20	4.2418909E-13	0.0	0.0	9.155276452425148E-15	sw|Q15785|TOM34_HUMAN_38_57_R_A	false
C:\Data\HUMAN\mgf\DM_from_raw.mgf	index=142462	DM_1.14602.14602.2	-1.0	SII_142463_1	1	true	1017.9801025390625	1017.9813232421875	2	GNFGGSFAGSFGGAGGHAPGVAR		233	269	1.595025E-20	4.32343E-13	0.0	0.0	9.331262355830146E-15	sw|P52272-2|HNRPM_HUMAN_589_611_R_K;sw|P52272|HNRPM_HUMAN_628_650_R_K;tr|M0R2I7|M0R2I7_HUMAN_151_173_R_K;tr|M0QY96|M0QY96_HUMAN_52_74_R_K	false
C:\Data\HUMAN\mgf\DM_from_raw.mgf	index=64673	DM_1.15061.15061.2	-1.0	SII_64674_1	1	true	1253.027587890625	1253.0291748046875	2	GFGDGYNGYGGGPGGGNFGGSPGYGGGR	unknown modification:28	209	249	1.6024737E-20	4.468653E-13	0.0	0.0	9.644697270492977E-15	sw|P22626-2|ROA2_HUMAN_227_254_R_G;sw|P22626|ROA2_HUMAN_239_266_R_G	false
C:\Data\HUMAN\mgf\DM_from_raw.mgf	index=130497	DM_1.23490.23490.2	-1.0	SII_130498_1	1	true	1057.073486328125	1057.072998046875	2	ALMLQGVDLLADAVAVTMGPK		240	262	1.6038691E-20	4.2949322E-13	0.0	0.0	9.269755531765924E-15	tr|E7EXB4|E7EXB4_HUMAN_38_58_R_G;tr|E7ESH4|E7ESH4_HUMAN_38_58_R_G;sw|P10809|CH60_HUMAN_38_58_R_G;tr|C9JL19|C9JL19_HUMAN_38_58_R_G;tr|C9JL25|C9JL25_HUMAN_80_100_R_G;tr|C9JCQ4|C9JCQ4_HUMAN_38_58_R_G;tr|B7Z712|B7Z712_HUMAN_38_58_R_G;tr|C9J0S9|C9J0S9_HUMAN_38_58_R_-	false
C:\Data\HUMAN\mgf\DM_from_raw.mgf	index=182818	DM_1.14745.14745.2	-1.0	SII_182819_1	1	true	1088.9761962890625	1088.97900390625	2	YHTSQSGDEMTSLSEYVSR		246	288	1.6342523E-20	4.320871E-13	0.0	0.0	9.325739264125512E-15	sw|P08238|HS90B_HUMAN_457_475_R_M	false
C:\Data\HUMAN\mgf\DM_from_raw.mgf	index=122394	DM_1.14007.14007.2	-1.0	SII_122395_1	1	true	973.5005493164062	973.4990234375	2	QTQAASASQGSASAAEVLLR		243	257	1.6540604E-20	4.4015678E-13	0.0	0.0	9.49990723078068E-15	sw|Q969V3|NCLN_HUMAN_158_177_K_T;sw|Q969V3-2|NCLN_HUMAN_158_177_K_T;tr|K7EMW4|K7EMW4_HUMAN_84_103_K_T	false
C:\Data\HUMAN\mgf\DM_from_raw.mgf	index=90466	DM_1.23235.23235.2	-1.0	SII_90467_1	1	true	1076.06103515625	1076.0614013671875	2	SPYLYPLYGLGELPQGFAR	unknown modification:19	236	250	1.6562744E-20	4.379096E-13	0.0	0.0	9.451406327237025E-15	tr|Q5SX87|Q5SX87_HUMAN_212_230_K_L;tr|Q5SX91|Q5SX91_HUMAN_50_68_K_L;tr|E7EU23|E7EU23_HUMAN_226_244_K_L;sw|P50395|GDIB_HUMAN_222_240_K_L;sw|P31150|GDIA_HUMAN_222_240_K_L;sw|P50395-2|GDIB_HUMAN_177_195_K_L	false
C:\Data\HUMAN\mgf\DM_from_raw.mgf	index=109486	DM_1.22655.22655.2	-1.0	SII_109487_1	1	true	1219.1146240234375	1219.1143798828125	2	SINPLGGFVHYGEVTNDFVMLK		191	201	1.659378E-20	4.4709212E-13	0.0	0.0	9.649592728329807E-15	sw|P39023|RL3_HUMAN_313_334_K_G;tr|G5E9G0|G5E9G0_HUMAN_261_282_K_G	false
C:\Data\HUMAN\mgf\DM_from_raw.mgf	index=130006	DM_1.22917.22917.2	-1.0	SII_130007_1	1	true	1275.590576171875	1275.596923828125	2	LCYVALDFEQEMATAASSSSLEK	Carbamidomethyl:2	248	274	1.6822435E-20	4.559842E-13	0.0	0.0	9.841510560627383E-15	sw|P63261|ACTG_HUMAN_216_238_K_S;sw|Q6S8J3|POTEE_HUMAN_916_938_K_S;sw|P60709|ACTB_HUMAN_216_238_K_S;tr|I3L4N8|I3L4N8_HUMAN_207_229_K_S	false
C:\Data\HUMAN\mgf\DM_from_raw.mgf	index=158158	DM_1.9541.9541.2	-1.0	SII_158159_1	1	true	894.411376953125	894.4119873046875	2	EGQGEGETQEAAAAAAAAR		183	196	1.6889033E-20	4.465365E-13	0.0	0.0	9.637600777517267E-15	sw|P58107|EPIPL_HUMAN_2614_2632_R_R;sw|P58107|EPIPL_HUMAN_3148_3166_R_R;sw|P58107|EPIPL_HUMAN_3682_3700_R_R;sw|P58107|EPIPL_HUMAN_4750_4768_R_R	false
C:\Data\HUMAN\mgf\DM_from_raw.mgf	index=203721	DM_1.15614.15614.2	-1.0	SII_203722_1	1	true	1126.5755615234375	1126.5782470703125	2	TTITTTTTSSSGLGSPMIVGSPR		223	253	1.6905541E-20	4.5823686E-13	0.0	0.0	9.890129739053965E-15	sw|Q96S97|MYADM_HUMAN_8_30_R_A;tr|C9JJV6|C9JJV6_HUMAN_8_30_R_A;tr|C9JC07|C9JC07_HUMAN_8_30_R_A;tr|C9JZL8|C9JZL8_HUMAN_8_30_R_A;tr|C9J5M0|C9J5M0_HUMAN_8_30_R_A	false
C:\Data\HUMAN\mgf\DM_from_raw.mgf	index=125273	DM_1.17368.17368.2	-1.0	SII_125274_1	1	true	1037.02099609375	1037.0189208984375	2	VENQENVSNLVIEDTELK		226	231	1.6976074E-20	4.4586527E-13	0.0	0.0	9.623113615169076E-15	sw|Q01518|CAP1_HUMAN_331_348_R_Q;sw|Q01518-2|CAP1_HUMAN_330_347_R_Q	false
C:\Data\HUMAN\mgf\DM_from_raw.mgf	index=137874	DM_1.9246.9246.2	-1.0	SII_137875_1	1	true	888.9147338867188	888.9146118164062	2	CIAYAESHDQALVGDK	Carbamidomethyl:1	169	172	1.7022897E-20	4.4088187E-13	0.0	0.0	9.515556853930791E-15	tr|E9PGM4|E9PGM4_HUMAN_432_447_K_S;sw|Q04446|GLGB_HUMAN_473_488_K_S	false
C:\Data\HUMAN\mgf\DM_from_raw.mgf	index=81188	DM_1.12107.12107.2	-1.0	SII_81189_1	1	true	928.4856567382812	928.4873046875	2	HVSPAGAAVGIPLSEDEAK	unknown modification:19	191	213	1.7125699E-20	4.5279378E-13	0.0	0.0	9.7726517007747E-15	sw|P31939-2|PUR9_HUMAN_266_284_K_V;tr|F5GWY2|F5GWY2_HUMAN_208_226_K_V;sw|P31939|PUR9_HUMAN_267_285_K_V	false
C:\Data\HUMAN\mgf\DM_from_raw.mgf	index=16597	DM_1.20453.20453.2	-1.0	SII_16598_1	1	true	1113.5919189453125	1113.5926513671875	2	NYTPTPPPVSTVDAAIQTVVR		136	152	1.7258447E-20	4.621565E-13	0.0	0.0	9.974727359879112E-15	sw|P68951|NP_ADE05_70_90_R_G	false
C:\Data\HUMAN\mgf\DM_from_raw.mgf	index=109410	DM_1.22558.22558.2	-1.0	SII_109411_1	1	true	1085.56689453125	1085.5631103515625	2	LVPLLDTGDIIIDGGNSEYR	unknown modification:20	205	218	1.7321606E-20	4.609398E-13	0.0	0.0	9.948467314247892E-15	sw|P52209|6PGD_HUMAN_88_107_K_D;tr|B4DQJ8|B4DQJ8_HUMAN_75_94_K_D;tr|K7EMN2|K7EMN2_HUMAN_75_94_K_D;tr|K7EM49|K7EM49_HUMAN_75_94_K_D	false
C:\Data\HUMAN\mgf\DM_from_raw.mgf	index=190426	DM_1.23625.23625.2	-1.0	SII_190427_1	1	true	1164.048095703125	1164.0526123046875	2	GFFDPNTEENLTYLQLMER	unknown modification:19	215	226	1.7477998E-20	4.6210843E-13	0.0	0.0	9.973689864692548E-15	sw|Q15149-4|PLEC_HUMAN_4089_4107_K_C;sw|Q15149-5|PLEC_HUMAN_4089_4107_K_C;sw|Q15149-6|PLEC_HUMAN_4093_4111_K_C;sw|Q15149-7|PLEC_HUMAN_4057_4075_K_C;sw|Q15149-8|PLEC_HUMAN_4067_4085_K_C;sw|Q15149-9|PLEC_HUMAN_4075_4093_K_C;sw|Q15149-2|PLEC_HUMAN_4116_4134_K_C;sw|Q15149-3|PLEC_HUMAN_4112_4130_K_C;sw|Q15149|PLEC_HUMAN_4226_4244_K_C	false
C:\Data\HUMAN\mgf\DM_from_raw.mgf	index=160555	DM_1.12351.12351.2	-1.0	SII_160556_1	1	true	1040.478271484375	1040.479736328125	2	AYSDPSTGEPATYGELQQR	unknown modification:19	225	242	1.765854E-20	4.6688185E-13	0.0	0.0	1.0076714625945919E-14	sw|Q15149-4|PLEC_HUMAN_3180_3198_K_C;sw|Q15149-5|PLEC_HUMAN_3180_3198_K_C;sw|Q15149-6|PLEC_HUMAN_3184_3202_K_C;sw|Q15149-7|PLEC_HUMAN_3148_3166_K_C;sw|Q15149-8|PLEC_HUMAN_3158_3176_K_C;sw|Q15149-9|PLEC_HUMAN_3166_3184_K_C;sw|Q15149-2|PLEC_HUMAN_3207_3225_K_C;sw|Q15149-3|PLEC_HUMAN_3203_3221_K_C;sw|Q15149|PLEC_HUMAN_3317_3335_K_C	false
C:\Data\HUMAN\mgf\DM_from_raw.mgf	index=150115	DM_1.23536.23536.2	-1.0	SII_150116_1	1	true	1070.62744140625	1070.62890625	2	QIIQQNPSLLPALLQQIGR	unknown modification:19	252	258	1.8294523E-20	4.8369685E-13	0.0	0.0	1.0439632902668995E-14	sw|P54727|RD23B_HUMAN_290_308_R_E;sw|P54727-2|RD23B_HUMAN_218_236_R_E	false
C:\Data\HUMAN\mgf\DM_from_raw.mgf	index=207234	DM_1.19716.19716.2	-1.0	SII_207235_1	1	true	976.471435546875	976.4708251953125	2	SSLSSAQADFNQLAELDR		209	224	1.837041E-20	4.8248656E-13	0.0	0.0	1.0413511204117987E-14	sw|Q13813-2|SPTN1_HUMAN_2143_2160_R_Q;sw|Q13813-3|SPTN1_HUMAN_2118_2135_R_Q;sw|Q13813|SPTN1_HUMAN_2138_2155_R_Q;tr|A6NG51|A6NG51_HUMAN_2143_2160_R_Q	false
C:\Data\HUMAN\mgf\DM_from_raw.mgf	index=130045	DM_1.22963.22963.3	-1.0	SII_130046_1	1	true	980.130859375	980.1285400390625	3	FISDKDASIVGFFDDSFSEAHSEFLK		111	132	1.8376254E-20	5.0680537E-13	0.0	0.0	1.0938384270853392E-14	sw|P30101|PDIA3_HUMAN_148_173_K_A;tr|G5EA52|G5EA52_HUMAN_128_153_K_A	false
C:\Data\HUMAN\mgf\DM_from_raw.mgf	index=145165	DM_1.17758.17758.2	-1.0	SII_145166_1	1	true	981.486572265625	981.487548828125	2	LAQDFLDSQNLSAYNTR	unknown modification:17	203	210	1.848242E-20	4.821062E-13	0.0	0.0	1.0405301891258374E-14	tr|E9PKK8|E9PKK8_HUMAN_153_169_K_L;tr|E9PPK9|E9PPK9_HUMAN_183_199_K_L;tr|E9PQ14|E9PQ14_HUMAN_81_97_K_L;tr|E9PNX5|E9PNX5_HUMAN_81_97_K_L;sw|Q9NY33-4|DPP3_HUMAN_153_169_K_L;tr|G3V180|G3V180_HUMAN_203_219_K_L;tr|G3V1D3|G3V1D3_HUMAN_202_218_K_L;sw|Q9NY33|DPP3_HUMAN_183_199_K_L	false
C:\Data\HUMAN\mgf\DM_from_raw.mgf	index=105416	DM_1.17737.17737.2	-1.0	SII_105417_1	1	true	1078.984619140625	1078.9847412109375	2	VYDEVYGDEDLLEQANER		219	232	1.8651186E-20	4.898609E-13	0.0	0.0	1.0572671642106096E-14	sw|P24938|CORE5_ADE05_96_113_R_L	false
C:\Data\HUMAN\mgf\DM_from_raw.mgf	index=90039	DM_1.22652.22652.2	-1.0	SII_90040_1	1	true	1138.14208984375	1138.14453125	2	IAIPGLAGAGNSVLLVSNLNPER		156	185	1.8798948E-20	5.09559E-13	0.0	0.0	1.0997815888714408E-14	sw|P26599|PTBP1_HUMAN_326_348_R_V;sw|P26599-3|PTBP1_HUMAN_352_374_R_V;sw|P26599-2|PTBP1_HUMAN_345_367_R_V;tr|K7EK45|K7EK45_HUMAN_177_199_R_V	false
C:\Data\HUMAN\mgf\DM_from_raw.mgf	index=207779	DM_1.20352.20352.2	-1.0	SII_207780_1	1	true	981.4629516601562	981.4625244140625	2	TQLEELEDELQATEDAK		218	218	1.882625E-20	4.910749E-13	0.0	0.0	1.0598873413616165E-14	sw|P35580-4|MYH10_HUMAN_1577_1593_R_L;sw|P35580-2|MYH10_HUMAN_1562_1578_R_L;sw|P35580-3|MYH10_HUMAN_1567_1583_R_L;sw|P35579-2|MYH9_HUMAN_961_977_K_L;sw|P35749-2|MYH11_HUMAN_1553_1569_K_L;sw|P35749-4|MYH11_HUMAN_1546_1562_K_L;sw|P35749-3|MYH11_HUMAN_1553_1569_K_L;sw|P35579|MYH9_HUMAN_1539_1555_K_L;sw|P35580|MYH10_HUMAN_1546_1562_R_L;sw|P35749|MYH11_HUMAN_1546_1562_K_L;tr|F8W6L6|F8W6L6_HUMAN_1562_1…	false
C:\Data\HUMAN\mgf\DM_from_raw.mgf	index=148799	DM_1.22000.22000.2	-1.0	SII_148800_1	1	true	1089.52880859375	1089.5302734375	2	GIGMGNIGPAGMGMEGIGFGINK		218	250	1.8916167E-20	5.127363E-13	0.0	0.0	1.1066391579504311E-14	sw|P52272-2|HNRPM_HUMAN_284_306_K_M;sw|P52272|HNRPM_HUMAN_323_345_K_M;tr|M0QYL3|M0QYL3_HUMAN_49_71_K_M;tr|M0QZM1|M0QZM1_HUMAN_109_131_K_M	false
C:\Data\HUMAN\mgf\DM_from_raw.mgf	index=185361	DM_1.17712.17712.2	-1.0	SII_185362_1	1	true	950.9078369140625	950.9058227539062	2	LGIYDADGDGDFDVDDAK		199	216	1.908974E-20	5.0137927E-13	0.0	0.0	1.0821272712047144E-14	sw|Q12797-2|ASPH_HUMAN_87_104_K_V;sw|Q12797-3|ASPH_HUMAN_73_90_K_V;sw|Q12797-4|ASPH_HUMAN_58_75_K_V;sw|Q12797-5|ASPH_HUMAN_73_90_K_V;sw|Q12797-6|ASPH_HUMAN_87_104_K_V;sw|Q12797-7|ASPH_HUMAN_102_119_K_V;sw|Q12797-8|ASPH_HUMAN_73_90_K_V;sw|Q12797-9|ASPH_HUMAN_73_90_K_V;sw|Q12797-10|ASPH_HUMAN_58_75_K_V;sw|Q12797|ASPH_HUMAN_87_104_K_V;tr|E5RG56|E5RG56_HUMAN_102_119_K_V;tr|E5RHJ2|E5RHJ2_HUMAN_87_104_…	false
C:\Data\HUMAN\mgf\DM_from_raw.mgf	index=80743	DM_1.11585.11585.2	-1.0	SII_80744_1	1	true	848.93798828125	848.9345703125	2	AHLMEIQVNGGTVAEK		148	149	1.9092897E-20	4.944935E-13	0.0	0.0	1.0672657084196331E-14	tr|B5MCW2|B5MCW2_HUMAN_126_141_K_L;tr|H7C3M2|H7C3M2_HUMAN_210_225_K_L;tr|H7C422|H7C422_HUMAN_205_220_K_L;sw|P39023|RL3_HUMAN_178_193_K_L;tr|G5E9G0|G5E9G0_HUMAN_126_141_K_L	false
C:\Data\HUMAN\mgf\DM_from_raw.mgf	index=106973	DM_1.19580.19580.2	-1.0	SII_106974_1	1	true	1106.0677490234375	1106.070068359375	2	VTGALGFDSQGNMQLNVAGGLR	unknown modification:22	216	241	1.9160287E-20	5.1624243E-13	0.0	0.0	1.1142064410760157E-14	sw|P11818|SPIKE_ADE05_239_260_K_I	false
C:\Data\HUMAN\mgf\DM_from_raw.mgf	index=188243	DM_1.21076.21076.2	-1.0	SII_188244_1	1	true	1024.5579833984375	1024.5596923828125	2	VAMANIQPQMLVAGATSIAR	unknown modification:20	214	230	1.9232062E-20	5.1177834E-13	0.0	0.0	1.1045715921319975E-14	sw|P18206-2|VINC_HUMAN_739_758_K_R;tr|Q5JQ13|Q5JQ13_HUMAN_411_430_K_R;sw|P18206|VINC_HUMAN_739_758_K_R	false
C:\Data\HUMAN\mgf\DM_from_raw.mgf	index=99556	DM_1.10862.10862.2	-1.0	SII_99557_1	1	true	900.9453125	900.94482421875	2	KPEDVLDDDDAGSAPLK	unknown modification:1;unknown modification:17	219	226	1.9331731E-20	5.042602E-13	0.0	0.0	1.0883451846805385E-14	sw|P35613|BASI_HUMAN_350_366_R_S;sw|P35613-3|BASI_HUMAN_141_157_R_S;sw|P35613-4|BASI_HUMAN_170_186_R_S;sw|P35613-2|BASI_HUMAN_234_250_R_S	false
C:\Data\HUMAN\mgf\DM_from_raw.mgf	index=79751	DM_1.10401.10401.2	-1.0	SII_79752_1	1	true	1183.0831298828125	1183.087890625	2	ASASGSGAQVGGPISSGSSASSVTVTR		234	266	1.943806E-20	5.3908625E-13	0.0	0.0	1.1635102756770988E-14	sw|P02545|LMNA_HUMAN_598_624_K_S;sw|P02545-3|LMNA_HUMAN_568_594_K_S;sw|P02545-4|LMNA_HUMAN_486_512_K_S;sw|P02545-5|LMNA_HUMAN_499_525_K_S	false
C:\Data\HUMAN\mgf\DM_from_raw.mgf	index=70500	DM_1.21879.21879.2	-1.0	SII_70501_1	1	true	1009.5349731445312	1009.5350341796875	2	IIGLDQVAGMSETALPGAFK		166	178	1.9778788E-20	5.263271E-13	0.0	0.0	1.1359721922370083E-14	sw|P35579-2|MYH9_HUMAN_482_501_R_T;sw|P35579|MYH9_HUMAN_618_637_R_T	false
C:\Data\HUMAN\mgf\DM_from_raw.mgf	index=48815	DM_1.18430.18430.2	-1.0	SII_48816_1	1	true	879.374267578125	879.37255859375	2	DAEDAMDAMDGAVLDGR	unknown modification:17	174	178	1.980807E-20	5.166853E-13	0.0	0.0	1.1151622877439454E-14	tr|J3QL05|J3QL05_HUMAN_67_83_R_E;tr|B4DN89|B4DN89_HUMAN_67_83_R_E;sw|Q01130|SRSF2_HUMAN_67_83_R_E;tr|J3KP15|J3KP15_HUMAN_67_83_R_E	false
C:\Data\HUMAN\mgf\DM_from_raw.mgf	index=49111	DM_1.18775.18775.2	-1.0	SII_49112_1	1	true	971.4823608398438	971.4799194335938	2	ACGDSTLTQITAGLDPVGR	Carbamidomethyl:2;unknown modification:19	191	197	1.9845725E-20	5.247098E-13	0.0	0.0	1.1324815723800696E-14	sw|P62879|GBB2_HUMAN_24_42_K_I;tr|C9JIS1|C9JIS1_HUMAN_24_42_K_I;tr|C9JZN1|C9JZN1_HUMAN_24_42_K_I;tr|C9JXA5|C9JXA5_HUMAN_24_42_K_I	false
C:\Data\HUMAN\mgf\DM_from_raw.mgf	index=176908	DM_1.7846.7846.2	-1.0	SII_176909_1	1	true	851.4055786132812	851.4052124023438	2	SADGSAPAGEGEGVTLQR		168	169	2.0028605E-20	5.260379E-13	0.0	0.0	1.1353480116504587E-14	sw|Q01650|LAT1_HUMAN_31_48_K_N	false
C:\Data\HUMAN\mgf\DM_from_raw.mgf	index=189187	DM_1.22178.22178.2	-1.0	SII_189188_1	1	true	920.9700317382812	920.9712524414062	2	VLSDVDAFIAYVGTDQK		168	171	2.0062188E-20	5.233138E-13	0.0	0.0	1.1294685844864901E-14	sw|Q9HAV4|XPO5_HUMAN_688_704_R_S	false
C:\Data\HUMAN\mgf\DM_from_raw.mgf	index=179332	DM_1.10677.10677.2	-1.0	SII_179333_1	1	true	856.3954467773438	856.3952026367188	2	GNAMVEEGHFAAEDVK	unknown modification:16	156	160	2.0068337E-20	5.1975676E-13	0.0	0.0	1.1217914222680242E-14	sw|Q13813-2|SPTN1_HUMAN_847_862_K_A;sw|Q13813-3|SPTN1_HUMAN_847_862_K_A;sw|Q13813|SPTN1_HUMAN_847_862_K_A;tr|A6NG51|A6NG51_HUMAN_847_862_K_A	false
C:\Data\HUMAN\mgf\DM_from_raw.mgf	index=8699	DM_1.11087.11087.2	-1.0	SII_8700_1	1	true	976.9816284179688	976.9808349609375	2	ASAEGPLLGPEAAPSGEGAGSK		165	174	2.0288067E-20	5.466286E-13	0.0	0.0	1.1797889355905229E-14	sw|Q9BRJ6|CG050_HUMAN_22_43_K_G;tr|C9JQV0|C9JQV0_HUMAN_22_43_K_G	false
C:\Data\HUMAN\mgf\DM_from_raw.mgf	index=188182	DM_1.21005.21005.2	-1.0	SII_188183_1	1	true	1231.0673828125	1231.069580078125	2	YEPDSANPDALQCPIVLCGWR	Carbamidomethyl:13;Carbamidomethyl:18	217	230	2.0707942E-20	5.545291E-13	0.0	0.0	1.1968405909295099E-14	sw|Q08J23|NSUN2_HUMAN_661_681_K_G;sw|Q08J23-3|NSUN2_HUMAN_425_445_K_G;sw|Q08J23-2|NSUN2_HUMAN_626_646_K_G	false
C:\Data\HUMAN\mgf\DM_from_raw.mgf	index=60243	DM_1.9873.9873.2	-1.0	SII_60244_1	1	true	876.934814453125	876.9335327148438	2	NSNLVGAAHEELQQSR		172	176	2.082036E-20	5.392337E-13	0.0	0.0	1.1638285171276062E-14	sw|P02545|LMNA_HUMAN_281_296_R_I;tr|Q5TCI8|Q5TCI8_HUMAN_200_215_R_I;sw|P02545-2|LMNA_HUMAN_281_296_R_I;sw|P02545-3|LMNA_HUMAN_281_296_R_I;sw|P02545-4|LMNA_HUMAN_169_184_R_I;sw|P02545-5|LMNA_HUMAN_182_197_R_I;sw|P02545-6|LMNA_HUMAN_281_296_R_I	false
C:\Data\HUMAN\mgf\DM_from_raw.mgf	index=149272	DM_1.22552.22552.2	-1.0	SII_149273_1	1	true	961.5256958007812	961.5256958007812	2	ATTLSNAVSSLASTGLSLTK		168	174	2.0929078E-20	5.569371E-13	0.0	0.0	1.2020377792158562E-14	sw|Q13492-2|PICAL_HUMAN_299_318_R_V;sw|Q13492-4|PICAL_HUMAN_248_267_R_V;sw|Q13492-3|PICAL_HUMAN_299_318_R_V;sw|Q13492-5|PICAL_HUMAN_299_318_R_V;sw|Q13492|PICAL_HUMAN_299_318_R_V	false
C:\Data\HUMAN\mgf\DM_from_raw.mgf	index=188479	DM_1.21352.21352.2	-1.0	SII_188480_1	1	true	911.9603881835938	911.9614868164062	2	FLEGTSCIAGVFVDATK	Carbamidomethyl:7;unknown modification:17	169	176	2.0985152E-20	5.47389E-13	0.0	0.0	1.1814301075061948E-14	sw|Q15149-4|PLEC_HUMAN_3928_3944_K_E;sw|Q15149-5|PLEC_HUMAN_3928_3944_K_E;sw|Q15149-6|PLEC_HUMAN_3932_3948_K_E;sw|Q15149-7|PLEC_HUMAN_3896_3912_K_E;sw|Q15149-8|PLEC_HUMAN_3906_3922_K_E;sw|Q15149-9|PLEC_HUMAN_3914_3930_K_E;sw|Q15149-2|PLEC_HUMAN_3955_3971_K_E;sw|Q15149-3|PLEC_HUMAN_3951_3967_K_E;sw|Q15149|PLEC_HUMAN_4065_4081_K_E	false
C:\Data\HUMAN\mgf\DM_from_raw.mgf	index=166430	DM_1.19217.19217.2	-1.0	SII_166431_1	1	true	1009.9688720703125	1009.9705810546875	2	LSVACFYGGTPYGGQFER	Carbamidomethyl:5;unknown modification:18	205	221	2.1061558E-20	5.5316775E-13	0.0	0.0	1.1939023881580738E-14	sw|Q9NR30-2|DDX21_HUMAN_219_236_K_M;sw|Q9NR30|DDX21_HUMAN_287_304_K_M	false
C:\Data\HUMAN\mgf\DM_from_raw.mgf	index=148350	DM_1.21476.21476.2	-1.0	SII_148351_1	1	true	1319.133544921875	1319.1373291015625	2	NGDLTEGTAYTNAVGFMPNLSAYPK	unknown modification:25	189	204	2.1155947E-20	5.8016916E-13	0.0	0.0	1.2521795525130734E-14	sw|P11818|SPIKE_ADE05_482_506_R_S	false
C:\Data\HUMAN\mgf\DM_from_raw.mgf	index=134875	DM_1.5721.5721.2	-1.0	SII_134876_1	1	true	979.4691162109375	979.4706420898438	2	SVSSQSSSSVSSQVTTAGSGK		206	218	2.1273164E-20	5.696649E-13	0.0	0.0	1.2295081999263883E-14	sw|Q9NXV6|CARF_HUMAN_209_229_R_A	false
C:\Data\HUMAN\mgf\DM_from_raw.mgf	index=101069	DM_1.12647.12647.3	-1.0	SII_101070_1	1	true	912.7711181640625	912.7703857421875	3	NNRQPYAVSELAGHQTSAESWGTGR	unknown modification:3;unknown modification:25	102	114	2.127814E-20	5.8352016E-13	0.0	0.0	1.2594120184381344E-14	tr|H3BTP7|H3BTP7_HUMAN_47_71_K_A;tr|H3BU31|H3BU31_HUMAN_47_71_K_A;sw|P36578|RL4_HUMAN_47_71_K_A	false
C:\Data\HUMAN\mgf\DM_from_raw.mgf	index=69092	DM_1.20232.20232.2	-1.0	SII_69093_1	1	true	1370.634521484375	1370.6419677734375	2	LLEDGEDFNLGDALDSSNSMQTIQK		182	201	2.1505223E-20	5.897475E-13	0.0	0.0	1.2728524912384238E-14	sw|P05783|K1C18_HUMAN_383_407_R_T	false
C:\Data\HUMAN\mgf\DM_from_raw.mgf	index=110257	DM_1.23617.23617.2	-1.0	SII_110258_1	1	true	1051.0736083984375	1051.0732421875	2	GLTAVSNNAGVDNFGLGLLLR		243	267	2.1662655E-20	5.8009495E-13	0.0	0.0	1.2520193850119399E-14	sw|P55809|SCOT1_HUMAN_84_104_K_S	false
C:\Data\HUMAN\mgf\DM_from_raw.mgf	index=48425	DM_1.17974.17974.2	-1.0	SII_48426_1	1	true	889.44482421875	889.443115234375	2	IMASSPDMDLATVSALR		187	190	2.1672436E-20	5.653165E-13	0.0	0.0	1.2201230447999973E-14	tr|J3QKT3|J3QKT3_HUMAN_30_46_K_K;tr|J3QL24|J3QL24_HUMAN_30_46_K_K;tr|J3QL23|J3QL23_HUMAN_17_33_K_K;tr|J3QL32|J3QL32_HUMAN_30_46_K_K;tr|J3QLK9|J3QLK9_HUMAN_30_46_K_K;tr|J3QR88|J3QR88_HUMAN_30_46_K_L;tr|J3QRZ0|J3QRZ0_HUMAN_30_46_K_K;sw|P32322-2|P5CR1_HUMAN_30_46_K_K;tr|B4DMU0|B4DMU0_HUMAN_57_73_K_K;sw|P32322|P5CR1_HUMAN_30_46_K_K;tr|J3KTA8|J3KTA8_HUMAN_30_46_K_K;tr|J3KQ22|J3KQ22_HUMAN_30_46_K_K;tr|…	false
C:\Data\HUMAN\mgf\DM_from_raw.mgf	index=186014	DM_1.18474.18474.2	-1.0	SII_186015_1	1	true	983.991455078125	983.9918212890625	2	ETLVYLTHLDYVDTER		219	223	2.198511E-20	5.6939994E-13	0.0	0.0	1.2289363365508273E-14	sw|O14980|XPO1_HUMAN_459_474_R_I	false
C:\Data\HUMAN\mgf\DM_from_raw.mgf	index=115058	DM_1.5385.5385.2	-1.0	SII_115059_1	1	true	857.9395751953125	857.9375	2	LALSQNQQSSGAAGPTGK		170	177	2.211339E-20	5.807934E-13	0.0	0.0	1.2535268501940821E-14	sw|O95232|LC7L3_HUMAN_107_124_R_N;tr|B4DJ96|B4DJ96_HUMAN_31_48_R_N;tr|D6RDI2|D6RDI2_HUMAN_156_173_R_N;tr|J3KPP4|J3KPP4_HUMAN_107_124_R_N	false
C:\Data\HUMAN\mgf\DM_from_raw.mgf	index=189662	DM_1.22732.22732.2	-1.0	SII_189663_1	1	true	1016.528564453125	1016.5303955078125	2	QIPLQSLDLEFGSGFQPR		184	187	2.2231048E-20	5.8388364E-13	0.0	0.0	1.2601965176068725E-14	sw|Q8N766|EMC1_HUMAN_258_275_R_V;sw|Q8N766-3|EMC1_HUMAN_258_275_R_V;sw|Q8N766-4|EMC1_HUMAN_236_253_R_V;sw|Q8N766-2|EMC1_HUMAN_258_275_R_V	false
C:\Data\HUMAN\mgf\DM_from_raw.mgf	index=49231	DM_1.18915.18915.2	-1.0	SII_49232_1	1	true	868.965576171875	868.9630737304688	2	ILDVGCGGGLLTEPLGR	Carbamidomethyl:6;unknown modification:17	124	127	2.2443061E-20	5.8541794E-13	0.0	0.0	1.2635079984987916E-14	sw|Q9NZJ6|COQ3_HUMAN_150_166_K_L	false
C:\Data\HUMAN\mgf\DM_from_raw.mgf	index=61825	DM_1.11730.11730.2	-1.0	SII_61826_1	1	true	902.87646484375	902.8765869140625	2	GGGGSGGYYGQGGMSGGGWR		175	187	2.2449876E-20	5.9740656E-13	0.0	0.0	1.2893830464362747E-14	sw|P31942-2|HNRH3_HUMAN_309_328_R_G;sw|P31942-3|HNRH3_HUMAN_275_294_R_G;sw|P31942-4|HNRH3_HUMAN_193_212_R_G;tr|B4DHY1|B4DHY1_HUMAN_216_235_R_G;sw|P31942|HNRH3_HUMAN_324_343_R_G	false
C:\Data\HUMAN\mgf\DM_from_raw.mgf	index=47939	DM_1.17407.17407.2	-1.0	SII_47940_1	1	true	985.4622192382812	985.4618530273438	2	ANCIDSTASAEAVFASEVK	Carbamidomethyl:3	241	262	2.2585207E-20	5.971401E-13	0.0	0.0	1.2888079456095389E-14	sw|P22087|FBRL_HUMAN_266_284_K_K;tr|M0R299|M0R299_HUMAN_181_199_K_K;tr|M0R2Q4|M0R2Q4_HUMAN_242_260_K_K;tr|M0QXL5|M0QXL5_HUMAN_204_222_K_K	false
C:\Data\HUMAN\mgf\DM_from_raw.mgf	index=93997	DM_1.4252.4252.2	-1.0	SII_93998_1	1	true	779.3788452148438	779.3783569335938	2	GHAGSVDSIAVDGSGTK		160	166	2.2641866E-20	5.906037E-13	0.0	0.0	1.2747004283691423E-14	sw|Q9GZL7|WDR12_HUMAN_187_203_R_F	false
C:\Data\HUMAN\mgf\DM_from_raw.mgf	index=206718	DM_1.19113.19113.2	-1.0	SII_206719_1	1	true	971.9832763671875	971.9840698242188	2	HTAMVSWGGVSIPNSPFR		207	228	2.2663132E-20	5.9523203E-13	0.0	0.0	1.2846897566338207E-14	sw|P21333|FLNA_HUMAN_743_760_K_V;sw|P21333-2|FLNA_HUMAN_743_760_K_V;tr|Q5HY54|Q5HY54_HUMAN_743_760_K_V	false
C:\Data\HUMAN\mgf\DM_from_raw.mgf	index=164779	DM_1.17288.17288.2	-1.0	SII_164780_1	1	true	1195.082275390625	1195.086669921875	2	DANLQEQTEEGLPAVGDEQLAR	unknown modification:22	180	193	2.2683452E-20	6.1116834E-13	0.0	0.0	1.319085106990792E-14	sw|P24933|SHUT_ADE05_295_316_R_W	false
C:\Data\HUMAN\mgf\DM_from_raw.mgf	index=167805	DM_1.20830.20830.2	-1.0	SII_167806_1	1	true	1049.9671630859375	1049.96826171875	2	YFSMWNQAVDSYDPDVR	unknown modification:17	220	242	2.2759324E-20	5.936675E-13	0.0	0.0	1.2813130303092205E-14	sw|P04133|CAPSH_ADE05_383_399_R_I	false
C:\Data\HUMAN\mgf\DM_from_raw.mgf	index=130453	DM_1.23439.23439.2	-1.0	SII_130454_1	1	true	911.9978637695312	911.994873046875	2	TFNLPLLMLGGGGYTIR		200	202	2.3182233E-20	6.046989E-13	0.0	0.0	1.3051221095708495E-14	tr|B3KRS5|B3KRS5_HUMAN_261_277_K_N;sw|Q92769|HDAC2_HUMAN_291_307_K_N;tr|J3KPW7|J3KPW7_HUMAN_385_401_K_N	false
C:\Data\HUMAN\mgf\DM_from_raw.mgf	index=156852	DM_1.8000.8000.2	-1.0	SII_156853_1	1	true	896.469970703125	896.468994140625	2	AALAHSEEVTASQVAATK	unknown modification:18	188	198	2.3209042E-20	6.0957E-13	0.0	0.0	1.3156354085167059E-14	sw|Q15149-4|PLEC_HUMAN_2607_2624_R_T;sw|Q15149-5|PLEC_HUMAN_2607_2624_R_T;sw|Q15149-6|PLEC_HUMAN_2611_2628_R_T;sw|Q15149-7|PLEC_HUMAN_2575_2592_R_T;sw|Q15149-8|PLEC_HUMAN_2585_2602_R_T;sw|Q15149-9|PLEC_HUMAN_2593_2610_R_T;sw|Q15149-2|PLEC_HUMAN_2634_2651_R_T;sw|Q15149-3|PLEC_HUMAN_2630_2647_R_T;tr|H0YDN1|H0YDN1_HUMAN_177_194_R_T;sw|Q15149|PLEC_HUMAN_2744_2761_R_T	false
C:\Data\HUMAN\mgf\DM_from_raw.mgf	index=161828	DM_1.13840.13840.2	-1.0	SII_161829_1	1	true	839.935791015625	839.93408203125	2	GFVEPDHYVVVGAQR	unknown modification:15	145	145	2.3216131E-20	5.9683427E-13	0.0	0.0	1.288147872480962E-14	sw|P02786|TFR1_HUMAN_395_409_K_D;tr|G3V0E5|G3V0E5_HUMAN_314_328_K_D;tr|F5H6B1|F5H6B1_HUMAN_113_127_K_D	false
C:\Data\HUMAN\mgf\DM_from_raw.mgf	index=128162	DM_1.20749.20749.2	-1.0	SII_128163_1	1	true	1183.0628662109375	1183.0665283203125	2	TMMACGGSIQTSVNALSADVLGR	Oxidation:2;Carbamidomethyl:5;unknown modification:23	191	208	2.3262676E-20	6.3055155E-13	0.0	0.0	1.3609199043179489E-14	sw|Q99832|TCPH_HUMAN_322_344_R_C;tr|B7Z1C9|B7Z1C9_HUMAN_194_216_R_C;tr|F5GZK5|F5GZK5_HUMAN_222_244_R_C;sw|Q99832-2|TCPH_HUMAN_118_140_R_C;sw|Q99832-3|TCPH_HUMAN_278_300_R_C;sw|Q99832-4|TCPH_HUMAN_235_257_R_C	false
C:\Data\HUMAN\mgf\DM_from_raw.mgf	index=128162	DM_1.20749.20749.2	-1.0	SII_128163_2	2	true	1183.0628662109375	1183.0665283203125	2	TMMACGGSIQTSVNALSADVLGR	Oxidation:3;Carbamidomethyl:5;unknown modification:23	191	208	2.3262676E-20	6.3055155E-13	0.0	0.0	1.3609199043179489E-14	sw|Q99832|TCPH_HUMAN_322_344_R_C;tr|B7Z1C9|B7Z1C9_HUMAN_194_216_R_C;tr|F5GZK5|F5GZK5_HUMAN_222_244_R_C;sw|Q99832-2|TCPH_HUMAN_118_140_R_C;sw|Q99832-3|TCPH_HUMAN_278_300_R_C;sw|Q99832-4|TCPH_HUMAN_235_257_R_C	false
C:\Data\HUMAN\mgf\DM_from_raw.mgf	index=145254	DM_1.17862.17862.2	-1.0	SII_145255_1	1	true	928.9566040039062	928.95751953125	2	VEAVNMAEGIIHDTETK		189	199	2.3555848E-20	6.1444453E-13	0.0	0.0	1.3261561104342493E-14	sw|P38646|GRP75_HUMAN_579_595_R_M	false
C:\Data\HUMAN\mgf\DM_from_raw.mgf	index=61127	DM_1.10912.10912.2	-1.0	SII_61128_1	1	true	1009.5028076171875	1009.5049438476562	2	VAWVSHDSTVCLADADKK	Carbamidomethyl:11;unknown modification:17;unknown modification:18	220	232	2.3606668E-20	6.2001337E-13	0.0	0.0	1.338175342168692E-14	sw|O15143|ARC1B_HUMAN_217_234_R_M	false
C:\Data\HUMAN\mgf\DM_from_raw.mgf	index=27580	DM_1.12482.12482.2	-1.0	SII_27581_1	1	true	917.4635009765625	917.4636840820312	2	IISNASCTTNCLAPLAK	Carbamidomethyl:7;Carbamidomethyl:11	202	213	2.3623718E-20	6.1621487E-13	0.0	0.0	1.3299770366430743E-14	sw|P04406-2|G3P_HUMAN_104_120_K_V;sw|P04406|G3P_HUMAN_146_162_K_V;tr|E7EUT5|E7EUT5_HUMAN_71_87_K_V	false
C:\Data\HUMAN\mgf\DM_from_raw.mgf	index=47910	DM_1.17374.17374.2	-1.0	SII_47911_1	1	true	1090.9736328125	1090.97412109375	2	DNLTLWTSDMQGDGEEQNK		257	269	2.3697065E-20	6.26537E-13	0.0	0.0	1.3522552979080849E-14	sw|P62258-2|1433E_HUMAN_204_222_R_E;sw|P62258|1433E_HUMAN_226_244_R_E	false
C:\Data\HUMAN\mgf\DM_from_raw.mgf	index=150128	DM_1.23551.23551.2	-1.0	SII_150129_1	1	true	1070.62744140625	1070.62353515625	2	QIIQQNPSLLPALLQQIGR	unknown modification:19	259	272	2.3743468E-20	6.2776395E-13	0.0	0.0	1.3549034250542366E-14	sw|P54727|RD23B_HUMAN_290_308_R_E;sw|P54727-2|RD23B_HUMAN_218_236_R_E	false
C:\Data\HUMAN\mgf\DM_from_raw.mgf	index=190702	DM_1.23947.23947.2	-1.0	SII_190703_1	1	true	1076.9947509765625	1076.9957275390625	2	TLTDEDEADQGGWLAAFWK		242	273	2.3894689E-20	6.3176206E-13	0.0	0.0	1.3635325489992219E-14	sw|Q9H0A0|NAT10_HUMAN_751_769_K_D;tr|E7ESU4|E7ESU4_HUMAN_679_697_K_D	false
C:\Data\HUMAN\mgf\DM_from_raw.mgf	index=81083	DM_1.11984.11984.2	-1.0	SII_81084_1	1	true	1040.478271484375	1040.4786376953125	2	AYSDPSTGEPATYGELQQR	unknown modification:19	210	234	2.3900907E-20	6.3192653E-13	0.0	0.0	1.363887524729062E-14	sw|Q15149-4|PLEC_HUMAN_3180_3198_K_C;sw|Q15149-5|PLEC_HUMAN_3180_3198_K_C;sw|Q15149-6|PLEC_HUMAN_3184_3202_K_C;sw|Q15149-7|PLEC_HUMAN_3148_3166_K_C;sw|Q15149-8|PLEC_HUMAN_3158_3176_K_C;sw|Q15149-9|PLEC_HUMAN_3166_3184_K_C;sw|Q15149-2|PLEC_HUMAN_3207_3225_K_C;sw|Q15149-3|PLEC_HUMAN_3203_3221_K_C;sw|Q15149|PLEC_HUMAN_3317_3335_K_C	false
C:\Data\HUMAN\mgf\DM_from_raw.mgf	index=170145	DM_1.23563.23563.2	-1.0	SII_170146_1	1	true	1053.022216796875	1053.02587890625	2	IWCFGPDGTGPNILTDITK	Carbamidomethyl:3	234	263	2.3945336E-20	6.3310116E-13	0.0	0.0	1.366422729578228E-14	sw|P13639|EF2_HUMAN_649_667_K_G	false
C:\Data\HUMAN\mgf\DM_from_raw.mgf	index=104483	DM_1.16642.16642.2	-1.0	SII_104484_1	1	true	1225.0595703125	1225.0595703125	2	VVMALGDYMGASCHACIGGTNVR	Carbamidomethyl:13;Carbamidomethyl:16;unknown modification:23	206	229	2.3960455E-20	6.4946534E-13	0.0	0.0	1.4017415520913781E-14	tr|J3QL43|J3QL43_HUMAN_119_141_K_A;tr|J3QKZ9|J3QKZ9_HUMAN_83_105_K_A;tr|J3QLN6|J3QLN6_HUMAN_83_105_K_A;tr|J3QR64|J3QR64_HUMAN_130_152_K_A;tr|J3QS69|J3QS69_HUMAN_117_139_K_A;sw|P60842-2|IF4A1_HUMAN_119_141_K_A;sw|P60842|IF4A1_HUMAN_119_141_K_A;tr|J3KS25|J3KS25_HUMAN_117_139_K_A;tr|J3KT12|J3KT12_HUMAN_119_141_K_A;tr|J3KTB5|J3KTB5_HUMAN_103_125_K_A	false
C:\Data\HUMAN\mgf\DM_from_raw.mgf	index=66075	DM_1.16700.16700.2	-1.0	SII_66076_1	1	true	1104.0235595703125	1104.0257568359375	2	QLNSESLSQWTNPSTMANAK		191	214	2.4060708E-20	6.402719E-13	0.0	0.0	1.3818993433375455E-14	sw|P36952|SPB5_HUMAN_249_268_K_V	false
C:\Data\HUMAN\mgf\DM_from_raw.mgf	index=83745	DM_1.15095.15095.2	-1.0	SII_83746_1	1	true	1155.055908203125	1155.0574951171875	2	YGKDATNVGDEGGFAPNILENK		226	261	2.4069917E-20	6.485243E-13	0.0	0.0	1.399710504722199E-14	sw|P06733-2|ENOA_HUMAN_107_128_K_E;sw|P06733|ENOA_HUMAN_200_221_K_E	false
C:\Data\HUMAN\mgf\DM_from_raw.mgf	index=190867	DM_1.24139.24139.2	-1.0	SII_190868_1	1	true	1169.5401611328125	1169.54541015625	2	TYAEPLTAAMVEFYTMSQER		192	214	2.4163296E-20	6.430019E-13	0.0	0.0	1.3877915044761358E-14	sw|Q14204|DYHC1_HUMAN_2764_2783_R_F	false
C:\Data\HUMAN\mgf\DM_from_raw.mgf	index=167986	DM_1.21041.21041.2	-1.0	SII_167987_1	1	true	1088.0626220703125	1088.0616455078125	2	LAPITSDPTEATAVGAVEASFK		210	235	2.4315651E-20	6.5514526E-13	0.0	0.0	1.414000527876837E-14	sw|P14618|KPYM_HUMAN_401_422_R_C;sw|P14618-3|KPYM_HUMAN_386_407_R_C	false
C:\Data\HUMAN\mgf\DM_from_raw.mgf	index=148587	DM_1.21753.21753.2	-1.0	SII_148588_1	1	true	858.4412231445312	858.4395141601562	2	AIFLADGNVFTTGFSR		141	144	2.4322483E-20	6.2993637E-13	0.0	0.0	1.3595921608420376E-14	sw|Q9ULV4|COR1C_HUMAN_224_239_R_M;sw|Q9ULV4-3|COR1C_HUMAN_277_292_R_M;sw|Q9ULV4-2|COR1C_HUMAN_230_245_R_M;tr|B4E3S0|B4E3S0_HUMAN_119_134_R_M	false
C:\Data\HUMAN\mgf\DM_from_raw.mgf	index=183299	DM_1.15306.15306.2	-1.0	SII_183300_1	1	true	972.0248413085938	972.0242919921875	2	DYQGPLKEHEVTIFVR	unknown modification:7;unknown modification:16	158	161	2.4524351E-20	6.351646E-13	0.0	0.0	1.3708762537466577E-14	tr|K7EIE7|K7EIE7_HUMAN_37_52_R_R;sw|P53396-2|ACLY_HUMAN_363_378_R_R;tr|B4E3P0|B4E3P0_HUMAN_102_117_R_R;sw|P53396|ACLY_HUMAN_363_378_R_R	false
C:\Data\HUMAN\mgf\DM_from_raw.mgf	index=16384	DM_1.20191.20191.2	-1.0	SII_16385_1	1	true	938.0587158203125	938.0601806640625	2	KEGGLGPLNIPLLADVTR	unknown modification:1;unknown modification:18	183	194	2.4714829E-20	6.4911845E-13	0.0	0.0	1.400992859132636E-14	tr|A6NIW5|A6NIW5_HUMAN_92_109_R_R;sw|P32119|PRDX2_HUMAN_92_109_R_R	false
C:\Data\HUMAN\mgf\DM_from_raw.mgf	index=130522	DM_1.23527.23527.2	-1.0	SII_130523_1	1	true	1319.133544921875	1319.1361083984375	2	NGDLTEGTAYTNAVGFMPNLSAYPK	unknown modification:25	139	159	2.4737597E-20	6.783904E-13	0.0	0.0	1.4641705317483007E-14	sw|P11818|SPIKE_ADE05_482_506_R_S	false
C:\Data\HUMAN\mgf\DM_from_raw.mgf	index=85179	DM_1.16772.16772.2	-1.0	SII_85180_1	1	true	985.9791259765625	985.978759765625	2	GTGGVDTAAVGGVFDVSNADR	unknown modification:21	232	256	2.4842785E-20	6.6525426E-13	0.0	0.0	1.435818790495889E-14	tr|H0YJG0|H0YJG0_HUMAN_119_139_R_L;sw|P12277|KCRB_HUMAN_321_341_R_L	false
C:\Data\HUMAN\mgf\DM_from_raw.mgf	index=136967	DM_1.8177.8177.2	-1.0	SII_136968_1	1	true	1182.5643310546875	1182.567138671875	2	NSSYVHGGLDSNGKPADAVYGQK		211	238	2.4951469E-20	6.763275E-13	0.0	0.0	1.4597181730622938E-14	sw|Q13283|G3BP1_HUMAN_37_59_K_E;tr|E5RH42|E5RH42_HUMAN_37_59_K_E;tr|E5RI46|E5RI46_HUMAN_37_59_K_E;tr|E5RIF8|E5RIF8_HUMAN_37_59_K_E;tr|E5RIZ6|E5RIZ6_HUMAN_47_69_K_E;tr|E5RJU8|E5RJU8_HUMAN_37_59_K_E;tr|Q5HYE9|Q5HYE9_HUMAN_37_59_K_E	false
C:\Data\HUMAN\mgf\DM_from_raw.mgf	index=203810	DM_1.15718.15718.2	-1.0	SII_203811_1	1	true	1154.5771484375	1154.57861328125	2	GQHVTGSPFQFTVGPLGEGGAHK		231	275	2.506943E-20	6.795249E-13	0.0	0.0	1.46661912398703E-14	sw|O75369-8|FLNB_HUMAN_2204_2226_R_V;sw|O75369-9|FLNB_HUMAN_2162_2184_R_V;sw|O75369-6|FLNB_HUMAN_2108_2130_R_V;sw|O75369-7|FLNB_HUMAN_1993_2015_R_V;sw|O75369-3|FLNB_HUMAN_2132_2154_R_V;sw|O75369-2|FLNB_HUMAN_2149_2171_R_V;tr|H7C5L4|H7C5L4_HUMAN_97_119_R_V;tr|E7EN95|E7EN95_HUMAN_1980_2002_R_V;sw|O75369|FLNB_HUMAN_2173_2195_R_V	false
C:\Data\HUMAN\mgf\DM_from_raw.mgf	index=126265	DM_1.18526.18526.2	-1.0	SII_126266_1	1	true	1121.040283203125	1121.0408935546875	2	DLYANTVLSGGTTMYPGIADR	Oxidation:14;unknown modification:21	229	257	2.5136507E-20	6.731197E-13	0.0	0.0	1.4527947758094108E-14	sw|P63261|ACTG_HUMAN_292_312_K_M;sw|P60709|ACTB_HUMAN_292_312_K_M	false
C:\Data\HUMAN\mgf\DM_from_raw.mgf	index=189175	DM_1.22164.22164.3	-1.0	SII_189176_1	1	true	817.3895874023438	817.3916625976562	3	FVHLLDQSDQDFQEELDLMK		94	106	2.5180384E-20	6.7006725E-13	0.0	0.0	1.4462066705832237E-14	sw|P46940|IQGA1_HUMAN_872_891_K_M;tr|H0YLE8|H0YLE8_HUMAN_300_319_K_M	false
C:\Data\HUMAN\mgf\DM_from_raw.mgf	index=123169	DM_1.14912.14912.2	-1.0	SII_123170_1	1	true	892.9221801757812	892.9195556640625	2	MSASDPNSSIFLTDTAK		175	179	2.526012E-20	6.5889975E-13	0.0	0.0	1.4221038465849786E-14	tr|H0YJP3|H0YJP3_HUMAN_103_119_K_Q;sw|P23381-2|SYWC_HUMAN_303_319_K_Q;sw|P23381|SYWC_HUMAN_350_366_K_Q	false
C:\Data\HUMAN\mgf\DM_from_raw.mgf	index=200883	DM_1.12301.12301.2	-1.0	SII_200884_1	1	true	1035.47412109375	1035.4764404296875	2	AYSDPSTGEPATYGELQQR		221	246	2.5376122E-20	6.709303E-13	0.0	0.0	1.4480693920743082E-14	sw|Q15149-4|PLEC_HUMAN_3180_3198_K_C;sw|Q15149-5|PLEC_HUMAN_3180_3198_K_C;sw|Q15149-6|PLEC_HUMAN_3184_3202_K_C;sw|Q15149-7|PLEC_HUMAN_3148_3166_K_C;sw|Q15149-8|PLEC_HUMAN_3158_3176_K_C;sw|Q15149-9|PLEC_HUMAN_3166_3184_K_C;sw|Q15149-2|PLEC_HUMAN_3207_3225_K_C;sw|Q15149-3|PLEC_HUMAN_3203_3221_K_C;sw|Q15149|PLEC_HUMAN_3317_3335_K_C	false
C:\Data\HUMAN\mgf\DM_from_raw.mgf	index=30638	DM_1.16049.16049.2	-1.0	SII_30639_1	1	true	1035.5474853515625	1035.5478515625	2	LKDPANFQYPAESVLAYK	unknown modification:2;unknown modification:18	197	212	2.5377326E-20	6.6651854E-13	0.0	0.0	1.438547487010283E-14	tr|H3BRK3|H3BRK3_HUMAN_60_77_K_E;sw|P15559-3|NQO1_HUMAN_60_77_K_E;sw|P15559-2|NQO1_HUMAN_60_77_K_E;tr|H3BNV2|H3BNV2_HUMAN_39_56_K_E;tr|B4DLR8|B4DLR8_HUMAN_60_77_K_E;sw|P15559|NQO1_HUMAN_60_77_K_E	false
C:\Data\HUMAN\mgf\DM_from_raw.mgf	index=26524	DM_1.11249.11249.2	-1.0	SII_26525_1	1	true	933.987060546875	933.9876098632812	2	SSQIGAVVSHQSSVIPDR		198	209	2.5576316E-20	6.717449E-13	0.0	0.0	1.4498275438924388E-14	tr|J3QQV6|J3QQV6_HUMAN_84_101_K_E;tr|B4E0V0|B4E0V0_HUMAN_69_86_K_E;tr|B4E1D7|B4E1D7_HUMAN_146_163_K_E;sw|Q9NVS9|PNPO_HUMAN_164_181_K_E	false
C:\Data\HUMAN\mgf\DM_from_raw.mgf	index=183976	DM_1.16096.16096.2	-1.0	SII_183977_1	1	true	952.4734497070312	952.4745483398438	2	KDDPVTNLNNAFEVAEK		202	217	2.5666573E-20	6.695019E-13	0.0	0.0	1.4449864752353477E-14	sw|O43707|ACTN4_HUMAN_217_233_R_Y;tr|K7EJH8|K7EJH8_HUMAN_18_34_R_Y	false
C:\Data\HUMAN\mgf\DM_from_raw.mgf	index=10089	DM_1.12715.12715.2	-1.0	SII_10090_1	1	true	980.5103759765625	980.5108642578125	2	VQASLAANTFTITGHAETK		198	215	2.5896248E-20	6.846822E-13	0.0	0.0	1.4777501286170858E-14	sw|P20290-2|BTF3_HUMAN_79_97_K_Q;tr|H0Y9Y1|H0Y9Y1_HUMAN_22_40_K_Q;tr|D6RDG3|D6RDG3_HUMAN_41_59_K_Q;sw|P20290|BTF3_HUMAN_123_141_K_Q	false
C:\Data\HUMAN\mgf\DM_from_raw.mgf	index=62982	DM_1.13081.13081.2	-1.0	SII_62983_1	1	true	921.4706420898438	921.4718627929688	2	IISNASCTTNCLAPLAK	Carbamidomethyl:7;Carbamidomethyl:11;unknown modification:17	167	174	2.6420428E-20	6.891659E-13	0.0	0.0	1.487427301839466E-14	sw|P04406-2|G3P_HUMAN_104_120_K_V;sw|P04406|G3P_HUMAN_146_162_K_V;tr|E7EUT5|E7EUT5_HUMAN_71_87_K_V	false
C:\Data\HUMAN\mgf\DM_from_raw.mgf	index=145969	DM_1.18696.18696.2	-1.0	SII_145970_1	1	true	976.96484375	976.9649047851562	2	TSIDAYDNFDNISLAQR	unknown modification:17	194	200	2.6725776E-20	6.971308E-13	0.0	0.0	1.5046179517489017E-14	tr|K7EJJ5|K7EJJ5_HUMAN_31_47_R_L;sw|Q00610|CLH1_HUMAN_1482_1498_R_L;tr|J3KS13|J3KS13_HUMAN_419_435_R_L;sw|Q00610-2|CLH1_HUMAN_1482_1498_R_L	false
C:\Data\HUMAN\mgf\DM_from_raw.mgf	index=178257	DM_1.9421.9421.2	-1.0	SII_178258_1	1	true	894.411376953125	894.4130859375	2	EGQGEGETQEAAAAAAAAR		190	202	2.722775E-20	7.198863E-13	0.0	0.0	1.5537311652247975E-14	sw|P58107|EPIPL_HUMAN_2614_2632_R_R;sw|P58107|EPIPL_HUMAN_3148_3166_R_R;sw|P58107|EPIPL_HUMAN_3682_3700_R_R;sw|P58107|EPIPL_HUMAN_4750_4768_R_R	false
C:\Data\HUMAN\mgf\DM_from_raw.mgf	index=146227	DM_1.18997.18997.2	-1.0	SII_146228_1	1	true	975.4313354492188	975.4317626953125	2	FGDYQCNSAMGISQMLK	Carbamidomethyl:6	159	164	2.7259323E-20	7.1104814E-13	0.0	0.0	1.5346557575732796E-14	sw|P54136-2|SYRC_HUMAN_38_54_K_T;sw|P54136|SYRC_HUMAN_110_126_K_T	false
C:\Data\HUMAN\mgf\DM_from_raw.mgf	index=140055	DM_1.11793.11793.2	-1.0	SII_140056_1	1	true	1009.9869384765625	1009.9894409179688	2	THSVNGITEEADPTIYSGK		222	255	2.7362017E-20	7.234363E-13	0.0	0.0	1.5613931330057486E-14	tr|E9PLT0|E9PLT0_HUMAN_452_470_K_V;sw|O75534-3|CSDE1_HUMAN_597_615_K_V;sw|O75534-2|CSDE1_HUMAN_551_569_K_V;tr|G5E9Q2|G5E9Q2_HUMAN_628_646_K_V;sw|O75534|CSDE1_HUMAN_582_600_K_V	false
C:\Data\HUMAN\mgf\DM_from_raw.mgf	index=43657	DM_1.12411.12411.2	-1.0	SII_43658_1	1	true	847.9515991210938	847.9503784179688	2	LIAPVAEEEATVPNNK		153	155	2.7450683E-20	7.109547E-13	0.0	0.0	1.5344540859480816E-14	tr|A8MW50|A8MW50_HUMAN_8_23_K_I;sw|P07195|LDHB_HUMAN_8_23_K_I;tr|F5H793|F5H793_HUMAN_8_23_K_I;tr|C9J7H8|C9J7H8_HUMAN_8_23_K_I	false
C:\Data\HUMAN\mgf\DM_from_raw.mgf	index=61174	DM_1.10967.10967.2	-1.0	SII_61175_1	1	true	892.9310913085938	892.9312744140625	2	KPEDVLDDDDAGSAPLK		191	198	2.7473628E-20	7.166382E-13	0.0	0.0	1.5467207884503453E-14	sw|P35613|BASI_HUMAN_350_366_R_S;sw|P35613-3|BASI_HUMAN_141_157_R_S;sw|P35613-4|BASI_HUMAN_170_186_R_S;sw|P35613-2|BASI_HUMAN_234_250_R_S	false
C:\Data\HUMAN\mgf\DM_from_raw.mgf	index=149061	DM_1.22306.22306.2	-1.0	SII_149062_1	1	true	1139.022705078125	1139.023681640625	2	WGDAGAEYVVESTGVFTTMEK		212	228	2.7535208E-20	7.3735343E-13	0.0	0.0	1.591430485586962E-14	sw|P04406-2|G3P_HUMAN_45_65_K_A;sw|P04406|G3P_HUMAN_87_107_K_A;tr|E7EUT5|E7EUT5_HUMAN_12_32_K_A	false
C:\Data\HUMAN\mgf\DM_from_raw.mgf	index=64041	DM_1.14320.14320.2	-1.0	SII_64042_1	1	true	958.9578247070312	958.9571533203125	2	VNEASGDGDGEDAVVILEK		188	208	2.764792E-20	7.309954E-13	0.0	0.0	1.5777079444572944E-14	sw|Q96C86|DCPS_HUMAN_68_86_K_T	false
C:\Data\HUMAN\mgf\DM_from_raw.mgf	index=129223	DM_1.21997.21997.2	-1.0	SII_129224_1	1	true	1254.5582275390625	1254.558349609375	2	IMQSSSEVGYDAMAGDFVNMVEK		217	238	2.7808074E-20	7.537578E-13	0.0	0.0	1.6268360502085955E-14	sw|P10809|CH60_HUMAN_494_516_K_G	false
C:\Data\HUMAN\mgf\DM_from_raw.mgf	index=125137	DM_1.17209.17209.2	-1.0	SII_125138_1	1	true	1114.065185546875	1114.0625	2	VTGALGFDSQGNMQLNVAGGLR	Oxidation:13;unknown modification:22	210	227	2.7858322E-20	7.505967E-13	0.0	0.0	1.6200134456022955E-14	sw|P11818|SPIKE_ADE05_239_260_K_I	false
C:\Data\HUMAN\mgf\DM_from_raw.mgf	index=109321	DM_1.22443.22443.2	-1.0	SII_109322_1	1	true	1343.6915283203125	1343.69482421875	2	LEQQVPVNQVFGQDEMIDVIGVTK		152	171	2.8239736E-20	7.699741E-13	0.0	0.0	1.6618357032019014E-14	tr|B5MCW2|B5MCW2_HUMAN_149_172_R_G;tr|H7C3M2|H7C3M2_HUMAN_233_256_R_G;tr|H7C422|H7C422_HUMAN_228_251_R_G;sw|P39023|RL3_HUMAN_201_224_R_G;tr|G5E9G0|G5E9G0_HUMAN_149_172_R_G	false
C:\Data\HUMAN\mgf\DM_from_raw.mgf	index=70425	DM_1.21791.21791.2	-1.0	SII_70426_1	1	true	969.48583984375	969.4827880859375	2	LPNFGFVVFDDSEPVQK		143	156	2.8426404E-20	7.4149096E-13	0.0	0.0	1.6003605198271643E-14	sw|Q13283|G3BP1_HUMAN_377_393_K_V;tr|F5H4D6|F5H4D6_HUMAN_195_211_K_V	false
C:\Data\HUMAN\mgf\DM_from_raw.mgf	index=124721	DM_1.16723.16723.2	-1.0	SII_124722_1	1	true	1090.03369140625	1090.0338134765625	2	FGQAATMEGIGAIGGTPPAFNR	Oxidation:7	210	230	2.8432227E-20	7.660596E-13	0.0	0.0	1.6533870347854133E-14	sw|Q15233-2|NONO_HUMAN_346_367_R_A;sw|Q15233|NONO_HUMAN_435_456_R_A	false
C:\Data\HUMAN\mgf\DM_from_raw.mgf	index=149461	DM_1.22773.22773.2	-1.0	SII_149462_1	1	true	1004.486572265625	1004.4871215820312	2	GWFDAEGQALDGVSISDLK		246	271	2.846194E-20	7.525177E-13	0.0	0.0	1.6241595414071428E-14	sw|P27694|RFA1_HUMAN_413_431_R_S;tr|I3L4R8|I3L4R8_HUMAN_169_187_R_S	false
C:\Data\HUMAN\mgf\DM_from_raw.mgf	index=88329	DM_1.20508.20508.2	-1.0	SII_88330_1	1	true	1498.7427978515625	1498.74267578125	2	ADHQPLTEASYVNLPTIALCNTDSPLR	Carbamidomethyl:20	174	196	2.8474526E-20	7.896994E-13	0.0	0.0	1.7044088336440402E-14	sw|P08865|RSSA_HUMAN_129_155_R_Y;tr|A6NE09|A6NE09_HUMAN_129_155_R_Y;tr|C9J9K3|C9J9K3_HUMAN_129_155_R_Y	false
C:\Data\HUMAN\mgf\DM_from_raw.mgf	index=128016	DM_1.20578.20578.3	-1.0	SII_128017_1	1	true	1084.1748046875	1084.1748046875	3	MMVDKDGDVTVTNDGATILSMMDVDHQIAK		91	113	2.862528E-20	8.0684954E-13	0.0	0.0	1.741423994240885E-14	tr|B7ZAR1|B7ZAR1_HUMAN_22_51_K_L;tr|E9PCA1|E9PCA1_HUMAN_39_68_K_L;sw|P48643|TCPE_HUMAN_60_89_K_L	false
C:\Data\HUMAN\mgf\DM_from_raw.mgf	index=116971	DM_1.7648.7648.2	-1.0	SII_116972_1	1	true	856.4097290039062	856.4054565429688	2	SADGSAPAGEGEGVTLQR	unknown modification:18	180	182	2.864633E-20	7.523768E-13	0.0	0.0	1.6238554368267663E-14	sw|Q01650|LAT1_HUMAN_31_48_K_N	false
C:\Data\HUMAN\mgf\DM_from_raw.mgf	index=169959	DM_1.23346.23346.2	-1.0	SII_169960_1	1	true	943.9606323242188	943.9608764648438	2	QQLNNMSFAEIIMGYK		161	169	2.8646654E-20	7.419295E-13	0.0	0.0	1.6013070210527016E-14	sw|P40763|STAT3_HUMAN_643_658_K_I;tr|G8JLH9|G8JLH9_HUMAN_545_560_K_I;tr|K7ENL3|K7ENL3_HUMAN_643_658_K_I;sw|P40763-2|STAT3_HUMAN_643_658_K_I	false
C:\Data\HUMAN\mgf\DM_from_raw.mgf	index=30685	DM_1.16104.16104.2	-1.0	SII_30686_1	1	true	1127.033203125	1127.03466796875	2	EKPSYDTETDPSEGLMNVLK		187	207	2.8667346E-20	7.628577E-13	0.0	0.0	1.6464763715071523E-14	sw|Q9HB71|CYBP_HUMAN_177_196_K_K;sw|Q9HB71-3|CYBP_HUMAN_134_153_K_K	false
C:\Data\HUMAN\mgf\DM_from_raw.mgf	index=108658	DM_1.21617.21617.2	-1.0	SII_108659_1	1	true	1111.586669921875	1111.5869140625	2	QLTVQMMQNPQILAALQER	unknown modification:19	243	260	2.8800762E-20	7.614759E-13	0.0	0.0	1.643494031484696E-14	sw|P55209|NP1L1_HUMAN_37_55_R_L;tr|H0YIV4|H0YIV4_HUMAN_31_49_R_L;tr|B3KNT8|B3KNT8_HUMAN_37_55_R_L;tr|F8W020|F8W020_HUMAN_37_55_R_L;tr|F8W0J6|F8W0J6_HUMAN_37_55_R_L;tr|F5H4R6|F5H4R6_HUMAN_37_55_R_L;tr|F8VUX1|F8VUX1_HUMAN_37_55_R_L;tr|F8VVB5|F8VVB5_HUMAN_37_55_R_L;tr|F8VY35|F8VY35_HUMAN_37_55_R_L;tr|F8VXI6|F8VXI6_HUMAN_37_55_R_L	false
C:\Data\HUMAN\mgf\DM_from_raw.mgf	index=144117	DM_1.16533.16533.2	-1.0	SII_144118_1	1	true	914.52197265625	914.5223388671875	2	IINEPTAAAIAYGLDKR	unknown modification:16;unknown modification:17	180	184	2.8830627E-20	7.5203494E-13	0.0	0.0	1.6231176001209646E-14	sw|P11021|GRP78_HUMAN_198_214_R_E	false
C:\Data\HUMAN\mgf\DM_from_raw.mgf	index=109144	DM_1.22224.22224.2	-1.0	SII_109145_1	1	true	1287.0909423828125	1287.093017578125	2	SFDSMISTNCTEELENAGVEVLK	Carbamidomethyl:10	204	235	2.9018898E-20	7.8657805E-13	0.0	0.0	1.6976720214938793E-14	tr|H0YBD4|H0YBD4_HUMAN_223_245_R_F;sw|P00390|GSHR_HUMAN_269_291_R_F;sw|P00390-2|GSHR_HUMAN_226_248_R_F;sw|P00390-4|GSHR_HUMAN_269_291_R_F	false
C:\Data\HUMAN\mgf\DM_from_raw.mgf	index=103668	DM_1.15689.15689.2	-1.0	SII_103669_1	1	true	939.4405517578125	939.4404907226562	2	SKGFGFVCFSSPEEATK	Carbamidomethyl:8	162	174	2.9037636E-20	7.5743464E-13	0.0	0.0	1.6347717768609087E-14	sw|Q9H361|PABP3_HUMAN_332_348_R_A;sw|P11940-2|PABP1_HUMAN_332_348_R_A;tr|E7EQV3|E7EQV3_HUMAN_287_303_R_A;tr|E7ERJ7|E7ERJ7_HUMAN_300_316_R_A;tr|H0YEU6|H0YEU6_HUMAN_59_75_R_A;sw|Q13310|PABP4_HUMAN_332_348_R_A;tr|H0YAR2|H0YAR2_HUMAN_201_217_R_A;tr|H0YB86|H0YB86_HUMAN_23_39_R_A;tr|H0Y5F5|H0Y5F5_HUMAN_234_250_R_A;sw|Q13310-2|PABP4_HUMAN_332_348_R_A;sw|Q13310-3|PABP4_HUMAN_332_348_R_A;sw|P11940|PABP1_H…	false
C:\Data\HUMAN\mgf\DM_from_raw.mgf	index=201835	DM_1.13413.13413.2	-1.0	SII_201836_1	1	true	1032.9827880859375	1032.9847412109375	2	EELQSGVDAANSAAQQYQR		221	233	2.9250922E-20	7.7337784E-13	0.0	0.0	1.6691819979102772E-14	sw|P46940|IQGA1_HUMAN_369_387_K_R	false
C:\Data\HUMAN\mgf\DM_from_raw.mgf	index=150076	DM_1.23490.23490.2	-1.0	SII_150077_1	1	true	1133.5865478515625	1134.08935546875	2	SINPDEAVAYGAAVQAAILSGDK	unknown modification:23	231	258	2.9252376E-20	7.929067E-13	0.0	0.0	1.7113311517465317E-14	tr|A8K7Q2|A8K7Q2_HUMAN_126_148_K_S;tr|E9PKE3|E9PKE3_HUMAN_343_365_K_S;tr|E9PNE6|E9PNE6_HUMAN_216_238_K_S;sw|P11142-2|HSP7C_HUMAN_362_384_K_S;sw|P11142|HSP7C_HUMAN_362_384_K_S	false
C:\Data\HUMAN\mgf\DM_from_raw.mgf	index=55602	DM_1.4376.4376.2	-1.0	SII_55603_1	1	true	858.4426879882812	858.4398193359375	2	LLSDATVEKDESHAGK	unknown modification:9;unknown modification:16	135	141	2.9322402E-20	7.5943104E-13	0.0	0.0	1.6390806085448217E-14	sw|Q14320|FA50A_HUMAN_290_305_R_V	false
C:\Data\HUMAN\mgf\DM_from_raw.mgf	index=189793	DM_1.22885.22885.2	-1.0	SII_189794_1	1	true	1009.5349731445312	1009.5359497070312	2	IIGLDQVAGMSETALPGAFK		211	232	2.953247E-20	7.8587923E-13	0.0	0.0	1.696163757740447E-14	sw|P35579-2|MYH9_HUMAN_482_501_R_T;sw|P35579|MYH9_HUMAN_618_637_R_T	false
C:\Data\HUMAN\mgf\DM_from_raw.mgf	index=176629	DM_1.7520.7520.2	-1.0	SII_176630_1	1	true	909.4166870117188	909.4173583984375	2	EGQGEGETQEAAAATAAAR		170	184	2.9540054E-20	7.810224E-13	0.0	0.0	1.6856812577467693E-14	sw|P58107|EPIPL_HUMAN_4216_4234_R_R	false
C:\Data\HUMAN\mgf\DM_from_raw.mgf	index=49132	DM_1.18799.18799.2	-1.0	SII_49133_1	1	true	1089.5211181640625	1089.52099609375	2	GDVAEGDLIEHFSQFGTVEK		203	218	2.9551512E-20	7.86386E-13	0.0	0.0	1.6972575198284337E-14	sw|Q13151|ROA0_HUMAN_107_126_K_A	false
C:\Data\HUMAN\mgf\DM_from_raw.mgf	index=66706	DM_1.17436.17436.2	-1.0	SII_66707_1	1	true	985.4622192382812	985.46240234375	2	ANCIDSTASAEAVFASEVK	Carbamidomethyl:3	228	242	2.987888E-20	7.899807E-13	0.0	0.0	1.7050159636544013E-14	sw|P22087|FBRL_HUMAN_266_284_K_K;tr|M0R299|M0R299_HUMAN_181_199_K_K;tr|M0R2Q4|M0R2Q4_HUMAN_242_260_K_K;tr|M0QXL5|M0QXL5_HUMAN_204_222_K_K	false
C:\Data\HUMAN\mgf\DM_from_raw.mgf	index=47563	DM_1.16969.16969.2	-1.0	SII_47564_1	1	true	984.9730834960938	984.9725341796875	2	DATNVGDEGGFAPNILENK	unknown modification:19	205	221	2.988453E-20	7.901301E-13	0.0	0.0	1.7053384137914362E-14	sw|P06733-2|ENOA_HUMAN_110_128_K_E;sw|P06733|ENOA_HUMAN_203_221_K_E	false
C:\Data\HUMAN\mgf\DM_from_raw.mgf	index=70991	DM_1.22454.22454.2	-1.0	SII_70992_1	1	true	1119.115478515625	1119.115966796875	2	MSVQPTVSLGGFEITPPVVLR	unknown modification:21	230	247	3.0199663E-20	8.087038E-13	0.0	0.0	1.7454260450514503E-14	tr|E5RI98|E5RI98_HUMAN_17_37_K_L;sw|P06748|NPM_HUMAN_81_101_K_L;sw|P06748-2|NPM_HUMAN_81_101_K_L;sw|P06748-3|NPM_HUMAN_81_101_K_L	false
C:\Data\HUMAN\mgf\DM_from_raw.mgf	index=206473	DM_1.18827.18827.2	-1.0	SII_206474_1	1	true	1148.0860595703125	1148.08837890625	2	STVLTPMFVETQASQGTLQTR		207	222	3.027323E-20	8.1067385E-13	0.0	0.0	1.7496780055097214E-14	sw|P78527|PRKDC_HUMAN_2599_2619_R_T;tr|E7EUY0|E7EUY0_HUMAN_2598_2618_R_T;sw|P78527-2|PRKDC_HUMAN_2599_2619_R_T	false
C:\Data\HUMAN\mgf\DM_from_raw.mgf	index=149843	DM_1.23219.23219.2	-1.0	SII_149844_1	1	true	962.0299072265625	962.029541015625	2	EVLTGNDEVIGQVLSTLK	unknown modification:18	162	165	3.0477777E-20	8.0047844E-13	0.0	0.0	1.7276732441199786E-14	sw|Q15904|VAS1_HUMAN_194_211_R_S	false
C:\Data\HUMAN\mgf\DM_from_raw.mgf	index=93021	DM_1.3090.3090.2	-1.0	SII_93022_1	1	true	820.8679809570312	820.8690795898438	2	HSGPNSADSANDGFVR	unknown modification:16	146	152	3.052745E-20	7.9064094E-13	0.0	0.0	1.706440960163611E-14	sw|P52597|HNRPF_HUMAN_99_114_K_L	false
C:\Data\HUMAN\mgf\DM_from_raw.mgf	index=164913	DM_1.17444.17444.2	-1.0	SII_164914_1	1	true	1085.5335693359375	1085.53369140625	2	EIYCPAPPQIDNGIIQGER	Carbamidomethyl:4	202	223	3.053315E-20	8.0727927E-13	0.0	0.0	1.7423514808365212E-14	tr|H3BLV0|H3BLV0_HUMAN_232_250_R_D;tr|E9PSH2|E9PSH2_HUMAN_222_240_R_D;sw|P08174|DAF_HUMAN_222_240_R_D;sw|P08174-7|DAF_HUMAN_222_240_R_D;sw|P08174-2|DAF_HUMAN_222_240_R_D;sw|P08174-6|DAF_HUMAN_222_240_R_D;sw|P08174-5|DAF_HUMAN_222_240_R_D;sw|P08174-4|DAF_HUMAN_222_240_R_D;sw|P08174-3|DAF_HUMAN_222_240_R_D;tr|B1AP15|B1AP15_HUMAN_158_176_R_D;tr|B1AP13|B1AP13_HUMAN_222_240_R_D	false
C:\Data\HUMAN\mgf\DM_from_raw.mgf	index=165156	DM_1.17728.17728.2	-1.0	SII_165157_1	1	true	1010.5391235351562	1010.5397338867188	2	ILATPPQEDAPSVDIANIR		190	203	3.0666865E-20	8.1081463E-13	0.0	0.0	1.7499818510940036E-14	sw|P29401-2|TKT_HUMAN_292_310_K_M;tr|E9PFF2|E9PFF2_HUMAN_284_302_K_M;tr|B4E022|B4E022_HUMAN_237_255_K_M;sw|P29401|TKT_HUMAN_284_302_K_M	false
C:\Data\HUMAN\mgf\DM_from_raw.mgf	index=149045	DM_1.22287.22287.2	-1.0	SII_149046_1	1	true	1088.0101318359375	1088.0067138671875	2	DSQSWIGGNNEPLTGFTWR	unknown modification:19	212	239	3.0884672E-20	8.165733E-13	0.0	0.0	1.7624107930661528E-14	sw|Q8NHH9-2|ATLA2_HUMAN_122_140_K_G;sw|Q8NHH9-4|ATLA2_HUMAN_104_122_K_G;tr|C9JC25|C9JC25_HUMAN_159_177_K_G;tr|B7Z7X8|B7Z7X8_HUMAN_104_122_K_G;sw|Q8NHH9|ATLA2_HUMAN_122_140_K_G	false
C:\Data\HUMAN\mgf\DM_from_raw.mgf	index=130082	DM_1.23006.23006.2	-1.0	SII_130083_1	1	true	1130.576416015625	1130.5780029296875	2	SINPDEAVAYGAAVQAAILSGDK		224	252	3.1015693E-20	8.4070267E-13	0.0	0.0	1.8144892312392924E-14	tr|A8K7Q2|A8K7Q2_HUMAN_126_148_K_S;tr|E9PKE3|E9PKE3_HUMAN_343_365_K_S;tr|E9PNE6|E9PNE6_HUMAN_216_238_K_S;sw|P11142-2|HSP7C_HUMAN_362_384_K_S;sw|P11142|HSP7C_HUMAN_362_384_K_S	false
C:\Data\HUMAN\mgf\DM_from_raw.mgf	index=121951	DM_1.13490.13490.2	-1.0	SII_121952_1	1	true	863.9251098632812	863.9227905273438	2	TATANGFQMVTSGVQSK		158	170	3.102787E-20	8.0934917E-13	0.0	0.0	1.7468189476280112E-14	sw|Q969V3|NCLN_HUMAN_178_194_R_A;sw|Q969V3-2|NCLN_HUMAN_178_194_R_A;tr|K7ENM2|K7ENM2_HUMAN_66_82_R_A;tr|K7EMW4|K7EMW4_HUMAN_104_120_R_A	false
C:\Data\HUMAN\mgf\DM_from_raw.mgf	index=110573	DM_1.24004.24004.2	-1.0	SII_110574_1	1	true	1126.5682373046875	1126.5697021484375	2	SQDAEVGDGTTSVTLLAAEFLK		239	273	3.1078985E-20	8.3737216E-13	0.0	0.0	1.8073009888972826E-14	sw|Q99832|TCPH_HUMAN_85_106_K_Q;tr|F8WAM2|F8WAM2_HUMAN_41_62_K_Q;sw|Q99832-3|TCPH_HUMAN_41_62_K_Q	false
C:\Data\HUMAN\mgf\DM_from_raw.mgf	index=106861	DM_1.19447.19447.2	-1.0	SII_106862_1	1	true	1135.0614013671875	1135.0625	2	GGMGSGGLATGIAGGLAGMGGIQNEK	unknown modification:26	237	261	3.1361674E-20	8.6493497E-13	0.0	0.0	1.866789823312064E-14	tr|F8VZY9|F8VZY9_HUMAN_56_81_R_E;sw|P05783|K1C18_HUMAN_56_81_R_E	false
C:\Data\HUMAN\mgf\DM_from_raw.mgf	index=40043	DM_1.8173.8173.2	-1.0	SII_40044_1	1	true	949.4979248046875	949.4976196289062	2	IFVGGIKEDTEEHHLR	unknown modification:7;unknown modification:16	176	181	3.1539014E-20	8.1683976E-13	0.0	0.0	1.7629858938928885E-14	sw|P09651|ROA1_HUMAN_107_122_K_D;sw|Q32P51|RA1L2_HUMAN_107_122_K_D;tr|F8W6I7|F8W6I7_HUMAN_107_122_K_D;tr|F8VTQ5|F8VTQ5_HUMAN_58_73_K_D;tr|F8VYN5|F8VYN5_HUMAN_62_77_K_D;tr|F8VZ49|F8VZ49_HUMAN_126_141_K_D;sw|P09651-2|ROA1_HUMAN_107_122_K_D;sw|P09651-3|ROA1_HUMAN_107_122_K_D	false
C:\Data\HUMAN\mgf\DM_from_raw.mgf	index=40043	DM_1.8173.8173.2	-1.0	SII_40044_2	2	true	949.4979248046875	949.4976196289062	2	LFVGGIKEDTEEHHLR	unknown modification:7;unknown modification:16	176	181	3.1539014E-20	8.1683976E-13	0.0	0.0	1.7629858938928885E-14	sw|P22626-2|ROA2_HUMAN_102_117_K_D;sw|P22626|ROA2_HUMAN_114_129_K_D	false
C:\Data\HUMAN\mgf\DM_from_raw.mgf	index=46095	DM_1.15255.15255.2	-1.0	SII_46096_1	1	true	965.4767456054688	965.4761962890625	2	GLLSDSMTDVPVDTGVAAR	Oxidation:7;unknown modification:19	159	164	3.191102E-20	8.437093E-13	0.0	0.0	1.8209784431235856E-14	sw|O43399|TPD54_HUMAN_16_34_K_T;sw|O43399-2|TPD54_HUMAN_16_34_K_T;sw|O43399-3|TPD54_HUMAN_16_34_K_T;sw|O43399-4|TPD54_HUMAN_16_34_K_T;sw|O43399-5|TPD54_HUMAN_16_34_K_T;sw|O43399-7|TPD54_HUMAN_16_34_K_T	false
C:\Data\HUMAN\mgf\DM_from_raw.mgf	index=8401	DM_1.10738.10738.3	-1.0	SII_8402_1	1	true	902.4088745117188	902.4099731445312	3	FNAHGDANTIVCNSKDGGAWGTEQR	Carbamidomethyl:12	105	123	3.191933E-20	8.753384E-13	0.0	0.0	1.889243554430762E-14	sw|P09382|LEG1_HUMAN_50_74_R_E	false
C:\Data\HUMAN\mgf\DM_from_raw.mgf	index=70801	DM_1.22232.22232.2	-1.0	SII_70802_1	1	true	1024.979736328125	1024.981201171875	2	FYQAEMEELDFISAVEK		183	199	3.2379103E-20	8.4459544E-13	0.0	0.0	1.8228909997797578E-14	sw|P35237|SPB6_HUMAN_113_129_K_S	false
C:\Data\HUMAN\mgf\DM_from_raw.mgf	index=17457	DM_1.21595.21595.2	-1.0	SII_17458_1	1	true	872.4132690429688	872.4155883789062	2	AMGIMNSFVNDIFER		159	161	3.242647E-20	8.3361123E-13	0.0	0.0	1.799183770732096E-14	sw|O60814|H2B1K_HUMAN_59_73_K_I;sw|Q93079|H2B1H_HUMAN_59_73_K_I;sw|P33778|H2B1B_HUMAN_59_73_K_I;sw|Q8N257|H2B3B_HUMAN_59_73_K_I;sw|Q16778|H2B2E_HUMAN_59_73_K_I;sw|P62807|H2B1C_HUMAN_59_73_K_I;tr|U3KQK0|U3KQK0_HUMAN_59_73_K_I;sw|P23527|H2B1O_HUMAN_59_73_K_I;sw|Q5QNW6|H2B2F_HUMAN_59_73_K_I;sw|Q99879|H2B1M_HUMAN_59_73_K_I;sw|Q99877|H2B1N_HUMAN_59_73_K_I;sw|Q99880|H2B1L_HUMAN_59_73_K_I;sw|P58876|H2B1…	false
C:\Data\HUMAN\mgf\DM_from_raw.mgf	index=17325	DM_1.21395.21395.2	-1.0	SII_17326_1	1	true	1205.1278076171875	1205.1304931640625	2	LLDFGSLSNLQVTQPTVGMNFK		181	197	3.2533185E-20	8.765532E-13	0.0	0.0	1.891865458222396E-14	sw|P08708|RS17_HUMAN_108_129_K_T;sw|P0CW22|RS17L_HUMAN_108_129_K_T	false
C:\Data\HUMAN\mgf\DM_from_raw.mgf	index=70995	DM_1.22458.22458.2	-1.0	SII_70996_1	1	true	1096.569091796875	1096.5693359375	2	TWTLCGTPEYLAPEIILSK	Carbamidomethyl:5	200	211	3.2607373E-20	8.621205E-13	0.0	0.0	1.8607153505063023E-14	sw|P22694|KAPCB_HUMAN_196_214_R_G;sw|P22612|KAPCG_HUMAN_196_214_R_G;sw|P22694-10|KAPCB_HUMAN_166_184_R_G;sw|P17612-2|KAPCA_HUMAN_188_206_R_G;sw|P22694-9|KAPCB_HUMAN_203_221_R_G;sw|P22694-8|KAPCB_HUMAN_196_214_R_G;sw|P22694-7|KAPCB_HUMAN_200_218_R_G;sw|P22694-6|KAPCB_HUMAN_202_220_R_G;sw|P22694-5|KAPCB_HUMAN_199_217_R_G;sw|P22694-4|KAPCB_HUMAN_183_201_R_G;sw|P22694-3|KAPCB_HUMAN_184_202_R_G;sw|P22…	false
C:\Data\HUMAN\mgf\DM_from_raw.mgf	index=148852	DM_1.22062.22062.2	-1.0	SII_148853_1	1	true	1004.4852905273438	1004.4860229492188	2	AIMTYVSSFYHAFSGAQK		213	237	3.3084378E-20	8.689391E-13	0.0	0.0	1.875431940227765E-14	sw|O43707|ACTN4_HUMAN_256_273_K_A;tr|H9KV75|H9KV75_HUMAN_172_189_K_A;tr|G3V2N5|G3V2N5_HUMAN_216_233_K_A;tr|G3V2W4|G3V2W4_HUMAN_172_189_K_A;sw|P12814-4|ACTN1_HUMAN_237_254_K_A;sw|P12814-3|ACTN1_HUMAN_237_254_K_A;sw|P12814-2|ACTN1_HUMAN_237_254_K_A;sw|P12814|ACTN1_HUMAN_237_254_K_A	false
C:\Data\HUMAN\mgf\DM_from_raw.mgf	index=82384	DM_1.13503.13503.2	-1.0	SII_82385_1	1	true	959.4122314453125	959.4114990234375	2	HIFSEDTSDFSGMSETK		221	236	3.3103577E-20	8.6349303E-13	0.0	0.0	1.8636776830804964E-14	sw|P36952|SPB5_HUMAN_295_311_K_G	false
C:\Data\HUMAN\mgf\DM_from_raw.mgf	index=161364	DM_1.13298.13298.2	-1.0	SII_161365_1	1	true	910.9404296875	910.9407348632812	2	NVLGHMQQGGAPSPFDR	unknown modification:17	167	176	3.3207117E-20	8.661939E-13	0.0	0.0	1.8695069729172675E-14	sw|Q01813-2|K6PP_HUMAN_659_675_K_N;tr|H0Y757|H0Y757_HUMAN_20_36_K_N;sw|Q01813|K6PP_HUMAN_667_683_K_N;tr|B1APP8|B1APP8_HUMAN_85_101_K_N	false
C:\Data\HUMAN\mgf\DM_from_raw.mgf	index=86644	DM_1.18488.18488.3	-1.0	SII_86645_1	1	true	834.1375732421875	834.1380004882812	3	LKDLEALLNSKEAALSTALSEKR		100	109	3.3411712E-20	9.056485E-13	0.0	0.0	1.9546618670046786E-14	sw|P02545|LMNA_HUMAN_134_156_R_T;tr|H0YAB0|H0YAB0_HUMAN_51_73_R_T;tr|Q5TCI8|Q5TCI8_HUMAN_53_75_R_T;sw|P02545-2|LMNA_HUMAN_134_156_R_T;sw|P02545-3|LMNA_HUMAN_134_156_R_T;sw|P02545-4|LMNA_HUMAN_22_44_R_T;sw|P02545-5|LMNA_HUMAN_35_57_R_T;sw|P02545-6|LMNA_HUMAN_134_156_R_T	false
C:\Data\HUMAN\mgf\DM_from_raw.mgf	index=159596	DM_1.11226.11226.2	-1.0	SII_159597_1	1	true	907.4586791992188	907.4603271484375	2	AIGVLTSGGDAQGMNAAVR	Oxidation:14;unknown modification:19	229	245	3.351685E-20	8.8616663E-13	0.0	0.0	1.9126141317222345E-14	sw|Q01813|K6PP_HUMAN_26_44_K_A;sw|P17858|K6PL_HUMAN_17_35_K_A	false
C:\Data\HUMAN\mgf\DM_from_raw.mgf	index=87346	DM_1.19315.19315.2	-1.0	SII_87347_1	1	true	1283.5880126953125	1283.5909423828125	2	LCYVALDFEQEMATAASSSSLEK	Carbamidomethyl:2;Oxidation:12	200	216	3.3735686E-20	9.1443E-13	0.0	0.0	1.9736149853338113E-14	sw|P63261|ACTG_HUMAN_216_238_K_S;sw|Q6S8J3|POTEE_HUMAN_916_938_K_S;sw|P60709|ACTB_HUMAN_216_238_K_S;tr|I3L4N8|I3L4N8_HUMAN_207_229_K_S	false
C:\Data\HUMAN\mgf\DM_from_raw.mgf	index=189578	DM_1.22634.22634.2	-1.0	SII_189579_1	1	true	1048.062744140625	1048.0653076171875	2	VLQLINDNTATALSYGVFR		239	258	3.3948578E-20	8.9758127E-13	0.0	0.0	1.937250358176081E-14	sw|Q9Y4L1|HYOU1_HUMAN_199_217_K_R;tr|E9PL22|E9PL22_HUMAN_199_217_K_R;tr|E9PJ21|E9PJ21_HUMAN_199_217_K_R;tr|B7Z909|B7Z909_HUMAN_112_130_K_R;tr|J3KTF1|J3KTF1_HUMAN_199_217_K_R	false
C:\Data\HUMAN\mgf\DM_from_raw.mgf	index=187352	DM_1.20036.20036.2	-1.0	SII_187353_1	1	true	861.9688110351562	861.9685668945312	2	VVAPGLVDCYINLGAR	Carbamidomethyl:9;unknown modification:16	176	190	3.4270613E-20	8.8758645E-13	0.0	0.0	1.915678530340474E-14	sw|P04133|CAPSH_ADE05_508_523_R_W	false
C:\Data\HUMAN\mgf\DM_from_raw.mgf	index=70815	DM_1.22248.22248.2	-1.0	SII_70816_1	1	true	931.4884033203125	931.4884033203125	2	TWIEGLTGLSIGPDFQK		180	182	3.4283706E-20	8.9427624E-13	0.0	0.0	1.9301171093380313E-14	sw|Q99439-2|CNN2_HUMAN_36_52_R_G;tr|B4DDF4|B4DDF4_HUMAN_36_52_R_G;tr|B4DUT8|B4DUT8_HUMAN_36_52_R_G;sw|Q99439|CNN2_HUMAN_36_52_R_G;tr|K7ES69|K7ES69_HUMAN_36_52_R_G	false
C:\Data\HUMAN\mgf\DM_from_raw.mgf	index=201836	DM_1.13414.13414.2	-1.0	SII_201837_1	1	true	1037.98681640625	1037.987060546875	2	EELQSGVDAANSAAQQYQR	unknown modification:19	218	245	3.4299332E-20	9.0685505E-13	0.0	0.0	1.9572659648148494E-14	sw|P46940|IQGA1_HUMAN_369_387_K_R	false
C:\Data\HUMAN\mgf\DM_from_raw.mgf	index=16273	DM_1.20053.20053.2	-1.0	SII_16274_1	1	true	983.4867553710938	983.4864501953125	2	ETKDTDIVDEAIYYFK	unknown modification:3;unknown modification:16	223	228	3.4303794E-20	8.8844573E-13	0.0	0.0	1.9175331150376053E-14	sw|O15145|ARPC3_HUMAN_35_50_R_A;tr|F8VR50|F8VR50_HUMAN_27_42_R_A;tr|C9JZD1|C9JZD1_HUMAN_35_50_R_A	false
C:\Data\HUMAN\mgf\DM_from_raw.mgf	index=156826	DM_1.7969.7969.2	-1.0	SII_156827_1	1	true	892.462890625	892.4633178710938	2	AALAHSEEVTASQVAATK		162	166	3.4398542E-20	9.034548E-13	0.0	0.0	1.9499272025762077E-14	sw|Q15149-4|PLEC_HUMAN_2607_2624_R_T;sw|Q15149-5|PLEC_HUMAN_2607_2624_R_T;sw|Q15149-6|PLEC_HUMAN_2611_2628_R_T;sw|Q15149-7|PLEC_HUMAN_2575_2592_R_T;sw|Q15149-8|PLEC_HUMAN_2585_2602_R_T;sw|Q15149-9|PLEC_HUMAN_2593_2610_R_T;sw|Q15149-2|PLEC_HUMAN_2634_2651_R_T;sw|Q15149-3|PLEC_HUMAN_2630_2647_R_T;tr|H0YDN1|H0YDN1_HUMAN_177_194_R_T;sw|Q15149|PLEC_HUMAN_2744_2761_R_T	false
C:\Data\HUMAN\mgf\DM_from_raw.mgf	index=149142	DM_1.22400.22400.2	-1.0	SII_149143_1	1	true	1074.5389404296875	1074.537841796875	2	LTPFALSNAEDLDADLISDK		233	255	3.445586E-20	9.16894E-13	0.0	0.0	1.9789330384640264E-14	sw|P03265|DNB2_ADE05_415_434_K_S	false
C:\Data\HUMAN\mgf\DM_from_raw.mgf	index=200568	DM_1.11933.11933.2	-1.0	SII_200569_1	1	true	1294.13037109375	1294.1324462890625	2	KTHIQDNHDGTYTVAYVPDVTGR		210	224	3.5026074E-20	9.494069E-13	0.0	0.0	2.0491056560035422E-14	sw|P21333|FLNA_HUMAN_1593_1615_K_Y;sw|P21333-2|FLNA_HUMAN_1593_1615_K_Y;tr|Q5HY54|Q5HY54_HUMAN_1593_1615_K_Y	false
C:\Data\HUMAN\mgf\DM_from_raw.mgf	index=203409	DM_1.15250.15250.2	-1.0	SII_203410_1	1	true	1067.5169677734375	1067.5167236328125	2	ASVPTIQDQASAMQLSQCAK	Carbamidomethyl:18	205	218	3.5050476E-20	9.327172E-13	0.0	0.0	2.0130842634193913E-14	sw|Q9Y490|TLN1_HUMAN_1006_1025_K_N;tr|Q5TCU6|Q5TCU6_HUMAN_1006_1025_K_N	false
C:\Data\HUMAN\mgf\DM_from_raw.mgf	index=187692	DM_1.20433.20433.2	-1.0	SII_187693_1	1	true	1155.5877685546875	1155.5914306640625	2	EAFLNTEDKGDSLDSVEALIK	unknown modification:9;unknown modification:21	177	193	3.5095735E-20	9.398135E-13	0.0	0.0	2.0284002132683945E-14	sw|Q13813-2|SPTN1_HUMAN_1465_1485_R_K;sw|Q13813-3|SPTN1_HUMAN_1445_1465_R_K;sw|Q13813|SPTN1_HUMAN_1465_1485_R_K;tr|A6NG51|A6NG51_HUMAN_1465_1485_R_K	false
C:\Data\HUMAN\mgf\DM_from_raw.mgf	index=12671	DM_1.15751.15751.2	-1.0	SII_12672_1	1	true	1141.57861328125	1141.58154296875	2	GVVPLAGTNGETTTQGLDGLSER	unknown modification:23	199	233	3.5349586E-20	9.58176E-13	0.0	0.0	2.0680320114029616E-14	sw|P04075-2|ALDOA_HUMAN_166_188_K_C;tr|H3BPS8|H3BPS8_HUMAN_166_188_K_C;tr|H3BQN4|H3BQN4_HUMAN_112_134_K_C;tr|H3BR04|H3BR04_HUMAN_101_123_K_C;tr|H3BMQ8|H3BMQ8_HUMAN_101_123_K_C;tr|H3BUH7|H3BUH7_HUMAN_112_134_K_C;tr|H3BU78|H3BU78_HUMAN_57_79_K_C;sw|P04075|ALDOA_HUMAN_112_134_K_C;tr|J3KPS3|J3KPS3_HUMAN_112_134_K_C	false
C:\Data\HUMAN\mgf\DM_from_raw.mgf	index=68610	DM_1.19665.19665.2	-1.0	SII_68611_1	1	true	1038.9791259765625	1038.9796142578125	2	EYQLNDSAAYYLNDLER		248	262	3.5645368E-20	9.297947E-13	0.0	0.0	2.0067766293800022E-14	sw|P04899|GNAI2_HUMAN_146_162_R_I;tr|B3KTZ0|B3KTZ0_HUMAN_130_146_R_I;tr|F5GZL8|F5GZL8_HUMAN_65_81_R_I;tr|B4E2X5|B4E2X5_HUMAN_94_110_R_I;sw|P04899-3|GNAI2_HUMAN_109_125_R_I;sw|P04899-4|GNAI2_HUMAN_146_162_R_I;sw|P04899-2|GNAI2_HUMAN_130_146_R_I	false
C:\Data\HUMAN\mgf\DM_from_raw.mgf	index=184656	DM_1.16890.16890.2	-1.0	SII_184657_1	1	true	1147.5989990234375	1147.6038818359375	2	YTPVQQGPVGVNVTYGGDPIPK	unknown modification:22	212	227	3.5687735E-20	9.615474E-13	0.0	0.0	2.075308506664003E-14	sw|P21333|FLNA_HUMAN_937_958_K_S;sw|P21333-2|FLNA_HUMAN_937_958_K_S;tr|Q5HY54|Q5HY54_HUMAN_937_958_K_S	false
C:\Data\HUMAN\mgf\DM_from_raw.mgf	index=77247	DM_1.7443.7443.2	-1.0	SII_77248_1	1	true	856.4097290039062	856.4080200195312	2	SADGSAPAGEGEGVTLQR	unknown modification:18	163	166	3.5730283E-20	9.38432E-13	0.0	0.0	2.0254185207361738E-14	sw|Q01650|LAT1_HUMAN_31_48_K_N	false
C:\Data\HUMAN\mgf\DM_from_raw.mgf	index=139242	DM_1.10844.10844.2	-1.0	SII_139243_1	1	true	1188.0872802734375	1188.0936279296875	2	ASASGSGAQVGGPISSGSSASSVTVTR	unknown modification:27	233	267	3.5797068E-20	9.927795E-13	0.0	0.0	2.1427167725601836E-14	sw|P02545|LMNA_HUMAN_598_624_K_S;sw|P02545-3|LMNA_HUMAN_568_594_K_S;sw|P02545-4|LMNA_HUMAN_486_512_K_S;sw|P02545-5|LMNA_HUMAN_499_525_K_S	false
C:\Data\HUMAN\mgf\DM_from_raw.mgf	index=207703	DM_1.20263.20263.2	-1.0	SII_207704_1	1	true	1017.532470703125	1017.5344848632812	2	IIGLDQVAGMSETALPGAFK	Oxidation:10	212	233	3.5907988E-20	9.555361E-13	0.0	0.0	2.062334313164952E-14	sw|P35579-2|MYH9_HUMAN_482_501_R_T;sw|P35579|MYH9_HUMAN_618_637_R_T	false
C:\Data\HUMAN\mgf\DM_from_raw.mgf	index=146158	DM_1.18916.18916.2	-1.0	SII_146159_1	1	true	1212.614990234375	1212.6204833984375	2	AMQDAEVSKSDIGEVILVGGMTR	unknown modification:9;unknown modification:23	246	258	3.5972718E-20	9.750664E-13	0.0	0.0	2.1044865749543345E-14	sw|P38646|GRP75_HUMAN_369_391_K_M;tr|H0YBG6|H0YBG6_HUMAN_74_96_K_M	false
C:\Data\HUMAN\mgf\DM_from_raw.mgf	index=27481	DM_1.12366.12366.2	-1.0	SII_27482_1	1	true	1018.4400024414062	1018.44140625	2	FDYSGVGSSDGNSEESTLGK		238	269	3.6006936E-20	9.581692E-13	0.0	0.0	2.068017334957635E-14	sw|Q9NUJ1|ABHDA_HUMAN_110_129_R_W;tr|C9IZX5|C9IZX5_HUMAN_110_129_R_W	false
C:\Data\HUMAN\mgf\DM_from_raw.mgf	index=141987	DM_1.14048.14048.2	-1.0	SII_141988_1	1	true	922.8851928710938	922.8854370117188	2	YDAFGEDSSSAMGVENR	unknown modification:17	185	190	3.6233677E-20	9.451405E-13	0.0	0.0	2.0398974815413877E-14	sw|Q9Y2X3|NOP58_HUMAN_372_388_R_A	false
C:\Data\HUMAN\mgf\DM_from_raw.mgf	index=26445	DM_1.11157.11157.2	-1.0	SII_26446_1	1	true	1071.03076171875	1071.0311279296875	2	TCTTVAFTQVNSEDKGALAK	Carbamidomethyl:2	196	220	3.6265957E-20	9.650619E-13	0.0	0.0	2.0828938547671448E-14	tr|Q5T8U2|Q5T8U2_HUMAN_83_102_K_L;sw|P62424|RL7A_HUMAN_198_217_K_L	false
C:\Data\HUMAN\mgf\DM_from_raw.mgf	index=67239	DM_1.18059.18059.2	-1.0	SII_67240_1	1	true	1071.4996337890625	1071.4981689453125	2	ETFGVNNAVYGIDAMNPSSR		217	241	3.6690708E-20	9.763648E-13	0.0	0.0	2.107288912691458E-14	tr|H0YGJ7|H0YGJ7_HUMAN_13_32_K_D;tr|F5H425|F5H425_HUMAN_85_104_K_D;sw|O75822|EIF3J_HUMAN_134_153_K_D	false
C:\Data\HUMAN\mgf\DM_from_raw.mgf	index=146302	DM_1.19084.19084.2	-1.0	SII_146303_1	1	true	1116.0380859375	1116.0426025390625	2	QFVVFEGNHYFYSPYPTK	unknown modification:18	205	230	3.6964236E-20	9.708409E-13	0.0	0.0	2.0953666749942198E-14	sw|P04843|RPN1_HUMAN_152_169_K_T	false
C:\Data\HUMAN\mgf\DM_from_raw.mgf	index=48294	DM_1.17822.17822.2	-1.0	SII_48295_1	1	true	1181.5208740234375	1181.52294921875	2	AAEEAFVNDIDESSPGTEWER	unknown modification:21	227	246	3.708293E-20	9.930278E-13	0.0	0.0	2.1432526786446934E-14	sw|P09496-5|CLCA_HUMAN_111_131_R_V;sw|P09496-2|CLCA_HUMAN_163_183_R_V	false
C:\Data\HUMAN\mgf\DM_from_raw.mgf	index=118300	DM_1.9214.9214.2	-1.0	SII_118301_1	1	true	894.411376953125	894.4083862304688	2	EGQGEGETQEAAAAAAAAR		176	193	3.748786E-20	9.911579E-13	0.0	0.0	2.1392168720098764E-14	sw|P58107|EPIPL_HUMAN_2614_2632_R_R;sw|P58107|EPIPL_HUMAN_3148_3166_R_R;sw|P58107|EPIPL_HUMAN_3682_3700_R_R;sw|P58107|EPIPL_HUMAN_4750_4768_R_R	false
C:\Data\HUMAN\mgf\DM_from_raw.mgf	index=187686	DM_1.20426.20426.2	-1.0	SII_187687_1	1	true	1147.5736083984375	1147.57666015625	2	EAFLNTEDKGDSLDSVEALIK		207	229	3.757837E-20	1.006295E-12	0.0	0.0	2.1718872867977733E-14	sw|Q13813-2|SPTN1_HUMAN_1465_1485_R_K;sw|Q13813-3|SPTN1_HUMAN_1445_1465_R_K;sw|Q13813|SPTN1_HUMAN_1465_1485_R_K;tr|A6NG51|A6NG51_HUMAN_1465_1485_R_K	false
C:\Data\HUMAN\mgf\DM_from_raw.mgf	index=104215	DM_1.16329.16329.2	-1.0	SII_104216_1	1	true	1026.5325927734375	1026.5322265625	2	QKGADFLVTEVENGGSLGSK	unknown modification:2;unknown modification:20	198	203	3.789408E-20	1.0083875E-12	0.0	0.0	2.1764035311869677E-14	tr|H3BQ34|H3BQ34_HUMAN_187_206_K_K;tr|H3BTN5|H3BTN5_HUMAN_187_206_K_K;sw|P14618|KPYM_HUMAN_187_206_K_K;sw|P14618-2|KPYM_HUMAN_187_206_K_K;sw|P14618-3|KPYM_HUMAN_172_191_K_K	false
C:\Data\HUMAN\mgf\DM_from_raw.mgf	index=110632	DM_1.24075.24075.3	-1.0	SII_110633_1	1	true	1130.8797607421875	1130.8804931640625	3	LADQCTGLQGFLVFHSFGGGTGSGFTSLLMER	Carbamidomethyl:5	58	83	3.8352694E-20	1.0923537E-12	0.0	0.0	2.357627846423274E-14	sw|P68363|TBA1B_HUMAN_125_156_K_L;sw|Q71U36|TBA1A_HUMAN_125_156_K_L;tr|F8VQQ4|F8VQQ4_HUMAN_90_121_K_L;sw|Q71U36-2|TBA1A_HUMAN_90_121_K_L;tr|F5H5D3|F5H5D3_HUMAN_195_226_K_L;sw|Q9BQE3|TBA1C_HUMAN_125_156_K_L	false
C:\Data\HUMAN\mgf\DM_from_raw.mgf	index=64999	DM_1.15442.15442.2	-1.0	SII_65000_1	1	true	1141.57861328125	1141.5802001953125	2	GVVPLAGTNGETTTQGLDGLSER	unknown modification:23	185	211	3.8411473E-20	1.0411706E-12	0.0	0.0	2.2471593215981493E-14	sw|P04075-2|ALDOA_HUMAN_166_188_K_C;tr|H3BPS8|H3BPS8_HUMAN_166_188_K_C;tr|H3BQN4|H3BQN4_HUMAN_112_134_K_C;tr|H3BR04|H3BR04_HUMAN_101_123_K_C;tr|H3BMQ8|H3BMQ8_HUMAN_101_123_K_C;tr|H3BUH7|H3BUH7_HUMAN_112_134_K_C;tr|H3BU78|H3BU78_HUMAN_57_79_K_C;sw|P04075|ALDOA_HUMAN_112_134_K_C;tr|J3KPS3|J3KPS3_HUMAN_112_134_K_C	false
C:\Data\HUMAN\mgf\DM_from_raw.mgf	index=14571	DM_1.18013.18013.2	-1.0	SII_14572_1	1	true	1004.9660034179688	1004.9671630859375	2	QVELALWDTAGQEDYDR		248	261	3.850143E-20	1.0042938E-12	0.0	0.0	2.1675680952701002E-14	sw|P62745|RHOB_HUMAN_52_68_K_L;tr|U3KQA9|U3KQA9_HUMAN_193_209_K_L;tr|U3KQV3|U3KQV3_HUMAN_216_232_K_L;tr|E9PQH6|E9PQH6_HUMAN_52_68_K_L;tr|E9PN11|E9PN11_HUMAN_89_105_K_L;sw|P08134|RHOC_HUMAN_52_68_K_L;tr|Q5JR08|Q5JR08_HUMAN_52_68_K_L;tr|Q5JR05|Q5JR05_HUMAN_52_68_K_L;tr|Q5JR07|Q5JR07_HUMAN_52_68_K_L;tr|Q5JR06|Q5JR06_HUMAN_52_68_K_L;tr|C9JNR4|C9JNR4_HUMAN_52_68_K_L;tr|C9JX21|C9JX21_HUMAN_52_68_K_L;sw…	false
C:\Data\HUMAN\mgf\DM_from_raw.mgf	index=77116	DM_1.7290.7290.2	-1.0	SII_77117_1	1	true	795.8909301757812	795.8895874023438	2	PVSSAASVYAGAGGSGSR	unknown modification:18	159	163	3.8510702E-20	1.0114578E-12	0.0	0.0	2.1830301620821377E-14	tr|F8VZY9|F8VZY9_HUMAN_28_45_R_I;sw|P05783|K1C18_HUMAN_28_45_R_I	false
C:\Data\HUMAN\mgf\DM_from_raw.mgf	index=147635	DM_1.20642.20642.2	-1.0	SII_147636_1	1	true	981.4629516601562	981.4625244140625	2	TQLEELEDELQATEDAK		203	208	3.8721294E-20	1.0100289E-12	0.0	0.0	2.1799461660927853E-14	sw|P35580-4|MYH10_HUMAN_1577_1593_R_L;sw|P35580-2|MYH10_HUMAN_1562_1578_R_L;sw|P35580-3|MYH10_HUMAN_1567_1583_R_L;sw|P35579-2|MYH9_HUMAN_961_977_K_L;sw|P35749-2|MYH11_HUMAN_1553_1569_K_L;sw|P35749-4|MYH11_HUMAN_1546_1562_K_L;sw|P35749-3|MYH11_HUMAN_1553_1569_K_L;sw|P35579|MYH9_HUMAN_1539_1555_K_L;sw|P35580|MYH10_HUMAN_1546_1562_R_L;sw|P35749|MYH11_HUMAN_1546_1562_K_L;tr|F8W6L6|F8W6L6_HUMAN_1562_1…	false
C:\Data\HUMAN\mgf\DM_from_raw.mgf	index=190444	DM_1.23646.23646.2	-1.0	SII_190445_1	1	true	1130.576416015625	1130.5799560546875	2	SINPDEAVAYGAAVQAAILSGDK		208	230	3.9183332E-20	1.0620925E-12	0.0	0.0	2.2923150747576645E-14	tr|A8K7Q2|A8K7Q2_HUMAN_126_148_K_S;tr|E9PKE3|E9PKE3_HUMAN_343_365_K_S;tr|E9PNE6|E9PNE6_HUMAN_216_238_K_S;sw|P11142-2|HSP7C_HUMAN_362_384_K_S;sw|P11142|HSP7C_HUMAN_362_384_K_S	false
C:\Data\HUMAN\mgf\DM_from_raw.mgf	index=114835	DM_1.5118.5118.2	-1.0	SII_114836_1	1	true	842.8873291015625	842.8847045898438	2	HTGPNSPDTANDGFVR		153	159	3.9386786E-20	1.0200919E-12	0.0	0.0	2.2016651468758023E-14	sw|P55795|HNRH2_HUMAN_99_114_K_L;tr|E7EQJ0|E7EQJ0_HUMAN_99_114_K_L;tr|H0YAQ2|H0YAQ2_HUMAN_46_61_K_L;tr|E9PCY7|E9PCY7_HUMAN_99_114_K_L;tr|E5RGH4|E5RGH4_HUMAN_22_37_K_L;tr|E5RGV0|E5RGV0_HUMAN_47_62_K_L;tr|D6RFM3|D6RFM3_HUMAN_99_114_K_L;tr|D6RAM1|D6RAM1_HUMAN_99_114_K_L;tr|D6RBM0|D6RBM0_HUMAN_99_114_K_L;tr|D6RDU3|D6RDU3_HUMAN_99_114_K_L;tr|D6RIU0|D6RIU0_HUMAN_99_114_K_L;tr|D6RIT2|D6RIT2_HUMAN_99_114…	false
C:\Data\HUMAN\mgf\DM_from_raw.mgf	index=169857	DM_1.23227.23227.2	-1.0	SII_169858_1	1	true	883.4305419921875	883.4313354492188	2	QALQDLLSEYMGNAGR		151	152	3.9529456E-20	1.023787E-12	0.0	0.0	2.2096402841004194E-14	sw|P35221-2|CTNA1_HUMAN_342_357_R_K;tr|F8W845|F8W845_HUMAN_239_254_R_K;sw|P35221|CTNA1_HUMAN_342_357_R_K;tr|G3XAM7|G3XAM7_HUMAN_342_357_R_K	false
C:\Data\HUMAN\mgf\DM_from_raw.mgf	index=164231	DM_1.16648.16648.2	-1.0	SII_164232_1	1	true	907.91259765625	907.9140625	2	SWQDELAQQAEEGSAR	unknown modification:16	176	178	3.9619735E-20	1.0261251E-12	0.0	0.0	2.214686607162009E-14	sw|Q86UE4|LYRIC_HUMAN_5_20_R_L	false
C:\Data\HUMAN\mgf\DM_from_raw.mgf	index=203877	DM_1.15797.15797.3	-1.0	SII_203878_1	1	true	1049.8360595703125	1049.8394775390625	3	QSGQTDPLQKEELQSGVDAANSAAQQYQR		86	113	3.9633464E-20	1.1112039E-12	0.0	0.0	2.398312247849889E-14	sw|P46940|IQGA1_HUMAN_359_387_R_R	false
C:\Data\HUMAN\mgf\DM_from_raw.mgf	index=127885	DM_1.20425.20425.2	-1.0	SII_127886_1	1	true	1088.0626220703125	1088.065673828125	2	LAPITSDPTEATAVGAVEASFK		239	272	3.9979904E-20	1.0771928E-12	0.0	0.0	2.3249060640767332E-14	sw|P14618|KPYM_HUMAN_401_422_R_C;sw|P14618-3|KPYM_HUMAN_386_407_R_C	false
C:\Data\HUMAN\mgf\DM_from_raw.mgf	index=130339	DM_1.23306.23306.2	-1.0	SII_130340_1	1	true	869.9779663085938	869.973388671875	2	WVGGPEIELIAIATGGR		168	174	4.0090307E-20	1.045739E-12	0.0	0.0	2.2570193028968808E-14	tr|B7ZAR1|B7ZAR1_HUMAN_286_302_R_I;tr|B4DYD8|B4DYD8_HUMAN_231_247_R_I;tr|E9PCA1|E9PCA1_HUMAN_303_319_R_I;tr|E7ENZ3|E7ENZ3_HUMAN_269_285_R_I;sw|P48643|TCPE_HUMAN_324_340_R_I	false
C:\Data\HUMAN\mgf\DM_from_raw.mgf	index=111075	DM_1.24780.24780.2	-1.0	SII_111076_1	1	true	1275.590576171875	1275.5914306640625	2	LCYVALDFEQEMATAASSSSLEK	Carbamidomethyl:2	241	279	4.035021E-20	1.0937215E-12	0.0	0.0	2.3605799702347627E-14	sw|P63261|ACTG_HUMAN_216_238_K_S;sw|Q6S8J3|POTEE_HUMAN_916_938_K_S;sw|P60709|ACTB_HUMAN_216_238_K_S;tr|I3L4N8|I3L4N8_HUMAN_207_229_K_S	false
C:\Data\HUMAN\mgf\DM_from_raw.mgf	index=122637	DM_1.14291.14291.2	-1.0	SII_122638_1	1	true	1088.9761962890625	1088.974853515625	2	YHTSQSGDEMTSLSEYVSR		241	282	4.07014E-20	1.076122E-12	0.0	0.0	2.3225949555979046E-14	sw|P08238|HS90B_HUMAN_457_475_R_M	false
C:\Data\HUMAN\mgf\DM_from_raw.mgf	index=85176	DM_1.16768.16768.2	-1.0	SII_85177_1	1	true	987.9732055664062	987.970703125	2	GTGGVDTAAVGGVFDVSNADR	unknown modification:21	231	253	4.0715384E-20	1.0902998E-12	0.0	0.0	2.3531949124443178E-14	tr|H0YJG0|H0YJG0_HUMAN_119_139_R_L;sw|P12277|KCRB_HUMAN_321_341_R_L	false
C:\Data\HUMAN\mgf\DM_from_raw.mgf	index=89580	DM_1.22062.22062.2	-1.0	SII_89581_1	1	true	1254.5582275390625	1254.558349609375	2	IMQSSSEVGYDAMAGDFVNMVEK		198	222	4.076137E-20	1.1048662E-12	0.0	0.0	2.384633584975147E-14	sw|P10809|CH60_HUMAN_494_516_K_G	false
C:\Data\HUMAN\mgf\DM_from_raw.mgf	index=100415	DM_1.11879.11879.2	-1.0	SII_100416_1	1	true	939.4865112304688	939.48681640625	2	KVVYENAYGQFIGPHR		198	203	4.0928163E-20	1.0600125E-12	0.0	0.0	2.2878258091282624E-14	tr|E7EW10|E7EW10_HUMAN_239_254_K_I;tr|E7ESI6|E7ESI6_HUMAN_223_238_K_I;sw|Q16881|TRXR1_HUMAN_274_289_K_I;tr|E9PKD3|E9PKD3_HUMAN_124_139_K_I;tr|E9PIR7|E9PIR7_HUMAN_124_139_K_I;tr|B2R5P6|B2R5P6_HUMAN_124_139_K_I;tr|E9PMY9|E9PMY9_HUMAN_86_101_K_I;tr|E9PNQ6|E9PNQ6_HUMAN_193_208_K_I;sw|Q16881-4|TRXR1_HUMAN_176_191_K_I;sw|Q16881-5|TRXR1_HUMAN_124_139_K_I;sw|Q16881-2|TRXR1_HUMAN_168_183_K_I;sw|Q16881-3|T…	false
C:\Data\HUMAN\mgf\DM_from_raw.mgf	index=36320	DM_1.3731.3731.2	-1.0	SII_36321_1	1	true	758.8529663085938	758.8509521484375	2	QAEQLSAAGEGGDAGR		139	139	4.1375836E-20	1.071607E-12	0.0	0.0	2.312850227561005E-14	sw|Q9NRX1|PNO1_HUMAN_31_46_R_M;tr|F8WBJ6|F8WBJ6_HUMAN_31_46_R_M	false
C:\Data\HUMAN\mgf\DM_from_raw.mgf	index=207101	DM_1.19561.19561.2	-1.0	SII_207102_1	1	true	1019.0335693359375	1019.0347900390625	2	LNEAAAGLNQAATELVQASR	unknown modification:20	273	308	4.1610623E-20	1.1072871E-12	0.0	0.0	2.389858615341599E-14	sw|Q9Y490|TLN1_HUMAN_1242_1261_R_G;tr|Q5TCU6|Q5TCU6_HUMAN_1242_1261_R_G	false
C:\Data\HUMAN\mgf\DM_from_raw.mgf	index=44321	DM_1.13185.13185.2	-1.0	SII_44322_1	1	true	1048.5037841796875	1048.50634765625	2	INNVPAEGENEVNNELANR		219	238	4.173002E-20	1.1033182E-12	0.0	0.0	2.3812925353624958E-14	sw|Q9NUQ9|FA49B_HUMAN_168_186_R_M;tr|Q9NW21|Q9NW21_HUMAN_22_40_R_M	false
C:\Data\HUMAN\mgf\DM_from_raw.mgf	index=158173	DM_1.9558.9558.2	-1.0	SII_158174_1	1	true	851.4119262695312	851.4114990234375	2	VQGSDSDEEVVVATTR	unknown modification:16	158	161	4.240251E-20	1.0981972E-12	0.0	0.0	2.370239877050876E-14	sw|P26640|SYVC_HUMAN_522_537_K_I;tr|B4DZ61|B4DZ61_HUMAN_227_242_K_I	false
C:\Data\HUMAN\mgf\DM_from_raw.mgf	index=190714	DM_1.23961.23961.2	-1.0	SII_190715_1	1	true	1174.5704345703125	1175.076171875	2	VESVFETLVEDSAEEESTLTK	unknown modification:21	196	210	4.276103E-20	1.1450793E-12	0.0	0.0	2.471425550206742E-14	sw|Q9Y4L1|HYOU1_HUMAN_556_576_R_L;tr|E9PL22|E9PL22_HUMAN_556_576_R_L;tr|E9PJ21|E9PJ21_HUMAN_556_576_R_L;tr|B7Z909|B7Z909_HUMAN_469_489_R_L	false
C:\Data\HUMAN\mgf\DM_from_raw.mgf	index=104705	DM_1.16901.16901.2	-1.0	SII_104706_1	1	true	874.9486694335938	874.9470825195312	2	TFVVQGFGNVGLHSMR		152	160	4.3267453E-20	1.1205987E-12	0.0	0.0	2.4185890520494604E-14	sw|P49448|DHE4_HUMAN_303_318_K_Y;tr|B3KV55|B3KV55_HUMAN_136_151_K_Y;sw|P00367|DHE3_HUMAN_303_318_K_Y;tr|B4DGN5|B4DGN5_HUMAN_170_185_K_Y	false
C:\Data\HUMAN\mgf\DM_from_raw.mgf	index=123837	DM_1.15691.15691.2	-1.0	SII_123838_1	1	true	1009.4510498046875	1009.4526977539062	2	MAGNEYVGFSNATFQSER	unknown modification:18	218	231	4.35224E-20	1.1430867E-12	0.0	0.0	2.467124920065806E-14	sw|O94925|GLSK_HUMAN_365_382_K_E;sw|O94925-3|GLSK_HUMAN_365_382_K_E	false
C:\Data\HUMAN\mgf\DM_from_raw.mgf	index=94994	DM_1.5439.5439.2	-1.0	SII_94995_1	1	true	952.9750366210938	952.9761352539062	2	QFTSSSSIKGSSGLGGGSSR	unknown modification:9;unknown modification:20	157	170	4.388979E-20	1.1679373E-12	0.0	0.0	2.520759989512933E-14	sw|Q04695|K1C17_HUMAN_7_26_R_T	false
C:\Data\HUMAN\mgf\DM_from_raw.mgf	index=82311	DM_1.13418.13418.2	-1.0	SII_82312_1	1	true	924.8878173828125	924.8883056640625	2	VDENFDCVEADDVEGK	Carbamidomethyl:7;unknown modification:16	177	182	4.3933294E-20	1.1378435E-12	0.0	0.0	2.4558085173984584E-14	sw|O14929-2|HAT1_HUMAN_10_25_K_I;sw|O14929|HAT1_HUMAN_95_110_K_I	false
C:\Data\HUMAN\mgf\DM_from_raw.mgf	index=148742	DM_1.21934.21934.2	-1.0	SII_148743_1	1	true	1074.0364990234375	1074.036865234375	2	MLLDPMGGIVMTNDGNAILR	Oxidation:11	233	267	4.4305332E-20	1.1789952E-12	0.0	0.0	2.5446262637453212E-14	tr|Q5SZX6|Q5SZX6_HUMAN_73_92_K_E;tr|Q5SZX9|Q5SZX9_HUMAN_49_68_K_E;sw|P49368|TCPG_HUMAN_49_68_K_E;tr|E9PRC8|E9PRC8_HUMAN_49_68_K_E;tr|B4DUR8|B4DUR8_HUMAN_4_23_K_E	false
C:\Data\HUMAN\mgf\DM_from_raw.mgf	index=207745	DM_1.20312.20312.2	-1.0	SII_207746_1	1	true	1111.0487060546875	1111.050537109375	2	DLYANTVLSGGTTMYPGIADR	unknown modification:21	218	262	4.471561E-20	1.1974201E-12	0.0	0.0	2.5843927398487703E-14	sw|P63261|ACTG_HUMAN_292_312_K_M;sw|P60709|ACTB_HUMAN_292_312_K_M	false
C:\Data\HUMAN\mgf\DM_from_raw.mgf	index=111105	DM_1.24883.24883.2	-1.0	SII_111106_1	1	true	1275.590576171875	1275.59814453125	2	LCYVALDFEQEMATAASSSSLEK	Carbamidomethyl:2	230	252	4.494948E-20	1.2183879E-12	0.0	0.0	2.629647559014242E-14	sw|P63261|ACTG_HUMAN_216_238_K_S;sw|Q6S8J3|POTEE_HUMAN_916_938_K_S;sw|P60709|ACTB_HUMAN_216_238_K_S;tr|I3L4N8|I3L4N8_HUMAN_207_229_K_S	false
C:\Data\HUMAN\mgf\DM_from_raw.mgf	index=54659	DM_1.3260.3260.2	-1.0	SII_54660_1	1	true	835.8970336914062	835.8973999023438	2	KEASDPQPEEADGGLK		142	142	4.5550623E-20	1.1797312E-12	0.0	0.0	2.546214773121879E-14	sw|P52907|CAZA1_HUMAN_103_118_R_S	false
C:\Data\HUMAN\mgf\DM_from_raw.mgf	index=84567	DM_1.16055.16055.2	-1.0	SII_84568_1	1	true	981.4931030273438	981.4917602539062	2	GHVFEESQVAGTPMFVVK		192	207	4.562834E-20	1.1983979E-12	0.0	0.0	2.586503126354746E-14	sw|P13639|EF2_HUMAN_768_785_R_A	false
C:\Data\HUMAN\mgf\DM_from_raw.mgf	index=147624	DM_1.20629.20629.2	-1.0	SII_147625_1	1	true	1113.042724609375	1113.045166015625	2	DLYANTVLSGGTTMYPGIADR	unknown modification:21	211	240	4.6151893E-20	1.2358817E-12	0.0	0.0	2.6674044412582984E-14	sw|P63261|ACTG_HUMAN_292_312_K_M;sw|P60709|ACTB_HUMAN_292_312_K_M	false
C:\Data\HUMAN\mgf\DM_from_raw.mgf	index=165956	DM_1.18663.18663.2	-1.0	SII_165957_1	1	true	1177.129150390625	1177.1328125	2	ISGETIFVTAPHEATAGIIGVNR		196	211	4.6369147E-20	1.2568691E-12	0.0	0.0	2.7127015631191243E-14	sw|Q00610|CLH1_HUMAN_298_320_R_K;sw|Q00610-2|CLH1_HUMAN_298_320_R_K	false
C:\Data\HUMAN\mgf\DM_from_raw.mgf	index=69264	DM_1.20434.20434.2	-1.0	SII_69265_1	1	true	978.4946899414062	978.4946899414062	2	GEELGGGQDPVQLLSGFPR		199	218	4.6447578E-20	1.2280478E-12	0.0	0.0	2.6504965287514837E-14	tr|E9PJ81|E9PJ81_HUMAN_248_266_R_R;tr|E9PRQ7|E9PRQ7_HUMAN_244_262_R_R;sw|Q04323-2|UBXN1_HUMAN_248_266_R_R;sw|Q04323|UBXN1_HUMAN_248_266_R_R	false
C:\Data\HUMAN\mgf\DM_from_raw.mgf	index=149333	DM_1.22623.22623.2	-1.0	SII_149334_1	1	true	1197.03369140625	1197.038330078125	2	ELYTLLNENYVEDDDNMFR		195	207	4.655589E-20	1.2309114E-12	0.0	0.0	2.6566770388747324E-14	sw|O60551|NMT2_HUMAN_173_191_K_F;sw|P30419|NMT1_HUMAN_171_189_K_F;sw|P30419-2|NMT1_HUMAN_91_109_K_F;tr|F5H594|F5H594_HUMAN_160_178_K_F;tr|Q5VUC7|Q5VUC7_HUMAN_204_222_K_F;tr|Q5VUC6|Q5VUC6_HUMAN_160_178_K_F	false
C:\Data\HUMAN\mgf\DM_from_raw.mgf	index=196832	DM_1.7560.7560.2	-1.0	SII_196833_1	1	true	828.9444580078125	828.9459228515625	2	VKAFGPGLQGGSAGSPAR		156	161	4.6637958E-20	1.2249148E-12	0.0	0.0	2.6437345723971965E-14	sw|P21333|FLNA_HUMAN_1070_1087_K_F;sw|P21333-2|FLNA_HUMAN_1070_1087_K_F;tr|Q5HY54|Q5HY54_HUMAN_1070_1087_K_F	false
C:\Data\HUMAN\mgf\DM_from_raw.mgf	index=110054	DM_1.23363.23363.2	-1.0	SII_110055_1	1	true	1193.0177001953125	1193.021240234375	2	FQYECGNYSGAAEYLYFFR	Carbamidomethyl:5	231	243	4.6940807E-20	1.2410884E-12	0.0	0.0	2.678642065947053E-14	tr|H0YBR5|H0YBR5_HUMAN_136_154_K_V;tr|E5RGA2|E5RGA2_HUMAN_44_62_K_V;sw|P60228|EIF3E_HUMAN_137_155_K_V	false
C:\Data\HUMAN\mgf\DM_from_raw.mgf	index=149724	DM_1.23080.23080.2	-1.0	SII_149725_1	1	true	1194.0684814453125	1194.072998046875	2	AQSSQDAVSSMNLFDLGGQYLR		207	227	4.7076635E-20	1.2684026E-12	0.0	0.0	2.7375943252040817E-14	tr|H0YEM1|H0YEM1_HUMAN_275_296_K_V;tr|H0YCP8|H0YCP8_HUMAN_147_168_K_V;tr|E9PQ56|E9PQ56_HUMAN_259_280_K_V;sw|Q9UHX1|PUF60_HUMAN_277_298_K_V;sw|Q9UHX1-5|PUF60_HUMAN_248_269_K_V;sw|Q9UHX1-6|PUF60_HUMAN_231_252_K_V;sw|Q9UHX1-3|PUF60_HUMAN_234_255_K_V;sw|Q9UHX1-4|PUF60_HUMAN_217_238_K_V;sw|Q9UHX1-2|PUF60_HUMAN_260_281_K_V	false
C:\Data\HUMAN\mgf\DM_from_raw.mgf	index=46026	DM_1.15175.15175.2	-1.0	SII_46027_1	1	true	1009.4810791015625	1009.4826049804688	2	LQQGYNAMGFSQGGQFLR	Oxidation:8	211	227	4.7232708E-20	1.2405355E-12	0.0	0.0	2.6774487414439293E-14	sw|P50897|PPT1_HUMAN_105_122_K_A;tr|E9PK48|E9PK48_HUMAN_105_122_K_A;tr|E9PP28|E9PP28_HUMAN_55_72_K_A;tr|E9PMG2|E9PMG2_HUMAN_134_151_K_A	false
C:\Data\HUMAN\mgf\DM_from_raw.mgf	index=49966	DM_1.19773.19773.2	-1.0	SII_49967_1	1	true	1049.9671630859375	1049.96875	2	YFSMWNQAVDSYDPDVR	unknown modification:17	195	209	4.7318715E-20	1.234289E-12	0.0	0.0	2.6639669156006307E-14	sw|P04133|CAPSH_ADE05_383_399_R_I	false
C:\Data\HUMAN\mgf\DM_from_raw.mgf	index=147222	DM_1.20158.20158.2	-1.0	SII_147223_1	1	true	1387.6669921875	1387.674560546875	2	QTQTFTTYSDNQPGVLIQVYEGER		185	209	4.732255E-20	1.290279E-12	0.0	0.0	2.7848101764613202E-14	tr|A8K7Q2|A8K7Q2_HUMAN_188_211_K_A;tr|E9PKE3|E9PKE3_HUMAN_405_428_K_A;tr|E9PS65|E9PS65_HUMAN_15_38_K_A;tr|E9PNE6|E9PNE6_HUMAN_278_301_K_A;sw|P11142-2|HSP7C_HUMAN_424_447_K_A;sw|P11142|HSP7C_HUMAN_424_447_K_A	false
C:\Data\HUMAN\mgf\DM_from_raw.mgf	index=188679	DM_1.21585.21585.2	-1.0	SII_188680_1	1	true	987.0166625976562	987.0172119140625	2	KIEDLGAAMEEALILDNK		252	273	4.7349356E-20	1.2435992E-12	0.0	0.0	2.6840611275539294E-14	sw|Q13813-2|SPTN1_HUMAN_2269_2286_K_Y;sw|Q13813-3|SPTN1_HUMAN_2244_2261_K_Y;sw|Q13813|SPTN1_HUMAN_2264_2281_K_Y;tr|A6NG51|A6NG51_HUMAN_2269_2286_K_Y	false
C:\Data\HUMAN\mgf\DM_from_raw.mgf	index=119609	DM_1.10753.10753.2	-1.0	SII_119610_1	1	true	904.3977661132812	904.3953857421875	2	NSYVAGQYDDAASYQR		208	210	4.7365574E-20	1.2267372E-12	0.0	0.0	2.6476678597448038E-14	tr|E7EUI8|E7EUI8_HUMAN_105_120_R_L;sw|P11413-2|G6PD_HUMAN_105_120_R_L;sw|P11413-3|G6PD_HUMAN_135_150_R_L;tr|E9PD92|E9PD92_HUMAN_105_120_R_L;sw|P11413|G6PD_HUMAN_105_120_R_L;tr|E7EM57|E7EM57_HUMAN_105_120_R_L	false
C:\Data\HUMAN\mgf\DM_from_raw.mgf	index=149233	DM_1.22507.22507.2	-1.0	SII_149234_1	1	true	1016.498779296875	1016.5010986328125	2	AVAEAVETGEEDVIMEALR		210	224	4.7727985E-20	1.261901E-12	0.0	0.0	2.7235619168309462E-14	tr|E9PI04|E9PI04_HUMAN_5_23_R_S;tr|E9PSI0|E9PSI0_HUMAN_5_23_R_S;tr|E9PLE5|E9PLE5_HUMAN_5_23_R_S;sw|Q9NPQ8|RIC8A_HUMAN_5_23_R_S;sw|Q9NPQ8-3|RIC8A_HUMAN_5_23_R_S;sw|Q9NPQ8-4|RIC8A_HUMAN_5_23_R_S	false
C:\Data\HUMAN\mgf\DM_from_raw.mgf	index=150068	DM_1.23481.23481.2	-1.0	SII_150069_1	1	true	1067.554931640625	1067.554443359375	2	LEGSDVQLLEYEASAAGLIR		251	267	4.7802344E-20	1.2720531E-12	0.0	0.0	2.7454732022137607E-14	sw|Q9NY33-4|DPP3_HUMAN_649_668_R_S;sw|Q9NY33-2|DPP3_HUMAN_259_278_R_S;tr|G3V180|G3V180_HUMAN_699_718_R_S;tr|G3V1D3|G3V1D3_HUMAN_698_717_R_S;sw|Q9NY33|DPP3_HUMAN_679_698_R_S	false
C:\Data\HUMAN\mgf\DM_from_raw.mgf	index=89715	DM_1.22238.22238.2	-1.0	SII_89716_1	1	true	969.48583984375	969.4864501953125	2	LPNFGFVVFDDSEPVQK		170	181	4.79206E-20	1.2499889E-12	0.0	0.0	2.6978520220694062E-14	sw|Q13283|G3BP1_HUMAN_377_393_K_V;tr|F5H4D6|F5H4D6_HUMAN_195_211_K_V	false
C:\Data\HUMAN\mgf\DM_from_raw.mgf	index=98646	DM_1.9779.9779.2	-1.0	SII_98647_1	1	true	962.486572265625	962.4845581054688	2	KVSPESNEDISTTVVYR		197	208	4.796044E-20	1.2510281E-12	0.0	0.0	2.7000949282434808E-14	tr|B8ZZA8|B8ZZA8_HUMAN_145_161_K_M;tr|B8ZZC5|B8ZZC5_HUMAN_79_95_K_M;sw|O94925-3|GLSK_HUMAN_574_590_K_M	false
C:\Data\HUMAN\mgf\DM_from_raw.mgf	index=143278	DM_1.15554.15554.2	-1.0	SII_143279_1	1	true	813.8981323242188	813.897705078125	2	YAPSGFYIASGDVSGK	unknown modification:16	144	146	4.8044453E-20	1.2443199E-12	0.0	0.0	2.6856166149285017E-14	tr|D6RD66|D6RD66_HUMAN_70_85_K_L;sw|O75083|WDR1_HUMAN_66_81_K_L	false
C:\Data\HUMAN\mgf\DM_from_raw.mgf	index=207544	DM_1.20077.20077.2	-1.0	SII_207545_1	1	true	992.490234375	992.4896240234375	2	IMEFTTTLLNTSPEGWK	Oxidation:2	186	198	4.8829838E-20	1.2737061E-12	0.0	0.0	2.7490408734086658E-14	sw|P78527|PRKDC_HUMAN_1341_1357_R_L;tr|E7EUY0|E7EUY0_HUMAN_1340_1356_R_L;sw|P78527-2|PRKDC_HUMAN_1341_1357_R_L	false
C:\Data\HUMAN\mgf\DM_from_raw.mgf	index=206759	DM_1.19161.19161.2	-1.0	SII_206760_1	1	true	1382.1739501953125	1382.182373046875	2	LQVEPAVDTSGVQCYGPGIEGQGVFR	Carbamidomethyl:14	184	206	4.8904262E-20	1.3487484E-12	0.0	0.0	2.9110047282842884E-14	sw|P21333|FLNA_HUMAN_1247_1272_K_E;sw|P21333-2|FLNA_HUMAN_1247_1272_K_E;tr|Q5HY54|Q5HY54_HUMAN_1247_1272_K_E	false
C:\Data\HUMAN\mgf\DM_from_raw.mgf	index=110348	DM_1.23732.23732.2	-1.0	SII_110349_1	1	true	1160.0875244140625	1160.089599609375	2	QGQYSPMAIEEQVAVIYAGVR	unknown modification:21	243	258	4.9226976E-20	1.318228E-12	0.0	0.0	2.84513252505563E-14	sw|P25705|ATPA_HUMAN_473_493_K_G;sw|P25705-2|ATPA_HUMAN_423_443_K_G;tr|K7ENP3|K7ENP3_HUMAN_451_471_K_G	false
C:\Data\HUMAN\mgf\DM_from_raw.mgf	index=170332	DM_1.23783.23783.2	-1.0	SII_170333_1	1	true	957.9795532226562	957.9804077148438	2	HLMLPDFDLLEDIESK		198	199	4.9507018E-20	1.2821993E-12	0.0	0.0	2.7673717536219536E-14	sw|P13010|XRCC5_HUMAN_82_97_R_I;tr|C9JZ81|C9JZ81_HUMAN_69_84_R_I	false
C:\Data\HUMAN\mgf\DM_from_raw.mgf	index=144590	DM_1.17085.17085.2	-1.0	SII_144591_1	1	true	1209.6126708984375	1209.615478515625	2	EQQIVIQSSGGLSKDDIENMVK		219	241	4.9846204E-20	1.343024E-12	0.0	0.0	2.898649751279985E-14	sw|P38646|GRP75_HUMAN_542_563_R_N;tr|H0Y8S0|H0Y8S0_HUMAN_64_85_R_N	false
C:\Data\HUMAN\mgf\DM_from_raw.mgf	index=39385	DM_1.7388.7388.2	-1.0	SII_39386_1	1	true	851.4055786132812	851.4036254882812	2	SADGSAPAGEGEGVTLQR		181	184	5.0149085E-20	1.3171323E-12	0.0	0.0	2.842767674887295E-14	sw|Q01650|LAT1_HUMAN_31_48_K_N	false
C:\Data\HUMAN\mgf\DM_from_raw.mgf	index=82173	DM_1.13257.13257.2	-1.0	SII_82174_1	1	true	911.5126953125	911.5137329101562	2	LDKAQIHDLVLVGGSTR		172	174	5.0172288E-20	1.3087233E-12	0.0	0.0	2.8246185235999663E-14	tr|V9GZ37|V9GZ37_HUMAN_161_177_K_I;tr|E7EP94|E7EP94_HUMAN_235_251_K_I;sw|P08107-2|HSP71_HUMAN_271_287_K_I;sw|P08107|HSP71_HUMAN_326_342_K_I	false
C:\Data\HUMAN\mgf\DM_from_raw.mgf	index=184329	DM_1.16508.16508.2	-1.0	SII_184330_1	1	true	981.4931030273438	981.4937133789062	2	GHVFEESQVAGTPMFVVK		182	198	5.0581374E-20	1.328486E-12	0.0	0.0	2.8672723744914033E-14	sw|P13639|EF2_HUMAN_768_785_R_A	false
C:\Data\HUMAN\mgf\DM_from_raw.mgf	index=73819	DM_1.3344.3344.2	-1.0	SII_73820_1	1	true	820.8679809570312	820.8677978515625	2	HSGPNSADSANDGFVR	unknown modification:16	157	169	5.0887428E-20	1.3179511E-12	0.0	0.0	2.844534891568716E-14	sw|P52597|HNRPF_HUMAN_99_114_K_L	false
C:\Data\HUMAN\mgf\DM_from_raw.mgf	index=69166	DM_1.20319.20319.2	-1.0	SII_69167_1	1	true	1174.0472412109375	1174.0491943359375	2	SSNVLSEDQDSYLCNVTLFR	Carbamidomethyl:14	192	198	5.1331863E-20	1.365976E-12	0.0	0.0	2.948187070859812E-14	tr|E7EV59|E7EV59_HUMAN_137_156_R_K;sw|P21283|VATC1_HUMAN_212_231_R_K	false
C:\Data\HUMAN\mgf\DM_from_raw.mgf	index=199428	DM_1.10601.10601.2	-1.0	SII_199429_1	1	true	863.4697265625	863.468505859375	2	LIDVNHYAKDEVAAR	unknown modification:9;unknown modification:15	153	154	5.1444905E-20	1.3225324E-12	0.0	0.0	2.854422714947552E-14	sw|Q13813-2|SPTN1_HUMAN_638_652_K_M;sw|Q13813-3|SPTN1_HUMAN_638_652_K_M;sw|Q13813|SPTN1_HUMAN_638_652_K_M;tr|A6NG51|A6NG51_HUMAN_638_652_K_M	false
C:\Data\HUMAN\mgf\DM_from_raw.mgf	index=154078	DM_1.4729.4729.2	-1.0	SII_154079_1	1	true	905.4323120117188	905.4328002929688	2	SSQTSGTNEQSSAIVSAR		195	203	5.1517988E-20	1.3530856E-12	0.0	0.0	2.920365710441905E-14	sw|O60763|USO1_HUMAN_765_782_K_D;tr|H0Y7C0|H0Y7C0_HUMAN_441_458_K_D;sw|O60763-2|USO1_HUMAN_776_793_K_D;tr|F5GYR8|F5GYR8_HUMAN_774_791_K_D;tr|F5H4X1|F5H4X1_HUMAN_750_767_K_D	false
C:\Data\HUMAN\mgf\DM_from_raw.mgf	index=49131	DM_1.18798.18798.2	-1.0	SII_49132_1	1	true	1093.5281982421875	1093.528076171875	2	GDVAEGDLIEHFSQFGTVEK	unknown modification:20	199	222	5.1535355E-20	1.3713911E-12	0.0	0.0	2.9598744854318204E-14	sw|Q13151|ROA0_HUMAN_107_126_K_A	false
C:\Data\HUMAN\mgf\DM_from_raw.mgf	index=170975	DM_1.852.852.2	-1.0	SII_170976_1	1	true	821.3873901367188	821.3873901367188	2	ITTGSSSAGTQSSTSNR		111	114	5.1584744E-20	1.3455666E-12	0.0	0.0	2.9041374468517726E-14	sw|O14974-5|MYPT1_HUMAN_509_525_K_L;sw|O14974-2|MYPT1_HUMAN_596_612_K_L;tr|H0YHI8|H0YHI8_HUMAN_188_204_K_L;sw|O14974|MYPT1_HUMAN_596_612_K_L	false
C:\Data\HUMAN\mgf\DM_from_raw.mgf	index=127654	DM_1.20154.20154.2	-1.0	SII_127655_1	1	true	1221.5599365234375	1221.5595703125	2	LVSSPCCIVTSTYGWTANMER	Carbamidomethyl:6;Carbamidomethyl:7;unknown modification:21	196	214	5.213391E-20	1.3960716E-12	0.0	0.0	3.013142427915697E-14	sw|P08238|HS90B_HUMAN_584_604_R_I	false
C:\Data\HUMAN\mgf\DM_from_raw.mgf	index=110137	DM_1.23465.23465.2	-1.0	SII_110138_1	1	true	1164.5845947265625	1164.5853271484375	2	QQLDYGIYVINQAGDTIFNR		213	240	5.2771267E-20	1.4042795E-12	0.0	0.0	3.0308575449154904E-14	sw|P15291-2|B4GT1_HUMAN_192_211_R_A;sw|P15291|B4GT1_HUMAN_205_224_R_A	false
C:\Data\HUMAN\mgf\DM_from_raw.mgf	index=99558	DM_1.10864.10864.2	-1.0	SII_99559_1	1	true	1071.022216796875	1071.022216796875	2	ALRTDYNASVSVPDSSGPER	unknown modification:3;unknown modification:20	195	217	5.3068037E-20	1.4121768E-12	0.0	0.0	3.04790229369197E-14	tr|Q5T6W5|Q5T6W5_HUMAN_56_75_K_I;tr|Q5T6W2|Q5T6W2_HUMAN_67_86_K_I;sw|P61978-3|HNRPK_HUMAN_67_86_K_I;sw|P61978-2|HNRPK_HUMAN_67_86_K_I;sw|P61978|HNRPK_HUMAN_67_86_K_I	false
C:\Data\HUMAN\mgf\DM_from_raw.mgf	index=141273	DM_1.13214.13214.2	-1.0	SII_141274_1	1	true	1015.9981689453125	1016.0003051757812	2	NLHQSGFSLSGTQVDEGVR		243	260	5.345161E-20	1.4132304E-12	0.0	0.0	3.0501762793973255E-14	sw|Q14195-2|DPYL3_HUMAN_646_664_R_S;tr|H0YBT4|H0YBT4_HUMAN_171_189_R_S;sw|Q14195|DPYL3_HUMAN_532_550_R_S;tr|F5GWI3|F5GWI3_HUMAN_158_176_R_S	false
C:\Data\HUMAN\mgf\DM_from_raw.mgf	index=86902	DM_1.18792.18792.2	-1.0	SII_86903_1	1	true	1116.0361328125	1116.0372314453125	2	DLYANTVLSGGTTMYPGIADR	Oxidation:14	235	263	5.3594858E-20	1.4351937E-12	0.0	0.0	3.097579686992639E-14	sw|P63261|ACTG_HUMAN_292_312_K_M;sw|P60709|ACTB_HUMAN_292_312_K_M	false
C:\Data\HUMAN\mgf\DM_from_raw.mgf	index=163725	DM_1.16057.16057.2	-1.0	SII_163726_1	1	true	1077.986083984375	1077.9874267578125	2	GPVSGTEPEPVYSMEAADYR		213	241	5.3654592E-20	1.4277854E-12	0.0	0.0	3.0815903472992246E-14	tr|H0YEV2|H0YEV2_HUMAN_69_88_R_E;tr|H0YCD9|H0YCD9_HUMAN_92_111_R_E;sw|Q14247|SRC8_HUMAN_435_454_R_E;tr|B4E358|B4E358_HUMAN_119_138_R_E;sw|Q14247-3|SRC8_HUMAN_398_417_R_E;sw|Q14247-2|SRC8_HUMAN_398_417_R_E	false
C:\Data\HUMAN\mgf\DM_from_raw.mgf	index=85751	DM_1.17440.17440.2	-1.0	SII_85752_1	1	true	1008.50732421875	1008.5071411132812	2	ATAPVSFNYYGVVTGPSASK		180	196	5.423959E-20	1.4433526E-12	0.0	0.0	3.1151890472540473E-14	tr|B7Z9G5|B7Z9G5_HUMAN_12_31_K_I;tr|F5GXQ0|F5GXQ0_HUMAN_12_31_K_I;tr|Q5VW33|Q5VW33_HUMAN_12_31_K_I;sw|Q5VW32|BROX_HUMAN_12_31_K_I	false
C:\Data\HUMAN\mgf\DM_from_raw.mgf	index=168880	DM_1.22086.22086.2	-1.0	SII_168881_1	1	true	1124.541748046875	1124.5443115234375	2	DVVENGETADQTLSLMEQLR		204	219	5.425176E-20	1.4436763E-12	0.0	0.0	3.1158876892176235E-14	sw|P47897|SYQ_HUMAN_206_225_K_G;tr|B7Z840|B7Z840_HUMAN_224_243_K_G;tr|B4DWJ2|B4DWJ2_HUMAN_195_214_K_G;tr|C9J165|C9J165_HUMAN_248_267_K_G	false
C:\Data\HUMAN\mgf\DM_from_raw.mgf	index=127822	DM_1.20351.20351.2	-1.0	SII_127823_1	1	true	947.0025024414062	946.995361328125	2	AGKPVICATQMLESMIK	unknown modification:3;Carbamidomethyl:7;unknown modification:17	189	196	5.438318E-20	1.4185625E-12	0.0	0.0	3.061684555004314E-14	tr|H3BTN5|H3BTN5_HUMAN_320_336_R_K;sw|P14618|KPYM_HUMAN_320_336_R_K;sw|P14618-2|KPYM_HUMAN_320_336_R_K;sw|P14618-3|KPYM_HUMAN_305_321_R_K;tr|Q504U3|Q504U3_HUMAN_155_171_R_K	false
C:\Data\HUMAN\mgf\DM_from_raw.mgf	index=124722	DM_1.16724.16724.2	-1.0	SII_124723_1	1	true	1095.037841796875	1095.0361328125	2	FGQAATMEGIGAIGGTPPAFNR	Oxidation:7;unknown modification:22	217	240	5.498055E-20	1.4813606E-12	0.0	0.0	3.1972217434282406E-14	sw|Q15233-2|NONO_HUMAN_346_367_R_A;sw|Q15233|NONO_HUMAN_435_456_R_A	false
C:\Data\HUMAN\mgf\DM_from_raw.mgf	index=167639	DM_1.20635.20635.2	-1.0	SII_167640_1	1	true	1216.5557861328125	1216.562744140625	2	LVSSPCCIVTSTYGWTANMER	Carbamidomethyl:6;Carbamidomethyl:7	175	194	5.533218E-20	1.4817166E-12	0.0	0.0	3.197990098507119E-14	sw|P08238|HS90B_HUMAN_584_604_R_I	false
C:\Data\HUMAN\mgf\DM_from_raw.mgf	index=143759	DM_1.16115.16115.2	-1.0	SII_143760_1	1	true	939.4405517578125	939.4398803710938	2	SKGFGFVCFSSPEEATK	Carbamidomethyl:8	160	173	5.543318E-20	1.4459514E-12	0.0	0.0	3.12079803932986E-14	sw|Q9H361|PABP3_HUMAN_332_348_R_A;sw|P11940-2|PABP1_HUMAN_332_348_R_A;tr|E7EQV3|E7EQV3_HUMAN_287_303_R_A;tr|E7ERJ7|E7ERJ7_HUMAN_300_316_R_A;tr|H0YEU6|H0YEU6_HUMAN_59_75_R_A;sw|Q13310|PABP4_HUMAN_332_348_R_A;tr|H0YAR2|H0YAR2_HUMAN_201_217_R_A;tr|H0YB86|H0YB86_HUMAN_23_39_R_A;tr|H0Y5F5|H0Y5F5_HUMAN_234_250_R_A;sw|Q13310-2|PABP4_HUMAN_332_348_R_A;sw|Q13310-3|PABP4_HUMAN_332_348_R_A;sw|P11940|PABP1_H…	false
C:\Data\HUMAN\mgf\DM_from_raw.mgf	index=28531	DM_1.13591.13591.2	-1.0	SII_28532_1	1	true	970.5072021484375	970.5074462890625	2	VQNATLAVANITNADSATR	unknown modification:19	188	207	5.5536195E-20	1.4683456E-12	0.0	0.0	3.169131458732726E-14	tr|B4E2V5|B4E2V5_HUMAN_75_93_R_L;sw|P27105|STOM_HUMAN_126_144_R_L	false
C:\Data\HUMAN\mgf\DM_from_raw.mgf	index=170528	DM_1.24011.24011.2	-1.0	SII_170529_1	1	true	1229.6617431640625	1229.6630859375	2	ATTPVIMVGPGTGVAPFIGFIQER		203	247	5.555317E-20	1.5146919E-12	0.0	0.0	3.2691607143288637E-14	tr|E7EVY7|E7EVY7_HUMAN_426_449_K_A;tr|H0Y4R2|H0Y4R2_HUMAN_578_601_K_A;tr|F5H468|F5H468_HUMAN_335_358_K_A;tr|E7EMD0|E7EMD0_HUMAN_265_288_K_A;sw|P16435|NCPR_HUMAN_524_547_K_A	false
C:\Data\HUMAN\mgf\DM_from_raw.mgf	index=62005	DM_1.11940.11940.2	-1.0	SII_62006_1	1	true	1091.416015625	1091.4197998046875	2	ENAEVDGDDDAEEMEAKAED		220	243	5.557234E-20	1.4788179E-12	0.0	0.0	3.191733832026375E-14	sw|P05198|IF2A_HUMAN_296_315_R_-	false
C:\Data\HUMAN\mgf\DM_from_raw.mgf	index=141259	DM_1.13198.13198.2	-1.0	SII_141260_1	1	true	925.5302734375	925.5313720703125	2	LDKSQIHDIVLVGGSTR	unknown modification:3;unknown modification:17	169	170	5.6064816E-20	1.4624275E-12	0.0	0.0	3.156358418866685E-14	tr|A8K7Q2|A8K7Q2_HUMAN_90_106_K_I;tr|E9PKE3|E9PKE3_HUMAN_307_323_K_I;tr|E9PNE6|E9PNE6_HUMAN_180_196_K_I;tr|E9PN89|E9PN89_HUMAN_266_282_K_I;sw|P11142-2|HSP7C_HUMAN_326_342_K_I;sw|P11142|HSP7C_HUMAN_326_342_K_I	false
C:\Data\HUMAN\mgf\DM_from_raw.mgf	index=145552	DM_1.18209.18209.2	-1.0	SII_145553_1	1	true	1068.4554443359375	1068.4564208984375	2	GYGFCEYQDQETALSAMR	Carbamidomethyl:5;unknown modification:18	223	246	5.6212E-20	1.4763707E-12	0.0	0.0	3.18645203834932E-14	sw|P33240|CSTF2_HUMAN_58_75_K_N;tr|E7EWR4|E7EWR4_HUMAN_58_75_K_N;sw|Q9H0L4|CSTFT_HUMAN_58_75_K_N;tr|E9PID8|E9PID8_HUMAN_58_75_K_N;sw|P33240-2|CSTF2_HUMAN_58_75_K_N	false
C:\Data\HUMAN\mgf\DM_from_raw.mgf	index=191055	DM_1.730.730.2	-1.0	SII_191056_1	1	true	817.3839721679688	817.3851318359375	2	EGTGSTATSSSSTAGAAGK	unknown modification:19	123	128	5.6239926E-20	1.486952E-12	0.0	0.0	3.2092896664283557E-14	tr|B3KS98|B3KS98_HUMAN_20_38_K_G;sw|O15372|EIF3H_HUMAN_6_24_K_G;tr|E5RH59|E5RH59_HUMAN_6_24_K_G;tr|E5RFW7|E5RFW7_HUMAN_20_38_K_G;tr|E5RGU4|E5RGU4_HUMAN_6_24_K_G;tr|E5RHC7|E5RHC7_HUMAN_6_24_K_G;tr|E5RFH0|E5RFH0_HUMAN_6_24_K_G	false
C:\Data\HUMAN\mgf\DM_from_raw.mgf	index=178273	DM_1.9440.9440.2	-1.0	SII_178274_1	1	true	851.4119262695312	851.411865234375	2	VQGSDSDEEVVVATTR	unknown modification:16	170	178	5.6503926E-20	1.4634146E-12	0.0	0.0	3.1584888775699455E-14	sw|P26640|SYVC_HUMAN_522_537_K_I;tr|B4DZ61|B4DZ61_HUMAN_227_242_K_I	false
C:\Data\HUMAN\mgf\DM_from_raw.mgf	index=122427	DM_1.14045.14045.2	-1.0	SII_122428_1	1	true	952.9634399414062	952.9622192382812	2	LEGLGSSEADQDGLASTVR		192	204	5.6823663E-20	1.5023856E-12	0.0	0.0	3.2426000173985205E-14	sw|Q07065|CKAP4_HUMAN_455_473_R_S	false
C:\Data\HUMAN\mgf\DM_from_raw.mgf	index=127286	DM_1.19722.19722.2	-1.0	SII_127287_1	1	true	1060.52001953125	1060.520751953125	2	GMSLNLEPDNVGVVVFGNDK	Oxidation:2	212	225	5.711926E-20	1.5199825E-12	0.0	0.0	3.2805794204533427E-14	sw|P25705|ATPA_HUMAN_104_123_K_L;sw|P25705-2|ATPA_HUMAN_54_73_K_L;tr|K7ERX7|K7ERX7_HUMAN_104_123_K_L;tr|K7EQH4|K7EQH4_HUMAN_54_73_K_L;tr|K7ENP3|K7ENP3_HUMAN_104_123_K_L;tr|K7EK77|K7EK77_HUMAN_54_73_K_L;tr|K7EJP1|K7EJP1_HUMAN_54_73_K_L	false
C:\Data\HUMAN\mgf\DM_from_raw.mgf	index=16078	DM_1.19815.19815.2	-1.0	SII_16079_1	1	true	1319.133544921875	1319.136962890625	2	NGDLTEGTAYTNAVGFMPNLSAYPK	unknown modification:25	170	190	5.749193E-20	1.5766274E-12	0.0	0.0	3.402836152497059E-14	sw|P11818|SPIKE_ADE05_482_506_R_S	false
C:\Data\HUMAN\mgf\DM_from_raw.mgf	index=206312	DM_1.18639.18639.2	-1.0	SII_206313_1	1	true	900.9610595703125	900.9611206054688	2	NMPGLSAATLASLGGTSSR	unknown modification:19	152	158	5.752715E-20	1.5209853E-12	0.0	0.0	3.282743764478903E-14	sw|Q32MZ4-4|LRRF1_HUMAN_227_245_R_R;sw|Q32MZ4-3|LRRF1_HUMAN_67_85_R_R;sw|Q32MZ4-2|LRRF1_HUMAN_99_117_R_R;sw|Q32MZ4|LRRF1_HUMAN_99_117_R_R;tr|C9JTC6|C9JTC6_HUMAN_119_137_R_R	false
C:\Data\HUMAN\mgf\DM_from_raw.mgf	index=208340	DM_1.21006.21006.2	-1.0	SII_208341_1	1	true	948.9286499023438	948.9274291992188	2	AAQTAEDAMQIMEQMTK		152	160	5.767063E-20	1.5043146E-12	0.0	0.0	3.2467633796096347E-14	sw|P30622-1|CLIP1_HUMAN_1073_1089_K_E;sw|P30622-2|CLIP1_HUMAN_1038_1054_K_E;tr|F5H0N7|F5H0N7_HUMAN_659_675_K_E;sw|P30622|CLIP1_HUMAN_1084_1100_K_E;tr|J3KP58|J3KP58_HUMAN_962_978_K_E	false
C:\Data\HUMAN\mgf\DM_from_raw.mgf	index=47000	DM_1.16312.16312.2	-1.0	SII_47001_1	1	true	1047.475830078125	1047.4775390625	2	YSESLLCSNLESATYSNR	Carbamidomethyl:7	221	240	5.799103E-20	1.5230956E-12	0.0	0.0	3.287298426622041E-14	sw|Q15785|TOM34_HUMAN_216_233_K_A	false
C:\Data\HUMAN\mgf\DM_from_raw.mgf	index=170577	DM_1.24068.24068.2	-1.0	SII_170578_1	1	true	1380.2198486328125	1380.2288818359375	2	YVEPIEDVPCGNIVGLVGVDQFLVK	Carbamidomethyl:10	174	200	5.8458877E-20	1.6031444E-12	0.0	0.0	3.4600678143695876E-14	sw|P13639|EF2_HUMAN_457_481_R_T	false
C:\Data\HUMAN\mgf\DM_from_raw.mgf	index=143328	DM_1.15612.15612.2	-1.0	SII_143329_1	1	true	972.4365234375	972.4368896484375	2	ALYDYEGQEHDELSFK		180	188	5.8806784E-20	1.5230572E-12	0.0	0.0	3.2872155478719596E-14	sw|Q9UNF0|PACN2_HUMAN_433_448_R_A;tr|H0Y923|H0Y923_HUMAN_8_23_R_A;sw|Q9UNF0-2|PACN2_HUMAN_392_407_R_A	false
C:\Data\HUMAN\mgf\DM_from_raw.mgf	index=129216	DM_1.21988.21988.2	-1.0	SII_129217_1	1	true	1074.5389404296875	1074.539306640625	2	LTPFALSNAEDLDADLISDK		231	255	5.881278E-20	1.5650483E-12	0.0	0.0	3.3778449718963794E-14	sw|P03265|DNB2_ADE05_415_434_K_S	false
C:\Data\HUMAN\mgf\DM_from_raw.mgf	index=126325	DM_1.18596.18596.2	-1.0	SII_126326_1	1	true	1325.178466796875	1325.1824951171875	2	MGNGLSLDEAGNLTSQNVTTVSPPLK	unknown modification:26	197	224	5.886175E-20	1.6233696E-12	0.0	0.0	3.503719879373331E-14	sw|P11818|SPIKE_ADE05_66_91_K_K	false
C:\Data\HUMAN\mgf\DM_from_raw.mgf	index=178261	DM_1.9426.9426.2	-1.0	SII_178262_1	1	true	899.41552734375	899.4168090820312	2	EGQGEGETQEAAAAAAAAR	unknown modification:19	199	215	5.9340897E-20	1.56894E-12	0.0	0.0	3.386244431055007E-14	sw|P58107|EPIPL_HUMAN_2614_2632_R_R;sw|P58107|EPIPL_HUMAN_3148_3166_R_R;sw|P58107|EPIPL_HUMAN_3682_3700_R_R;sw|P58107|EPIPL_HUMAN_4750_4768_R_R	false
C:\Data\HUMAN\mgf\DM_from_raw.mgf	index=148682	DM_1.21864.21864.2	-1.0	SII_148683_1	1	true	1077.549072265625	1077.5494384765625	2	LTPFALSNAEDLDADLISDK	unknown modification:20	227	257	5.984713E-20	1.5925731E-12	0.0	0.0	3.437251769298385E-14	sw|P03265|DNB2_ADE05_415_434_K_S	false
C:\Data\HUMAN\mgf\DM_from_raw.mgf	index=167699	DM_1.20706.20706.2	-1.0	SII_167700_1	1	true	1108.03857421875	1108.0416259765625	2	DLYANTVLSGGTTMYPGIADR		211	232	6.0125374E-20	1.6100715E-12	0.0	0.0	3.475018579726046E-14	sw|P63261|ACTG_HUMAN_292_312_K_M;sw|P60709|ACTB_HUMAN_292_312_K_M	false
C:\Data\HUMAN\mgf\DM_from_raw.mgf	index=773	DM_1.1615.1615.2	-1.0	SII_774_1	1	true	814.798583984375	814.7982177734375	2	CSASCCEDSQASMK	Carbamidomethyl:1;Carbamidomethyl:5;Carbamidomethyl:6;unknown modification:14	132	132	6.0197365E-20	1.5355719E-12	0.0	0.0	3.314226034685556E-14	tr|E7EQY1|E7EQY1_HUMAN_142_155_R_Q;sw|Q96C01|F136A_HUMAN_35_48_R_Q;tr|C9JF51|C9JF51_HUMAN_105_118_R_Q	false
C:\Data\HUMAN\mgf\DM_from_raw.mgf	index=14670	DM_1.18130.18130.2	-1.0	SII_14671_1	1	true	1014.4649658203125	1014.4662475585938	2	MVSDEYEQLSSEALEAAR		219	242	6.060763E-20	1.5918189E-12	0.0	0.0	3.43562397884757E-14	tr|F8W7C6|F8W7C6_HUMAN_1_18_-_I	false
C:\Data\HUMAN\mgf\DM_from_raw.mgf	index=186346	DM_1.18862.18862.2	-1.0	SII_186347_1	1	true	922.9542846679688	922.9556884765625	2	QTNLENLDQAFSVAER	unknown modification:16	181	185	6.071115E-20	1.5723788E-12	0.0	0.0	3.393666395788848E-14	sw|Q15149-4|PLEC_HUMAN_213_228_R_D;sw|Q15149-5|PLEC_HUMAN_213_228_R_D;sw|Q15149-6|PLEC_HUMAN_217_232_R_D;sw|Q15149-7|PLEC_HUMAN_181_196_R_D;sw|Q15149-8|PLEC_HUMAN_191_206_R_D;sw|Q15149-9|PLEC_HUMAN_199_214_R_D;sw|Q15149-2|PLEC_HUMAN_240_255_R_D;sw|Q15149-3|PLEC_HUMAN_240_255_R_D;tr|E9PMV1|E9PMV1_HUMAN_257_272_R_D;sw|Q15149|PLEC_HUMAN_350_365_R_D	false
C:\Data\HUMAN\mgf\DM_from_raw.mgf	index=206258	DM_1.18576.18576.2	-1.0	SII_206259_1	1	true	1089.4881591796875	1089.48828125	2	MDTDLETMDLDQGGEALAPR		258	288	6.0885165E-20	1.6201958E-12	0.0	0.0	3.4968698643470826E-14	sw|O75643-2|U520_HUMAN_387_406_R_Q;tr|C9JAQ9|C9JAQ9_HUMAN_387_406_R_Q;sw|O75643|U520_HUMAN_387_406_R_Q	false
C:\Data\HUMAN\mgf\DM_from_raw.mgf	index=88822	DM_1.21110.21110.2	-1.0	SII_88823_1	1	true	1393.6851806640625	1393.6890869140625	2	QTQIFTTYSDNQPGVLIQVYEGER		166	190	6.1036475E-20	1.6641975E-12	0.0	0.0	3.59183876792654E-14	tr|V9GZ37|V9GZ37_HUMAN_259_282_K_A;tr|E7EP94|E7EP94_HUMAN_333_356_K_A;sw|P08107-2|HSP71_HUMAN_369_392_K_A;sw|P34931|HS71L_HUMAN_426_449_K_A;sw|P08107|HSP71_HUMAN_424_447_K_A	false
C:\Data\HUMAN\mgf\DM_from_raw.mgf	index=94413	DM_1.4739.4739.2	-1.0	SII_94414_1	1	true	904.9222412109375	904.9230346679688	2	QELSHALYQHDAACR	Carbamidomethyl:14;unknown modification:15	170	173	6.1825256E-20	1.5893878E-12	0.0	0.0	3.4303769338131286E-14	sw|Q9UMS4|PRP19_HUMAN_101_115_R_V;tr|F5H2I0|F5H2I0_HUMAN_16_30_R_V;tr|F5GY56|F5GY56_HUMAN_101_115_R_V	false
C:\Data\HUMAN\mgf\DM_from_raw.mgf	index=117742	DM_1.8558.8558.2	-1.0	SII_117743_1	1	true	875.4120483398438	875.4095458984375	2	EHVIEMDVTSENGQR	unknown modification:15	201	203	6.182916E-20	1.589488E-12	0.0	0.0	3.430593195551622E-14	sw|P03265|DNB2_ADE05_294_308_K_A	false
C:\Data\HUMAN\mgf\DM_from_raw.mgf	index=40801	DM_1.9070.9070.2	-1.0	SII_40802_1	1	true	980.4425659179688	980.4425048828125	2	SENGLEFTSSGSANTETTK		186	195	6.202544E-20	1.6399177E-12	0.0	0.0	3.539435656566558E-14	sw|P21796|VDAC1_HUMAN_35_53_K_V;tr|C9JI87|C9JI87_HUMAN_35_53_K_V	false
C:\Data\HUMAN\mgf\DM_from_raw.mgf	index=46010	DM_1.15156.15156.2	-1.0	SII_46011_1	1	true	1043.502685546875	1043.5045166015625	2	KEDLISAFGTDDQTEICK	unknown modification:1;Carbamidomethyl:17;unknown modification:18	248	272	6.2264166E-20	1.6353266E-12	0.0	0.0	3.529526681840044E-14	sw|Q9Y3A5|SBDS_HUMAN_68_85_K_Q	false
C:\Data\HUMAN\mgf\DM_from_raw.mgf	index=76331	DM_1.6356.6356.2	-1.0	SII_76332_1	1	true	931.4073486328125	931.4063110351562	2	EQTEGEYSSLEHESAR	unknown modification:16	167	168	6.280038E-20	1.6264885E-12	0.0	0.0	3.510451403686573E-14	sw|O43837|IDH3B_HUMAN_165_180_R_G;sw|O43837-2|IDH3B_HUMAN_165_180_R_G	false
C:\Data\HUMAN\mgf\DM_from_raw.mgf	index=50770	DM_1.20711.20711.2	-1.0	SII_50771_1	1	true	1143.564208984375	1143.564697265625	2	HLYTLDGGDIINALCFSPNR	Carbamidomethyl:15;unknown modification:20	190	210	6.290795E-20	1.6740235E-12	0.0	0.0	3.6130462314238985E-14	tr|H0YAF8|H0YAF8_HUMAN_107_126_K_Y;tr|H0YAM7|H0YAM7_HUMAN_133_152_K_Y;sw|P63244|GBLP_HUMAN_226_245_K_Y;tr|H0Y8R5|H0Y8R5_HUMAN_84_103_K_Y;tr|H0Y8W2|H0Y8W2_HUMAN_157_176_K_Y;tr|D6REE5|D6REE5_HUMAN_244_263_K_Y;tr|D6RF23|D6RF23_HUMAN_10_29_K_Y;tr|D6RAC2|D6RAC2_HUMAN_178_197_K_Y;tr|D6R9Z1|D6R9Z1_HUMAN_212_231_K_Y;tr|D6R9L0|D6R9L0_HUMAN_274_293_K_Y;tr|J3KPE3|J3KPE3_HUMAN_182_201_K_Y	false
C:\Data\HUMAN\mgf\DM_from_raw.mgf	index=31061	DM_1.16543.16543.2	-1.0	SII_31062_1	1	true	954.9447021484375	954.9435424804688	2	AEDGSVIDYELIDQDAR		182	185	6.340075E-20	1.6537823E-12	0.0	0.0	3.569359633607621E-14	tr|H0YMU9|H0YMU9_HUMAN_180_196_R_D;tr|H0YN42|H0YN42_HUMAN_180_196_R_D;tr|H0YN28|H0YN28_HUMAN_63_79_R_D;tr|H0YNA0|H0YNA0_HUMAN_63_79_R_-;tr|H0YM50|H0YM50_HUMAN_149_165_R_D;tr|H0YMD0|H0YMD0_HUMAN_180_196_R_D;tr|H0YNP5|H0YNP5_HUMAN_115_131_R_D;tr|H0YL33|H0YL33_HUMAN_63_79_R_D;sw|P07355|ANXA2_HUMAN_180_196_R_D;sw|P07355-2|ANXA2_HUMAN_198_214_R_D	false
C:\Data\HUMAN\mgf\DM_from_raw.mgf	index=128621	DM_1.21289.21289.2	-1.0	SII_128622_1	1	true	1109.592529296875	1109.5931396484375	2	QLTVQMMQNPQILAALQER	unknown modification:19	224	240	6.342072E-20	1.676808E-12	0.0	0.0	3.619056019955183E-14	sw|P55209|NP1L1_HUMAN_37_55_R_L;tr|H0YIV4|H0YIV4_HUMAN_31_49_R_L;tr|B3KNT8|B3KNT8_HUMAN_37_55_R_L;tr|F8W020|F8W020_HUMAN_37_55_R_L;tr|F8W0J6|F8W0J6_HUMAN_37_55_R_L;tr|F5H4R6|F5H4R6_HUMAN_37_55_R_L;tr|F8VUX1|F8VUX1_HUMAN_37_55_R_L;tr|F8VVB5|F8VVB5_HUMAN_37_55_R_L;tr|F8VY35|F8VY35_HUMAN_37_55_R_L;tr|F8VXI6|F8VXI6_HUMAN_37_55_R_L	false
C:\Data\HUMAN\mgf\DM_from_raw.mgf	index=149915	DM_1.23303.23303.2	-1.0	SII_149916_1	1	true	1175.6348876953125	1175.6392822265625	2	AIEALKEFNEDGALAVLQQFK	unknown modification:6;unknown modification:21	241	264	6.348324E-20	1.6999905E-12	0.0	0.0	3.669090827865576E-14	sw|O60506|HNRPQ_HUMAN_61_81_R_D;tr|F6UXX1|F6UXX1_HUMAN_61_81_R_D;sw|O60506-2|HNRPQ_HUMAN_61_81_R_D;sw|O60506-3|HNRPQ_HUMAN_61_81_R_D;sw|O60506-4|HNRPQ_HUMAN_61_81_R_D	false
C:\Data\HUMAN\mgf\DM_from_raw.mgf	index=29425	DM_1.14634.14634.2	-1.0	SII_29426_1	1	true	1007.9712524414062	1007.971435546875	2	QTIDNSQGAYQEAFDISK		228	250	6.359095E-20	1.6701739E-12	0.0	0.0	3.604737636728251E-14	sw|P27348|1433T_HUMAN_140_157_K_K	false
C:\Data\HUMAN\mgf\DM_from_raw.mgf	index=208535	DM_1.21234.21234.2	-1.0	SII_208536_1	1	true	1092.5634765625	1092.5655517578125	2	FANSLVGVQQQLQAFNTYR		246	265	6.3698426E-20	1.6841505E-12	0.0	0.0	3.634903343457051E-14	sw|Q01082-2|SPTB2_HUMAN_330_348_K_T;sw|Q01082-3|SPTB2_HUMAN_317_335_K_T;tr|F8W6C1|F8W6C1_HUMAN_330_348_K_T;sw|Q01082|SPTB2_HUMAN_330_348_K_T	false
C:\Data\HUMAN\mgf\DM_from_raw.mgf	index=187269	DM_1.19939.19939.2	-1.0	SII_187270_1	1	true	1033.49658203125	1033.5	2	TLTPAGDLQETFSGMDQVR		182	204	6.378037E-20	1.686317E-12	0.0	0.0	3.639579302104214E-14	sw|Q5JRX3|PREP_HUMAN_729_747_R_L;tr|H0Y7L7|H0Y7L7_HUMAN_63_81_R_L;sw|Q5JRX3-2|PREP_HUMAN_730_748_R_L;sw|Q5JRX3-3|PREP_HUMAN_631_649_R_L	false
C:\Data\HUMAN\mgf\DM_from_raw.mgf	index=209366	DM_1.22205.22205.2	-1.0	SII_209367_1	1	true	914.4850463867188	914.48583984375	2	AVPVWDVLASGYVSGAAR	unknown modification:18	113	118	6.3988915E-20	1.6806261E-12	0.0	0.0	3.627296628176154E-14	sw|P58107|EPIPL_HUMAN_3067_3084_R_E;sw|P58107|EPIPL_HUMAN_3601_3618_R_E;sw|P58107|EPIPL_HUMAN_4669_4686_R_E	false
C:\Data\HUMAN\mgf\DM_from_raw.mgf	index=110806	DM_1.24283.24283.2	-1.0	SII_110807_1	1	true	1045.49462890625	1045.4951171875	2	LDLLSDTNMVDFAMDVYK		198	221	6.42476E-20	1.6874203E-12	0.0	0.0	3.6419605553585027E-14	tr|H0YBP5|H0YBP5_HUMAN_31_48_K_N;tr|H0YBR5|H0YBR5_HUMAN_41_58_K_N;sw|P60228|EIF3E_HUMAN_42_59_K_N;tr|E5RII3|E5RII3_HUMAN_42_59_K_N	false
C:\Data\HUMAN\mgf\DM_from_raw.mgf	index=190708	DM_1.23954.23954.2	-1.0	SII_190709_1	1	true	1067.5699462890625	1067.5689697265625	2	APAALPALCDLLASAADPQIR	Carbamidomethyl:9	191	211	6.455853E-20	1.7287852E-12	0.0	0.0	3.7312384514323787E-14	tr|H0YN14|H0YN14_HUMAN_34_54_R_Q;tr|H0YLV0|H0YLV0_HUMAN_34_54_R_Q;tr|H0YL92|H0YL92_HUMAN_34_54_R_Q;sw|Q8TEX9-2|IPO4_HUMAN_34_54_R_Q;sw|Q8TEX9|IPO4_HUMAN_34_54_R_Q	false
C:\Data\HUMAN\mgf\DM_from_raw.mgf	index=24671	DM_1.9082.9082.2	-1.0	SII_24672_1	1	true	889.8926391601562	889.8910522460938	2	SVDGEGYNVAQCNMTK	Carbamidomethyl:12;unknown modification:16	157	167	6.456794E-20	1.6722674E-12	0.0	0.0	3.609256039418229E-14	sw|P04133|CAPSH_ADE05_748_763_R_D	false
C:\Data\HUMAN\mgf\DM_from_raw.mgf	index=145113	DM_1.17697.17697.2	-1.0	SII_145114_1	1	true	847.4644165039062	847.4619140625	2	IINEPTAAAIAYGLDR	unknown modification:16	157	157	6.4757114E-20	1.6771668E-12	0.0	0.0	3.6198304182762546E-14	tr|E7EP94|E7EP94_HUMAN_81_96_R_T;sw|P08107-2|HSP71_HUMAN_117_132_R_T;sw|P08107|HSP71_HUMAN_172_187_R_T;sw|P17066|HSP76_HUMAN_174_189_R_R	false
C:\Data\HUMAN\mgf\DM_from_raw.mgf	index=161080	DM_1.12966.12966.2	-1.0	SII_161081_1	1	true	1040.052734375	1040.0545654296875	2	TITGFQTHTTPVLLAHGER		196	213	6.483747E-20	1.7142662E-12	0.0	0.0	3.699902082358681E-14	tr|E7EW34|E7EW34_HUMAN_731_749_K_A;sw|Q13200|PSMD2_HUMAN_861_879_K_A;tr|E9PCS3|E9PCS3_HUMAN_702_720_K_A	false
C:\Data\HUMAN\mgf\DM_from_raw.mgf	index=76354	DM_1.6383.6383.3	-1.0	SII_76355_1	1	true	836.39697265625	836.3953247070312	3	HQGVMVGMGQKDSYVGDEAQSKR		116	139	6.484489E-20	1.7576674E-12	0.0	0.0	3.7935749263177266E-14	tr|Q5T8M7|Q5T8M7_HUMAN_42_64_R_G;tr|Q5T8M8|Q5T8M8_HUMAN_42_64_R_G;tr|E7EVS6|E7EVS6_HUMAN_40_62_R_G;tr|B8ZZJ2|B8ZZJ2_HUMAN_41_63_R_G;sw|P62736|ACTA_HUMAN_42_64_R_G;sw|P68133|ACTS_HUMAN_42_64_R_G;sw|P68032|ACTC_HUMAN_42_64_R_G;sw|P63261|ACTG_HUMAN_40_62_R_G;sw|P63267|ACTH_HUMAN_41_63_R_G;tr|C9JFL5|C9JFL5_HUMAN_41_63_R_G;tr|A6NL76|A6NL76_HUMAN_42_64_R_G;tr|C9JZR7|C9JZR7_HUMAN_40_62_R_G;tr|F8WB63|F8W…	false
C:\Data\HUMAN\mgf\DM_from_raw.mgf	index=200977	DM_1.12411.12411.2	-1.0	SII_200978_1	1	true	850.8880615234375	850.8872680664062	2	TEMEDLMSSKDDVGK	unknown modification:10;unknown modification:15	163	165	6.4849726E-20	1.66714E-12	0.0	0.0	3.598189567981595E-14	sw|P35579-2|MYH9_HUMAN_926_940_R_S;sw|P35579|MYH9_HUMAN_1504_1518_R_S	false
C:\Data\HUMAN\mgf\DM_from_raw.mgf	index=96007	DM_1.6646.6646.2	-1.0	SII_96008_1	1	true	795.8909301757812	795.8895874023438	2	PVSSAASVYAGAGGSGSR	unknown modification:18	176	182	6.4852395E-20	1.7033048E-12	0.0	0.0	3.6762440841518874E-14	tr|F8VZY9|F8VZY9_HUMAN_28_45_R_I;sw|P05783|K1C18_HUMAN_28_45_R_I	false
C:\Data\HUMAN\mgf\DM_from_raw.mgf	index=147022	DM_1.19925.19925.2	-1.0	SII_147023_1	1	true	866.4800415039062	866.4793090820312	2	VLPVGDEVVGIVGYTSK		146	157	6.489311E-20	1.6927098E-12	0.0	0.0	3.65337688735212E-14	sw|P21589-2|5NTD_HUMAN_163_179_K_E;sw|P21589|5NTD_HUMAN_163_179_K_E;tr|Q96B60|Q96B60_HUMAN_163_179_K_E	false
C:\Data\HUMAN\mgf\DM_from_raw.mgf	index=40094	DM_1.8233.8233.2	-1.0	SII_40095_1	1	true	875.4120483398438	875.4132080078125	2	EHVIEMDVTSENGQR	unknown modification:15	189	191	6.4918414E-20	1.6689058E-12	0.0	0.0	3.602000695504864E-14	sw|P03265|DNB2_ADE05_294_308_K_A	false
C:\Data\HUMAN\mgf\DM_from_raw.mgf	index=141733	DM_1.13751.13751.2	-1.0	SII_141734_1	1	true	1104.015869140625	1104.018798828125	2	QPTVTSVCSETSQELAEGQR	Carbamidomethyl:8	197	231	6.608195E-20	1.7584858E-12	0.0	0.0	3.795341279678833E-14	sw|Q96HC4|PDLI5_HUMAN_206_225_R_R;tr|F5H7Y0|F5H7Y0_HUMAN_84_103_R_R	false
C:\Data\HUMAN\mgf\DM_from_raw.mgf	index=69096	DM_1.20237.20237.2	-1.0	SII_69097_1	1	true	1207.6016845703125	1207.6060791015625	2	LNDGHFMPVLGFGTYAPPEVPR		220	237	6.631406E-20	1.7867234E-12	0.0	0.0	3.856286513879223E-14	sw|P42330|AK1C3_HUMAN_10_31_K_S	false
C:\Data\HUMAN\mgf\DM_from_raw.mgf	index=190538	DM_1.23755.23755.2	-1.0	SII_190539_1	1	true	1001.9759521484375	1001.9760131835938	2	LWSNFWGALSPDGYYAR		180	189	6.6370006E-20	1.7312341E-12	0.0	0.0	3.7365239142207654E-14	tr|E7ETU9|E7ETU9_HUMAN_369_385_K_S;sw|O00469|PLOD2_HUMAN_424_440_K_S;tr|B3KWS3|B3KWS3_HUMAN_84_100_K_S;sw|O00469-2|PLOD2_HUMAN_424_440_K_S	false
C:\Data\HUMAN\mgf\DM_from_raw.mgf	index=23855	DM_1.8120.8120.2	-1.0	SII_23856_1	1	true	875.4120483398438	875.41162109375	2	EHVIEMDVTSENGQR	unknown modification:15	208	213	6.659096E-20	1.7119032E-12	0.0	0.0	3.694802017607586E-14	sw|P03265|DNB2_ADE05_294_308_K_A	false
C:\Data\HUMAN\mgf\DM_from_raw.mgf	index=93015	DM_1.3083.3083.2	-1.0	SII_93016_1	1	true	815.8638916015625	815.8653564453125	2	HSGPNSADSANDGFVR		150	158	6.71165E-20	1.7382733E-12	0.0	0.0	3.751716625095038E-14	sw|P52597|HNRPF_HUMAN_99_114_K_L	false
C:\Data\HUMAN\mgf\DM_from_raw.mgf	index=97298	DM_1.8175.8175.2	-1.0	SII_97299_1	1	true	875.4120483398438	875.4108276367188	2	EHVIEMDVTSENGQR	unknown modification:15	197	200	6.7186246E-20	1.7272066E-12	0.0	0.0	3.7278313578157566E-14	sw|P03265|DNB2_ADE05_294_308_K_A	false
C:\Data\HUMAN\mgf\DM_from_raw.mgf	index=39933	DM_1.8043.8043.2	-1.0	SII_39934_1	1	true	995.926025390625	995.9257202148438	2	SCSGVEFSTSGHAYTDTGK	Carbamidomethyl:2	223	246	6.741636E-20	1.7824505E-12	0.0	0.0	3.847064310461976E-14	tr|E5RHE1|E5RHE1_HUMAN_35_53_K_A;tr|E5RHZ6|E5RHZ6_HUMAN_35_53_K_A;tr|E5RJN6|E5RJN6_HUMAN_35_53_K_A;sw|Q9Y277|VDAC3_HUMAN_35_53_K_A	false
C:\Data\HUMAN\mgf\DM_from_raw.mgf	index=145114	DM_1.17698.17698.2	-1.0	SII_145115_1	1	true	917.4453125	917.4453125	2	VIEGLDTGLQGMCVGER	Carbamidomethyl:13	175	187	6.7540796E-20	1.7617737E-12	0.0	0.0	3.802437556824464E-14	tr|Q9H6J3|Q9H6J3_HUMAN_208_224_K_R;sw|Q96AY3|FKB10_HUMAN_435_451_K_R;tr|H0Y827|H0Y827_HUMAN_239_255_K_R	false
C:\Data\HUMAN\mgf\DM_from_raw.mgf	index=110837	DM_1.24326.24326.2	-1.0	SII_110838_1	1	true	1169.5872802734375	1169.58935546875	2	EVAAFAQFGSDLDAATQQLLSR		238	264	6.761197E-20	1.8216934E-12	0.0	0.0	3.931762292273549E-14	sw|P25705|ATPA_HUMAN_442_463_R_G;sw|P25705-2|ATPA_HUMAN_392_413_R_G;tr|K7ENP3|K7ENP3_HUMAN_420_441_R_G	false
C:\Data\HUMAN\mgf\DM_from_raw.mgf	index=158557	DM_1.10009.10009.2	-1.0	SII_158558_1	1	true	937.4479370117188	937.4517211914062	2	VQDLSAGGQGSLTDSGPER		222	239	6.7871875E-20	1.7944941E-12	0.0	0.0	3.8730580217765286E-14	sw|P40222|TXLNA_HUMAN_485_503_R_R	false
C:\Data\HUMAN\mgf\DM_from_raw.mgf	index=107724	DM_1.20489.20489.2	-1.0	SII_107725_1	1	true	989.0745239257812	989.072265625	2	GKLPIVNEDDELVAIIAR	unknown modification:2;unknown modification:18	202	215	6.8092364E-20	1.7884004E-12	0.0	0.0	3.859905984292928E-14	tr|E7ETK5|E7ETK5_HUMAN_182_199_K_T;tr|H0Y4R1|H0Y4R1_HUMAN_139_156_K_T;sw|P12268|IMDH2_HUMAN_207_224_K_T	false
C:\Data\HUMAN\mgf\DM_from_raw.mgf	index=197297	DM_1.8106.8106.2	-1.0	SII_197298_1	1	true	892.462890625	892.4637451171875	2	AALAHSEEVTASQVAATK		163	171	6.823795E-20	1.792224E-12	0.0	0.0	3.8681584631682084E-14	sw|Q15149-4|PLEC_HUMAN_2607_2624_R_T;sw|Q15149-5|PLEC_HUMAN_2607_2624_R_T;sw|Q15149-6|PLEC_HUMAN_2611_2628_R_T;sw|Q15149-7|PLEC_HUMAN_2575_2592_R_T;sw|Q15149-8|PLEC_HUMAN_2585_2602_R_T;sw|Q15149-9|PLEC_HUMAN_2593_2610_R_T;sw|Q15149-2|PLEC_HUMAN_2634_2651_R_T;sw|Q15149-3|PLEC_HUMAN_2630_2647_R_T;tr|H0YDN1|H0YDN1_HUMAN_177_194_R_T;sw|Q15149|PLEC_HUMAN_2744_2761_R_T	false
C:\Data\HUMAN\mgf\DM_from_raw.mgf	index=167723	DM_1.20734.20734.2	-1.0	SII_167724_1	1	true	981.4629516601562	981.46240234375	2	TQLEELEDELQATEDAK		195	198	6.838776E-20	1.7838663E-12	0.0	0.0	3.8501200327110664E-14	sw|P35580-4|MYH10_HUMAN_1577_1593_R_L;sw|P35580-2|MYH10_HUMAN_1562_1578_R_L;sw|P35580-3|MYH10_HUMAN_1567_1583_R_L;sw|P35579-2|MYH9_HUMAN_961_977_K_L;sw|P35749-2|MYH11_HUMAN_1553_1569_K_L;sw|P35749-4|MYH11_HUMAN_1546_1562_K_L;sw|P35749-3|MYH11_HUMAN_1553_1569_K_L;sw|P35579|MYH9_HUMAN_1539_1555_K_L;sw|P35580|MYH10_HUMAN_1546_1562_R_L;sw|P35749|MYH11_HUMAN_1546_1562_K_L;tr|F8W6L6|F8W6L6_HUMAN_1562_1…	false
C:\Data\HUMAN\mgf\DM_from_raw.mgf	index=90817	DM_1.23814.23814.2	-1.0	SII_90818_1	1	true	1275.590576171875	1275.5872802734375	2	LCYVALDFEQEMATAASSSSLEK	Carbamidomethyl:2	242	268	6.8501424E-20	1.8567804E-12	0.0	0.0	4.007490591859528E-14	sw|P63261|ACTG_HUMAN_216_238_K_S;sw|Q6S8J3|POTEE_HUMAN_916_938_K_S;sw|P60709|ACTB_HUMAN_216_238_K_S;tr|I3L4N8|I3L4N8_HUMAN_207_229_K_S	false
C:\Data\HUMAN\mgf\DM_from_raw.mgf	index=142484	DM_1.14628.14628.2	-1.0	SII_142485_1	1	true	957.9675903320312	957.967041015625	2	LEGLGSSEADQDGLASTVR	unknown modification:19	192	201	6.851032E-20	1.8113744E-12	0.0	0.0	3.9094907864899896E-14	sw|Q07065|CKAP4_HUMAN_455_473_R_S	false
C:\Data\HUMAN\mgf\DM_from_raw.mgf	index=150165	DM_1.23594.23594.2	-1.0	SII_150166_1	1	true	1175.1199951171875	1175.1239013671875	2	ISNVELCNLVSYLGILHENR	Carbamidomethyl:7;unknown modification:20	208	215	6.860653E-20	1.8256666E-12	0.0	0.0	3.94033765294602E-14	sw|P24933|SHUT_ADE05_378_397_K_L	false
C:\Data\HUMAN\mgf\DM_from_raw.mgf	index=106680	DM_1.19231.19231.2	-1.0	SII_106681_1	1	true	1184.132080078125	1184.1358642578125	2	FENAFLSHVVSQHQALLGTIR		228	243	6.878241E-20	1.8418945E-12	0.0	0.0	3.975362342228413E-14	sw|P25705|ATPA_HUMAN_507_527_K_A;sw|P25705-2|ATPA_HUMAN_457_477_K_A;tr|K7ENP3|K7ENP3_HUMAN_485_505_K_A	false
C:\Data\HUMAN\mgf\DM_from_raw.mgf	index=66123	DM_1.16756.16756.2	-1.0	SII_66124_1	1	true	1181.0972900390625	1181.101318359375	2	KDLYANTVLSGGTTMYPGIADR	unknown modification:1;unknown modification:22	244	280	6.891526E-20	1.8568083E-12	0.0	0.0	4.007550808451384E-14	sw|P63261|ACTG_HUMAN_291_312_R_M;sw|P60709|ACTB_HUMAN_291_312_R_M	false
C:\Data\HUMAN\mgf\DM_from_raw.mgf	index=130154	DM_1.23090.23090.2	-1.0	SII_130155_1	1	true	1155.0833740234375	1155.08642578125	2	QGQYSPMAIEEQVAVIYAGVR		258	279	6.894982E-20	1.8463777E-12	0.0	0.0	3.9850384363004016E-14	sw|P25705|ATPA_HUMAN_473_493_K_G;sw|P25705-2|ATPA_HUMAN_423_443_K_G;tr|K7ENP3|K7ENP3_HUMAN_451_471_K_G	false
C:\Data\HUMAN\mgf\DM_from_raw.mgf	index=123237	DM_1.14991.14991.2	-1.0	SII_123238_1	1	true	1044.0	1043.999755859375	2	PGPTAESASGPSEDPSVNFLK		214	236	6.897516E-20	1.8470561E-12	0.0	0.0	3.986502627551838E-14	tr|E9PFW8|E9PFW8_HUMAN_134_154_R_N;sw|Q13501|SQSTM_HUMAN_218_238_R_N;tr|E7EMC7|E7EMC7_HUMAN_218_238_R_N;sw|Q13501-2|SQSTM_HUMAN_134_154_R_N	false
C:\Data\HUMAN\mgf\DM_from_raw.mgf	index=201891	DM_1.13478.13478.2	-1.0	SII_201892_1	1	true	1230.0830078125	1230.0799560546875	2	THIQDNHDGTYTVAYVPDVTGR		209	232	6.9077355E-20	1.8611757E-12	0.0	0.0	4.0169769712926585E-14	sw|P21333|FLNA_HUMAN_1594_1615_K_Y;sw|P21333-2|FLNA_HUMAN_1594_1615_K_Y;tr|Q5HY54|Q5HY54_HUMAN_1594_1615_K_Y	false
C:\Data\HUMAN\mgf\DM_from_raw.mgf	index=107863	DM_1.20656.20656.2	-1.0	SII_107864_1	1	true	1049.9671630859375	1049.968017578125	2	YFSMWNQAVDSYDPDVR	unknown modification:17	204	219	6.9767974E-20	1.8198685E-12	0.0	0.0	3.927823609173983E-14	sw|P04133|CAPSH_ADE05_383_399_R_I	false
C:\Data\HUMAN\mgf\DM_from_raw.mgf	index=13219	DM_1.16402.16402.2	-1.0	SII_13220_1	1	true	1021.5059204101562	1021.5076904296875	2	LCEAICPAQAITIEAEPR	Carbamidomethyl:2;Carbamidomethyl:6	161	173	7.093955E-20	1.86318E-12	0.0	0.0	4.021302853552761E-14	sw|O00217|NDUS8_HUMAN_116_133_K_A;tr|E9PKH6|E9PKH6_HUMAN_98_115_K_A;tr|E9PPW7|E9PPW7_HUMAN_116_133_K_A	false
C:\Data\HUMAN\mgf\DM_from_raw.mgf	index=174243	DM_1.4726.4726.2	-1.0	SII_174244_1	1	true	910.4364624023438	910.4373779296875	2	SSQTSGTNEQSSAIVSAR	unknown modification:18	201	208	7.12514E-20	1.8713705E-12	0.0	0.0	4.038980416118923E-14	sw|O60763|USO1_HUMAN_765_782_K_D;tr|H0Y7C0|H0Y7C0_HUMAN_441_458_K_D;sw|O60763-2|USO1_HUMAN_776_793_K_D;tr|F5GYR8|F5GYR8_HUMAN_774_791_K_D;tr|F5H4X1|F5H4X1_HUMAN_750_767_K_D	false
C:\Data\HUMAN\mgf\DM_from_raw.mgf	index=184007	DM_1.16132.16132.2	-1.0	SII_184008_1	1	true	960.4876708984375	960.48828125	2	KDDPVTNLNNAFEVAEK	unknown modification:1;unknown modification:17	194	212	7.1349743E-20	1.8611284E-12	0.0	0.0	4.016874883665606E-14	sw|O43707|ACTN4_HUMAN_217_233_R_Y;tr|K7EJH8|K7EJH8_HUMAN_18_34_R_Y	false
C:\Data\HUMAN\mgf\DM_from_raw.mgf	index=190168	DM_1.23323.23323.2	-1.0	SII_190169_1	1	true	1555.2763671875	1555.2874755859375	2	SLVCNSQLLNESQIIGTFELQGPSPDEK	Carbamidomethyl:4;unknown modification:28	148	179	7.153808E-20	1.9949086E-12	0.0	0.0	4.3056127941245303E-14	sw|P24933|SHUT_ADE05_577_604_R_S	false
C:\Data\HUMAN\mgf\DM_from_raw.mgf	index=67970	DM_1.18918.18918.2	-1.0	SII_67971_1	1	true	1089.5211181640625	1089.521240234375	2	GDVAEGDLIEHFSQFGTVEK		199	215	7.161266E-20	1.9056616E-12	0.0	0.0	4.112990924111422E-14	sw|Q13151|ROA0_HUMAN_107_126_K_A	false
C:\Data\HUMAN\mgf\DM_from_raw.mgf	index=70461	DM_1.21833.21833.2	-1.0	SII_70462_1	1	true	1045.9962158203125	1045.9969482421875	2	VNAQAAAYEYMAAYIENAK		182	196	7.1891863E-20	1.9007803E-12	0.0	0.0	4.102455610497575E-14	sw|Q92905|CSN5_HUMAN_107_125_R_Q;tr|E5RHH5|E5RHH5_HUMAN_43_61_R_Q;tr|E5RHF2|E5RHF2_HUMAN_43_61_R_Q	false
C:\Data\HUMAN\mgf\DM_from_raw.mgf	index=106511	DM_1.19033.19033.3	-1.0	SII_106512_1	1	true	1008.5082397460938	1008.5077514648438	3	RLEASDGGLDSAELAAELGMEHQAVVGAVK		106	125	7.200944E-20	2.0297017E-12	0.0	0.0	4.3807067691102784E-14	tr|B4E363|B4E363_HUMAN_13_42_R_S;tr|K7ER16|K7ER16_HUMAN_13_42_R_S;tr|K7ER00|K7ER00_HUMAN_53_82_R_S;tr|K7EPH2|K7EPH2_HUMAN_8_37_R_S;tr|K7EK06|K7EK06_HUMAN_13_42_R_S;sw|Q9Y285|SYFA_HUMAN_13_42_R_S	false
C:\Data\HUMAN\mgf\DM_from_raw.mgf	index=126882	DM_1.19247.19247.2	-1.0	SII_126883_1	1	true	1030.90380859375	1030.903564453125	2	EEKDPGMGAMGGMGGGMGGGMF		206	240	7.223693E-20	1.946305E-12	0.0	0.0	4.2007116061700993E-14	sw|P10809|CH60_HUMAN_552_573_K_-	false
C:\Data\HUMAN\mgf\DM_from_raw.mgf	index=133996	DM_1.4683.4683.2	-1.0	SII_133997_1	1	true	880.3994140625	880.3995361328125	2	EHVIEMDVTSENGQR	Oxidation:6	165	169	7.23364E-20	1.8596056E-12	0.0	0.0	4.013588223232695E-14	sw|P03265|DNB2_ADE05_294_308_K_A	false
C:\Data\HUMAN\mgf\DM_from_raw.mgf	index=84141	DM_1.15557.15557.2	-1.0	SII_84142_1	1	true	939.4405517578125	939.4398193359375	2	SKGFGFVCFSSPEEATK	Carbamidomethyl:8	179	194	7.242499E-20	1.8891759E-12	0.0	0.0	4.0774098248870766E-14	sw|Q9H361|PABP3_HUMAN_332_348_R_A;sw|P11940-2|PABP1_HUMAN_332_348_R_A;tr|E7EQV3|E7EQV3_HUMAN_287_303_R_A;tr|E7ERJ7|E7ERJ7_HUMAN_300_316_R_A;tr|H0YEU6|H0YEU6_HUMAN_59_75_R_A;sw|Q13310|PABP4_HUMAN_332_348_R_A;tr|H0YAR2|H0YAR2_HUMAN_201_217_R_A;tr|H0YB86|H0YB86_HUMAN_23_39_R_A;tr|H0Y5F5|H0Y5F5_HUMAN_234_250_R_A;sw|Q13310-2|PABP4_HUMAN_332_348_R_A;sw|Q13310-3|PABP4_HUMAN_332_348_R_A;sw|P11940|PABP1_H…	false
C:\Data\HUMAN\mgf\DM_from_raw.mgf	index=115219	DM_1.5576.5576.2	-1.0	SII_115220_1	1	true	676.3406982421875	676.3389282226562	2	FGQGGAGPVGGQGPR	unknown modification:15	125	125	7.251557E-20	1.8642115E-12	0.0	0.0	4.023529140810803E-14	sw|P23246|SFPQ_HUMAN_667_681_R_G	false
C:\Data\HUMAN\mgf\DM_from_raw.mgf	index=61060	DM_1.10833.10833.2	-1.0	SII_61061_1	1	true	967.40966796875	967.4072875976562	2	HIFSEDTSDFSGMSETK	Oxidation:13	164	171	7.2777644E-20	1.8983747E-12	0.0	0.0	4.097263602133109E-14	sw|P36952|SPB5_HUMAN_295_311_K_G	false
C:\Data\HUMAN\mgf\DM_from_raw.mgf	index=76336	DM_1.6362.6362.2	-1.0	SII_76337_1	1	true	926.4031982421875	926.40283203125	2	EQTEGEYSSLEHESAR		167	169	7.335465E-20	1.8998373E-12	0.0	0.0	4.100420332858861E-14	sw|O43837|IDH3B_HUMAN_165_180_R_G;sw|O43837-2|IDH3B_HUMAN_165_180_R_G	false
C:\Data\HUMAN\mgf\DM_from_raw.mgf	index=103558	DM_1.15560.15560.2	-1.0	SII_103559_1	1	true	991.9939575195312	991.993896484375	2	EAAWAITNATSGGTPEQIR	unknown modification:19	215	231	7.344377E-20	1.941812E-12	0.0	0.0	4.191014360750434E-14	sw|O60684|IMA7_HUMAN_397_415_K_Y;sw|O15131|IMA6_HUMAN_397_415_K_Y;tr|F5H4G7|F5H4G7_HUMAN_394_412_K_Y;tr|F5GYL8|F5GYL8_HUMAN_402_420_K_Y	false
C:\Data\HUMAN\mgf\DM_from_raw.mgf	index=82579	DM_1.13731.13731.2	-1.0	SII_82580_1	1	true	892.975341796875	892.974853515625	2	KVIGIECSSISDYAVK	unknown modification:1;Carbamidomethyl:7;unknown modification:16	167	176	7.361804E-20	1.9066589E-12	0.0	0.0	4.1151433974826736E-14	tr|E9PKG1|E9PKG1_HUMAN_67_82_R_I;tr|H0YDE4|H0YDE4_HUMAN_123_138_R_I;tr|E9PIX6|E9PIX6_HUMAN_67_82_R_I;tr|E9PI83|E9PI83_HUMAN_92_107_R_I;tr|H7C2I1|H7C2I1_HUMAN_113_128_R_I;tr|E9PQ98|E9PQ98_HUMAN_67_82_R_I;tr|E9PMW9|E9PMW9_HUMAN_89_104_R_I;tr|E9PNR9|E9PNR9_HUMAN_67_82_R_I;sw|Q99873|ANM1_HUMAN_103_118_R_I;sw|Q99873-2|ANM1_HUMAN_89_104_R_I;sw|Q99873-3|ANM1_HUMAN_85_100_R_I;sw|Q99873-4|ANM1_HUMAN_95_11…	false
C:\Data\HUMAN\mgf\DM_from_raw.mgf	index=45718	DM_1.14815.14815.2	-1.0	SII_45719_1	1	true	1010.4789428710938	1010.4798583984375	2	NETGGGEGVEVLVNEPYEK		187	212	7.363608E-20	1.9468962E-12	0.0	0.0	4.2019875935932255E-14	sw|Q00169|PIPNA_HUMAN_32_50_K_D;tr|I3L4U7|I3L4U7_HUMAN_54_72_K_D;tr|F5GWE5|F5GWE5_HUMAN_32_50_K_D;tr|I3L471|I3L471_HUMAN_32_50_K_D	false
C:\Data\HUMAN\mgf\DM_from_raw.mgf	index=108899	DM_1.21909.21909.2	-1.0	SII_108900_1	1	true	1089.52880859375	1089.5252685546875	2	GIGMGNIGPAGMGMEGIGFGINK		213	243	7.420382E-20	2.011348E-12	0.0	0.0	4.341093964022605E-14	sw|P52272-2|HNRPM_HUMAN_284_306_K_M;sw|P52272|HNRPM_HUMAN_323_345_K_M;tr|M0QYL3|M0QYL3_HUMAN_49_71_K_M;tr|M0QZM1|M0QZM1_HUMAN_109_131_K_M	false
C:\Data\HUMAN\mgf\DM_from_raw.mgf	index=90286	DM_1.22980.22980.2	-1.0	SII_90287_1	1	true	1193.0177001953125	1193.02490234375	2	FQYECGNYSGAAEYLYFFR	Carbamidomethyl:5	206	225	7.450259E-20	1.9698063E-12	0.0	0.0	4.2514344803702295E-14	tr|H0YBR5|H0YBR5_HUMAN_136_154_K_V;tr|E5RGA2|E5RGA2_HUMAN_44_62_K_V;sw|P60228|EIF3E_HUMAN_137_155_K_V	false
C:\Data\HUMAN\mgf\DM_from_raw.mgf	index=102503	DM_1.14324.14324.2	-1.0	SII_102504_1	1	true	1171.555419921875	1171.55615234375	2	QPYAVSELAGHQTSAESWGTGR	unknown modification:22	212	240	7.4564445E-20	2.0090162E-12	0.0	0.0	4.336061238255952E-14	tr|H3BTP7|H3BTP7_HUMAN_50_71_R_A;tr|H3BU31|H3BU31_HUMAN_50_71_R_A;sw|P36578|RL4_HUMAN_50_71_R_A	false
C:\Data\HUMAN\mgf\DM_from_raw.mgf	index=196865	DM_1.7599.7599.2	-1.0	SII_196866_1	1	true	834.964599609375	834.9658203125	2	VKAFGPGLQGGSAGSPAR	unknown modification:2;unknown modification:18	165	178	7.472989E-20	1.9627308E-12	0.0	0.0	4.236163423177521E-14	sw|P21333|FLNA_HUMAN_1070_1087_K_F;sw|P21333-2|FLNA_HUMAN_1070_1087_K_F;tr|Q5HY54|Q5HY54_HUMAN_1070_1087_K_F	false
C:\Data\HUMAN\mgf\DM_from_raw.mgf	index=188755	DM_1.21674.21674.2	-1.0	SII_188756_1	1	true	1040.012451171875	1040.013916015625	2	NINADEAAAMGAVYQAAALSK		216	256	7.482828E-20	2.0037943E-12	0.0	0.0	4.32479080739529E-14	sw|Q9Y4L1|HYOU1_HUMAN_408_428_K_A;tr|E9PL22|E9PL22_HUMAN_408_428_K_A;tr|E9PJ21|E9PJ21_HUMAN_408_428_K_A;tr|B7Z909|B7Z909_HUMAN_321_341_K_A	false
C:\Data\HUMAN\mgf\DM_from_raw.mgf	index=201102	DM_1.12557.12557.2	-1.0	SII_201103_1	1	true	992.5361328125	992.540283203125	2	ITKPGSIDSNNQLFAPGGR	unknown modification:3;unknown modification:19	215	238	7.487953E-20	1.9797725E-12	0.0	0.0	4.272944537637417E-14	sw|Q04637-5|IF4G1_HUMAN_908_926_K_L;sw|Q04637-4|IF4G1_HUMAN_985_1003_K_L;sw|Q04637-7|IF4G1_HUMAN_877_895_K_L;sw|Q04637-6|IF4G1_HUMAN_876_894_K_L;sw|Q04637-3|IF4G1_HUMAN_1032_1050_K_L;sw|Q04637-8|IF4G1_HUMAN_1073_1091_K_L;sw|Q04637-9|IF4G1_HUMAN_1079_1097_K_L;tr|E7EUU4|E7EUU4_HUMAN_1033_1051_K_L;tr|E7EX73|E7EX73_HUMAN_909_927_K_L;tr|E9PGM1|E9PGM1_HUMAN_986_1004_K_L;sw|Q04637|IF4G1_HUMAN_1072_1090_…	false
C:\Data\HUMAN\mgf\DM_from_raw.mgf	index=15383	DM_1.18978.18978.2	-1.0	SII_15384_1	1	true	1113.042724609375	1113.0435791015625	2	DLYANTVLSGGTTMYPGIADR	unknown modification:21	191	211	7.5071966E-20	2.0103199E-12	0.0	0.0	4.338875014987226E-14	sw|P63261|ACTG_HUMAN_292_312_K_M;sw|P60709|ACTB_HUMAN_292_312_K_M	false
C:\Data\HUMAN\mgf\DM_from_raw.mgf	index=122968	DM_1.14677.14677.2	-1.0	SII_122969_1	1	true	910.4375	910.4359741210938	2	NETLGGTCLNVGCIPSK	Carbamidomethyl:8;Carbamidomethyl:13	192	204	7.527352E-20	1.9634786E-12	0.0	0.0	4.237777400503322E-14	sw|P09622|DLDH_HUMAN_73_89_K_A;tr|F2Z2E3|F2Z2E3_HUMAN_73_89_K_A;tr|F8WDM5|F8WDM5_HUMAN_73_89_K_A;tr|B4DT69|B4DT69_HUMAN_73_89_K_A	false
C:\Data\HUMAN\mgf\DM_from_raw.mgf	index=170290	DM_1.23734.23734.2	-1.0	SII_170291_1	1	true	1057.5684814453125	1057.5714111328125	2	GAVEALAAALAHISGATSVDQR	unknown modification:22	263	299	7.529246E-20	2.0286316E-12	0.0	0.0	4.3783971714419985E-14	sw|Q9NR30-2|DDX21_HUMAN_538_559_K_S;sw|Q9NR30|DDX21_HUMAN_606_627_K_S	false
C:\Data\HUMAN\mgf\DM_from_raw.mgf	index=184303	DM_1.16478.16478.2	-1.0	SII_184304_1	1	true	1106.536376953125	1106.539794921875	2	GLSEDTTEETLKESFDGSVR	unknown modification:12;unknown modification:20	190	202	7.5304565E-20	2.0039062E-12	0.0	0.0	4.325032321252948E-14	tr|H7BY16|H7BY16_HUMAN_203_222_K_A;sw|P19338|NUCL_HUMAN_578_597_K_A	false
C:\Data\HUMAN\mgf\DM_from_raw.mgf	index=79779	DM_1.10434.10434.2	-1.0	SII_79780_1	1	true	955.9432983398438	955.9424438476562	2	IMLFTNEDNPHGNDSAK	unknown modification:17	160	166	7.562647E-20	1.972685E-12	0.0	0.0	4.2576475808353075E-14	tr|B1AHC8|B1AHC8_HUMAN_125_141_R_A;tr|B1AHC9|B1AHC9_HUMAN_116_132_R_A;tr|F5H1I8|F5H1I8_HUMAN_33_49_R_A;sw|P12956|XRCC6_HUMAN_166_182_R_A	false
C:\Data\HUMAN\mgf\DM_from_raw.mgf	index=164164	DM_1.16570.16570.2	-1.0	SII_164165_1	1	true	981.4931030273438	981.493408203125	2	GHVFEESQVAGTPMFVVK		203	211	7.5689075E-20	1.9879228E-12	0.0	0.0	4.290535336512088E-14	sw|P13639|EF2_HUMAN_768_785_R_A	false
C:\Data\HUMAN\mgf\DM_from_raw.mgf	index=104094	DM_1.16188.16188.2	-1.0	SII_104095_1	1	true	916.9622192382812	916.9609375	2	SMLQATAEANNLAAAASAK		215	238	7.579976E-20	2.004103E-12	0.0	0.0	4.3254570748471154E-14	sw|Q6DD88|ATLA3_HUMAN_342_360_K_D;tr|C9JUU1|C9JUU1_HUMAN_369_387_K_D;tr|F5H6I7|F5H6I7_HUMAN_324_342_K_D	false
C:\Data\HUMAN\mgf\DM_from_raw.mgf	index=151096	DM_1.1193.1193.2	-1.0	SII_151097_1	1	true	933.416015625	933.4181518554688	2	IEDVGSDEEDDSGKDKK		156	165	7.599221E-20	1.9822251E-12	0.0	0.0	4.278237986138702E-14	sw|Q58FF8|H90B2_HUMAN_172_188_K_K;sw|P08238|HS90B_HUMAN_250_266_K_K	false
C:\Data\HUMAN\mgf\DM_from_raw.mgf	index=103939	DM_1.16007.16007.2	-1.0	SII_103940_1	1	true	1009.4510498046875	1009.450439453125	2	MAGNEYVGFSNATFQSER	unknown modification:18	205	220	7.6423404E-20	2.0072095E-12	0.0	0.0	4.332161836230643E-14	sw|O94925|GLSK_HUMAN_365_382_K_E;sw|O94925-3|GLSK_HUMAN_365_382_K_E	false
C:\Data\HUMAN\mgf\DM_from_raw.mgf	index=110352	DM_1.23737.23737.3	-1.0	SII_110353_1	1	true	1057.18212890625	1057.18359375	3	QLYEEEIRELQSQISDTSVVLSMDNSR		87	110	7.6684897E-20	2.1267439E-12	0.0	0.0	4.590153025389886E-14	tr|H0YIB2|H0YIB2_HUMAN_56_82_R_S;tr|F8VUG2|F8VUG2_HUMAN_226_252_R_S;sw|P05787-2|K2C8_HUMAN_254_280_R_S;sw|P05787|K2C8_HUMAN_226_252_R_S	false
C:\Data\HUMAN\mgf\DM_from_raw.mgf	index=130261	DM_1.23215.23215.2	-1.0	SII_130262_1	1	true	1079.556640625	1079.5537109375	2	VIQGDGVDINTLQEIVEGMK		250	276	7.677518E-20	2.04304E-12	0.0	0.0	4.409494832449056E-14	tr|Q5SYT8|Q5SYT8_HUMAN_331_350_R_Q;sw|P43490|NAMPT_HUMAN_350_369_R_Q	false
C:\Data\HUMAN\mgf\DM_from_raw.mgf	index=66159	DM_1.16798.16798.2	-1.0	SII_66160_1	1	true	1117.586669921875	1117.5870361328125	2	LGQGPLFINSAHNLDINYNK	unknown modification:20	222	251	7.7432144E-20	2.0605223E-12	0.0	0.0	4.4472268942341034E-14	sw|P11818|SPIKE_ADE05_286_305_R_G	false
C:\Data\HUMAN\mgf\DM_from_raw.mgf	index=110833	DM_1.24321.24321.2	-1.0	SII_110834_1	1	true	1057.073486328125	1057.0750732421875	2	ALMLQGVDLLADAVAVTMGPK		211	229	7.756795E-20	2.0771588E-12	0.0	0.0	4.48313346521658E-14	tr|E7EXB4|E7EXB4_HUMAN_38_58_R_G;tr|E7ESH4|E7ESH4_HUMAN_38_58_R_G;sw|P10809|CH60_HUMAN_38_58_R_G;tr|C9JL19|C9JL19_HUMAN_38_58_R_G;tr|C9JL25|C9JL25_HUMAN_80_100_R_G;tr|C9JCQ4|C9JCQ4_HUMAN_38_58_R_G;tr|B7Z712|B7Z712_HUMAN_38_58_R_G;tr|C9J0S9|C9J0S9_HUMAN_38_58_R_-	false
C:\Data\HUMAN\mgf\DM_from_raw.mgf	index=13825	DM_1.17126.17126.2	-1.0	SII_13826_1	1	true	1107.058349609375	1107.060302734375	2	VIISAPSADAPMFVMGVNHEK		209	261	7.797921E-20	2.0881716E-12	0.0	0.0	4.5069024000836385E-14	sw|P04406-2|G3P_HUMAN_77_97_R_Y;sw|P04406|G3P_HUMAN_119_139_R_Y;tr|E7EUT5|E7EUT5_HUMAN_44_64_R_Y	false
C:\Data\HUMAN\mgf\DM_from_raw.mgf	index=194314	DM_1.4606.4606.2	-1.0	SII_194315_1	1	true	824.8890380859375	824.8900756835938	2	KGDSNANSDVCAAALR	Carbamidomethyl:11	142	150	7.8221637E-20	2.025889E-12	0.0	0.0	4.3724778157135375E-14	tr|E7EV54|E7EV54_HUMAN_365_380_R_G;sw|Q8IZL8-2|PELP1_HUMAN_657_672_R_G;tr|C9JFV4|C9JFV4_HUMAN_656_671_R_G;tr|I3L3A8|I3L3A8_HUMAN_562_577_R_G;sw|Q8IZL8|PELP1_HUMAN_512_527_R_G	false
C:\Data\HUMAN\mgf\DM_from_raw.mgf	index=204471	DM_1.16490.16490.2	-1.0	SII_204472_1	1	true	1157.6405029296875	1157.644287109375	2	ANLPQSFQVDTSKAGVAPLQVK	unknown modification:13;unknown modification:22	216	240	7.8437486E-20	2.1133692E-12	0.0	0.0	4.5612863999025936E-14	sw|P21333|FLNA_HUMAN_1465_1486_R_V;sw|P21333-2|FLNA_HUMAN_1465_1486_R_V;tr|Q5HY54|Q5HY54_HUMAN_1465_1486_R_V	false
C:\Data\HUMAN\mgf\DM_from_raw.mgf	index=105255	DM_1.17548.17548.2	-1.0	SII_105256_1	1	true	1060.01416015625	1060.0152587890625	2	ELQSQISDTSVVLSMDNSR	unknown modification:19	226	240	7.8714016E-20	2.081154E-12	0.0	0.0	4.491756308506286E-14	tr|H0YIB2|H0YIB2_HUMAN_64_82_R_S;tr|F8VUG2|F8VUG2_HUMAN_234_252_R_S;sw|P05787-2|K2C8_HUMAN_262_280_R_S;sw|P05787|K2C8_HUMAN_234_252_R_S	false
C:\Data\HUMAN\mgf\DM_from_raw.mgf	index=126475	DM_1.18771.18771.3	-1.0	SII_126476_1	1	true	1014.5157470703125	1014.5162353515625	3	RLEASDGGLDSAELAAELGMEHQAVVGAVK	unknown modification:1;unknown modification:30	116	132	7.926629E-20	2.2342477E-12	0.0	0.0	4.8221785611447586E-14	tr|B4E363|B4E363_HUMAN_13_42_R_S;tr|K7ER16|K7ER16_HUMAN_13_42_R_S;tr|K7ER00|K7ER00_HUMAN_53_82_R_S;tr|K7EPH2|K7EPH2_HUMAN_8_37_R_S;tr|K7EK06|K7EK06_HUMAN_13_42_R_S;sw|Q9Y285|SYFA_HUMAN_13_42_R_S	false
C:\Data\HUMAN\mgf\DM_from_raw.mgf	index=48609	DM_1.18189.18189.2	-1.0	SII_48610_1	1	true	1116.0361328125	1116.03759765625	2	DLYANTVLSGGTTMYPGIADR	Oxidation:14	221	244	7.93925E-20	2.1260175E-12	0.0	0.0	4.588585235700848E-14	sw|P63261|ACTG_HUMAN_292_312_K_M;sw|P60709|ACTB_HUMAN_292_312_K_M	false
C:\Data\HUMAN\mgf\DM_from_raw.mgf	index=190424	DM_1.23622.23622.2	-1.0	SII_190425_1	1	true	1070.5804443359375	1070.5794677734375	2	EIVDPLYGIAEVEIPNIQK		200	220	7.942721E-20	2.1000105E-12	0.0	0.0	4.532454307227836E-14	sw|Q68EM7|RHG17_HUMAN_118_136_K_Q;tr|I3L4P6|I3L4P6_HUMAN_41_59_K_Q;sw|Q68EM7-2|RHG17_HUMAN_118_136_K_Q;sw|Q68EM7-4|RHG17_HUMAN_118_136_K_Q;sw|Q68EM7-6|RHG17_HUMAN_118_136_K_Q;sw|Q68EM7-5|RHG17_HUMAN_118_136_K_Q;tr|C9IZD3|C9IZD3_HUMAN_117_135_K_Q	false
C:\Data\HUMAN\mgf\DM_from_raw.mgf	index=78870	DM_1.9361.9361.2	-1.0	SII_78871_1	1	true	942.9203491210938	942.919189453125	2	DFTVSAMHGDMDQKER	unknown modification:14;unknown modification:16	171	179	7.9856236E-20	2.068224E-12	0.0	0.0	4.463849479377358E-14	tr|J3QL52|J3QL52_HUMAN_18_33_R_D;sw|P60842-2|IF4A1_HUMAN_296_311_R_D;sw|P60842|IF4A1_HUMAN_296_311_R_D;tr|J3KT12|J3KT12_HUMAN_296_311_R_D;tr|J3KSZ0|J3KSZ0_HUMAN_179_194_R_D	false
C:\Data\HUMAN\mgf\DM_from_raw.mgf	index=127550	DM_1.20031.20031.2	-1.0	SII_127551_1	1	true	1108.03857421875	1108.037841796875	2	DLYANTVLSGGTTMYPGIADR		220	244	8.003837E-20	2.143313E-12	0.0	0.0	4.6259141268995636E-14	sw|P63261|ACTG_HUMAN_292_312_K_M;sw|P60709|ACTB_HUMAN_292_312_K_M	false
C:\Data\HUMAN\mgf\DM_from_raw.mgf	index=22674	DM_1.6716.6716.2	-1.0	SII_22675_1	1	true	914.94091796875	914.9403076171875	2	KTCTTVAFTQVNSEDK	Carbamidomethyl:3	220	242	8.016712E-20	2.076276E-12	0.0	0.0	4.4812281172850235E-14	tr|Q5T8U2|Q5T8U2_HUMAN_82_97_R_G;sw|P62424|RL7A_HUMAN_197_212_R_G	false
C:\Data\HUMAN\mgf\DM_from_raw.mgf	index=168475	DM_1.21613.21613.2	-1.0	SII_168476_1	1	true	1082.999755859375	1083.001220703125	2	IEIESFYEGEDFSETLTR		223	237	8.017385E-20	2.1057125E-12	0.0	0.0	4.544760938294592E-14	sw|P11021|GRP78_HUMAN_307_324_R_A	false
C:\Data\HUMAN\mgf\DM_from_raw.mgf	index=180803	DM_1.12394.12394.2	-1.0	SII_180804_1	1	true	760.3667602539062	760.3663940429688	2	TTDGVYEGVAIGGDR	unknown modification:15	116	116	8.050896E-20	2.0697033E-12	0.0	0.0	4.467042253726191E-14	sw|P53396-2|ACLY_HUMAN_667_681_R_Y;tr|B4E3P0|B4E3P0_HUMAN_406_420_R_Y;sw|P53396|ACLY_HUMAN_677_691_R_Y	false
C:\Data\HUMAN\mgf\DM_from_raw.mgf	index=150042	DM_1.23451.23451.2	-1.0	SII_150043_1	1	true	982.5115356445312	982.5116577148438	2	NMFLVGEGDSVITQVLNK		246	262	8.055044E-20	2.1156035E-12	0.0	0.0	4.566108691342869E-14	sw|O75475|PSIP1_HUMAN_425_442_K_S	false
C:\Data\HUMAN\mgf\DM_from_raw.mgf	index=85288	DM_1.16899.16899.2	-1.0	SII_85289_1	1	true	1195.082275390625	1195.086669921875	2	DANLQEQTEEGLPAVGDEQLAR	unknown modification:22	180	197	8.0896706E-20	2.1796287E-12	0.0	0.0	4.7042943306580657E-14	sw|P24933|SHUT_ADE05_295_316_R_W	false
C:\Data\HUMAN\mgf\DM_from_raw.mgf	index=159475	DM_1.11084.11084.2	-1.0	SII_159476_1	1	true	977.4158325195312	977.4185180664062	2	LNQVCFDDDGTSSPQDR	Carbamidomethyl:5	168	177	8.157516E-20	2.1278543E-12	0.0	0.0	4.592549602579736E-14	tr|H3BPA9|H3BPA9_HUMAN_211_227_K_L;sw|Q8N1F7|NUP93_HUMAN_418_434_K_L;tr|H3BVG0|H3BVG0_HUMAN_418_434_K_L;sw|Q8N1F7-2|NUP93_HUMAN_295_311_K_L	false
C:\Data\HUMAN\mgf\DM_from_raw.mgf	index=190422	DM_1.23620.23620.2	-1.0	SII_190423_1	1	true	1159.0439453125	1159.04541015625	2	GFFDPNTEENLTYLQLMER		217	227	8.2137626E-20	2.1716726E-12	0.0	0.0	4.687122673795523E-14	sw|Q15149-4|PLEC_HUMAN_4089_4107_K_C;sw|Q15149-5|PLEC_HUMAN_4089_4107_K_C;sw|Q15149-6|PLEC_HUMAN_4093_4111_K_C;sw|Q15149-7|PLEC_HUMAN_4057_4075_K_C;sw|Q15149-8|PLEC_HUMAN_4067_4085_K_C;sw|Q15149-9|PLEC_HUMAN_4075_4093_K_C;sw|Q15149-2|PLEC_HUMAN_4116_4134_K_C;sw|Q15149-3|PLEC_HUMAN_4112_4130_K_C;sw|Q15149|PLEC_HUMAN_4226_4244_K_C	false
C:\Data\HUMAN\mgf\DM_from_raw.mgf	index=125818	DM_1.18004.18004.2	-1.0	SII_125819_1	1	true	909.9927978515625	909.9927368164062	2	ILGSGISSSSVLHGMVFK		183	191	8.2469216E-20	2.1659987E-12	0.0	0.0	4.6748766909807795E-14	sw|P50990|TCPQ_HUMAN_207_224_K_K;tr|B4DEM7|B4DEM7_HUMAN_188_205_K_K;tr|B4DQH4|B4DQH4_HUMAN_134_151_K_K	false
C:\Data\HUMAN\mgf\DM_from_raw.mgf	index=118448	DM_1.9387.9387.2	-1.0	SII_118449_1	1	true	871.9139404296875	871.9110717773438	2	ISDNPNTYDYMNKR	unknown modification:13;unknown modification:14	152	153	8.270858E-20	2.1098095E-12	0.0	0.0	4.553603496604044E-14	sw|P04133|CAPSH_ADE05_494_507_K_V	false
C:\Data\HUMAN\mgf\DM_from_raw.mgf	index=129270	DM_1.22051.22051.2	-1.0	SII_129271_1	1	true	1012.4871215820312	1012.4873657226562	2	YYGGAEVVDEIELLCQR	Carbamidomethyl:15;unknown modification:17	223	232	8.288369E-20	2.1619867E-12	0.0	0.0	4.6662175882379135E-14	sw|P34897-3|GLYM_HUMAN_84_100_R_R;sw|P34897-2|GLYM_HUMAN_105_121_R_R;sw|P34897|GLYM_HUMAN_105_121_R_R;tr|G3V2W0|G3V2W0_HUMAN_84_100_R_R;tr|G3V3Y8|G3V3Y8_HUMAN_84_100_R_R;tr|G3V5L0|G3V5L0_HUMAN_84_100_R_R;tr|G3V540|G3V540_HUMAN_84_100_R_R;tr|G3V4T0|G3V4T0_HUMAN_84_100_R_R;tr|G3V4W5|G3V4W5_HUMAN_105_121_R_R;tr|G3V4X0|G3V4X0_HUMAN_84_100_R_R;tr|G3V241|G3V241_HUMAN_84_100_R_R;tr|G3V2E4|G3V2E4_HUMAN_1…	false
C:\Data\HUMAN\mgf\DM_from_raw.mgf	index=87240	DM_1.19191.19191.2	-1.0	SII_87241_1	1	true	1131.0543212890625	1131.0540771484375	2	GGMGSGGLATGIAGGLAGMGGIQNEK		251	302	8.306955E-20	2.2910053E-12	0.0	0.0	4.9446785336867605E-14	tr|F8VZY9|F8VZY9_HUMAN_56_81_R_E;sw|P05783|K1C18_HUMAN_56_81_R_E	false
C:\Data\HUMAN\mgf\DM_from_raw.mgf	index=87135	DM_1.19066.19066.3	-1.0	SII_87136_1	1	true	1034.505859375	1034.50634765625	3	CDVDIRKDLYANTVLSGGTTMYPGIADR	Carbamidomethyl:1	99	119	8.3384304E-20	2.325252E-12	0.0	0.0	5.018593213124477E-14	sw|P63261|ACTG_HUMAN_285_312_K_M;sw|P60709|ACTB_HUMAN_285_312_K_M	false
C:\Data\HUMAN\mgf\DM_from_raw.mgf	index=168569	DM_1.21723.21723.2	-1.0	SII_168570_1	1	true	992.5516967773438	992.552978515625	2	AKNEILDEVISLSQVTPK		211	219	8.3447395E-20	2.1916902E-12	0.0	0.0	4.7303266755566396E-14	sw|O60313|OPA1_HUMAN_597_614_K_H;tr|E5KLK1|E5KLK1_HUMAN_598_615_K_H;tr|E5KLJ9|E5KLJ9_HUMAN_616_633_K_H;tr|E5KLJ6|E5KLJ6_HUMAN_615_632_K_H;tr|E5KLJ5|E5KLJ5_HUMAN_652_669_K_H;sw|O60313-2|OPA1_HUMAN_634_651_K_H	false
C:\Data\HUMAN\mgf\DM_from_raw.mgf	index=184820	DM_1.17081.17081.2	-1.0	SII_184821_1	1	true	889.477783203125	889.478271484375	2	QLYHLGVVEAYSGLTK		158	159	8.525976E-20	2.208172E-12	0.0	0.0	4.7658993574079293E-14	sw|Q08211|DHX9_HUMAN_249_264_R_K	false
C:\Data\HUMAN\mgf\DM_from_raw.mgf	index=79207	DM_1.9756.9756.2	-1.0	SII_79208_1	1	true	958.9423217773438	958.9392700195312	2	ALDLDSSCKEAADGYQR	Carbamidomethyl:8;unknown modification:9;unknown modification:17	171	180	8.528055E-20	2.224508E-12	0.0	0.0	4.8011573590050043E-14	tr|H0YGI8|H0YGI8_HUMAN_53_69_K_C;tr|F5H0T1|F5H0T1_HUMAN_430_446_K_C;tr|G3XAD8|G3XAD8_HUMAN_501_517_K_C;sw|P31948|STIP1_HUMAN_454_470_K_C	false
C:\Data\HUMAN\mgf\DM_from_raw.mgf	index=194303	DM_1.4593.4593.2	-1.0	SII_194304_1	1	true	830.9091796875	830.9108276367188	2	KGDSNANSDVCAAALR	unknown modification:1;Carbamidomethyl:11;unknown modification:16	137	149	8.5381906E-20	2.2113353E-12	0.0	0.0	4.772726710275952E-14	tr|E7EV54|E7EV54_HUMAN_365_380_R_G;sw|Q8IZL8-2|PELP1_HUMAN_657_672_R_G;tr|C9JFV4|C9JFV4_HUMAN_656_671_R_G;tr|I3L3A8|I3L3A8_HUMAN_562_577_R_G;sw|Q8IZL8|PELP1_HUMAN_512_527_R_G	false
C:\Data\HUMAN\mgf\DM_from_raw.mgf	index=127844	DM_1.20376.20376.2	-1.0	SII_127845_1	1	true	1088.0626220703125	1088.05859375	2	LAPITSDPTEATAVGAVEASFK		228	264	8.5456824E-20	2.3024937E-12	0.0	0.0	4.9694739564063876E-14	sw|P14618|KPYM_HUMAN_401_422_R_C;sw|P14618-3|KPYM_HUMAN_386_407_R_C	false
C:\Data\HUMAN\mgf\DM_from_raw.mgf	index=206893	DM_1.19317.19317.2	-1.0	SII_206894_1	1	true	1063.5128173828125	1063.5166015625	2	NMDPLNDNIATLLHQSSDK		187	214	8.674457E-20	2.2934775E-12	0.0	0.0	4.950014284883398E-14	sw|P35579-2|MYH9_HUMAN_452_470_K_F;sw|P35579|MYH9_HUMAN_588_606_K_F	false
C:\Data\HUMAN\mgf\DM_from_raw.mgf	index=68692	DM_1.19761.19761.2	-1.0	SII_68693_1	1	true	1050.0526123046875	1050.055908203125	2	NQDLAPNSAEQASILSLVTK		224	251	8.684306E-20	2.3109533E-12	0.0	0.0	4.987732317713355E-14	sw|Q12905|ILF2_HUMAN_61_80_R_I	false
C:\Data\HUMAN\mgf\DM_from_raw.mgf	index=166849	DM_1.19706.19706.2	-1.0	SII_166850_1	1	true	1064.501220703125	1064.50537109375	2	AADMGNPVGQSGLGMAYLYGR		206	229	8.767943E-20	2.3479298E-12	0.0	0.0	5.067538726629505E-14	sw|Q9UBV2|SE1L1_HUMAN_441_461_K_G	false
C:\Data\HUMAN\mgf\DM_from_raw.mgf	index=144523	DM_1.17007.17007.2	-1.0	SII_144524_1	1	true	896.9342041015625	896.9344482421875	2	KFGYVDFESAEDLEK	unknown modification:1;unknown modification:15	209	222	8.768859E-20	2.2542755E-12	0.0	0.0	4.865404577573867E-14	sw|P19338|NUCL_HUMAN_348_362_R_A	false
C:\Data\HUMAN\mgf\DM_from_raw.mgf	index=196882	DM_1.7619.7619.2	-1.0	SII_196883_1	1	true	964.9866333007812	964.98583984375	2	SAVVAAGGGSSGQVTSNGSIGR	unknown modification:22	187	219	8.779409E-20	2.3654674E-12	0.0	0.0	5.105390142447874E-14	tr|K7EQQ1|K7EQQ1_HUMAN_12_33_R_D;sw|O96005|CLPT1_HUMAN_12_33_R_D	false
C:\Data\HUMAN\mgf\DM_from_raw.mgf	index=15344	DM_1.18931.18931.2	-1.0	SII_15345_1	1	true	1147.049560546875	1147.0494384765625	2	SCGELFDSLNLGHQALFQEK	Carbamidomethyl:2	198	218	8.839921E-20	2.3523635E-12	0.0	0.0	5.0771079848127175E-14	sw|P03246|E1BS_ADE05_57_76_K_V	false
C:\Data\HUMAN\mgf\DM_from_raw.mgf	index=131799	DM_1.2102.2102.2	-1.0	SII_131800_1	1	true	794.3715209960938	794.3720703125	2	NQGGGLSSSGAGEGQGPK		159	162	8.954458E-20	2.3518286E-12	0.0	0.0	5.075953509723695E-14	sw|P07814|SYEP_HUMAN_992_1009_K_K	false
C:\Data\HUMAN\mgf\DM_from_raw.mgf	index=207639	DM_1.20188.20188.2	-1.0	SII_207640_1	1	true	1129.5736083984375	1129.577392578125	2	EAALTSEEVGADLEQVEVLQK		252	291	9.039985E-20	2.4207786E-12	0.0	0.0	5.2247683487368136E-14	sw|Q13813-2|SPTN1_HUMAN_1111_1131_K_K;sw|Q13813-3|SPTN1_HUMAN_1091_1111_K_K;sw|Q13813|SPTN1_HUMAN_1111_1131_K_K;tr|A6NG51|A6NG51_HUMAN_1111_1131_K_K	false
C:\Data\HUMAN\mgf\DM_from_raw.mgf	index=84885	DM_1.16428.16428.2	-1.0	SII_84886_1	1	true	1220.055419921875	1220.0548095703125	2	VVMALGDYMGASCHACIGGTNVR	Carbamidomethyl:13;Carbamidomethyl:16	198	227	9.0451224E-20	2.4517454E-12	0.0	0.0	5.291604017435167E-14	tr|J3QL43|J3QL43_HUMAN_119_141_K_A;tr|J3QKZ9|J3QKZ9_HUMAN_83_105_K_A;tr|J3QLN6|J3QLN6_HUMAN_83_105_K_A;tr|J3QR64|J3QR64_HUMAN_130_152_K_A;tr|J3QS69|J3QS69_HUMAN_117_139_K_A;sw|P60842-2|IF4A1_HUMAN_119_141_K_A;sw|P60842|IF4A1_HUMAN_119_141_K_A;tr|J3KS25|J3KS25_HUMAN_117_139_K_A;tr|J3KT12|J3KT12_HUMAN_119_141_K_A;tr|J3KTB5|J3KTB5_HUMAN_103_125_K_A	false
C:\Data\HUMAN\mgf\DM_from_raw.mgf	index=196644	DM_1.7339.7339.2	-1.0	SII_196645_1	1	true	1012.9921875	1012.9928588867188	2	LQTASDESYKDPTNIQSK		181	198	9.0614024E-20	2.3799168E-12	0.0	0.0	5.1365762937870494E-14	sw|Q13813-3|SPTN1_HUMAN_1551_1568_K_H;sw|Q13813|SPTN1_HUMAN_1571_1588_K_H	false
C:\Data\HUMAN\mgf\DM_from_raw.mgf	index=80902	DM_1.11771.11771.2	-1.0	SII_80903_1	1	true	1138.0032958984375	1138.00341796875	2	TYFSCTSAHTSTGDGTAMITR	Carbamidomethyl:5;unknown modification:21	197	223	9.0779014E-20	2.4309322E-12	0.0	0.0	5.2466828715708034E-14	sw|P31040|DHSA_HUMAN_262_282_R_A;tr|D6RFM5|D6RFM5_HUMAN_262_282_R_A;tr|E9PBJ5|E9PBJ5_HUMAN_214_234_R_A	false
C:\Data\HUMAN\mgf\DM_from_raw.mgf	index=67670	DM_1.18563.18563.2	-1.0	SII_67671_1	1	true	1007.4542236328125	1007.4527587890625	2	VFIWTCDDASSNTWSPK	Carbamidomethyl:6	219	242	9.113679E-20	2.3772653E-12	0.0	0.0	5.1308535592599535E-14	sw|P55735|SEC13_HUMAN_240_256_R_L;sw|P55735-2|SEC13_HUMAN_226_242_R_L;tr|A8MXL6|A8MXL6_HUMAN_226_242_R_L;tr|B4DXJ1|B4DXJ1_HUMAN_286_302_R_L	false
C:\Data\HUMAN\mgf\DM_from_raw.mgf	index=150858	DM_1.905.905.2	-1.0	SII_150859_1	1	true	821.3873901367188	821.3890991210938	2	ITTGSSSAGTQSSTSNR		122	126	9.153339E-20	2.3876105E-12	0.0	0.0	5.153181612524036E-14	sw|O14974-5|MYPT1_HUMAN_509_525_K_L;sw|O14974-2|MYPT1_HUMAN_596_612_K_L;tr|H0YHI8|H0YHI8_HUMAN_188_204_K_L;sw|O14974|MYPT1_HUMAN_596_612_K_L	false
C:\Data\HUMAN\mgf\DM_from_raw.mgf	index=98210	DM_1.9262.9262.2	-1.0	SII_98211_1	1	true	830.4882202148438	830.4877319335938	2	RALEAAGAGPGLAVAPAR	unknown modification:1;unknown modification:18	181	198	9.162298E-20	2.4064162E-12	0.0	0.0	5.1937699695657906E-14	sw|P04496|PKG3_ADE05_375_392_R_A	false
C:\Data\HUMAN\mgf\DM_from_raw.mgf	index=159080	DM_1.10621.10621.2	-1.0	SII_159081_1	1	true	915.4441528320312	915.4443969726562	2	ATIELCSTHANDASALR	Carbamidomethyl:6	187	198	9.211595E-20	2.4028065E-12	0.0	0.0	5.185979151228073E-14	sw|P55060|XPO2_HUMAN_190_206_K_I;sw|P55060-4|XPO2_HUMAN_190_206_K_I;sw|P55060-3|XPO2_HUMAN_190_206_K_I	false
C:\Data\HUMAN\mgf\DM_from_raw.mgf	index=124018	DM_1.15902.15902.2	-1.0	SII_124019_1	1	true	916.9622192382812	916.959228515625	2	SMLQATAEANNLAAAASAK		213	235	9.2225585E-20	2.4383926E-12	0.0	0.0	5.262784658735031E-14	sw|Q6DD88|ATLA3_HUMAN_342_360_K_D;tr|C9JUU1|C9JUU1_HUMAN_369_387_K_D;tr|F5H6I7|F5H6I7_HUMAN_324_342_K_D	false
C:\Data\HUMAN\mgf\DM_from_raw.mgf	index=87298	DM_1.19259.19259.2	-1.0	SII_87299_1	1	true	1020.0369873046875	1020.0359497070312	2	ITLPVDFVTADKFDENAK	unknown modification:12;unknown modification:18	192	210	9.3322045E-20	2.4510413E-12	0.0	0.0	5.2900843578535985E-14	tr|E7ERH5|E7ERH5_HUMAN_144_161_K_T;sw|P00558|PGK1_HUMAN_280_297_K_T;tr|B7Z7A9|B7Z7A9_HUMAN_252_269_K_T	false
C:\Data\HUMAN\mgf\DM_from_raw.mgf	index=188936	DM_1.21885.21885.2	-1.0	SII_188937_1	1	true	1268.581787109375	1268.5850830078125	2	YWPQEAGEYAVHVLCNSEDIR	Carbamidomethyl:15	162	177	9.37438E-20	2.5103248E-12	0.0	0.0	5.4180359823443054E-14	sw|P21333|FLNA_HUMAN_635_655_R_L;sw|P21333-2|FLNA_HUMAN_635_655_R_L;tr|Q5HY54|Q5HY54_HUMAN_635_655_R_L	false
C:\Data\HUMAN\mgf\DM_from_raw.mgf	index=136440	DM_1.7560.7560.2	-1.0	SII_136441_1	1	true	1088.492431640625	1088.4935302734375	2	GPGASGEQPEPGEAAAGGAAEEAR	unknown modification:24	218	248	9.3917324E-20	2.5607144E-12	0.0	0.0	5.526791895497829E-14	sw|Q9H3P7|GCP60_HUMAN_50_73_R_R	false
C:\Data\HUMAN\mgf\DM_from_raw.mgf	index=168365	DM_1.21484.21484.2	-1.0	SII_168366_1	1	true	1087.6112060546875	1087.6124267578125	2	GSNTIASAAADKIPGLLGVFQK	unknown modification:12;unknown modification:22	202	232	9.3955575E-20	2.5314785E-12	0.0	0.0	5.463692029625405E-14	sw|P55060|XPO2_HUMAN_715_736_R_L;sw|P55060-4|XPO2_HUMAN_659_680_R_L;sw|P55060-3|XPO2_HUMAN_715_736_R_L;tr|B4DUC5|B4DUC5_HUMAN_498_519_R_L	false
C:\Data\HUMAN\mgf\DM_from_raw.mgf	index=178275	DM_1.9442.9442.2	-1.0	SII_178276_1	1	true	846.4077758789062	846.4076538085938	2	VQGSDSDEEVVVATTR		168	173	9.4300955E-20	2.4423328E-12	0.0	0.0	5.2712887954816516E-14	sw|P26640|SYVC_HUMAN_522_537_K_I;tr|B4DZ61|B4DZ61_HUMAN_227_242_K_I	false
C:\Data\HUMAN\mgf\DM_from_raw.mgf	index=23723	DM_1.7965.7965.2	-1.0	SII_23724_1	1	true	856.9354248046875	856.934814453125	2	AHLMEIQVNGGTVAEK	Oxidation:4	126	130	9.433698E-20	2.443266E-12	0.0	0.0	5.2733029217726894E-14	tr|B5MCW2|B5MCW2_HUMAN_126_141_K_L;tr|H7C3M2|H7C3M2_HUMAN_210_225_K_L;tr|H7C422|H7C422_HUMAN_205_220_K_L;sw|P39023|RL3_HUMAN_178_193_K_L;tr|G5E9G0|G5E9G0_HUMAN_126_141_K_L	false
C:\Data\HUMAN\mgf\DM_from_raw.mgf	index=190029	DM_1.23161.23161.2	-1.0	SII_190030_1	1	true	883.4305419921875	883.4310913085938	2	QALQDLLSEYMGNAGR		148	152	9.496229E-20	2.459461E-12	0.0	0.0	5.308256602959309E-14	sw|P35221-2|CTNA1_HUMAN_342_357_R_K;tr|F8W845|F8W845_HUMAN_239_254_R_K;sw|P35221|CTNA1_HUMAN_342_357_R_K;tr|G3XAM7|G3XAM7_HUMAN_342_357_R_K	false
C:\Data\HUMAN\mgf\DM_from_raw.mgf	index=164089	DM_1.16482.16482.3	-1.0	SII_164090_1	1	true	1050.198974609375	1050.2012939453125	3	YKDYQQVGILHQHNNSGFVGYLAPTMR	unknown modification:2;unknown modification:27	77	100	9.5273054E-20	2.6422592E-12	0.0	0.0	5.702790101217292E-14	sw|P04133|CAPSH_ADE05_811_837_K_E	false
C:\Data\HUMAN\mgf\DM_from_raw.mgf	index=165134	DM_1.17703.17703.2	-1.0	SII_165135_1	1	true	998.052734375	998.0532836914062	2	AGVAAPATQVAQVTLQSVQR		213	225	9.534834E-20	2.5372846E-12	0.0	0.0	5.4762233398037093E-14	sw|Q15149-4|PLEC_HUMAN_494_513_K_R;sw|Q15149-5|PLEC_HUMAN_494_513_K_R;sw|Q15149-6|PLEC_HUMAN_498_517_K_R;sw|Q15149-7|PLEC_HUMAN_462_481_K_R;sw|Q15149-8|PLEC_HUMAN_472_491_K_R;sw|Q15149-9|PLEC_HUMAN_480_499_K_R;sw|Q15149-2|PLEC_HUMAN_521_540_K_R;sw|Q15149-3|PLEC_HUMAN_517_536_K_R;tr|E9PMV1|E9PMV1_HUMAN_538_557_K_R;sw|Q15149|PLEC_HUMAN_631_650_K_R	false
C:\Data\HUMAN\mgf\DM_from_raw.mgf	index=84886	DM_1.16429.16429.2	-1.0	SII_84887_1	1	true	1225.0595703125	1225.0589599609375	2	VVMALGDYMGASCHACIGGTNVR	Carbamidomethyl:13;Carbamidomethyl:16;unknown modification:23	202	236	9.614155E-20	2.6059857E-12	0.0	0.0	5.6245009777518476E-14	tr|J3QL43|J3QL43_HUMAN_119_141_K_A;tr|J3QKZ9|J3QKZ9_HUMAN_83_105_K_A;tr|J3QLN6|J3QLN6_HUMAN_83_105_K_A;tr|J3QR64|J3QR64_HUMAN_130_152_K_A;tr|J3QS69|J3QS69_HUMAN_117_139_K_A;sw|P60842-2|IF4A1_HUMAN_119_141_K_A;sw|P60842|IF4A1_HUMAN_119_141_K_A;tr|J3KS25|J3KS25_HUMAN_117_139_K_A;tr|J3KT12|J3KT12_HUMAN_119_141_K_A;tr|J3KTB5|J3KTB5_HUMAN_103_125_K_A	false
C:\Data\HUMAN\mgf\DM_from_raw.mgf	index=49105	DM_1.18768.18768.2	-1.0	SII_49106_1	1	true	1004.4501953125	1004.4492797851562	2	TIGGGDDSFNTFFSETGAGK		194	215	9.6361417E-20	2.5642433E-12	0.0	0.0	5.534408323132251E-14	sw|P68363|TBA1B_HUMAN_41_60_K_H;sw|Q71U36|TBA1A_HUMAN_41_60_K_H;tr|F8VQQ4|F8VQQ4_HUMAN_6_25_K_H;tr|F8VRZ4|F8VRZ4_HUMAN_6_25_K_H;tr|F8VS66|F8VS66_HUMAN_41_60_K_H;tr|F8VRK0|F8VRK0_HUMAN_6_25_K_H;tr|F8W0F6|F8W0F6_HUMAN_41_60_K_H;sw|Q71U36-2|TBA1A_HUMAN_6_25_K_H;sw|Q6PEY2|TBA3E_HUMAN_41_60_K_H;tr|F5H5D3|F5H5D3_HUMAN_111_130_K_H;tr|F8VX09|F8VX09_HUMAN_6_25_K_H;sw|Q13748-2|TBA3C_HUMAN_41_60_K_H;tr|F8VV…	false
C:\Data\HUMAN\mgf\DM_from_raw.mgf	index=67015	DM_1.17797.17797.2	-1.0	SII_67016_1	1	true	1012.4840087890625	1012.4840698242188	2	LYLEDDDPVQAEAYINR		218	234	9.639056E-20	2.5143078E-12	0.0	0.0	5.426632494364454E-14	sw|Q9BT78|CSN4_HUMAN_154_170_R_A;sw|Q9BT78-2|CSN4_HUMAN_154_170_R_A;tr|D6RFN0|D6RFN0_HUMAN_154_170_R_A;tr|D6RAX7|D6RAX7_HUMAN_154_170_R_A;tr|D6RD63|D6RD63_HUMAN_42_58_R_A	false
C:\Data\HUMAN\mgf\DM_from_raw.mgf	index=64838	DM_1.15253.15253.2	-1.0	SII_64839_1	1	true	1090.9598388671875	1090.9600830078125	2	MGMGNNYSGGYGTPDGLGGYGR		180	203	9.660321E-20	2.6028147E-12	0.0	0.0	5.617657005967793E-14	sw|P31942-2|HNRH3_HUMAN_287_308_R_G;sw|P31942-3|HNRH3_HUMAN_253_274_R_G;sw|P31942-4|HNRH3_HUMAN_171_192_R_G;tr|B4DHY1|B4DHY1_HUMAN_194_215_R_G;sw|P31942|HNRH3_HUMAN_302_323_R_G	false
C:\Data\HUMAN\mgf\DM_from_raw.mgf	index=170285	DM_1.23728.23728.2	-1.0	SII_170286_1	1	true	1054.558349609375	1054.5611572265625	2	GAVEALAAALAHISGATSVDQR		248	277	9.665116E-20	2.6041066E-12	0.0	0.0	5.6204453147498236E-14	sw|Q9NR30-2|DDX21_HUMAN_538_559_K_S;sw|Q9NR30|DDX21_HUMAN_606_627_K_S	false
C:\Data\HUMAN\mgf\DM_from_raw.mgf	index=125011	DM_1.17061.17061.2	-1.0	SII_125012_1	1	true	950.9078369140625	950.9036865234375	2	LGIYDADGDGDFDVDDAK		196	210	9.7043104E-20	2.5487722E-12	0.0	0.0	5.5010170358827095E-14	sw|Q12797-2|ASPH_HUMAN_87_104_K_V;sw|Q12797-3|ASPH_HUMAN_73_90_K_V;sw|Q12797-4|ASPH_HUMAN_58_75_K_V;sw|Q12797-5|ASPH_HUMAN_73_90_K_V;sw|Q12797-6|ASPH_HUMAN_87_104_K_V;sw|Q12797-7|ASPH_HUMAN_102_119_K_V;sw|Q12797-8|ASPH_HUMAN_73_90_K_V;sw|Q12797-9|ASPH_HUMAN_73_90_K_V;sw|Q12797-10|ASPH_HUMAN_58_75_K_V;sw|Q12797|ASPH_HUMAN_87_104_K_V;tr|E5RG56|E5RG56_HUMAN_102_119_K_V;tr|E5RHJ2|E5RHJ2_HUMAN_87_104_…	false
C:\Data\HUMAN\mgf\DM_from_raw.mgf	index=207632	DM_1.20180.20180.2	-1.0	SII_207633_1	1	true	1133.5806884765625	1133.5836181640625	2	EAALTSEEVGADLEQVEVLQK	unknown modification:21	225	252	9.776078E-20	2.617894E-12	0.0	0.0	5.6502026709704116E-14	sw|Q13813-2|SPTN1_HUMAN_1111_1131_K_K;sw|Q13813-3|SPTN1_HUMAN_1091_1111_K_K;sw|Q13813|SPTN1_HUMAN_1111_1131_K_K;tr|A6NG51|A6NG51_HUMAN_1111_1131_K_K	false
C:\Data\HUMAN\mgf\DM_from_raw.mgf	index=150358	DM_1.23819.23819.2	-1.0	SII_150359_1	1	true	1041.5050048828125	1041.50732421875	2	FYPEDVSEELIQDITQR		206	218	9.822946E-20	2.5622746E-12	0.0	0.0	5.530159276380037E-14	tr|V9GZ54|V9GZ54_HUMAN_73_89_K_L;sw|P26038|MOES_HUMAN_84_100_K_L	false
C:\Data\HUMAN\mgf\DM_from_raw.mgf	index=148591	DM_1.21757.21757.2	-1.0	SII_148592_1	1	true	863.4453735351562	863.4452514648438	2	AIFLADGNVFTTGFSR	unknown modification:16	145	148	9.8387906E-20	2.5481822E-12	0.0	0.0	5.499743638420523E-14	sw|Q9ULV4|COR1C_HUMAN_224_239_R_M;sw|Q9ULV4-3|COR1C_HUMAN_277_292_R_M;sw|Q9ULV4-2|COR1C_HUMAN_230_245_R_M;tr|B4E3S0|B4E3S0_HUMAN_119_134_R_M	false
C:\Data\HUMAN\mgf\DM_from_raw.mgf	index=160028	DM_1.11734.11734.2	-1.0	SII_160029_1	1	true	1013.9940185546875	1013.9973754882812	2	THSVNGITEEADPTIYSGK	unknown modification:19	208	232	9.847067E-20	2.603509E-12	0.0	0.0	5.619155514201684E-14	tr|E9PLT0|E9PLT0_HUMAN_452_470_K_V;sw|O75534-3|CSDE1_HUMAN_597_615_K_V;sw|O75534-2|CSDE1_HUMAN_551_569_K_V;tr|G5E9Q2|G5E9Q2_HUMAN_628_646_K_V;sw|O75534|CSDE1_HUMAN_582_600_K_V	false
C:\Data\HUMAN\mgf\DM_from_raw.mgf	index=110290	DM_1.23657.23657.2	-1.0	SII_110291_1	1	true	1510.73388671875	1510.7318115234375	2	TLNETELTELQSQISDTSVVLSMDNSR	unknown modification:27	155	177	9.847382E-20	2.731028E-12	0.0	0.0	5.894379871795795E-14	sw|P08729|K2C7_HUMAN_227_253_R_S	false
C:\Data\HUMAN\mgf\DM_from_raw.mgf	index=210263	DM_1.23254.23254.2	-1.0	SII_210264_1	1	true	956.517333984375	956.5169067382812	2	VLPLEALVTDAGEVTEAGK		160	164	9.8814E-20	2.6125864E-12	0.0	0.0	5.6387472737326144E-14	sw|Q92616|GCN1L_HUMAN_617_635_K_A	false
C:\Data\HUMAN\mgf\DM_from_raw.mgf	index=182787	DM_1.14709.14709.2	-1.0	SII_182788_1	1	true	867.9302978515625	867.93017578125	2	EEIQSSISGVTAAYNR	unknown modification:16	182	185	9.9277E-20	2.5712093E-12	0.0	0.0	5.5494430463891816E-14	sw|P46940|IQGA1_HUMAN_723_738_R_E;tr|H0YLE8|H0YLE8_HUMAN_151_166_R_E	false
C:\Data\HUMAN\mgf\DM_from_raw.mgf	index=186092	DM_1.18565.18565.2	-1.0	SII_186093_1	1	true	982.51318359375	982.5136108398438	2	TSGVVTSCTGVLPQLSMVK	Carbamidomethyl:8	195	207	9.931001E-20	2.6257009E-12	0.0	0.0	5.667052309356075E-14	sw|P49736|MCM2_HUMAN_308_326_R_Y;tr|H0Y8E6|H0Y8E6_HUMAN_171_189_R_Y	false
C:\Data\HUMAN\mgf\DM_from_raw.mgf	index=172346	DM_1.2496.2496.2	-1.0	SII_172347_1	1	true	865.3863525390625	865.3851928710938	2	VAAASGHCGAFSGSDSSR	Carbamidomethyl:8;unknown modification:18	114	121	9.9403167E-20	2.6107577E-12	0.0	0.0	5.6348003890900727E-14	sw|Q9NZB2-6|F120A_HUMAN_940_957_R_T;sw|Q9NZB2|F120A_HUMAN_912_929_R_T	false
C:\Data\HUMAN\mgf\DM_from_raw.mgf	index=185640	DM_1.18038.18038.2	-1.0	SII_185641_1	1	true	1028.54345703125	1028.5447998046875	2	LVSPGSANETSSILVESVTR	unknown modification:20	193	215	1.0049677E-19	2.6742879E-12	0.0	0.0	5.771917669517502E-14	sw|O75369-8|FLNB_HUMAN_2507_2526_R_S;sw|O75369-9|FLNB_HUMAN_2465_2484_R_S;sw|O75369-6|FLNB_HUMAN_2411_2430_R_S;sw|O75369-7|FLNB_HUMAN_2296_2315_R_S;sw|O75369-3|FLNB_HUMAN_2435_2454_R_S;sw|O75369-2|FLNB_HUMAN_2452_2471_R_S;tr|E7EN95|E7EN95_HUMAN_2283_2302_R_S;sw|O75369|FLNB_HUMAN_2476_2495_R_S	false
C:\Data\HUMAN\mgf\DM_from_raw.mgf	index=104802	DM_1.17015.17015.2	-1.0	SII_104803_1	1	true	999.4981079101562	999.4971313476562	2	MIEAVQNHIGSLNWGYR	unknown modification:17	218	235	1.00598236E-19	2.6240633E-12	0.0	0.0	5.663517875993234E-14	tr|E7EW10|E7EW10_HUMAN_216_232_R_V;tr|E7ESI6|E7ESI6_HUMAN_200_216_R_V;sw|Q16881|TRXR1_HUMAN_251_267_R_V;tr|E9PKD3|E9PKD3_HUMAN_101_117_R_V;tr|E9PIR7|E9PIR7_HUMAN_101_117_R_V;tr|B2R5P6|B2R5P6_HUMAN_101_117_R_V;tr|E9PMY9|E9PMY9_HUMAN_63_79_R_V;tr|E9PNQ6|E9PNQ6_HUMAN_170_186_R_V;sw|Q16881-4|TRXR1_HUMAN_153_169_R_V;sw|Q16881-5|TRXR1_HUMAN_101_117_R_V;sw|Q16881-2|TRXR1_HUMAN_145_161_R_V;sw|Q16881-3|TR…	false
C:\Data\HUMAN\mgf\DM_from_raw.mgf	index=130041	DM_1.22958.22958.2	-1.0	SII_130042_1	1	true	834.4537963867188	834.4512939453125	2	LGFAGLVQEISFGTTK		180	184	1.0103038E-19	2.6166205E-12	0.0	0.0	5.647454074922794E-14	tr|B7ZAR1|B7ZAR1_HUMAN_315_330_K_D;tr|B4DYD8|B4DYD8_HUMAN_260_275_K_D;tr|E9PCA1|E9PCA1_HUMAN_332_347_K_D;tr|E7ENZ3|E7ENZ3_HUMAN_298_313_K_D;sw|P48643|TCPE_HUMAN_353_368_K_D	false
C:\Data\HUMAN\mgf\DM_from_raw.mgf	index=124143	DM_1.16048.16048.3	-1.0	SII_124144_1	1	true	1050.198974609375	1050.19970703125	3	YKDYQQVGILHQHNNSGFVGYLAPTMR	unknown modification:2;unknown modification:27	58	77	1.01093517E-19	2.8036813E-12	0.0	0.0	6.051187546099954E-14	sw|P04133|CAPSH_ADE05_811_837_K_E	false
C:\Data\HUMAN\mgf\DM_from_raw.mgf	index=164701	DM_1.17197.17197.2	-1.0	SII_164702_1	1	true	865.3829345703125	865.3822631835938	2	ETADTDTADQVMASFK		163	170	1.01185476E-19	2.6206374E-12	0.0	0.0	5.656123753339499E-14	tr|H9KV75|H9KV75_HUMAN_749_764_R_I;tr|H0YJW3|H0YJW3_HUMAN_178_193_R_I;sw|P12814-4|ACTN1_HUMAN_814_829_R_I;sw|P12814-3|ACTN1_HUMAN_841_856_R_I;sw|P12814-2|ACTN1_HUMAN_814_829_R_I;sw|P12814|ACTN1_HUMAN_819_834_R_I	false
C:\Data\HUMAN\mgf\DM_from_raw.mgf	index=150419	DM_1.23891.23891.2	-1.0	SII_150420_1	1	true	1123.5540771484375	1123.5576171875	2	DSLDPSFTHAMQLLTAEIEK		202	223	1.0128493E-19	2.6952611E-12	0.0	0.0	5.817184143507205E-14	sw|Q07666|KHDR1_HUMAN_112_131_K_I;sw|Q07666-2|KHDR1_HUMAN_87_106_K_I;sw|Q07666-3|KHDR1_HUMAN_112_131_K_I	false
C:\Data\HUMAN\mgf\DM_from_raw.mgf	index=81596	DM_1.12584.12584.2	-1.0	SII_81597_1	1	true	863.8876953125	863.8861694335938	2	FGGNPGGFGNQGGFGNSR		164	182	1.01573766E-19	2.667767E-12	0.0	0.0	5.757843605939248E-14	sw|Q13148|TADBP_HUMAN_276_293_R_G;tr|B4DJ45|B4DJ45_HUMAN_160_177_R_G	false
C:\Data\HUMAN\mgf\DM_from_raw.mgf	index=88105	DM_1.20234.20234.2	-1.0	SII_88106_1	1	true	1216.5557861328125	1216.562744140625	2	LVSSPCCIVTSTYGWTANMER	Carbamidomethyl:6;Carbamidomethyl:7	174	200	1.0228075E-19	2.7389321E-12	0.0	0.0	5.911439297017601E-14	sw|P08238|HS90B_HUMAN_584_604_R_I	false
C:\Data\HUMAN\mgf\DM_from_raw.mgf	index=140545	DM_1.12365.12365.2	-1.0	SII_140546_1	1	true	1035.47412109375	1035.4774169921875	2	AYSDPSTGEPATYGELQQR		220	241	1.0232044E-19	2.7052945E-12	0.0	0.0	5.838839238587033E-14	sw|Q15149-4|PLEC_HUMAN_3180_3198_K_C;sw|Q15149-5|PLEC_HUMAN_3180_3198_K_C;sw|Q15149-6|PLEC_HUMAN_3184_3202_K_C;sw|Q15149-7|PLEC_HUMAN_3148_3166_K_C;sw|Q15149-8|PLEC_HUMAN_3158_3176_K_C;sw|Q15149-9|PLEC_HUMAN_3166_3184_K_C;sw|Q15149-2|PLEC_HUMAN_3207_3225_K_C;sw|Q15149-3|PLEC_HUMAN_3203_3221_K_C;sw|Q15149|PLEC_HUMAN_3317_3335_K_C	false
C:\Data\HUMAN\mgf\DM_from_raw.mgf	index=159460	DM_1.11067.11067.2	-1.0	SII_159461_1	1	true	939.4290771484375	939.4320068359375	2	SPYTVTVGQACNPSACR	Carbamidomethyl:11;Carbamidomethyl:16;unknown modification:17	174	186	1.02564974E-19	2.6753647E-12	0.0	0.0	5.774241727801031E-14	sw|P21333|FLNA_HUMAN_468_484_R_A;tr|F8WE98|F8WE98_HUMAN_454_470_R_A;sw|P21333-2|FLNA_HUMAN_468_484_R_A;tr|Q5HY54|Q5HY54_HUMAN_468_484_R_A	false
C:\Data\HUMAN\mgf\DM_from_raw.mgf	index=191662	DM_1.1485.1485.2	-1.0	SII_191663_1	1	true	868.8897705078125	868.8897094726562	2	LHDEKEETAGSYDSR		174	174	1.03427995E-19	2.6589002E-12	0.0	0.0	5.738706384553294E-14	sw|O60610|DIAP1_HUMAN_198_212_R_N;tr|E7ERW8|E7ERW8_HUMAN_144_158_R_N;tr|E7ET75|E7ET75_HUMAN_189_203_R_N;tr|H9KV28|H9KV28_HUMAN_198_212_R_N;tr|E9PHQ0|E9PHQ0_HUMAN_189_203_R_N;tr|E9PEZ3|E9PEZ3_HUMAN_198_212_R_N;tr|B9ZVX0|B9ZVX0_HUMAN_189_203_R_N;tr|E7EMV0|E7EMV0_HUMAN_189_203_R_N;sw|O60610-2|DIAP1_HUMAN_189_203_R_N;sw|O60610-3|DIAP1_HUMAN_189_203_R_N	false
C:\Data\HUMAN\mgf\DM_from_raw.mgf	index=67869	DM_1.18800.18800.2	-1.0	SII_67870_1	1	true	1039.96875	1039.9713134765625	2	EYQLNDSASYYLNDLDR		236	253	1.03611855E-19	2.702672E-12	0.0	0.0	5.833179094782655E-14	sw|P08754|GNAI3_HUMAN_145_161_R_I	false
C:\Data\HUMAN\mgf\DM_from_raw.mgf	index=17560	DM_1.21752.21752.2	-1.0	SII_17561_1	1	true	881.4764404296875	881.4754638671875	2	LYPAAVDTIVAIMAEGK		116	118	1.0483953E-19	2.7346955E-12	0.0	0.0	5.902295439918791E-14	sw|Q9ULC4|MCTS1_HUMAN_123_139_K_Q;sw|Q9ULC4-3|MCTS1_HUMAN_124_140_K_Q;sw|Q9ULC4-2|MCTS1_HUMAN_111_127_K_Q	false
C:\Data\HUMAN\mgf\DM_from_raw.mgf	index=107175	DM_1.19821.19821.2	-1.0	SII_107176_1	1	true	861.9688110351562	861.9649047851562	2	VVAPGLVDCYINLGAR	Carbamidomethyl:9;unknown modification:16	141	153	1.04853266E-19	2.7156307E-12	0.0	0.0	5.861147867144065E-14	sw|P04133|CAPSH_ADE05_508_523_R_W	false
C:\Data\HUMAN\mgf\DM_from_raw.mgf	index=162542	DM_1.14673.14673.2	-1.0	SII_162543_1	1	true	1054.486328125	1054.4884033203125	2	TTTTNTQVEGDDEAAFLER	unknown modification:19	229	252	1.0517299E-19	2.7807145E-12	0.0	0.0	6.001618283668533E-14	tr|E7EX44|E7EX44_HUMAN_75_93_K_L;tr|E9PGZ1|E9PGZ1_HUMAN_75_93_K_L;sw|Q05682-3|CALD1_HUMAN_75_93_K_L;sw|Q05682-4|CALD1_HUMAN_81_99_K_L;sw|Q05682-5|CALD1_HUMAN_75_93_K_L;sw|Q05682-6|CALD1_HUMAN_81_99_K_L;tr|C9JEK3|C9JEK3_HUMAN_95_113_K_L;sw|Q05682-2|CALD1_HUMAN_81_99_K_L;sw|Q05682|CALD1_HUMAN_81_99_K_L;tr|F5H1Z9|F5H1Z9_HUMAN_86_104_K_L;tr|C9J813|C9J813_HUMAN_81_99_K_L	false
C:\Data\HUMAN\mgf\DM_from_raw.mgf	index=50135	DM_1.19970.19970.2	-1.0	SII_50136_1	1	true	986.9570922851562	986.95703125	2	SLDLFNCEVTNLNDYR	Carbamidomethyl:7	195	204	1.0540821E-19	2.7300035E-12	0.0	0.0	5.892168692643235E-14	tr|Q5T6W8|Q5T6W8_HUMAN_36_51_K_E;tr|H0YN26|H0YN26_HUMAN_117_132_K_E;sw|Q92688|AN32B_HUMAN_117_132_K_E;sw|P39687|AN32A_HUMAN_117_132_K_E;sw|Q92688-2|AN32B_HUMAN_117_132_K_E	false
C:\Data\HUMAN\mgf\DM_from_raw.mgf	index=30748	DM_1.16178.16178.2	-1.0	SII_30749_1	1	true	896.9208984375	896.9202270507812	2	FDTGNLCMVTGGANLGR	Carbamidomethyl:7;unknown modification:17	170	176	1.0550178E-19	2.75197E-12	0.0	0.0	5.939579006801056E-14	sw|P62701|RS4X_HUMAN_175_191_K_I	false
C:\Data\HUMAN\mgf\DM_from_raw.mgf	index=187884	DM_1.20657.20657.2	-1.0	SII_187885_1	1	true	981.4629516601562	981.4645385742188	2	TQLEELEDELQATEDAK		219	224	1.05704435E-19	2.7572564E-12	0.0	0.0	5.950988648062244E-14	sw|P35580-4|MYH10_HUMAN_1577_1593_R_L;sw|P35580-2|MYH10_HUMAN_1562_1578_R_L;sw|P35580-3|MYH10_HUMAN_1567_1583_R_L;sw|P35579-2|MYH9_HUMAN_961_977_K_L;sw|P35749-2|MYH11_HUMAN_1553_1569_K_L;sw|P35749-4|MYH11_HUMAN_1546_1562_K_L;sw|P35749-3|MYH11_HUMAN_1553_1569_K_L;sw|P35579|MYH9_HUMAN_1539_1555_K_L;sw|P35580|MYH10_HUMAN_1546_1562_R_L;sw|P35749|MYH11_HUMAN_1546_1562_K_L;tr|F8W6L6|F8W6L6_HUMAN_1562_1…	false
C:\Data\HUMAN\mgf\DM_from_raw.mgf	index=59748	DM_1.9292.9292.2	-1.0	SII_59749_1	1	true	949.4979248046875	949.496826171875	2	LFVGGIKEDTEEHHLR	unknown modification:7;unknown modification:16	170	178	1.05900735E-19	2.7427596E-12	0.0	0.0	5.919700193265937E-14	sw|P22626-2|ROA2_HUMAN_102_117_K_D;sw|P22626|ROA2_HUMAN_114_129_K_D	false
C:\Data\HUMAN\mgf\DM_from_raw.mgf	index=59748	DM_1.9292.9292.2	-1.0	SII_59749_2	2	true	949.4979248046875	949.496826171875	2	IFVGGIKEDTEEHHLR	unknown modification:7;unknown modification:16	170	178	1.05900735E-19	2.7427596E-12	0.0	0.0	5.919700193265937E-14	sw|P09651|ROA1_HUMAN_107_122_K_D;sw|Q32P51|RA1L2_HUMAN_107_122_K_D;tr|F8W6I7|F8W6I7_HUMAN_107_122_K_D;tr|F8VTQ5|F8VTQ5_HUMAN_58_73_K_D;tr|F8VYN5|F8VYN5_HUMAN_62_77_K_D;tr|F8VZ49|F8VZ49_HUMAN_126_141_K_D;sw|P09651-2|ROA1_HUMAN_107_122_K_D;sw|P09651-3|ROA1_HUMAN_107_122_K_D	false
C:\Data\HUMAN\mgf\DM_from_raw.mgf	index=10508	DM_1.13205.13205.2	-1.0	SII_10509_1	1	true	877.9390258789062	877.9378051757812	2	VFDKDGNGYISAAELR		169	173	1.06435565E-19	2.7566113E-12	0.0	0.0	5.949596328226893E-14	tr|E7ETZ0|E7ETZ0_HUMAN_93_108_R_H;sw|P62158|CALM_HUMAN_92_107_R_H;tr|Q96HY3|Q96HY3_HUMAN_56_71_R_H;tr|G3V361|G3V361_HUMAN_56_71_R_H;tr|H0Y7A7|H0Y7A7_HUMAN_130_145_R_H;tr|E7EMB3|E7EMB3_HUMAN_139_154_R_H	false
C:\Data\HUMAN\mgf\DM_from_raw.mgf	index=170364	DM_1.23820.23820.2	-1.0	SII_170365_1	1	true	1156.58154296875	1156.5843505859375	2	VEGTEPTTAFNLFVGNLNFNK		186	200	1.06747425E-19	2.8585435E-12	0.0	0.0	6.169596675337163E-14	sw|P19338|NUCL_HUMAN_298_318_K_S	false
C:\Data\HUMAN\mgf\DM_from_raw.mgf	index=83438	DM_1.14736.14736.3	-1.0	SII_83439_1	1	true	987.79541015625	987.7957763671875	3	HVNGQDQIVPGLYACGEAACASVHGANR	Carbamidomethyl:15;Carbamidomethyl:20;unknown modification:28	118	138	1.0749224E-19	2.997525E-12	0.0	0.0	6.469560555660611E-14	sw|P31040|DHSA_HUMAN_424_451_R_L;tr|D6RFM5|D6RFM5_HUMAN_424_451_R_L;tr|E9PBJ5|E9PBJ5_HUMAN_376_403_R_L	false
C:\Data\HUMAN\mgf\DM_from_raw.mgf	index=98710	DM_1.9856.9856.2	-1.0	SII_98711_1	1	true	1038.4605712890625	1038.4627685546875	2	KPEEEEEEELEETAQEK		240	244	1.07604986E-19	2.8068314E-12	0.0	0.0	6.057986409397637E-14	sw|O43818|U3IP2_HUMAN_62_78_R_K	false
C:\Data\HUMAN\mgf\DM_from_raw.mgf	index=109740	DM_1.22968.22968.2	-1.0	SII_109741_1	1	true	1179.10595703125	1179.1090087890625	2	MLPTIIADNAGYDSADLVAQLR	unknown modification:22	231	264	1.0772316E-19	2.9024235E-12	0.0	0.0	6.264302913711284E-14	tr|F5GWF6|F5GWF6_HUMAN_445_466_R_A;sw|P78371-2|TCPB_HUMAN_398_419_R_A;sw|P78371|TCPB_HUMAN_445_466_R_A	false
C:\Data\HUMAN\mgf\DM_from_raw.mgf	index=144138	DM_1.16558.16558.2	-1.0	SII_144139_1	1	true	1106.536376953125	1106.5384521484375	2	GLSEDTTEETLKESFDGSVR	unknown modification:12;unknown modification:20	198	211	1.0786863E-19	2.870458E-12	0.0	0.0	6.195311750020582E-14	tr|H7BY16|H7BY16_HUMAN_203_222_K_A;sw|P19338|NUCL_HUMAN_578_597_K_A	false
C:\Data\HUMAN\mgf\DM_from_raw.mgf	index=57699	DM_1.6859.6859.2	-1.0	SII_57700_1	1	true	960.9027709960938	960.8988647460938	2	SSGSPYGGGYGSGGGSGGYGSR	unknown modification:22	168	195	1.0860507E-19	2.9261851E-12	0.0	0.0	6.315587593605325E-14	sw|P51991-2|ROA3_HUMAN_333_354_R_R;tr|H7C1J8|H7C1J8_HUMAN_92_113_R_R;sw|P51991|ROA3_HUMAN_355_376_R_R	false
C:\Data\HUMAN\mgf\DM_from_raw.mgf	index=88389	DM_1.20582.20582.2	-1.0	SII_88390_1	1	true	1088.0626220703125	1088.0640869140625	2	LAPITSDPTEATAVGAVEASFK		216	248	1.0867227E-19	2.927996E-12	0.0	0.0	6.319496060493924E-14	sw|P14618|KPYM_HUMAN_401_422_R_C;sw|P14618-3|KPYM_HUMAN_386_407_R_C	false
C:\Data\HUMAN\mgf\DM_from_raw.mgf	index=68611	DM_1.19666.19666.2	-1.0	SII_68612_1	1	true	1043.9832763671875	1043.9837646484375	2	EYQLNDSAAYYLNDLER	unknown modification:17	226	256	1.0890619E-19	2.8407725E-12	0.0	0.0	6.131241512115958E-14	sw|P04899|GNAI2_HUMAN_146_162_R_I;tr|B3KTZ0|B3KTZ0_HUMAN_130_146_R_I;tr|F5GZL8|F5GZL8_HUMAN_65_81_R_I;tr|B4E2X5|B4E2X5_HUMAN_94_110_R_I;sw|P04899-3|GNAI2_HUMAN_109_125_R_I;sw|P04899-4|GNAI2_HUMAN_146_162_R_I;sw|P04899-2|GNAI2_HUMAN_130_146_R_I	false
C:\Data\HUMAN\mgf\DM_from_raw.mgf	index=203144	DM_1.14941.14941.2	-1.0	SII_203145_1	1	true	889.449951171875	889.4500732421875	2	SQNIVTDSSSLSAEAIR		182	185	1.0892294E-19	2.8412097E-12	0.0	0.0	6.132185121218445E-14	sw|Q01082-2|SPTB2_HUMAN_1548_1564_R_Q;sw|Q01082-3|SPTB2_HUMAN_1535_1551_R_Q;sw|Q01082|SPTB2_HUMAN_1548_1564_R_Q	false
C:\Data\HUMAN\mgf\DM_from_raw.mgf	index=176969	DM_1.7917.7917.2	-1.0	SII_176970_1	1	true	896.469970703125	896.4700317382812	2	AALAHSEEVTASQVAATK	unknown modification:18	182	190	1.089725E-19	2.8620901E-12	0.0	0.0	6.17725130489545E-14	sw|Q15149-4|PLEC_HUMAN_2607_2624_R_T;sw|Q15149-5|PLEC_HUMAN_2607_2624_R_T;sw|Q15149-6|PLEC_HUMAN_2611_2628_R_T;sw|Q15149-7|PLEC_HUMAN_2575_2592_R_T;sw|Q15149-8|PLEC_HUMAN_2585_2602_R_T;sw|Q15149-9|PLEC_HUMAN_2593_2610_R_T;sw|Q15149-2|PLEC_HUMAN_2634_2651_R_T;sw|Q15149-3|PLEC_HUMAN_2630_2647_R_T;tr|H0YDN1|H0YDN1_HUMAN_177_194_R_T;sw|Q15149|PLEC_HUMAN_2744_2761_R_T	false
C:\Data\HUMAN\mgf\DM_from_raw.mgf	index=190306	DM_1.23484.23484.2	-1.0	SII_190307_1	1	true	1303.608642578125	1303.6087646484375	2	IYDDDFFQNLDGVANALDNVDAR	unknown modification:23	180	203	1.098905E-19	2.9786612E-12	0.0	0.0	6.428846801343343E-14	sw|P22314|UBA1_HUMAN_559_581_R_M	false
C:\Data\HUMAN\mgf\DM_from_raw.mgf	index=207199	DM_1.19675.19675.2	-1.0	SII_207200_1	1	true	857.398681640625	857.3982543945312	2	WTSQDSLLGMEFSGR		175	176	1.1102961E-19	2.8543205E-12	0.0	0.0	6.160482171129007E-14	sw|P49327|FAS_HUMAN_1592_1606_K_D	false
C:\Data\HUMAN\mgf\DM_from_raw.mgf	index=110761	DM_1.24229.24229.3	-1.0	SII_110762_1	1	true	1071.573486328125	1071.5728759765625	3	LIEEVMIGEDKLIHFSGVALGEACTIVLR	Carbamidomethyl:24	82	100	1.1138703E-19	3.1229594E-12	0.0	0.0	6.740285719441716E-14	tr|F8VQ14|F8VQ14_HUMAN_348_376_K_G;tr|F5GWF6|F5GWF6_HUMAN_348_376_K_G;sw|P78371-2|TCPB_HUMAN_301_329_K_G;sw|P78371|TCPB_HUMAN_348_376_K_G	false
C:\Data\HUMAN\mgf\DM_from_raw.mgf	index=208586	DM_1.21293.21293.2	-1.0	SII_208587_1	1	true	915.5193481445312	916.0175170898438	2	TTEPGVTGLLLAVEGPAAK	unknown modification:19	165	169	1.1184767E-19	2.9571892E-12	0.0	0.0	6.382503766922898E-14	sw|Q14690|RRP5_HUMAN_982_1000_K_R	false
C:\Data\HUMAN\mgf\DM_from_raw.mgf	index=90804	DM_1.23763.23763.2	-1.0	SII_90805_1	1	true	1283.5880126953125	1283.587890625	2	LCYVALDFEQEMATAASSSSLEK	Carbamidomethyl:2;Oxidation:12	180	198	1.1187529E-19	3.03246E-12	0.0	0.0	6.54496079352752E-14	sw|P63261|ACTG_HUMAN_216_238_K_S;sw|Q6S8J3|POTEE_HUMAN_916_938_K_S;sw|P60709|ACTB_HUMAN_216_238_K_S;tr|I3L4N8|I3L4N8_HUMAN_207_229_K_S	false
C:\Data\HUMAN\mgf\DM_from_raw.mgf	index=166580	DM_1.19392.19392.2	-1.0	SII_166581_1	1	true	971.9832763671875	971.983154296875	2	HTAMVSWGGVSIPNSPFR		190	211	1.1206855E-19	2.9434055E-12	0.0	0.0	6.35275439641521E-14	sw|P21333|FLNA_HUMAN_743_760_K_V;sw|P21333-2|FLNA_HUMAN_743_760_K_V;tr|Q5HY54|Q5HY54_HUMAN_743_760_K_V	false
C:\Data\HUMAN\mgf\DM_from_raw.mgf	index=183399	DM_1.15423.15423.2	-1.0	SII_183400_1	1	true	1081.990478515625	1081.9921875	2	AENNSEVGASGYGVPGPTWDR		187	206	1.1214813E-19	3.0031665E-12	0.0	0.0	6.481736609529974E-14	sw|Q08211|DHX9_HUMAN_121_141_K_G	false
C:\Data\HUMAN\mgf\DM_from_raw.mgf	index=89218	DM_1.21595.21595.2	-1.0	SII_89219_1	1	true	962.49462890625	962.4921875	2	LAMQEFMILPVGAANFR	Oxidation:3	159	163	1.1236688E-19	2.9310434E-12	0.0	0.0	6.326073266301155E-14	sw|P06733-2|ENOA_HUMAN_70_86_K_E;sw|P06733|ENOA_HUMAN_163_179_K_E;tr|K7EM90|K7EM90_HUMAN_163_179_K_E	false
C:\Data\HUMAN\mgf\DM_from_raw.mgf	index=108807	DM_1.21797.21797.2	-1.0	SII_108808_1	1	true	1030.53271484375	1030.532958984375	2	LGGTIDDCELVEGLVLTQK	Carbamidomethyl:8	213	226	1.1285887E-19	2.9839247E-12	0.0	0.0	6.440207017516592E-14	sw|P50991|TCPD_HUMAN_214_232_K_V;sw|P50991-2|TCPD_HUMAN_184_202_K_V;tr|B7Z9L0|B7Z9L0_HUMAN_158_176_K_V;tr|B7Z2F4|B7Z2F4_HUMAN_64_82_K_V	false
C:\Data\HUMAN\mgf\DM_from_raw.mgf	index=121131	DM_1.12533.12533.2	-1.0	SII_121132_1	1	true	922.4705200195312	922.4696044921875	2	INVYYNEATGGKYVPR		176	182	1.1342714E-19	2.9376887E-12	0.0	0.0	6.34041582249686E-14	sw|P68371|TBB4B_HUMAN_47_62_R_A	false
C:\Data\HUMAN\mgf\DM_from_raw.mgf	index=190715	DM_1.23962.23962.2	-1.0	SII_190716_1	1	true	1171.560302734375	1171.5653076171875	2	VESVFETLVEDSAEEESTLTK		211	225	1.1349266E-19	3.0391711E-12	0.0	0.0	6.55944536591477E-14	sw|Q9Y4L1|HYOU1_HUMAN_556_576_R_L;tr|E9PL22|E9PL22_HUMAN_556_576_R_L;tr|E9PJ21|E9PJ21_HUMAN_556_576_R_L;tr|B7Z909|B7Z909_HUMAN_469_489_R_L	false
C:\Data\HUMAN\mgf\DM_from_raw.mgf	index=187886	DM_1.20660.20660.2	-1.0	SII_187887_1	1	true	879.4607543945312	879.4605712890625	2	LMNETTAVALAYGIYK		160	164	1.1447438E-19	2.9648113E-12	0.0	0.0	6.398954551323795E-14	tr|E7ES43|E7ES43_HUMAN_201_216_R_Q;tr|E9PDE8|E9PDE8_HUMAN_144_159_R_Q;sw|P34932|HSP74_HUMAN_170_185_R_Q;tr|D6RJ96|D6RJ96_HUMAN_129_144_R_Q;sw|O95757|HS74L_HUMAN_170_185_R_Q	false
C:\Data\HUMAN\mgf\DM_from_raw.mgf	index=90264	DM_1.22953.22953.3	-1.0	SII_90265_1	1	true	1131.2147216796875	1131.2174072265625	3	GKNQAFIEMNTEEAANTMVNYYTSVTPVLR		81	111	1.1448293E-19	3.2268856E-12	0.0	0.0	6.964589718314018E-14	sw|P26599|PTBP1_HUMAN_93_122_K_G;sw|P26599-3|PTBP1_HUMAN_93_122_K_G;sw|P26599-2|PTBP1_HUMAN_93_122_K_G;tr|K7ES59|K7ES59_HUMAN_107_136_K_G;tr|K7ELW5|K7ELW5_HUMAN_93_122_K_G;tr|K7EKJ7|K7EKJ7_HUMAN_93_122_K_G	false
C:\Data\HUMAN\mgf\DM_from_raw.mgf	index=100105	DM_1.11515.11515.2	-1.0	SII_100106_1	1	true	848.93798828125	848.9343872070312	2	AHLMEIQVNGGTVAEK		160	163	1.146946E-19	2.9705151E-12	0.0	0.0	6.411265067331961E-14	tr|B5MCW2|B5MCW2_HUMAN_126_141_K_L;tr|H7C3M2|H7C3M2_HUMAN_210_225_K_L;tr|H7C422|H7C422_HUMAN_205_220_K_L;sw|P39023|RL3_HUMAN_178_193_K_L;tr|G5E9G0|G5E9G0_HUMAN_126_141_K_L	false
C:\Data\HUMAN\mgf\DM_from_raw.mgf	index=90075	DM_1.22699.22699.2	-1.0	SII_90076_1	1	true	1066.0390625	1066.038330078125	2	MLLDPMGGIVMTNDGNAILR		229	268	1.1516153E-19	3.0645271E-12	0.0	0.0	6.614171240577811E-14	tr|Q5SZX6|Q5SZX6_HUMAN_73_92_K_E;tr|Q5SZX9|Q5SZX9_HUMAN_49_68_K_E;sw|P49368|TCPG_HUMAN_49_68_K_E;tr|E9PRC8|E9PRC8_HUMAN_49_68_K_E;tr|B4DUR8|B4DUR8_HUMAN_4_23_K_E	false
C:\Data\HUMAN\mgf\DM_from_raw.mgf	index=123751	DM_1.15591.15591.2	-1.0	SII_123752_1	1	true	919.0075073242188	919.0033569335938	2	KYEQGFITDPVVLSPK	unknown modification:1;unknown modification:16	172	179	1.1562636E-19	2.9946466E-12	0.0	0.0	6.463348102685769E-14	tr|H0Y4R1|H0Y4R1_HUMAN_41_56_K_D;sw|P12268|IMDH2_HUMAN_109_124_K_D	false
C:\Data\HUMAN\mgf\DM_from_raw.mgf	index=89570	DM_1.22050.22050.2	-1.0	SII_89571_1	1	true	1074.5389404296875	1074.538330078125	2	LTPFALSNAEDLDADLISDK		222	249	1.157076E-19	3.0790583E-12	0.0	0.0	6.645533940921065E-14	sw|P03265|DNB2_ADE05_415_434_K_S	false
C:\Data\HUMAN\mgf\DM_from_raw.mgf	index=126481	DM_1.18778.18778.2	-1.0	SII_126482_1	1	true	1231.068603515625	1231.0693359375	2	NVMSAFGLTDDQVSGPPSAPAEDR		206	238	1.1690188E-19	3.1874028E-12	0.0	0.0	6.879373960144515E-14	sw|Q92734-2|TFG_HUMAN_180_203_K_S;sw|Q92734|TFG_HUMAN_180_203_K_S	false
C:\Data\HUMAN\mgf\DM_from_raw.mgf	index=207203	DM_1.19680.19680.2	-1.0	SII_207204_1	1	true	1032.5020751953125	1032.5028076171875	2	LQGINCGPDFTPSFANLGR	Carbamidomethyl:6	184	206	1.1713188E-19	3.0969008E-12	0.0	0.0	6.684043422648282E-14	sw|Q04637-5|IF4G1_HUMAN_493_511_R_T;sw|Q04637-4|IF4G1_HUMAN_570_588_R_T;sw|Q04637-7|IF4G1_HUMAN_461_479_R_T;sw|Q04637-6|IF4G1_HUMAN_461_479_R_T;sw|Q04637-3|IF4G1_HUMAN_617_635_R_T;sw|Q04637-8|IF4G1_HUMAN_657_675_R_T;sw|Q04637-9|IF4G1_HUMAN_664_682_R_T;tr|E7EUU4|E7EUU4_HUMAN_617_635_R_T;tr|E7EX73|E7EX73_HUMAN_493_511_R_T;tr|E9PGM1|E9PGM1_HUMAN_570_588_R_T;tr|C9JF13|C9JF13_HUMAN_598_616_R_T;tr|C9K0…	false
C:\Data\HUMAN\mgf\DM_from_raw.mgf	index=101632	DM_1.13306.13306.2	-1.0	SII_101633_1	1	true	1054.5126953125	1054.51220703125	2	GSLESPATDVFGSTEEGEKR	unknown modification:19;unknown modification:20	192	221	1.1781866E-19	3.1352351E-12	0.0	0.0	6.766780372368088E-14	sw|O00232|PSD12_HUMAN_331_350_K_W;sw|O00232-2|PSD12_HUMAN_311_330_K_W	false
C:\Data\HUMAN\mgf\DM_from_raw.mgf	index=162523	DM_1.14651.14651.2	-1.0	SII_162524_1	1	true	1049.482177734375	1049.484375	2	TTTTNTQVEGDDEAAFLER		219	231	1.1807555E-19	3.1218509E-12	0.0	0.0	6.737893243023354E-14	tr|E7EX44|E7EX44_HUMAN_75_93_K_L;tr|E9PGZ1|E9PGZ1_HUMAN_75_93_K_L;sw|Q05682-3|CALD1_HUMAN_75_93_K_L;sw|Q05682-4|CALD1_HUMAN_81_99_K_L;sw|Q05682-5|CALD1_HUMAN_75_93_K_L;sw|Q05682-6|CALD1_HUMAN_81_99_K_L;tr|C9JEK3|C9JEK3_HUMAN_95_113_K_L;sw|Q05682-2|CALD1_HUMAN_81_99_K_L;sw|Q05682|CALD1_HUMAN_81_99_K_L;tr|F5H1Z9|F5H1Z9_HUMAN_86_104_K_L;tr|C9J813|C9J813_HUMAN_81_99_K_L	false
C:\Data\HUMAN\mgf\DM_from_raw.mgf	index=29394	DM_1.14598.14598.2	-1.0	SII_29395_1	1	true	899.9141845703125	899.9130859375	2	FDTGNLCMVTGGANLGR	Carbamidomethyl:7;Oxidation:8	177	187	1.1989653E-19	3.1274514E-12	0.0	0.0	6.749980806560599E-14	sw|P62701|RS4X_HUMAN_175_191_K_I	false
C:\Data\HUMAN\mgf\DM_from_raw.mgf	index=130313	DM_1.23276.23276.2	-1.0	SII_130314_1	1	true	1129.578369140625	1130.0797119140625	2	SQDAEVGDGTTSVTLLAAEFLK	unknown modification:22	226	259	1.1993179E-19	3.2313648E-12	0.0	0.0	6.974257179182873E-14	sw|Q99832|TCPH_HUMAN_85_106_K_Q;tr|F8WAM2|F8WAM2_HUMAN_41_62_K_Q;sw|Q99832-3|TCPH_HUMAN_41_62_K_Q	false
C:\Data\HUMAN\mgf\DM_from_raw.mgf	index=70432	DM_1.21799.21799.2	-1.0	SII_70433_1	1	true	960.9610595703125	960.9581298828125	2	WLSDECTNAVVNFLSR	Carbamidomethyl:6;unknown modification:16	152	163	1.2032357E-19	3.1163013E-12	0.0	0.0	6.725915536995984E-14	sw|O75521-2|ECI2_HUMAN_340_355_R_K;sw|O75521|ECI2_HUMAN_375_390_R_K;tr|C9J000|C9J000_HUMAN_208_223_R_K	false
C:\Data\HUMAN\mgf\DM_from_raw.mgf	index=16275	DM_1.20055.20055.2	-1.0	SII_16276_1	1	true	1220.12939453125	1220.1295166015625	2	GVIINTASVAAFEGQVGQAAYSASK		173	193	1.2047569E-19	3.3038596E-12	0.0	0.0	7.130722762812869E-14	sw|Q99714|HCD2_HUMAN_148_172_R_G;sw|Q99714-2|HCD2_HUMAN_148_172_R_G	false
C:\Data\HUMAN\mgf\DM_from_raw.mgf	index=137446	DM_1.8744.8744.2	-1.0	SII_137447_1	1	true	875.4120483398438	875.412841796875	2	EHVIEMDVTSENGQR	unknown modification:15	198	202	1.2056188E-19	3.0993736E-12	0.0	0.0	6.68938046882539E-14	sw|P03265|DNB2_ADE05_294_308_K_A	false
C:\Data\HUMAN\mgf\DM_from_raw.mgf	index=66193	DM_1.16838.16838.2	-1.0	SII_66194_1	1	true	1015.5432739257812	1015.544189453125	2	ILATPPQEDAPSVDIANIR	unknown modification:19	185	197	1.2088973E-19	3.1962562E-12	0.0	0.0	6.898482260299973E-14	sw|P29401-2|TKT_HUMAN_292_310_K_M;tr|E9PFF2|E9PFF2_HUMAN_284_302_K_M;tr|B4E022|B4E022_HUMAN_237_255_K_M;sw|P29401|TKT_HUMAN_284_302_K_M	false
C:\Data\HUMAN\mgf\DM_from_raw.mgf	index=186157	DM_1.18641.18641.2	-1.0	SII_186158_1	1	true	971.960693359375	971.9613647460938	2	TSIDAYDNFDNISLAQR		207	218	1.2163272E-19	3.1727392E-12	0.0	0.0	6.847725500777543E-14	tr|K7EJJ5|K7EJJ5_HUMAN_31_47_R_L;sw|Q00610|CLH1_HUMAN_1482_1498_R_L;tr|J3KS13|J3KS13_HUMAN_419_435_R_L;sw|Q00610-2|CLH1_HUMAN_1482_1498_R_L	false
C:\Data\HUMAN\mgf\DM_from_raw.mgf	index=206739	DM_1.19138.19138.2	-1.0	SII_206740_1	1	true	974.9933471679688	974.9932861328125	2	HTAMVSWGGVSIPNSPFR	unknown modification:18	211	246	1.2254588E-19	3.2185856E-12	0.0	0.0	6.946675821812076E-14	sw|P21333|FLNA_HUMAN_743_760_K_V;sw|P21333-2|FLNA_HUMAN_743_760_K_V;tr|Q5HY54|Q5HY54_HUMAN_743_760_K_V	false
C:\Data\HUMAN\mgf\DM_from_raw.mgf	index=83092	DM_1.14332.14332.2	-1.0	SII_83093_1	1	true	881.4450073242188	881.4434814453125	2	IFVGNVSAACTSQELR	Carbamidomethyl:10;unknown modification:16	138	145	1.2297508E-19	3.184974E-12	0.0	0.0	6.874131879201875E-14	tr|B8ZZ74|B8ZZ74_HUMAN_81_96_K_S;sw|Q96PK6|RBM14_HUMAN_81_96_K_S;tr|F8WDX3|F8WDX3_HUMAN_81_96_K_S;sw|Q96PK6-3|RBM14_HUMAN_81_96_K_S;sw|Q96PK6-2|RBM14_HUMAN_81_96_K_S;sw|Q96PK6-5|RBM14_HUMAN_81_96_K_S;sw|Q96PK6-4|RBM14_HUMAN_81_96_K_S	false
C:\Data\HUMAN\mgf\DM_from_raw.mgf	index=115790	DM_1.6253.6253.2	-1.0	SII_115791_1	1	true	961.470947265625	961.4678955078125	2	TSSAQVEGGVHSLHSYEK	unknown modification:18	153	162	1.2332627E-19	3.239082E-12	0.0	0.0	6.990913217988268E-14	tr|H0Y4R1|H0Y4R1_HUMAN_450_467_R_R;sw|P12268|IMDH2_HUMAN_494_511_R_R	false
C:\Data\HUMAN\mgf\DM_from_raw.mgf	index=168026	DM_1.21088.21088.2	-1.0	SII_168027_1	1	true	1231.0673828125	1231.0694580078125	2	YEPDSANPDALQCPIVLCGWR	Carbamidomethyl:13;Carbamidomethyl:18	198	217	1.2376411E-19	3.3142258E-12	0.0	0.0	7.153096140393403E-14	sw|Q08J23|NSUN2_HUMAN_661_681_K_G;sw|Q08J23-3|NSUN2_HUMAN_425_445_K_G;sw|Q08J23-2|NSUN2_HUMAN_626_646_K_G	false
C:\Data\HUMAN\mgf\DM_from_raw.mgf	index=57600	DM_1.6740.6740.2	-1.0	SII_57601_1	1	true	885.9728393554688	885.9718627929688	2	QQSIAGSADSKPIDVSR	unknown modification:11;unknown modification:17	165	181	1.2403089E-19	3.2352942E-12	0.0	0.0	6.982738006281034E-14	sw|Q12904|AIMP1_HUMAN_138_154_K_L;sw|Q12904-2|AIMP1_HUMAN_162_178_K_L	false
C:\Data\HUMAN\mgf\DM_from_raw.mgf	index=89165	DM_1.21526.21526.2	-1.0	SII_89166_1	1	true	1042.9715576171875	1042.969970703125	2	IHWWENVYGFDMSCIK	Carbamidomethyl:14	204	229	1.2481976E-19	3.23275E-12	0.0	0.0	6.977246857427992E-14	tr|E9PKG1|E9PKG1_HUMAN_167_182_K_D;tr|H0YDE4|H0YDE4_HUMAN_223_238_K_-;tr|E9PIX6|E9PIX6_HUMAN_167_182_K_D;tr|H7C2I1|H7C2I1_HUMAN_213_228_K_D;tr|E9PQ98|E9PQ98_HUMAN_167_182_K_D;sw|Q99873|ANM1_HUMAN_203_218_K_D;sw|Q99873-2|ANM1_HUMAN_189_204_K_D;sw|Q99873-3|ANM1_HUMAN_185_200_K_D;sw|Q99873-4|ANM1_HUMAN_195_210_K_D	false
C:\Data\HUMAN\mgf\DM_from_raw.mgf	index=128919	DM_1.21639.21639.2	-1.0	SII_128920_1	1	true	916.5118408203125	916.506591796875	2	TLAQLNPESSLFIIASK		183	184	1.251029E-19	3.263257E-12	0.0	0.0	7.043090139426153E-14	sw|P06744|G6PI_HUMAN_195_211_K_T;tr|K7EQ48|K7EQ48_HUMAN_195_211_K_T;sw|P06744-2|G6PI_HUMAN_206_222_K_T	false
C:\Data\HUMAN\mgf\DM_from_raw.mgf	index=70767	DM_1.22192.22192.2	-1.0	SII_70768_1	1	true	845.9032592773438	845.902099609375	2	TTDFSDFLSIVGCTK	Carbamidomethyl:13	161	164	1.2519248E-19	3.2184158E-12	0.0	0.0	6.94630934233906E-14	tr|E9PIZ4|E9PIZ4_HUMAN_47_61_R_G;tr|E9PSD5|E9PSD5_HUMAN_47_61_R_G;tr|E9PPQ5|E9PPQ5_HUMAN_47_61_R_G;sw|Q9UHD1|CHRD1_HUMAN_47_61_R_G	false
C:\Data\HUMAN\mgf\DM_from_raw.mgf	index=145829	DM_1.18533.18533.2	-1.0	SII_145830_1	1	true	847.4644165039062	847.4618530273438	2	IINEPTAAAIAYGLDR	unknown modification:16	179	181	1.2548142E-19	3.2498867E-12	0.0	0.0	7.014233010462309E-14	tr|E7EP94|E7EP94_HUMAN_81_96_R_T;sw|P08107-2|HSP71_HUMAN_117_132_R_T;sw|P08107|HSP71_HUMAN_172_187_R_T;sw|P17066|HSP76_HUMAN_174_189_R_R	false
C:\Data\HUMAN\mgf\DM_from_raw.mgf	index=125785	DM_1.17966.17966.2	-1.0	SII_125786_1	1	true	945.9574584960938	945.9502563476562	2	AVCMLSNTTAIAEAWAR	Carbamidomethyl:3;Oxidation:4;unknown modification:17	168	176	1.2580586E-19	3.2815935E-12	0.0	0.0	7.082665821740352E-14	tr|V9GZ17|V9GZ17_HUMAN_132_148_R_L;sw|P68366|TBA4A_HUMAN_374_390_R_L;sw|P68363|TBA1B_HUMAN_374_390_R_L;sw|Q71U36|TBA1A_HUMAN_374_390_R_L;tr|A8MUB1|A8MUB1_HUMAN_359_375_R_L;sw|Q71U36-2|TBA1A_HUMAN_339_355_R_L;sw|Q6PEY2|TBA3E_HUMAN_374_390_R_L;sw|Q13748-2|TBA3C_HUMAN_374_390_R_L;sw|Q13748|TBA3C_HUMAN_374_390_R_L;sw|Q9NY65-2|TBA8_HUMAN_308_324_R_L;sw|Q9NY65|TBA8_HUMAN_374_390_R_L;tr|C9J2C0|C9J2C0_HU…	false
C:\Data\HUMAN\mgf\DM_from_raw.mgf	index=133975	DM_1.4658.4658.2	-1.0	SII_133976_1	1	true	883.4094848632812	883.4094848632812	2	EHVIEMDVTSENGQR	Oxidation:6;unknown modification:15	190	196	1.264233E-19	3.2500576E-12	0.0	0.0	7.014601864066185E-14	sw|P03265|DNB2_ADE05_294_308_K_A	false
C:\Data\HUMAN\mgf\DM_from_raw.mgf	index=85742	DM_1.17430.17430.2	-1.0	SII_85743_1	1	true	875.9822998046875	875.9810180664062	2	AIVAIENPADVSVISSR	unknown modification:17	158	159	1.2652433E-19	3.3003348E-12	0.0	0.0	7.123115184211659E-14	sw|P08865|RSSA_HUMAN_64_80_R_N;tr|A6NE09|A6NE09_HUMAN_64_80_R_N;tr|C9J9K3|C9J9K3_HUMAN_64_80_R_N	false
C:\Data\HUMAN\mgf\DM_from_raw.mgf	index=144524	DM_1.17008.17008.2	-1.0	SII_144525_1	1	true	888.9199829101562	888.9198608398438	2	KFGYVDFESAEDLEK		168	170	1.2679659E-19	3.259654E-12	0.0	0.0	7.035313781703684E-14	sw|P19338|NUCL_HUMAN_348_362_R_A	false
C:\Data\HUMAN\mgf\DM_from_raw.mgf	index=184361	DM_1.16545.16545.2	-1.0	SII_184362_1	1	true	1070.5570068359375	1070.55712890625	2	VVAPTISSPVCQEQLVEAGR	Carbamidomethyl:11	202	226	1.2743135E-19	3.3910353E-12	0.0	0.0	7.318874144413391E-14	sw|Q9Y490|TLN1_HUMAN_722_741_K_L;tr|Q5TCU6|Q5TCU6_HUMAN_722_741_K_L	false
C:\Data\HUMAN\mgf\DM_from_raw.mgf	index=69572	DM_1.20794.20794.2	-1.0	SII_69573_1	1	true	1259.6121826171875	1259.617431640625	2	IKWGDAGAEYVVESTGVFTTMEK		214	235	1.2806639E-19	3.4713315E-12	0.0	0.0	7.492177495774742E-14	sw|P04406-2|G3P_HUMAN_43_65_K_A;sw|P04406|G3P_HUMAN_85_107_K_A;tr|E7EUT5|E7EUT5_HUMAN_10_32_K_A	false
C:\Data\HUMAN\mgf\DM_from_raw.mgf	index=12185	DM_1.15176.15176.2	-1.0	SII_12186_1	1	true	1031.55908203125	1031.5606689453125	2	YVATLGVEVHPLVFHTNR	unknown modification:18	208	222	1.2824158E-19	3.3681797E-12	0.0	0.0	7.26954488502908E-14	tr|B5MDF5|B5MDF5_HUMAN_39_56_K_G;sw|P62826|RAN_HUMAN_39_56_K_G;tr|H0YFC6|H0YFC6_HUMAN_54_71_K_G;tr|F5H018|F5H018_HUMAN_35_52_K_G;tr|J3KQE5|J3KQE5_HUMAN_57_74_K_G	false
C:\Data\HUMAN\mgf\DM_from_raw.mgf	index=38861	DM_1.6762.6762.2	-1.0	SII_38862_1	1	true	914.94091796875	914.9415283203125	2	KTCTTVAFTQVNSEDK	Carbamidomethyl:3	207	232	1.2844689E-19	3.32669E-12	0.0	0.0	7.179997633017439E-14	tr|Q5T8U2|Q5T8U2_HUMAN_82_97_R_G;sw|P62424|RL7A_HUMAN_197_212_R_G	false
C:\Data\HUMAN\mgf\DM_from_raw.mgf	index=110334	DM_1.23715.23715.2	-1.0	SII_110335_1	1	true	1076.06103515625	1076.059326171875	2	SPYLYPLYGLGELPQGFAR	unknown modification:19	222	238	1.2920601E-19	3.4161341E-12	0.0	0.0	7.373044904114949E-14	tr|Q5SX87|Q5SX87_HUMAN_212_230_K_L;tr|Q5SX91|Q5SX91_HUMAN_50_68_K_L;tr|E7EU23|E7EU23_HUMAN_226_244_K_L;sw|P50395|GDIB_HUMAN_222_240_K_L;sw|P31150|GDIA_HUMAN_222_240_K_L;sw|P50395-2|GDIB_HUMAN_177_195_K_L	false
C:\Data\HUMAN\mgf\DM_from_raw.mgf	index=209314	DM_1.22144.22144.2	-1.0	SII_209315_1	1	true	947.0120239257812	947.0126342773438	2	DIGEGNLSTAAAAALAAAAVK	unknown modification:21	126	135	1.3006413E-19	3.4829314E-12	0.0	0.0	7.517213569031716E-14	sw|Q8TAQ2|SMRC2_HUMAN_852_872_R_A;sw|Q8TAQ2-3|SMRC2_HUMAN_883_903_R_A;sw|Q8TAQ2-2|SMRC2_HUMAN_883_903_R_A;tr|F8VXC8|F8VXC8_HUMAN_883_903_R_A	false
C:\Data\HUMAN\mgf\DM_from_raw.mgf	index=186683	DM_1.19255.19255.2	-1.0	SII_186684_1	1	true	888.4259643554688	888.4241943359375	2	DDPVTNLNNAFEVAEK		131	138	1.30149E-19	3.3707737E-12	0.0	0.0	7.275143517261132E-14	sw|O43707|ACTN4_HUMAN_218_233_K_Y;tr|K7EJH8|K7EJH8_HUMAN_19_34_K_Y	false
[truncated: 84,986 more rows]
