# Supplementary material for: Galaxy Integrated Omics: Web-based Standards-Compliant Workflows for Proteomics Informed by Transcriptomics
Source: Mol Cell Proteomics. 2015 Aug 12;14(11):3087–93. doi: 10.1074/mcp.O115.048777 (PMC4638048; doi:10.1074/mcp.O115.048777)
Supplement: Supplemental Data [file supp_O115.048777_mcp.O115.048777-1.zip › standard_de_novo_prt.csv]

PAG ID	PAG score	protein accession	Pass Threshold (Protein)	description	group membership	distinct peptide sequences	ProteoGrouper:PDH score	razor peptides	cluster identifier	unique peptides
PAG_0	13071.073698979255	sw|Q15149-4|PLEC_HUMAN	true	sw|Q15149-4|PLEC_HUMAN Isoform 4 of Plectin OS=Homo sapiens GN=PLEC	anchor protein	248	25525.526940560107	GYFSEEMNR; SLSAIYLEK; QTNLENLDQAFSVAER; RLEEQAAQHKADIEER; LPLDKEPAR; TPVEVPVGGFK; QLQLAQEAAQK; QQEELLAEENQR; GWLYYEAGQR; SIQEELQQLR; AGEVERDLDKADSMIR; ARQEELYSELQAR; EGLTSIEEVTK; QVEEEILALKASFEK; LSAEAEKVLALPEPSPAAPTLR; MGIVGPEFK; RLQEDKEQMAQQLAEETQGFQR; AQLEPVASPAK; YLQDLLAWVEENQHR; FLEVQYLTGGLIEPDTPGR; GTQGAEEVLR; IIITVVEEQEQK; DSQDAGGFGPEDR; AQFEQLKDGK; YYRESADPLGAWLQDAR; AELELELGR; LSVYAALQR;…	25
PAG_0	13071.073698979255	tr|E9PQ28|E9PQ28_HUMAN	true	tr|E9PQ28|E9PQ28_HUMAN Plectin (Fragment) OS=Homo sapiens GN=PLEC PE=4 SV=1	sequence sub-set protein:PDH_99	3	226.90792851207738		25
PAG_0	13071.073698979255	tr|E9PIA2|E9PIA2_HUMAN	true	tr|E9PIA2|E9PIA2_HUMAN Plectin (Fragment) OS=Homo sapiens GN=PLEC PE=4 SV=1	sequence sub-set protein:PDH_99	4	319.22634158116693		25
PAG_0	13071.073698979255	tr|E9PKG0|E9PKG0_HUMAN	true	tr|E9PKG0|E9PKG0_HUMAN Plectin (Fragment) OS=Homo sapiens GN=PLEC PE=4 SV=1	sequence sub-set protein:PDH_99	6	551.7631881346992		25
PAG_0	13071.073698979255	tr|H0YDN1|H0YDN1_HUMAN	true	tr|H0YDN1|H0YDN1_HUMAN Plectin (Fragment) OS=Homo sapiens GN=PLEC PE=4 SV=1	sequence sub-set protein:PDH_99	9	1319.599141956157		25
PAG_0	13071.073698979255	tr|E9PMV1|E9PMV1_HUMAN	true	tr|E9PMV1|E9PMV1_HUMAN Plectin (Fragment) OS=Homo sapiens GN=PLEC PE=4 SV=1	sequence sub-set protein:PDH_99	25	3019.6488882422937		25
PAG_0	13071.073698979255	sw|Q15149-2|PLEC_HUMAN	true	sw|Q15149-2|PLEC_HUMAN Isoform 2 of Plectin OS=Homo sapiens GN=PLEC	sequence sub-set protein:PDH_99	247	25397.056344951496		25
PAG_0	13071.073698979255	sw|Q15149-9|PLEC_HUMAN	true	sw|Q15149-9|PLEC_HUMAN Isoform 9 of Plectin OS=Homo sapiens GN=PLEC	sequence sub-set protein:PDH_99	247	25397.056344951496		25
PAG_0	13071.073698979255	sw|Q15149-8|PLEC_HUMAN	true	sw|Q15149-8|PLEC_HUMAN Isoform 8 of Plectin OS=Homo sapiens GN=PLEC	sequence sub-set protein:PDH_99	247	25397.056344951496		25
PAG_0	13071.073698979255	sw|Q15149-7|PLEC_HUMAN	true	sw|Q15149-7|PLEC_HUMAN Isoform 7 of Plectin OS=Homo sapiens GN=PLEC	sequence sub-set protein:PDH_99	247	25397.056344951496		25
PAG_0	13071.073698979255	sw|Q15149-6|PLEC_HUMAN	true	sw|Q15149-6|PLEC_HUMAN Isoform 6 of Plectin OS=Homo sapiens GN=PLEC	sequence sub-set protein:PDH_99	247	25397.056344951496		25
PAG_0	13071.073698979255	sw|Q15149-5|PLEC_HUMAN	true	sw|Q15149-5|PLEC_HUMAN Isoform 5 of Plectin OS=Homo sapiens GN=PLEC	sequence sub-set protein:PDH_99	247	25397.056344951496		25
PAG_1	9751.217288497746	sw|P35579|MYH9_HUMAN	true	sw|P35579|MYH9_HUMAN Myosin-9 OS=Homo sapiens GN=MYH9 PE=1 SV=4	anchor protein	158	19472.200710234636	LQEMEGTVK; DLQGRDEQSEEKKKQLVR; QIATLHAQVADMKK; EMEAELEDER; DCMRELDDTR; ELESQISELQEDLESER; GFMDGKQACVLMIK; RQLEEAEEEAQR; EQLEEEEEAKHNLEK; FLSNGHVTIPGQQDKDMFQETMEAMR; THEAQIQEMR; ANLQIDQINTDLNLER; QVEDEKNSFR; LQQELDDLLVDLDHQR; LKKLEEEQIILEDQNCKLAK; VISGVLQLGNIVFK; QIATLHAQVADMK; EQADFAIEALAK; KANLQIDQINTDLNLER; TEMEDLMSSKDDVGKSVHELEK; QEEEMMAKEEELVK; EQEVNILKK; ATDKSFVEKVMQEQGTHPK; TEMEDLMSSK; KFDQ…	112	DLEGLSQRHEEKVAAYDKLEK; LLEDRIAEFTTNLTEEEEKSKSLAK; KLLEDRIAEFTTNLTEEEEKSKSLAK; EQEVNILK; LKKLEEEQIILEDQNCK; AKQTLENERGELANEVK; RKLEGDSTDLSDQIAELQAQIAELK; LLEDRIAEFTTNLTEEEEKSK; TELADKVTK; MEDSVGCLETAEEVK; KLLEDRIAEFTTNLTEEEEKSK; DLEGLSQRHEEK; KKVEAQLQELQVKFNEGER; LKNKHEAMITDLEER; QKHSQAVEELAEQLEQTKR; LTKDFSALESQLQDTQELLQEENRQK; KLEGDSTDLSDQIAELQAQIAELK; TELEDTLDSTAAQQELR; QKHSQAVEELAEQLEQTK; KTLEE…
PAG_1	9751.217288497746	sw|P12882|MYH1_HUMAN	true	sw|P12882|MYH1_HUMAN Myosin-1 OS=Homo sapiens GN=MYH1 PE=1 SV=3	sequence sub-set protein:PDH_387	1	135.86357968557672		112
PAG_1	9751.217288497746	sw|P12883|MYH7_HUMAN	true	sw|P12883|MYH7_HUMAN Myosin-7 OS=Homo sapiens GN=MYH7 PE=1 SV=5	sequence sub-set protein:PDH_387	1	135.86357968557672		112
PAG_1	9751.217288497746	sw|Q9Y623|MYH4_HUMAN	true	sw|Q9Y623|MYH4_HUMAN Myosin-4 OS=Homo sapiens GN=MYH4 PE=1 SV=2	sequence sub-set protein:PDH_387	1	135.86357968557672		112
PAG_1	9751.217288497746	sw|Q9UKX2|MYH2_HUMAN	true	sw|Q9UKX2|MYH2_HUMAN Myosin-2 OS=Homo sapiens GN=MYH2 PE=1 SV=1	sequence sub-set protein:PDH_387	1	135.86357968557672		112
PAG_1	9751.217288497746	sw|Q9UKX3|MYH13_HUMAN	true	sw|Q9UKX3|MYH13_HUMAN Myosin-13 OS=Homo sapiens GN=MYH13 PE=1 SV=2	sequence sub-set protein:PDH_387	1	135.86357968557672		112
PAG_1	9751.217288497746	sw|P13535|MYH8_HUMAN	true	sw|P13535|MYH8_HUMAN Myosin-8 OS=Homo sapiens GN=MYH8 PE=1 SV=3	sequence sub-set protein:PDH_387	1	135.86357968557672		112
PAG_1	9751.217288497746	sw|P13533|MYH6_HUMAN	true	sw|P13533|MYH6_HUMAN Myosin-6 OS=Homo sapiens GN=MYH6 PE=1 SV=5	sequence sub-set protein:PDH_387	1	135.86357968557672		112
PAG_1	9751.217288497746	sw|A7E2Y1|MYH7B_HUMAN	true	sw|A7E2Y1|MYH7B_HUMAN Myosin-7B OS=Homo sapiens GN=MYH7B PE=1 SV=3	sequence sub-set protein:PDH_387	1	135.86357968557672		112
PAG_1	9751.217288497746	tr|B1AH99|B1AH99_HUMAN	true	tr|B1AH99|B1AH99_HUMAN Myosin-9 (Fragment) OS=Homo sapiens GN=MYH9 PE=4 SV=1	sequence sub-set protein:PDH_387	5	622.05140394455		112
PAG_1	9751.217288497746	tr|Q5BKV1|Q5BKV1_HUMAN	true	tr|Q5BKV1|Q5BKV1_HUMAN MYH9 protein OS=Homo sapiens GN=MYH9 PE=2 SV=1	sequence sub-set protein:PDH_387	13	1786.5062662087257		112
PAG_1	9751.217288497746	sw|P35579-2|MYH9_HUMAN	true	sw|P35579-2|MYH9_HUMAN Isoform 2 of Myosin-9 OS=Homo sapiens GN=MYH9	sequence sub-set protein:PDH_387	96	12296.475113470045		112
PAG_1	9751.217288497746	tr|F2Z2U8|F2Z2U8_HUMAN	true	tr|F2Z2U8|F2Z2U8_HUMAN Myosin-14 OS=Homo sapiens GN=MYH14 PE=4 SV=1	sequence subsumable protein:PDH_387;PDH_839;PDH_842	9	1284.462088043392		112
PAG_1	9751.217288497746	tr|M0QY43|M0QY43_HUMAN	true	tr|M0QY43|M0QY43_HUMAN Myosin-14 (Fragment) OS=Homo sapiens GN=MYH14 PE=4 SV=1	sequence sub-set protein:PDH_4214	5	819.8807998622746		112
PAG_1	9751.217288497746	sw|Q7Z406-4|MYH14_HUMAN	true	sw|Q7Z406-4|MYH14_HUMAN Isoform 4 of Myosin-14 OS=Homo sapiens GN=MYH14	sequence sub-set protein:PDH_4214	7	1069.6902844114757		112
PAG_1	9751.217288497746	sw|Q7Z406-5|MYH14_HUMAN	true	sw|Q7Z406-5|MYH14_HUMAN Isoform 5 of Myosin-14 OS=Homo sapiens GN=MYH14	sequence sub-set protein:PDH_4214	7	1069.6902844114757		112
PAG_1	9751.217288497746	sw|Q7Z406-6|MYH14_HUMAN	true	sw|Q7Z406-6|MYH14_HUMAN Isoform 6 of Myosin-14 OS=Homo sapiens GN=MYH14	sequence same-set protein:PDH_4214	9	1284.462088043392		112
PAG_1	9751.217288497746	sw|Q7Z406-2|MYH14_HUMAN	true	sw|Q7Z406-2|MYH14_HUMAN Isoform 2 of Myosin-14 OS=Homo sapiens GN=MYH14	sequence same-set protein:PDH_4214	9	1284.462088043392		112
PAG_1	9751.217288497746	tr|G8JLL9|G8JLL9_HUMAN	true	tr|G8JLL9|G8JLL9_HUMAN Myosin-14 OS=Homo sapiens GN=MYH14 PE=4 SV=1	sequence same-set protein:PDH_4214	9	1284.462088043392		112
PAG_1	9751.217288497746	sw|Q7Z406|MYH14_HUMAN	true	sw|Q7Z406|MYH14_HUMAN Myosin-14 OS=Homo sapiens GN=MYH14 PE=1 SV=2	sequence same-set protein:PDH_4214	9	1284.462088043392		112
PAG_2	9147.443268239318	sw|P21333|FLNA_HUMAN	true	sw|P21333|FLNA_HUMAN Filamin-A OS=Homo sapiens GN=FLNA PE=1 SV=4	anchor protein	131	18103.957357197745	SAGQGEVLVYVEDPAGHQEEAK; LQVEPAVDTSGVQCYGPGIEGQGVFR; LTVSSLQESGLK; SPFEVYVDK; MDCQECPEGYR; TPCEEILVK; DAEMPATEKDLAEDAPWKK; ETGEHLVHVK; VHGPGIQSGTTNKPNK; GAGTGGLGLAVEGPSEAK; VSGQGLHEGHTFEPAEFIIDTR; VTYCPTEPGNYIINIK; LDVQFSGLTK; VKVYGPGVAK; VDINTEDLEDGTCR; IQQNTFTR; VEPGLGADNSVVR; WGDEHIPGSPYR; YGGPYHIGGSPFK; ALTQTGGPHVK; DAGEGGLSLAIEGPSK; APSVANVGSHCDLSLK; EATTEFSVDAR; HTAMVSWGGVSIPNSPFR; RAEFTVETR…	36
PAG_2	9147.443268239318	tr|H7C2E7|H7C2E7_HUMAN	true	tr|H7C2E7|H7C2E7_HUMAN Filamin-A (Fragment) OS=Homo sapiens GN=FLNA PE=4 SV=1	sequence sub-set protein:PDH_138	1	33.98317480212869		36
PAG_2	9147.443268239318	tr|H0Y5F3|H0Y5F3_HUMAN	true	tr|H0Y5F3|H0Y5F3_HUMAN Filamin-A (Fragment) OS=Homo sapiens GN=FLNA PE=4 SV=1	sequence sub-set protein:PDH_138	5	987.5657779391887		36
PAG_2	9147.443268239318	tr|H0Y5C6|H0Y5C6_HUMAN	true	tr|H0Y5C6|H0Y5C6_HUMAN Filamin-A (Fragment) OS=Homo sapiens GN=FLNA PE=4 SV=1	sequence sub-set protein:PDH_138	15	1972.5174663703747		36
PAG_2	9147.443268239318	tr|F8WE98|F8WE98_HUMAN	true	tr|F8WE98|F8WE98_HUMAN Filamin-A (Fragment) OS=Homo sapiens GN=FLNA PE=4 SV=2	sequence sub-set protein:PDH_138	25	2908.5527715165204		36
PAG_2	9147.443268239318	tr|E9PHF0|E9PHF0_HUMAN	true	tr|E9PHF0|E9PHF0_HUMAN Filamin-A OS=Homo sapiens GN=FLNA PE=4 SV=2	sequence sub-set protein:PDH_138	44	6280.4989170200415		36
PAG_2	9147.443268239318	tr|Q5HY54|Q5HY54_HUMAN	true	tr|Q5HY54|Q5HY54_HUMAN Filamin-A OS=Homo sapiens GN=FLNA PE=4 SV=1	sequence sub-set protein:PDH_138	130	17926.642955541774		36
PAG_2	9147.443268239318	sw|P21333-2|FLNA_HUMAN	true	sw|P21333-2|FLNA_HUMAN Isoform 2 of Filamin-A OS=Homo sapiens GN=FLNA	sequence same-set protein:PDH_138	131	18103.957357197745		36
PAG_3	7295.507311939114	sw|O75369-8|FLNB_HUMAN	true	sw|O75369-8|FLNB_HUMAN Isoform 8 of Filamin-B OS=Homo sapiens GN=FLNB	anchor protein	124	13169.194178077041	VLQSFTVDSSK; LPNNHIGISFIPR; IGNLQTDLSDGLR; AIVHDNKDGTYAVTYIPDK; EATTDFTVDSRPLTQVGGDHIK; AGVENGKPTHFTVYTK; QKDFLDGVYAFEYYPSTPGR; IFAQDGEGQR; VVASGPGLEHGK; EATTDFTVDSR; SGCIVNNLAEFTVDPK; NTVELLVEDKGNQVYR; AGPGTLSVTIEGPSKVK; FIPHENGVHTIDVK; SSTETCYSAIPK; FVPQEMGVHTVSVK; PGTYVIYVR; IKVFGPGIEGK; AHGPGLEGGLVGKPAEFTIDTK; GAGIGGLGITVEGPSESK; KGEITGEVHMPSGK; EAFTNKPNVFTVVTR; GAGGQGKLDVTILSPSR; CVYKPMQPGPH…	36
PAG_3	7295.507311939114	tr|Q8WXT3|Q8WXT3_HUMAN	true	tr|Q8WXT3|Q8WXT3_HUMAN Filamin B variant 2 (Fragment) OS=Homo sapiens GN=FLNB PE=2 SV=1	sequence sub-set protein:PDH_207	2	273.78459630942075		55
PAG_3	7295.507311939114	tr|H7C5L4|H7C5L4_HUMAN	true	tr|H7C5L4|H7C5L4_HUMAN Filamin-B (Fragment) OS=Homo sapiens GN=FLNB PE=4 SV=1	sequence sub-set protein:PDH_207	6	654.4983155311172		36
PAG_3	7295.507311939114	sw|O75369-5|FLNB_HUMAN	true	sw|O75369-5|FLNB_HUMAN Isoform 5 of Filamin-B OS=Homo sapiens GN=FLNB	sequence sub-set protein:PDH_207	99	10525.150011757301		36
PAG_3	7295.507311939114	sw|O75369-4|FLNB_HUMAN	true	sw|O75369-4|FLNB_HUMAN Isoform 4 of Filamin-B OS=Homo sapiens GN=FLNB	sequence sub-set protein:PDH_207	99	10525.150011757301		36
PAG_3	7295.507311939114	tr|E7EN95|E7EN95_HUMAN	true	tr|E7EN95|E7EN95_HUMAN Filamin-B OS=Homo sapiens GN=FLNB PE=4 SV=1	sequence sub-set protein:PDH_207	114	12375.27519871411		36
PAG_3	7295.507311939114	sw|O75369-7|FLNB_HUMAN	true	sw|O75369-7|FLNB_HUMAN Isoform 7 of Filamin-B OS=Homo sapiens GN=FLNB	sequence sub-set protein:PDH_207	114	12375.27519871411		36
PAG_3	7295.507311939114	sw|O75369-3|FLNB_HUMAN	true	sw|O75369-3|FLNB_HUMAN Isoform 3 of Filamin-B OS=Homo sapiens GN=FLNB	sequence sub-set protein:PDH_207	120	12638.489525287901		36
PAG_3	7295.507311939114	sw|O75369-6|FLNB_HUMAN	true	sw|O75369-6|FLNB_HUMAN Isoform 6 of Filamin-B OS=Homo sapiens GN=FLNB	sequence sub-set protein:PDH_207	120	12638.489525287901		36
PAG_3	7295.507311939114	sw|O75369|FLNB_HUMAN	true	sw|O75369|FLNB_HUMAN Filamin-B OS=Homo sapiens GN=FLNB PE=1 SV=2	sequence sub-set protein:PDH_207	123	13084.005706532775		36
PAG_3	7295.507311939114	sw|O75369-2|FLNB_HUMAN	true	sw|O75369-2|FLNB_HUMAN Isoform 2 of Filamin-B OS=Homo sapiens GN=FLNB	sequence sub-set protein:PDH_207	123	13084.005706532775		36
PAG_3	7295.507311939114	sw|O75369-9|FLNB_HUMAN	true	sw|O75369-9|FLNB_HUMAN Isoform 9 of Filamin-B OS=Homo sapiens GN=FLNB	sequence sub-set protein:PDH_207	123	13084.005706532775		36
PAG_4	7055.518729704597	sw|Q13813|SPTN1_HUMAN	true	sw|Q13813|SPTN1_HUMAN Spectrin alpha chain, non-erythrocytic 1 OS=Homo sapiens GN=SPTAN1 PE=1 SV=3	anchor protein	121	12282.339325583933	QKLDILDQER; DLTSWVTEMK; DVTGAEALLER; CTELNQAWSSLGK; DTEQVDNWMSK; HQEHKGEIDAHEDSFK; SSLSSAQADFNQLAELDR; DLAALEDKVK; ADVVESWIGEK; DADETKEWIEEK; RLEAELAAHEPAIQGVLDTGKK; DLTNVQNLQK; LSDDNTIGKEEIQQR; NQALNTDNYGHDLASVQALQR; MNEVISLWK; NTTGVTEEALK; VLETAEDIQER; LREANQQQQFNR; QQVAPTDDETGK; EANELQQWINEK; HQAFEAEVQANSGAIVK; HQAFEAELHANADR; GLVSSDELAKDVTGAEALLER; VNEVNQFAAK; QLAAARGQR; LIDVNHYAK; QWELLLEK; …	17
PAG_4	7055.518729704597	tr|A6NG51|A6NG51_HUMAN	true	tr|A6NG51|A6NG51_HUMAN Spectrin alpha chain, non-erythrocytic 1 OS=Homo sapiens GN=SPTAN1 PE=4 SV=2	sequence sub-set protein:PDH_57	120	12159.44606301486		17
PAG_4	7055.518729704597	sw|Q13813-2|SPTN1_HUMAN	true	sw|Q13813-2|SPTN1_HUMAN Isoform 2 of Spectrin alpha chain, non-erythrocytic 1 OS=Homo sapiens GN=SPTAN1	sequence sub-set protein:PDH_57	120	12159.44606301486		17
PAG_4	7055.518729704597	sw|Q13813-3|SPTN1_HUMAN	true	sw|Q13813-3|SPTN1_HUMAN Isoform 3 of Spectrin alpha chain, non-erythrocytic 1 OS=Homo sapiens GN=SPTAN1	sequence sub-set protein:PDH_57	120	12182.000219211806		17
PAG_5	6166.757626238524	sw|Q14204|DYHC1_HUMAN	true	sw|Q14204|DYHC1_HUMAN Cytoplasmic dynein 1 heavy chain 1 OS=Homo sapiens GN=DYNC1H1 PE=1 SV=5	anchor protein	124	10486.658535287343	IMFEVQDLK; QTDVLQQLSIQMANAK; DAATIMQPYFTSNGLVTK; CYLTMTQALEAR; VQVALEELQDLK; VTDFGDKVEDPTFLNQLQSGVNR; EVWNTYELDLVNYQNK; EALELTDTGLLSGSEER; TEYLSNADER; INEWLTLVEK; SIPLDEGEDEAQR; LGEDLNKWQALLVQIR; QNLDALLNQLK; SLLQALNEVK; VLLTTQGVDMISK; NVAQYNANHPDFPMQIEQLER; FGNPLLVQDVESYDPVLNPVLNR; KYEFGESDLR; TPNGVVLAPVQLGK; FNYGFEYLGVQDK; SPLVMDVLNIQGVQR; VFEEDALSWEDKLNR; TSFLDDAFRK; EYQTQLIQR; FVAWMNGLSVYQIK;…	280	NVHLAPGWLMQLEK; VSPDMAIFITMNPGYAGR; SACDTVDTWLDDTAK; HEALLYTWLAEHKPLVLCGPPGSGK; LVQTPLTDR; INEWLTLVEKEMR; EGTEAWEAAMK; FLSDPQVHTVLVER; GTVGEPTYDAEFQHFLR; GEMTALREELK; IQFVGACNPPTDPGR; AKEALELTDTGLLSGSEER; EAIVNSCVFVHQTLHQANAR; LGGSPFGPAGTGK; EHINSVSAMK; VNFLPEIITLSK; VLQLYQITQINHGLMMVGPSGSGK; QNISPDKIPWSALK; LYQEMFAWK; VQYPQSQACK; WFTSQVIR; GYMKINMLVIELK; ESPEVLLTLDILK; HVPVVYVDYPGPASLTQIYGTFNR; …
PAG_5	6166.757626238524	tr|H0YJ21|H0YJ21_HUMAN	true	tr|H0YJ21|H0YJ21_HUMAN Cytoplasmic dynein 1 heavy chain 1 (Fragment) OS=Homo sapiens GN=DYNC1H1 PE=4 SV=1	sequence sub-set protein:PDH_918	3	402.6037317692498		280
PAG_6	5897.070845697085	sw|P78527|PRKDC_HUMAN	true	sw|P78527|PRKDC_HUMAN DNA-dependent protein kinase catalytic subunit OS=Homo sapiens GN=PRKDC PE=1 SV=3	anchor protein	113	11450.644713652375	EQQHVMEELFQSSFR; MEVQEQEEDISSLIR; QFINLMLPMK; GGSWIQEINVAEK; KNILEESLCELVAK; FYGELALKK; SIGEYDVLR; GIFTSEIGTK; DILPCLDGYLK; GKPLPEYHVR; AALSALESFLK; YNFPVEVEVPMER; IMEFTTTLLNTSPEGWK; YPEETLSLMTK; LLLQGEADQSLLTFIDK; LGASLAFNNIYR; CGAALAGHQLIR; QCLPSLDLSCK; GPESESEDHRASGEVR; NVDSNNKELSIAIR; SLGPPQGEEDSVPR; LLNTWTNRYPDAK; NELEIPGQYDGR; VTELALTASDR; LNESTFDTQITK; ELLNPVVEFVSHPSTTCR; LGNPIVPLNIR; SLGT…	222
PAG_6	5897.070845697085	tr|F5GX40|F5GX40_HUMAN	true	tr|F5GX40|F5GX40_HUMAN DNA-dependent protein kinase catalytic subunit (Fragment) OS=Homo sapiens GN=PRKDC PE=4 SV=1	sequence sub-set protein:PDH_720	1	46.93080852496644		222
PAG_6	5897.070845697085	tr|H0YG84|H0YG84_HUMAN	true	tr|H0YG84|H0YG84_HUMAN DNA-dependent protein kinase catalytic subunit (Fragment) OS=Homo sapiens GN=PRKDC PE=4 SV=1	sequence sub-set protein:PDH_720	2	124.027751119216		222
PAG_6	5897.070845697085	tr|E7EUY0|E7EUY0_HUMAN	true	tr|E7EUY0|E7EUY0_HUMAN DNA-dependent protein kinase catalytic subunit OS=Homo sapiens GN=PRKDC PE=4 SV=1	sequence sub-set protein:PDH_720	111	11326.580048687632		222
PAG_6	5897.070845697085	sw|P78527-2|PRKDC_HUMAN	true	sw|P78527-2|PRKDC_HUMAN Isoform 2 of DNA-dependent protein kinase catalytic subunit OS=Homo sapiens GN=PRKDC	sequence sub-set protein:PDH_720	111	11326.580048687632		222
PAG_7	5326.6990021313495	sw|Q9Y490|TLN1_HUMAN	true	sw|Q9Y490|TLN1_HUMAN Talin-1 OS=Homo sapiens GN=TLN1 PE=1 SV=3	anchor protein	82	10636.308540639084	SIAAATSALVK; VMVTNVTSLLK; GLAGAVSELLR; DPVQLNLLYVQAR; MVEAAKGAAAHPDSEEQQQR; LGAASLGAEDPETQVVLINAVK; LGAASLGAEDPETQVVLINAVKDVAK; IGITNHDEYSLVR; EVIQEWNLTNIK; LREAAEGLR; ALDGAFTEENRAQCR; QEDVIATANLSR; EAAYHPEVAPDVR; SGASGPENFQVGSMPPAQQQITSGQMHR; AAMEPIVISAK; AVAEQIPLLVQGVR; ADAEGESDLENSRK; ASVPTIQDQASAMQLSQCAK; LNEAAAGLNQAATELVQASR; AGFLDLKDFLPK; AAAFEEQENETVVVK; AQEACGPLEMDSALSVVQNLEK; VSQMAQYFEPL…	27	AIAVTVQEMVTK
PAG_7	5326.6990021313495	tr|Q5TCU6|Q5TCU6_HUMAN	true	tr|Q5TCU6|Q5TCU6_HUMAN Talin-1 OS=Homo sapiens GN=TLN1 PE=4 SV=1	sequence sub-set protein:PDH_113	77	10124.640199576377		27
PAG_8	5106.915067021053	sw|Q09666|AHNK_HUMAN	true	sw|Q09666|AHNK_HUMAN Neuroblast differentiation-associated protein AHNAK OS=Homo sapiens GN=AHNAK PE=1 SV=2	anchor protein	111	14595.151290438405	LKTDVDVSLPK; GPEVDIKGPK; VKGDVDVTLPK; FGVSTGREGQTPK; FSMPGFKGEGPDVDVNLPK; VGVEVPDVNIEGPEGK; IEGEMQVPDVDIR; LPTGQISGPEIK; LPSGSGAASPTGSAVDIR; MSLPDVDLDLKGPK; VDIETPNLEGTLTGPR; AEGPDVAVDLPK; VKGDMDVSLPK; VDVEVPDVSLEGPEGK; VEGDLKGPEVDIK; VNVEAPDVNLEGLGGK; FKAEAPLPSPK; MPEMNIKAPK; TPEMIIQKPK; ISMPDFDLHLK; VESEIKVPDVELK; GPEVDLKGPK; MPSLEISAPK; SPEPGQTWTR; ISMPDVDLHLKGPK; FAGGLHFSGPK; VQANLGAPDINIEGLD…	168	GEGPEVDMNLPK; FKMPDMNIK; MDAEVPDVNIEGPDAK; VDINAPDVDVHGPDWHLK; MPSMNIQTHK; VKGDLDIAGPNLEGDFKGPK; VSAPGVQGDVK; VDVDIPDVNIEGPDAK; ISMPDIDFNLKGPK; RVTAYTVDVTGR; VSMPDVELNLK; VKGEYDMTVPK; ASLGSLEGEAEAEASSPK; MKGDVVVSLPK; EGAKDIDISSPEFK; MKGNVDISAPK; ISMPDVNLNLK; ISMPDIDFNLK; VEGEIKAPDVDIK; VGIDTPDIDIHGPEGK; GPQVSSALNLDTSK; VDINAPDVGVQGPDWHLK; SSGCDVNLPGVNVK; VTAYTVDVTGR; AEASIQAGAGDGEWEESEVK; VESDLKG…
PAG_8	5106.915067021053	tr|E9PQE3|E9PQE3_HUMAN	true	tr|E9PQE3|E9PQE3_HUMAN Neuroblast differentiation-associated protein AHNAK (Fragment) OS=Homo sapiens GN=AHNAK PE=4 SV=1	sequence sub-set protein:PDH_562	1	169.85365821428962		168
PAG_8	5106.915067021053	sw|Q09666-2|AHNK_HUMAN	true	sw|Q09666-2|AHNK_HUMAN Isoform 2 of Neuroblast differentiation-associated protein AHNAK OS=Homo sapiens GN=AHNAK	sequence sub-set protein:PDH_562	2	189.4507453952208		168
PAG_8	5106.915067021053	tr|E9PLK4|E9PLK4_HUMAN	true	tr|E9PLK4|E9PLK4_HUMAN Neuroblast differentiation-associated protein AHNAK (Fragment) OS=Homo sapiens GN=AHNAK PE=4 SV=1	sequence sub-set protein:PDH_562	2	189.4507453952208		168
PAG_8	5106.915067021053	tr|E9PJC6|E9PJC6_HUMAN	true	tr|E9PJC6|E9PJC6_HUMAN Neuroblast differentiation-associated protein AHNAK OS=Homo sapiens GN=AHNAK PE=4 SV=1	sequence sub-set protein:PDH_562	2	189.4507453952208		168
PAG_8	5106.915067021053	tr|E9PJZ0|E9PJZ0_HUMAN	true	tr|E9PJZ0|E9PJZ0_HUMAN Neuroblast differentiation-associated protein AHNAK (Fragment) OS=Homo sapiens GN=AHNAK PE=4 SV=1	sequence sub-set protein:PDH_562	2	189.4507453952208		168
PAG_8	5106.915067021053	tr|E9PKR9|E9PKR9_HUMAN	true	tr|E9PKR9|E9PKR9_HUMAN Neuroblast differentiation-associated protein AHNAK (Fragment) OS=Homo sapiens GN=AHNAK PE=4 SV=1	sequence sub-set protein:PDH_562	2	189.4507453952208		168
PAG_9	4851.062494166128	sw|Q01082|SPTB2_HUMAN	true	sw|Q01082|SPTB2_HUMAN Spectrin beta chain, non-erythrocytic 1 OS=Homo sapiens GN=SPTBN1 PE=1 SV=2	anchor protein	81	8551.20841488531	ILSSDDYGKDLTSVMR; LTTLELLEVR; EGMQLISEKPETEAVVK; QQMLENQMEVR; QALQDTLALYK; QEKLEQLAR; DVSSVELLMNNHQGIK; QLMHSGHPSEKEIK; EIEELQSQAQALSQEGK; LILEVHQFSR; SNAHYNLQNAFNLAEQHLGLTK; EVVAGSHELGQDYEHVTMLQER; FESLEPEMNNQASR; TQETPSAQMEGFLNR; NRETASELLMR; KQQMLENQMEVR; QLWGLLIEETEKR; EVDDLEQWIAER; LVDTGDKFR; LVSQDNFGFDLPAVEAATK; DASVAEAWLLGQEPYLSSR; LLEVLSGER; LAEISDVWEEMKTTLK; MHTTFEHDIQALGTQVR; FANSLVGVQQ…	83	EAVCEVALDYK; EAVCEVALDYKK
PAG_9	4851.062494166128	sw|P11277|SPTB1_HUMAN	true	sw|P11277|SPTB1_HUMAN Spectrin beta chain, erythrocytic OS=Homo sapiens GN=SPTB PE=1 SV=5	sequence sub-set protein:PDH_284	5	233.4167468634096		83
PAG_9	4851.062494166128	sw|P11277-2|SPTB1_HUMAN	true	sw|P11277-2|SPTB1_HUMAN Isoform 2 of Spectrin beta chain, erythrocytic OS=Homo sapiens GN=SPTB	sequence sub-set protein:PDH_284	5	233.4167468634096		83
PAG_9	4851.062494166128	sw|P11277-3|SPTB1_HUMAN	true	sw|P11277-3|SPTB1_HUMAN Isoform 3 of Spectrin beta chain, erythrocytic OS=Homo sapiens GN=SPTB	sequence sub-set protein:PDH_284	5	233.4167468634096		83
PAG_9	4851.062494166128	tr|F8W6C1|F8W6C1_HUMAN	true	tr|F8W6C1|F8W6C1_HUMAN Spectrin beta chain, non-erythrocytic 1 (Fragment) OS=Homo sapiens GN=SPTBN1 PE=4 SV=1	sequence sub-set protein:PDH_284	21	2163.751027322395		83
PAG_9	4851.062494166128	sw|Q01082-3|SPTB2_HUMAN	true	sw|Q01082-3|SPTB2_HUMAN Isoform 2 of Spectrin beta chain, non-erythrocytic 1 OS=Homo sapiens GN=SPTBN1	sequence sub-set protein:PDH_284	74	7628.092851226678		83
PAG_9	4851.062494166128	sw|Q01082-2|SPTB2_HUMAN	true	sw|Q01082-2|SPTB2_HUMAN Isoform Short of Spectrin beta chain, non-erythrocytic 1 OS=Homo sapiens GN=SPTBN1	sequence sub-set protein:PDH_284	74	7628.092851226678		83
PAG_10	4752.155942334879	sw|P49327|FAS_HUMAN	true	sw|P49327|FAS_HUMAN Fatty acid synthase OS=Homo sapiens GN=FASN PE=1 SV=3	anchor protein	81	10621.349561659516	MKVVEVLAGHGHLYSR; FCFTPHTEEGCLSER; GTPLISPLIK; VTVAGGVHISGLHTESAPR; SEGVVAVLLTKK; LHLSGIDANPNALFPPVEFPAPR; DHRDNLEFFLAGIGR; FPQLDSTSFANSR; DNLEFFLAGIGR; SLYQSAGVAPESFEYIEAHGTGTK; RPTPQDSPIFLPVDDTSFR; AINCATSGVVGLVNCLR; RQQEQQVPILEK; QGVQVQVSTSNISSLEGAR; GLKPSCTIIPLMK; SFYGSTLFLCR; VTAIHIDPATHR; VVEVLAGHGHLYSR; IPGLLSPHPLLQLSYTATDR; LSIPTYGLQCTR; ACLDTAVENMPSLK; AQVADVVVSR; AFDTAGNGYCR; MVVPGLDGAQ…	430	DLVEAVAHILGIR; LQVVDQPLPVR; EGVFAKEVR; TPEAVQKLLEQGLR; TGGAYGEDLGADYNLSQVCDGK; RQGVQVQVSTSNISSLEGAR; GGPEVQQVPAGERPLWFICSGMGTQWR; AAPLDSIHSLAAYYIDCIR; QQEQQVPILEK; AFEVSENGNLVVSGK; CVLLSNLSSTSHVPEVDPGSAELQK; QEPLLIGSTK; PLFLVHPIEGSTTVFHSLASR; VFTTVGSAEK; AKYHGNVMLLR; VAAAVDLIIK
PAG_10	4752.155942334879	tr|J3KTF0|J3KTF0_HUMAN	true	tr|J3KTF0|J3KTF0_HUMAN Enoyl-[acyl-carrier-protein] reductase (Fragment) OS=Homo sapiens GN=FASN PE=4 SV=1	sequence sub-set protein:PDH_1494	1	92.92620683054383		430
PAG_11	4591.074552452478	sw|Q00610|CLH1_HUMAN	true	sw|Q00610|CLH1_HUMAN Clathrin heavy chain 1 OS=Homo sapiens GN=CLTC PE=1 SV=5	anchor protein	68	9827.404267003865	FNALFAQGNYSEAAK; VIQCFAETGQVQK; DAMQYASESK; YIEIYVQK; IVLDNSVFSEHR; GQFSTDELVAEVEKR; RPISADSAIMNPASK; IYIDSNNNPER; ALEHFTDLYDIK; AHIAQLCEK; HSSLAGCQIINYR; KFNALFAQGNYSEAAK; ANVPNKVIQCFAETGQVQK; LKLLLPWLEAR; ENPYYDSR; WLKEDKLECSEELGDLVK; LPVVIGGLLDVDCSEDVIK; NNRPSEGPLQTR; NLQNLLILTAIK; SVNESLNNLFITEEDYQALR; LLLPWLEAR; IHEGCEEPATHNALAK; VGYTPDWIFLLR; VVGAMQLYSVDRK; QKWLLLTGISAQQNR; EGQFKDIITK; KDPE…	181
PAG_11	4591.074552452478	tr|F5H5N6|F5H5N6_HUMAN	true	tr|F5H5N6|F5H5N6_HUMAN Clathrin heavy chain 2 (Fragment) OS=Homo sapiens GN=CLTCL1 PE=4 SV=1	sequence sub-set protein:PDH_595	1	197.59798182766693		181
PAG_11	4591.074552452478	tr|J3KRF5|J3KRF5_HUMAN	true	tr|J3KRF5|J3KRF5_HUMAN Clathrin heavy chain 1 (Fragment) OS=Homo sapiens GN=CLTC PE=4 SV=1	sequence sub-set protein:PDH_595	2	220.83260394969997		181
PAG_11	4591.074552452478	tr|J3QL20|J3QL20_HUMAN	true	tr|J3QL20|J3QL20_HUMAN Clathrin heavy chain 1 OS=Homo sapiens GN=CLTC PE=4 SV=1	sequence sub-set protein:PDH_595	2	226.52398346923715		181
PAG_11	4591.074552452478	tr|J3KSQ2|J3KSQ2_HUMAN	true	tr|J3KSQ2|J3KSQ2_HUMAN Clathrin heavy chain 1 (Fragment) OS=Homo sapiens GN=CLTC PE=4 SV=1	sequence sub-set protein:PDH_595	4	637.1643141796592		181
PAG_11	4591.074552452478	tr|K7EJJ5|K7EJJ5_HUMAN	true	tr|K7EJJ5|K7EJJ5_HUMAN Clathrin heavy chain 1 (Fragment) OS=Homo sapiens GN=CLTC PE=4 SV=1	sequence sub-set protein:PDH_595	7	1216.2581118445844		181
PAG_11	4591.074552452478	tr|J3KR87|J3KR87_HUMAN	true	tr|J3KR87|J3KR87_HUMAN Clathrin heavy chain 2 OS=Homo sapiens GN=CLTCL1 PE=4 SV=1	sequence sub-set protein:PDH_595	15	2202.5045482889946		181
PAG_11	4591.074552452478	sw|P53675|CLH2_HUMAN	true	sw|P53675|CLH2_HUMAN Clathrin heavy chain 2 OS=Homo sapiens GN=CLTCL1 PE=1 SV=2	sequence sub-set protein:PDH_595	17	2473.3992733260325		181
PAG_11	4591.074552452478	sw|P53675-2|CLH2_HUMAN	true	sw|P53675-2|CLH2_HUMAN Isoform 2 of Clathrin heavy chain 2 OS=Homo sapiens GN=CLTCL1	sequence sub-set protein:PDH_595	17	2473.3992733260325		181
PAG_11	4591.074552452478	tr|J3KS13|J3KS13_HUMAN	true	tr|J3KS13|J3KS13_HUMAN Clathrin heavy chain 1 OS=Homo sapiens GN=CLTC PE=4 SV=1	sequence sub-set protein:PDH_595	21	3250.4288986059178		181
PAG_11	4591.074552452478	sw|Q00610-2|CLH1_HUMAN	true	sw|Q00610-2|CLH1_HUMAN Isoform 2 of Clathrin heavy chain 1 OS=Homo sapiens GN=CLTC	sequence same-set protein:PDH_595	68	9827.404267003865		181
PAG_12	4493.176723886358	sw|O43707|ACTN4_HUMAN	true	sw|O43707|ACTN4_HUMAN Alpha-actinin-4 OS=Homo sapiens GN=ACTN4 PE=1 SV=2	anchor protein	63	9471.020927984697	GYEEWLLNEIR; QKASIHEAWTDGK; CQLEINFNTLQTK; VEQIAAIAQELNELDYYDSHNVNTR; MLDAEDIVNTARPDEK; DHGGALGPEEFK; GISQEQMQEFR; TINEVENQILTR; MVSDINNGWQHLEQAEK; ISIEMNGTLEDQLSHLK; EGLLLWCQR; TIPWLEDRVPQK; AGTQIENIDEDFRDGLK; QLEAIDQLHLEYAKR; ICDQWDALGSLTHSR; DGLAFNALIHR; NFITAEELR; AIMTYVSSFYHAFSGAQK; ACLISLGYDVENDR; ETTDTDTADQVIASFK; HRPELIEYDKLR; HTNYTMEHIR; SIVDYKPNLDLLEQQHQLIQEALIFDNK; LSGSNPYTTVTPQIINSK; …	97
PAG_12	4493.176723886358	tr|D6RH00|D6RH00_HUMAN	true	tr|D6RH00|D6RH00_HUMAN Alpha-actinin-3 OS=Homo sapiens GN=ACTN3 PE=4 SV=1	sequence sub-set protein:PDH_330	1	90.63950335627996		97
PAG_12	4493.176723886358	tr|B7Z4P8|B7Z4P8_HUMAN	true	tr|B7Z4P8|B7Z4P8_HUMAN Alpha-actinin-2 OS=Homo sapiens GN=ACTN2 PE=2 SV=1	sequence sub-set protein:PDH_330	1	140.46705750390277		97
PAG_12	4493.176723886358	tr|K7EP19|K7EP19_HUMAN	true	tr|K7EP19|K7EP19_HUMAN Alpha-actinin-4 (Fragment) OS=Homo sapiens GN=ACTN4 PE=4 SV=1	sequence sub-set protein:PDH_330	7	821.1507970780267		97
PAG_12	4493.176723886358	sw|Q08043|ACTN3_HUMAN	true	sw|Q08043|ACTN3_HUMAN Alpha-actinin-3 OS=Homo sapiens GN=ACTN3 PE=1 SV=2	sequence sub-set protein:PDH_330	9	935.750823944732		97
PAG_12	4493.176723886358	tr|K7EJH8|K7EJH8_HUMAN	true	tr|K7EJH8|K7EJH8_HUMAN Alpha-actinin-4 (Fragment) OS=Homo sapiens GN=ACTN4 PE=4 SV=1	sequence sub-set protein:PDH_330	12	1377.388004044537		97
PAG_12	4493.176723886358	sw|O43707-3|ACTN4_HUMAN	true	sw|O43707-3|ACTN4_HUMAN Isoform 3 of Alpha-actinin-4 OS=Homo sapiens GN=ACTN4	sequence sub-set protein:PDH_330	31	4601.882679412178		97
PAG_12	4493.176723886358	tr|F5GXS2|F5GXS2_HUMAN	true	tr|F5GXS2|F5GXS2_HUMAN Alpha-actinin-4 OS=Homo sapiens GN=ACTN4 PE=4 SV=1	sequence sub-set protein:PDH_330	31	4601.882679412178		97
PAG_12	4493.176723886358	sw|O43707-2|ACTN4_HUMAN	true	sw|O43707-2|ACTN4_HUMAN Isoform ACTN4ISO of Alpha-actinin-4 OS=Homo sapiens GN=ACTN4	sequence sub-set protein:PDH_330	43	6517.151725728919		97
PAG_12	4493.176723886358	sw|Q9H254-2|SPTN4_HUMAN	true	sw|Q9H254-2|SPTN4_HUMAN Isoform 2 of Spectrin beta chain, non-erythrocytic 4 OS=Homo sapiens GN=SPTBN4	sequence subsumable protein:PDH_284;PDH_8017;PDH_330	2	202.5901705530778		83
PAG_12	4493.176723886358	tr|M0QZQ3|M0QZQ3_HUMAN	true	tr|M0QZQ3|M0QZQ3_HUMAN Spectrin beta chain, non-erythrocytic 4 OS=Homo sapiens GN=SPTBN4 PE=4 SV=1	sequence same-set protein:PDH_10660	2	202.5901705530778		83
PAG_12	4493.176723886358	sw|Q9H254|SPTN4_HUMAN	true	sw|Q9H254|SPTN4_HUMAN Spectrin beta chain, non-erythrocytic 4 OS=Homo sapiens GN=SPTBN4 PE=1 SV=2	sequence same-set protein:PDH_10660	2	202.5901705530778		83
PAG_12	4493.176723886358	tr|C9JRP8|C9JRP8_HUMAN	true	tr|C9JRP8|C9JRP8_HUMAN Spectrin beta chain, non-erythrocytic 4 OS=Homo sapiens GN=SPTBN4 PE=4 SV=1	sequence same-set protein:PDH_10660	2	202.5901705530778		83
PAG_12	4493.176723886358	sw|Q9H254-4|SPTN4_HUMAN	true	sw|Q9H254-4|SPTN4_HUMAN Isoform 4 of Spectrin beta chain, non-erythrocytic 4 OS=Homo sapiens GN=SPTBN4	sequence same-set protein:PDH_10660	2	202.5901705530778		83
PAG_13	4222.546893738222	sw|P46940|IQGA1_HUMAN	true	sw|P46940|IQGA1_HUMAN Ras GTPase-activating-like protein IQGAP1 OS=Homo sapiens GN=IQGAP1 PE=1 SV=1	anchor protein	69	7612.488364594684	TLQALQIPAAK; AVTDKFLSAIVSSVDK; LIFQMPQNK; NKEQLSDMMMINK; EEIQSSISGVTAAYNR; LTAEEMDER; PHYGSVLDNER; ALQSPALGLR; ITLQDVVSHSK; SKSVKEDSNLTLQEKK; FQPGETLTEILETPATSEQEAEHQR; FLSAIVSSVDKIPYGMR; YGIQMPAFSK; LAVGDNNSKWVK; RLAAVALINAAIQK; QIPAITCIQSQWR; FLSAIVSSVDK; IFYPETTDIYDRK; FALGIFAINEAVESGDVGK; DSLHEKFPDAGEDELLK; EELQSGVDAANSAAQQYQR; NKITLQDVVSHSK; MFLGDNAHLSIINEYLSQSYQK; EKLEAYQHLFYLLQTNPTYLAK; EQ…	287	IFYPETTDIYDR; QSGQTDPLQKEELQSGVDAANSAAQQYQR; IPADTFAALK
PAG_13	4222.546893738222	tr|H0YKA5|H0YKA5_HUMAN	true	tr|H0YKA5|H0YKA5_HUMAN Ras GTPase-activating-like protein IQGAP1 (Fragment) OS=Homo sapiens GN=IQGAP1 PE=4 SV=1	sequence sub-set protein:PDH_939	3	430.2262874955012		287
PAG_13	4222.546893738222	tr|H0YLE8|H0YLE8_HUMAN	true	tr|H0YLE8|H0YLE8_HUMAN Ras GTPase-activating-like protein IQGAP1 OS=Homo sapiens GN=IQGAP1 PE=4 SV=1	sequence sub-set protein:PDH_939	50	5138.782961318463		287
PAG_14	4086.6013638347604	sw|P10809|CH60_HUMAN	true	sw|P10809|CH60_HUMAN 60 kDa heat shock protein, mitochondrial OS=Homo sapiens GN=HSPD1 PE=1 SV=2	anchor protein	60	9027.704662646851	TVIIEQSWGSPK; SIAKEGFEKISK; GVMLAVDAVIAELK; IQEIIEQLDVTTSEYEKEK; CEFQDAYVLLSEK; VGGTSDVEVNEK; GYISPYFINTSK; DRVTDALNATR; GQKCEFQDAYVLLSEK; KISSIQSIVPALEIANAHR; EIGNIISDAMK; DGKTLNDELEIIEGMKFDR; RGVMLAVDAVIAELK; ALMLQGVDLLADAVAVTMGPK; GVMLAVDAVIAELKK; KGVITVKDGKTLNDELEIIEGMKFDR; LKVGLQVVAVK; NAGVEGSLIVEK; VGEVIVTKDDAMLLK; ISSIQSIVPALEIANAHR; EEKDPGMGAMGGMGGGMGGGMF; KPLVIIAEDVDGEALSTLVLNR; EIGNIISD…	3	KPLVIIAEDVDGEALSTLVLNRLK; DPGMGAMGGMGGGMGGGMF; RIQEIIEQLDVTTSEYEK; LKVGLQVVAVKAPGFGDNR; LAKLSDGVAVLK; GQKCEFQDAYVLLSEKK; CEFQDAYVLLSEKKISSIQSIVPALEIANAHR; RIQEIIEQLDVTTSEYEKEKLNER; VGEVIVTKDDAMLLKGKGDKAQIEKR; VGLQVVAVKAPGFGDNR; GYISPYFINTSKGQK; RIQEIIEQLDVTTSEYEKEK; VGGTSDVEVNEKKDRVTDALNATR; IQEIIEQLDVTTSEYEKEKLNER; VTDALNATRAAVEEGIVLGGGCALLR; VGEVIVTKDDAMLLKGKGDKAQIEK
PAG_14	4086.6013638347604	tr|C9J0S9|C9J0S9_HUMAN	true	tr|C9J0S9|C9J0S9_HUMAN 60 kDa heat shock protein, mitochondrial (Fragment) OS=Homo sapiens GN=HSPD1 PE=4 SV=1	sequence sub-set protein:PDH_16	1	569.177918133433		3
PAG_14	4086.6013638347604	tr|C9JL19|C9JL19_HUMAN	true	tr|C9JL19|C9JL19_HUMAN 60 kDa heat shock protein, mitochondrial (Fragment) OS=Homo sapiens GN=HSPD1 PE=3 SV=1	sequence sub-set protein:PDH_16	4	988.9036364762076		3
PAG_14	4086.6013638347604	tr|C9JCQ4|C9JCQ4_HUMAN	true	tr|C9JCQ4|C9JCQ4_HUMAN 60 kDa heat shock protein, mitochondrial (Fragment) OS=Homo sapiens GN=HSPD1 PE=3 SV=1	sequence sub-set protein:PDH_16	5	1026.5597600790118		3
PAG_14	4086.6013638347604	tr|C9JL25|C9JL25_HUMAN	true	tr|C9JL25|C9JL25_HUMAN 60 kDa heat shock protein, mitochondrial (Fragment) OS=Homo sapiens GN=HSPD1 PE=3 SV=1	sequence sub-set protein:PDH_16	8	1459.0171107108142		3
PAG_14	4086.6013638347604	tr|B7Z712|B7Z712_HUMAN	true	tr|B7Z712|B7Z712_HUMAN 60 kDa heat shock protein, mitochondrial OS=Homo sapiens GN=HSPD1 PE=2 SV=1	sequence sub-set protein:PDH_16	9	1473.1358587983207		3
PAG_14	4086.6013638347604	tr|E7ESH4|E7ESH4_HUMAN	true	tr|E7ESH4|E7ESH4_HUMAN 60 kDa heat shock protein, mitochondrial (Fragment) OS=Homo sapiens GN=HSPD1 PE=3 SV=1	sequence sub-set protein:PDH_16	21	3317.6780695309135		3
PAG_14	4086.6013638347604	tr|E7EXB4|E7EXB4_HUMAN	true	tr|E7EXB4|E7EXB4_HUMAN 60 kDa heat shock protein, mitochondrial (Fragment) OS=Homo sapiens GN=HSPD1 PE=3 SV=1	sequence sub-set protein:PDH_16	22	3156.966378744486		3
PAG_15	4028.6771174062674	sw|P14618|KPYM_HUMAN	true	sw|P14618|KPYM_HUMAN Pyruvate kinase PKM OS=Homo sapiens GN=PKM PE=1 SV=4	anchor protein	57	8918.250153259009	KGVNLPGAAVDLPAVSEK; TATESFASDPILYRPVAVALDTKGPEIR; GDLGIEIPAEK; TGLIKGSGTAEVELKKGATLK; FGVEQDVDMVFASFIR; GVNLPGAAVDLPAVSEK; PHSEAGTAFIQTQQLHAAMADTFLEHMCR; CDENILWLDYKNICK; CCSGAIIVLTKSGR; KGVNLPGAAVDLPAVSEKDIQDLK; KGDVVIVLTGWR; GVNLPGAAVDLPAVSEKDIQDLK; GDLGIEIPAEKVFLAQK; GIFPVLCKDPVQEAWAEDVDLR; LAPITSDPTEATAVGAVEASFK; FDEILEASDGIMVAR; CCSGAIIVLTK; IYVDDGLISLQVK; AEGSDVANAVLDGADCIMLSGETAKGDYPLEAVR;…	145
PAG_15	4028.6771174062674	sw|P30613|KPYR_HUMAN	true	sw|P30613|KPYR_HUMAN Pyruvate kinase PKLR OS=Homo sapiens GN=PKLR PE=1 SV=2	sequence sub-set protein:PDH_477	2	191.47811435185974		145
PAG_15	4028.6771174062674	sw|P30613-2|KPYR_HUMAN	true	sw|P30613-2|KPYR_HUMAN Isoform L-type of Pyruvate kinase PKLR OS=Homo sapiens GN=PKLR	sequence sub-set protein:PDH_477	2	191.47811435185974		145
PAG_15	4028.6771174062674	tr|H3BQZ3|H3BQZ3_HUMAN	true	tr|H3BQZ3|H3BQZ3_HUMAN Pyruvate kinase PKM OS=Homo sapiens GN=PKM PE=4 SV=1	sequence sub-set protein:PDH_477	2	192.76734467271575		145
PAG_15	4028.6771174062674	tr|H3BN34|H3BN34_HUMAN	true	tr|H3BN34|H3BN34_HUMAN Pyruvate kinase PKM (Fragment) OS=Homo sapiens GN=PKM PE=4 SV=1	sequence sub-set protein:PDH_477	2	192.76734467271575		145
PAG_15	4028.6771174062674	tr|H3BU13|H3BU13_HUMAN	true	tr|H3BU13|H3BU13_HUMAN Pyruvate kinase PKM (Fragment) OS=Homo sapiens GN=PKM PE=4 SV=1	sequence sub-set protein:PDH_477	5	693.5366674735286		145
PAG_15	4028.6771174062674	tr|H3BT25|H3BT25_HUMAN	true	tr|H3BT25|H3BT25_HUMAN Pyruvate kinase PKM (Fragment) OS=Homo sapiens GN=PKM PE=4 SV=1	sequence sub-set protein:PDH_477	15	2151.141112904078		145
PAG_15	4028.6771174062674	tr|H3BUW1|H3BUW1_HUMAN	true	tr|H3BUW1|H3BUW1_HUMAN Pyruvate kinase PKM (Fragment) OS=Homo sapiens GN=PKM PE=4 SV=1	sequence sub-set protein:PDH_477	17	2410.7045908484656		145
PAG_15	4028.6771174062674	tr|H3BTJ2|H3BTJ2_HUMAN	true	tr|H3BTJ2|H3BTJ2_HUMAN Pyruvate kinase PKM (Fragment) OS=Homo sapiens GN=PKM PE=4 SV=1	sequence sub-set protein:PDH_477	19	2518.9465546054207		145
PAG_15	4028.6771174062674	tr|H3BQ34|H3BQ34_HUMAN	true	tr|H3BQ34|H3BQ34_HUMAN Pyruvate kinase OS=Homo sapiens GN=PKM PE=3 SV=1	sequence sub-set protein:PDH_477	33	5261.065357848995		145
PAG_15	4028.6771174062674	sw|P14618-3|KPYM_HUMAN	true	sw|P14618-3|KPYM_HUMAN Isoform 3 of Pyruvate kinase PKM OS=Homo sapiens GN=PKM	sequence sub-set protein:PDH_477	50	7755.313334313009		145
PAG_16	3824.937834733238	sw|P04133|CAPSH_ADE05	true	sw|P04133|CAPSH_ADE05 Hexon protein OS=Human adenovirus C serotype 5 GN=L3 PE=1 SV=3	anchor protein	47	6220.596365172118	DVNMVLQSSLGNDLR; WSLDYMDNVNPFNHHR; NLLLLPGSYTYEWNFR; GVIETVYLR; EGQAYPANFPYPLIGK; THVFGQAPYSGINITK; ISDNPNTYDYMNKR; YVPFHIQVPQK; TAVDSITQKK; VLDMASTYFDIR; VVLYSEDVDIETPDTHISYMPTIK; SVDGEGYNVAQCNMTK; NPTVAPTHDVTTDR; ISDNPNTYDYMNK; NTELSYQLLLDSIGDR; DYQQVGILHQHNNSGFVGYLAPTMR; VVAPGLVDCYINLGAR; FRNPTVAPTHDVTTDR; EGIQIGVEGQTPK; KDVNMVLQSSLGNDLR; PTNENGGQGILVK; DATEFSDKNEIR; ATETYFSLNNK; LLTPNEFEIKR; …	45	PYSGTAYNALAPK; IIENHGTEDELPNYCFPLGGVINTETLTK; ATETYFSLNNKFR; GPTFKPYSGTAYNALAPK; NFLYSNIALYLPDK; TGQENGWEKDATEFSDK; RVVAPGLVDCYINLGAR; VAITFDSSVSWPGNDR; ETPSLGSGYDPYYTYSGSIPYLDGTFYLNHTFK; NFLYSNIALYLPDKLK; TTPMKPCYGSYAK; NLLLLPGSYTYEWNFRK; YADKTFQPEPQIGESQWYETEINHAAGR; VGNNFAMEINLNANLWR; QVVDDTKYK; ELMGQQSMPNRPNYIAFR; YKDYQQVGILHQHNNSGFVGYLAPTMR; TRYFSMWNQAVDSYDPDVR; YVPFHIQVPQKFFAIK; LLTPNEFEIK;…
PAG_17	3576.003687660796	sw|P05787-2|K2C8_HUMAN	true	sw|P05787-2|K2C8_HUMAN Isoform 2 of Keratin, type II cytoskeletal 8 OS=Homo sapiens GN=KRT8	anchor protein	61	8346.126280037724	RQLETLGQEK; WSLLQQQK; LQAEIEGLKGQR; QLETLGQEKLK; KDVDEAYMNK; MLETKWSLLQQQK; NKYEDEINKR; RTEMENEFVLIKK; TEMENEFVLIKK; QLYEEEIRELQSQISDTSVVLSMDNSR; AEAESMYQIKYEELQSLAGK; AEAESMYQIK; TEISEMNR; GELAIKDANAK; LESGMQNMSIHTK; TKTEISEMNR; SYKVSTSGPR; QLYEEEIR; LEAELGNMQGLVEDFKNKYEDEINKR; SRAEAESMYQIKYEELQSLAGK; SRAEAESMYQIK; ASLEAAIADAEQR; LALDIEIATYR; SLDMDSIIAEVK; YEELQSLAGK; KIETRDGKLVSESSDVLPK; LALDIE…	41
PAG_17	3576.003687660796	tr|K7EKH9|K7EKH9_HUMAN	true	tr|K7EKH9|K7EKH9_HUMAN Glial fibrillary acidic protein (Fragment) OS=Homo sapiens GN=GFAP PE=4 SV=1	sequence sub-set protein:PDH_180	1	11.929880729040065		41
PAG_17	3576.003687660796	tr|K7ELP4|K7ELP4_HUMAN	true	tr|K7ELP4|K7ELP4_HUMAN Glial fibrillary acidic protein (Fragment) OS=Homo sapiens GN=GFAP PE=4 SV=1	sequence sub-set protein:PDH_180	1	11.929880729040065		41
PAG_17	3576.003687660796	tr|B4DIR1|B4DIR1_HUMAN	true	tr|B4DIR1|B4DIR1_HUMAN Glial fibrillary acidic protein OS=Homo sapiens GN=GFAP PE=2 SV=1	sequence sub-set protein:PDH_180	1	11.929880729040065		41
PAG_17	3576.003687660796	sw|Q8N1N4|K2C78_HUMAN	true	sw|Q8N1N4|K2C78_HUMAN Keratin, type II cytoskeletal 78 OS=Homo sapiens GN=KRT78 PE=2 SV=2	sequence sub-set protein:PDH_180	1	11.929880729040065		41
PAG_17	3576.003687660796	sw|Q8N1N4-2|K2C78_HUMAN	true	sw|Q8N1N4-2|K2C78_HUMAN Isoform 2 of Keratin, type II cytoskeletal 78 OS=Homo sapiens GN=KRT78	sequence sub-set protein:PDH_180	1	11.929880729040065		41
PAG_17	3576.003687660796	sw|Q86Y46|K2C73_HUMAN	true	sw|Q86Y46|K2C73_HUMAN Keratin, type II cytoskeletal 73 OS=Homo sapiens GN=KRT73 PE=1 SV=1	sequence sub-set protein:PDH_180	1	138.7264277558256		41
PAG_17	3576.003687660796	sw|Q86Y46-2|K2C73_HUMAN	true	sw|Q86Y46-2|K2C73_HUMAN Isoform 2 of Keratin, type II cytoskeletal 73 OS=Homo sapiens GN=KRT73	sequence sub-set protein:PDH_180	1	138.7264277558256		41
PAG_17	3576.003687660796	tr|F8W1S1|F8W1S1_HUMAN	true	tr|F8W1S1|F8W1S1_HUMAN Keratin, type II cytoskeletal 74 OS=Homo sapiens GN=KRT74 PE=3 SV=1	sequence sub-set protein:PDH_180	1	138.7264277558256		41
PAG_17	3576.003687660796	sw|Q7RTS7|K2C74_HUMAN	true	sw|Q7RTS7|K2C74_HUMAN Keratin, type II cytoskeletal 74 OS=Homo sapiens GN=KRT74 PE=1 SV=2	sequence sub-set protein:PDH_180	1	138.7264277558256		41
PAG_17	3576.003687660796	sw|Q3SY84|K2C71_HUMAN	true	sw|Q3SY84|K2C71_HUMAN Keratin, type II cytoskeletal 71 OS=Homo sapiens GN=KRT71 PE=1 SV=3	sequence sub-set protein:PDH_180	1	138.7264277558256		41
PAG_17	3576.003687660796	tr|F8VQY3|F8VQY3_HUMAN	true	tr|F8VQY3|F8VQY3_HUMAN Keratin, type II cytoskeletal 8 (Fragment) OS=Homo sapiens GN=KRT8 PE=4 SV=1	sequence sub-set protein:PDH_180	1	153.61766723855402		41
PAG_17	3576.003687660796	tr|K7EJU1|K7EJU1_HUMAN	true	tr|K7EJU1|K7EJU1_HUMAN Glial fibrillary acidic protein (Fragment) OS=Homo sapiens GN=GFAP PE=3 SV=1	sequence sub-set protein:PDH_180	3	195.42338308672748		41
PAG_17	3576.003687660796	sw|P14136|GFAP_HUMAN	true	sw|P14136|GFAP_HUMAN Glial fibrillary acidic protein OS=Homo sapiens GN=GFAP PE=1 SV=1	sequence sub-set protein:PDH_180	3	195.42338308672748		41
PAG_17	3576.003687660796	sw|P14136-3|GFAP_HUMAN	true	sw|P14136-3|GFAP_HUMAN Isoform 3 of Glial fibrillary acidic protein OS=Homo sapiens GN=GFAP	sequence sub-set protein:PDH_180	3	195.42338308672748		41
PAG_17	3576.003687660796	sw|P14136-2|GFAP_HUMAN	true	sw|P14136-2|GFAP_HUMAN Isoform 2 of Glial fibrillary acidic protein OS=Homo sapiens GN=GFAP	sequence sub-set protein:PDH_180	3	195.42338308672748		41
PAG_17	3576.003687660796	tr|H0YIB2|H0YIB2_HUMAN	true	tr|H0YIB2|H0YIB2_HUMAN Keratin, type II cytoskeletal 8 (Fragment) OS=Homo sapiens GN=KRT8 PE=4 SV=1	sequence sub-set protein:PDH_180	5	1067.6595297716274		41
PAG_17	3576.003687660796	tr|F8W0C6|F8W0C6_HUMAN	true	tr|F8W0C6|F8W0C6_HUMAN Keratin, type II cytoskeletal 5 (Fragment) OS=Homo sapiens GN=KRT5 PE=4 SV=1	sequence sub-set protein:PDH_180	6	426.6034342778551		41
PAG_17	3576.003687660796	tr|Q9H552|Q9H552_HUMAN	true	tr|Q9H552|Q9H552_HUMAN Uncharacterized protein OS=Homo sapiens PE=4 SV=1	sequence sub-set protein:PDH_180	14	1247.7859177475368		41
PAG_17	3576.003687660796	tr|F8VRG4|F8VRG4_HUMAN	true	tr|F8VRG4|F8VRG4_HUMAN Keratin, type II cytoskeletal 8 (Fragment) OS=Homo sapiens GN=KRT8 PE=4 SV=1	sequence sub-set protein:PDH_180	16	1903.200794028731		41
PAG_17	3576.003687660796	tr|F8VP67|F8VP67_HUMAN	true	tr|F8VP67|F8VP67_HUMAN Keratin, type II cytoskeletal 8 (Fragment) OS=Homo sapiens GN=KRT8 PE=4 SV=1	sequence sub-set protein:PDH_180	23	3158.5273698772266		41
PAG_17	3576.003687660796	tr|F8W1U3|F8W1U3_HUMAN	true	tr|F8W1U3|F8W1U3_HUMAN Keratin, type II cytoskeletal 8 (Fragment) OS=Homo sapiens GN=KRT8 PE=4 SV=1	sequence sub-set protein:PDH_180	31	3734.7297013394495		41
PAG_17	3576.003687660796	tr|F8VUG2|F8VUG2_HUMAN	true	tr|F8VUG2|F8VUG2_HUMAN Keratin, type II cytoskeletal 8 (Fragment) OS=Homo sapiens GN=KRT8 PE=4 SV=1	sequence sub-set protein:PDH_180	36	5238.290827722046		41
PAG_17	3576.003687660796	sw|P05787|K2C8_HUMAN	true	sw|P05787|K2C8_HUMAN Keratin, type II cytoskeletal 8 OS=Homo sapiens GN=KRT8 PE=1 SV=7	sequence same-set protein:PDH_180	61	8346.126280037724		41
PAG_18	3486.260056461991	sw|P07900|HS90A_HUMAN	true	sw|P07900|HS90A_HUMAN Heat shock protein HSP 90-alpha OS=Homo sapiens GN=HSP90AA1 PE=1 SV=5	anchor protein	55	7603.857865160956	HGLEVIYMIEPIDEYCVQQLK; HSQFIGYPITLFVEK; RAPFDLFENR; ELISNSSDALDKIR; LGIHEDSQNR; EGLELPEDEEEKKKQEEK; DNSTMGYMAAK; EGLELPEDEEEKK; CLELFTELAEDKENYK; ELISNSSDALDK; TKFENLCK; EDQTEYLEER; EGLELPEDEEEK; YYTSASGDEMVSLK; LDSGKELHINLIPNKQDR; NNIKLYVR; ADLINNLGTIAK; DQVANSAFVER; APFDLFENR; KHLEINPDHSIIETLR; EKYIDQEELNK; HFSVEGQLEFR; DKEVSDDEAEEKEDKEEEK; GVVDSEDLPLNISR; VFIMDNCEELIPEYLNFIR; IRYESLTDPSKLDSGK;…	22
PAG_18	3486.260056461991	sw|Q58FG1|HS904_HUMAN	true	sw|Q58FG1|HS904_HUMAN Putative heat shock protein HSP 90-alpha A4 OS=Homo sapiens GN=HSP90AA4P PE=5 SV=1	sequence sub-set protein:PDH_126	2	599.7921367729182		22
PAG_18	3486.260056461991	sw|Q58FF6|H90B4_HUMAN	true	sw|Q58FF6|H90B4_HUMAN Putative heat shock protein HSP 90-beta 4 OS=Homo sapiens GN=HSP90AB4P PE=5 SV=1	sequence sub-set protein:PDH_126	6	573.2796353142425		22
PAG_18	3486.260056461991	sw|Q14568|HS902_HUMAN	true	sw|Q14568|HS902_HUMAN Putative heat shock protein HSP 90-alpha A2 OS=Homo sapiens GN=HSP90AA2 PE=1 SV=2	sequence sub-set protein:PDH_126	6	1153.2953304947725		22
PAG_18	3486.260056461991	sw|Q58FG0|HS905_HUMAN	true	sw|Q58FG0|HS905_HUMAN Putative heat shock protein HSP 90-alpha A5 OS=Homo sapiens GN=HSP90AA5P PE=1 SV=1	sequence sub-set protein:PDH_126	8	681.8880317288861		22
PAG_18	3486.260056461991	tr|G3V2J8|G3V2J8_HUMAN	true	tr|G3V2J8|G3V2J8_HUMAN Heat shock protein HSP 90-alpha (Fragment) OS=Homo sapiens GN=HSP90AA1 PE=4 SV=1	sequence sub-set protein:PDH_126	15	2351.3587097937925		22
PAG_18	3486.260056461991	tr|Q86U12|Q86U12_HUMAN	true	tr|Q86U12|Q86U12_HUMAN Full-length cDNA clone CS0CAP007YF18 of Thymus of Homo sapiens (human) OS=Homo sapiens GN=HSP90AA1 PE=2 SV=1	sequence sub-set protein:PDH_126	37	4704.349050661482		22
PAG_18	3486.260056461991	sw|P07900-2|HS90A_HUMAN	true	sw|P07900-2|HS90A_HUMAN Isoform 2 of Heat shock protein HSP 90-alpha OS=Homo sapiens GN=HSP90AA1	sequence same-set protein:PDH_126	55	7603.857865160956		22
PAG_19	3479.3132649197205	sw|P11021|GRP78_HUMAN	true	sw|P11021|GRP78_HUMAN 78 kDa glucose-regulated protein OS=Homo sapiens GN=HSPA5 PE=1 SV=2	anchor protein	48	7842.994013855114	KVTHAVVTVPAYFNDAQR; TKPYIQVDIGGGQTK; NQLTSNPENTVFDAKR; FEELNMDLFR; VTHAVVTVPAYFNDAQR; MKETAEAYLGKK; IEWLESHQDADIEDFKAK; IEIESFYEGEDFSETLTR; KSDIDEIVLVGGSTR; TFAPEEISAMVLTK; SQIFSTASDNQPTVTIK; NQLTSNPENTVFDAK; TWNDPSVQQDIKFLPFK; ELEEIVQPIISK; ITPSYVAFTPEGERLIGDAAK; IINEPTAAAIAYGLDK; IEWLESHQDADIEDFK; ETAEAYLGKK; NGRVEIIANDQGNR; DNHLLGTFDLTGIPPAPR; SDIDEIVLVGGSTR; ITITNDQNR; NELESYAYSLK; KSQIFSTASD…	26	IDTRNELESYAYSLKNQIGDKEK; MVNDAEKFAEEDKK; AVEEKIEWLESHQDADIEDFKAK; KTKPYIQVDIGGGQTK; LIGDAAKNQLTSNPENTVFDAKR; FLPFKVVEKK; VTAEDKGTGNKNKITITNDQNR; KKELEEIVQPIISK; IQQLVKEFFNGKEPSR; VLEDSDLKK; LYGSAGPPPTGEEDTAEKDEL; VLEDSDLKKSDIDEIVLVGGSTR
PAG_20	3346.4898556896705	sw|P02545|LMNA_HUMAN	true	sw|P02545|LMNA_HUMAN Prelamin-A/C OS=Homo sapiens GN=LMNA PE=1 SV=1	anchor protein	54	7560.90033110025	DLEALLNSK; TVLCGTCGQPADK; QLQDEMLR; SVGGSGGGSFGDNLVTR; VAVEEVDEEGKFVR; LQTMKEELDFQK; LADALQELRAQHEDQVEQYKKELEKTYSAKLDNAR; SGAQASSTPLSPTR; EAALSTALSEKR; TALINSTGEEVAMRK; AQNTWGCGNSLR; AGQVVTIWAAGAGATHSPPTDLVWK; IDSLSAQLSQLQK; KEGDLIAAQAR; AAYEAELGDARK; LALDMEIHAYR; NTKKEGDLIAAQAR; QNGDDPLLTYR; LQEKEDLQELNDR; TALINSTGEEVAMR; LEAALGEAKK; ITESEEVVSREVSGIK; AQHEDQVEQYK; LRITESEEVVSR; VAVEEVDEEGK; LKDL…	203
PAG_20	3346.4898556896705	tr|H0YAB0|H0YAB0_HUMAN	true	tr|H0YAB0|H0YAB0_HUMAN Prelamin-A/C (Fragment) OS=Homo sapiens GN=LMNA PE=4 SV=1	sequence sub-set protein:PDH_665	18	1802.811516550821		203
PAG_20	3346.4898556896705	sw|P02545-5|LMNA_HUMAN	true	sw|P02545-5|LMNA_HUMAN Isoform 5 of Prelamin-A/C OS=Homo sapiens GN=LMNA	sequence sub-set protein:PDH_665	44	6108.060645152959		203
PAG_20	3346.4898556896705	sw|P02545-6|LMNA_HUMAN	true	sw|P02545-6|LMNA_HUMAN Isoform 6 of Prelamin-A/C OS=Homo sapiens GN=LMNA	sequence sub-set protein:PDH_665	52	7078.329983858842		203
PAG_20	3346.4898556896705	sw|P02545-3|LMNA_HUMAN	true	sw|P02545-3|LMNA_HUMAN Isoform ADelta10 of Prelamin-A/C OS=Homo sapiens GN=LMNA	sequence sub-set protein:PDH_665	52	7116.931839930266		203
PAG_21	3302.7657069891407	sw|P58107|EPIPL_HUMAN	true	sw|P58107|EPIPL_HUMAN Epiplakin OS=Homo sapiens GN=EPPK1 PE=1 SV=2	anchor protein	56	21929.042874613748	DQVTYQQLR; EGQGEGETQEAAAAAAAAR; KGENYVYINEATR; AMLAQQYQEGTLSVEK; LSVEEAVAAGVVGGEIQEK; VIEETEER; SLEGGNFIAGVLIQGTQER; AVPVWDVLASGYVSGAAR; HLWFQGIR; EVAEMDSVKR; ELIQEYGAQSGGLEK; SQREGQGEGETQEAAAAAAAAR; ASLSLWQAMEK; QLSQAGSFSDGTHGGLR; RDELLAQHAAGALGLPDLVAVLTR; AVPVWDVLASGYVSR; ACLWGTGCVAGVLLQPSGAK; APGSGLALLPLK; MSIYQAMWK; AEIIDQDLYER; ELSEQLGQAER; CGCLDEDTQR; GSAVHQLSEELR; LLDAQLATGGLVCPAR; VIEETEE…	25	CRPQEDTGWVLFPVNK
PAG_22	3235.8715370753207	sw|P08670|VIME_HUMAN	true	sw|P08670|VIME_HUMAN Vimentin OS=Homo sapiens GN=VIM PE=1 SV=4	anchor protein	55	7724.877170960015	FADLSEAANRNNDALR; SRLGDLYEEEMR; SLYASSPGGVYATR; EEAENTLQSFR; LGDLYEEEMR; LLQDSVDFSLADAINTEFK; ILLAELEQLKGQGK; QVDQLTNDKAR; EYQDLLNVK; KVESLQEEIAFLK; NLQEAEEWYK; LQDEIQNMK; EEAENTLQSFRQDVDNASLAR; VESLQEEIAFLK; LHEEEIQELQAQIQEQHVQIDVDVSKPDLTAALR; TNEKVELQELNDRFANYIDKVR; LDLERKVESLQEEIAFLKK; KVESLQEEIAFLKK; LQDEIQNMKEEMAR; FANYIDKVR; QVDQLTNDK; EKLQEEMLQR; VESLQEEIAFLKK; QDVDNASLAR; NLQEAEEWYKSK; IS…	41	TLLIKTVETR; DGQVINETSQHHDDLE
PAG_22	3235.8715370753207	sw|P12036|NFH_HUMAN	true	sw|P12036|NFH_HUMAN Neurofilament heavy polypeptide OS=Homo sapiens GN=NEFH PE=1 SV=4	sequence sub-set protein:PDH_246	1	92.50599658902308		69
PAG_22	3235.8715370753207	sw|P07196|NFL_HUMAN	true	sw|P07196|NFL_HUMAN Neurofilament light polypeptide OS=Homo sapiens GN=NEFL PE=1 SV=3	sequence sub-set protein:PDH_246	1	92.50599658902308		69
PAG_22	3235.8715370753207	sw|P12036-2|NFH_HUMAN	true	sw|P12036-2|NFH_HUMAN Isoform 2 of Neurofilament heavy polypeptide OS=Homo sapiens GN=NEFH	sequence sub-set protein:PDH_246	1	92.50599658902308		69
PAG_22	3235.8715370753207	tr|E7EMV2|E7EMV2_HUMAN	true	tr|E7EMV2|E7EMV2_HUMAN Neurofilament medium polypeptide OS=Homo sapiens GN=NEFM PE=3 SV=1	sequence sub-set protein:PDH_246	2	154.24640202796053		69
PAG_22	3235.8715370753207	sw|P07197-2|NFM_HUMAN	true	sw|P07197-2|NFM_HUMAN Isoform 2 of Neurofilament medium polypeptide OS=Homo sapiens GN=NEFM	sequence sub-set protein:PDH_246	2	154.24640202796053		69
PAG_22	3235.8715370753207	sw|P07197|NFM_HUMAN	true	sw|P07197|NFM_HUMAN Neurofilament medium polypeptide OS=Homo sapiens GN=NEFM PE=1 SV=3	sequence sub-set protein:PDH_246	2	154.24640202796053		69
PAG_22	3235.8715370753207	tr|E7ESP9|E7ESP9_HUMAN	true	tr|E7ESP9|E7ESP9_HUMAN Neurofilament medium polypeptide OS=Homo sapiens GN=NEFM PE=3 SV=1	sequence sub-set protein:PDH_246	2	154.24640202796053		69
PAG_22	3235.8715370753207	sw|Q16352|AINX_HUMAN	true	sw|Q16352|AINX_HUMAN Alpha-internexin OS=Homo sapiens GN=INA PE=1 SV=2	sequence sub-set protein:PDH_246	2	154.24640202796053		69
PAG_22	3235.8715370753207	tr|F8W835|F8W835_HUMAN	true	tr|F8W835|F8W835_HUMAN Peripherin (Fragment) OS=Homo sapiens GN=PRPH PE=4 SV=2	sequence sub-set protein:PDH_246	2	206.03042206318014		69
PAG_22	3235.8715370753207	sw|P41219-2|PERI_HUMAN	true	sw|P41219-2|PERI_HUMAN Isoform 2 of Peripherin OS=Homo sapiens GN=PRPH	sequence sub-set protein:PDH_246	4	436.0490104830677		69
PAG_22	3235.8715370753207	sw|P41219|PERI_HUMAN	true	sw|P41219|PERI_HUMAN Peripherin OS=Homo sapiens GN=PRPH PE=1 SV=2	sequence sub-set protein:PDH_246	4	436.0490104830677		69
PAG_22	3235.8715370753207	tr|H7C5W5|H7C5W5_HUMAN	true	tr|H7C5W5|H7C5W5_HUMAN Peripherin (Fragment) OS=Homo sapiens GN=PRPH PE=3 SV=1	sequence sub-set protein:PDH_246	4	436.0490104830677		69
PAG_22	3235.8715370753207	sw|P17661|DESM_HUMAN	true	sw|P17661|DESM_HUMAN Desmin OS=Homo sapiens GN=DES PE=1 SV=3	sequence sub-set protein:PDH_246	4	454.02500619830965		69
PAG_22	3235.8715370753207	tr|Q5JVS8|Q5JVS8_HUMAN	true	tr|Q5JVS8|Q5JVS8_HUMAN Vimentin (Fragment) OS=Homo sapiens GN=VIM PE=4 SV=1	sequence sub-set protein:PDH_246	20	2290.5816778374515		41
PAG_22	3235.8715370753207	tr|B0YJC5|B0YJC5_HUMAN	true	tr|B0YJC5|B0YJC5_HUMAN Vimentin OS=Homo sapiens GN=VIM PE=3 SV=1	sequence sub-set protein:PDH_246	29	4057.437551711703		41
PAG_22	3235.8715370753207	tr|B0YJC4|B0YJC4_HUMAN	true	tr|B0YJC4|B0YJC4_HUMAN Vimentin OS=Homo sapiens GN=VIM PE=3 SV=1	sequence sub-set protein:PDH_246	50	7232.8979625215		41
PAG_23	3222.912985039815	sw|P13639|EF2_HUMAN	true	sw|P13639|EF2_HUMAN Elongation factor 2 OS=Homo sapiens GN=EEF2 PE=1 SV=4	anchor protein	49	7214.251374936599	GVQYLNEIKDSVVAGFQWATK; QFAEMYVAK; VFDAIMNFKK; YLAEKYEWDVAEAR; IMGPNYTPGKK; DLEEDHACIPIKK; TGTITTFEHAHNMR; EDLYLKPIQR; YEWDVAEAR; ETVSEESNVLCLSK; FAAKGEGQLGPAER; YRCELLYEGPPDDEAAMGIK; TFCQLILDPIFK; GPLMMYISK; DLEEDHACIPIK; RCLYASVLTAQPR; IWCFGPDGTGPNILTDITK; VFSGLVSTGLK; CELLYEGPPDDEAAMGIK; GVQYLNEIK; GHVFEESQVAGTPMFVVK; EGALCEENMR; NMSVIAHVDHGK; GLKEGIPALDNFLDKL; YVEPIEDVPCGNIVGLVGVDQFLVK; KIWCFG…	34	ARPFPDGLAEDIDKGEVSAR; KSDPVVSYR; ALLELQLEPEELYQTFQR; FDVHDVTLHADAIHR; LDIKLDSEDKDK; YEWDVAEARK; LDIKLDSEDKDKEGKPLLK; RGHVFEESQVAGTPMFVVK; WLPAGDALLQMITIHLPSPVTAQK; IMGPNYTPGKKEDLYLKPIQR; KEDLYLKPIQR; LDSEDKDKEGKPLLK
PAG_24	3213.5021743809457	sw|P06733|ENOA_HUMAN	true	sw|P06733|ENOA_HUMAN Alpha-enolase OS=Homo sapiens GN=ENO1 PE=1 SV=2	anchor protein	43	7713.133300218464	LNVTEQEKIDK; LMIEMDGTENKSK; YGKDATNVGDEGGFAPNILENKEGLELLK; KLNVTEQEKIDKLMIEMDGTENK; AAVPSGASTGIYEALELR; FGANAILGVSLAVCK; EKYGKDATNVGDEGGFAPNILENKEGLELLK; SFIKDYPVVSIEDPFDQDDWGAWQK; KLNVTEQEKIDKLMIEMDGTENKSK; AGAVEKGVPLYR; YISPDQLADLYK; VVIGMDVAASEFFR; SGKYDLDFKSPDDPSRYISPDQLADLYK; SGKYDLDFKSPDDPSR; LMIEMDGTENK; YNQLLRIEEELGSK; FTASAGIQVVGDDLTVTNPKR; IGAEVYHNLKNVIKEK; EIFDSRGNPTVEVDLFTSK; YDLDFKSP…	21
PAG_24	3213.5021743809457	tr|F5H1C3|F5H1C3_HUMAN	true	tr|F5H1C3|F5H1C3_HUMAN Gamma-enolase (Fragment) OS=Homo sapiens GN=ENO2 PE=4 SV=1	sequence sub-set protein:PDH_82	1	287.2285572225309		21
PAG_24	3213.5021743809457	tr|K7EM90|K7EM90_HUMAN	true	tr|K7EM90|K7EM90_HUMAN Enolase (Fragment) OS=Homo sapiens GN=ENO1 PE=3 SV=1	sequence sub-set protein:PDH_82	18	3373.990527704118		21
PAG_24	3213.5021743809457	sw|P06733-2|ENOA_HUMAN	true	sw|P06733-2|ENOA_HUMAN Isoform MBP-1 of Alpha-enolase OS=Homo sapiens GN=ENO1	sequence sub-set protein:PDH_82	30	5815.541173900191		21
PAG_25	3191.7426505782237	sw|P08107|HSP71_HUMAN	true	sw|P08107|HSP71_HUMAN Heat shock 70 kDa protein 1A/1B OS=Homo sapiens GN=HSPA1A PE=1 SV=5	anchor protein	46	6694.476577661317	TTPSYVAFTDTERLIGDAAK; LLQDFFNGR; VSAKNALESYAFNMK; LSKEEIER; KELEQVCNPIISGLYQGAGGPGPGGFGAQGPK; FGDPVVQSDMK; FEELCSDLFR; LVNHFVEEFKR; AQIHDLVLVGGSTRIPK; QATKDAGVIAGLNVLR; AFYPEEISSMVLTK; HWPFQVINDGDKPK; CQEVISWLDANTLAEK; ATAGDTHLGGEDFDNR; FELSGIPPAPR; MVQEAEKYK; MKEIAEAYLGYPVTNAVITVPAYFNDSQR; LLQDFFNGRDLNK; NSTIPTKQTQIFTTYSDNQPGVLIQVYEGER; IINEPTAAAIAYGLDR; ELEQVCNPIISGLYQGAGGPGPGGFGAQGPK; KFGDPVVQ…	26	KFGDPVVQSDMKHWPFQVINDGDKPK
PAG_25	3191.7426505782237	tr|V9GZ37|V9GZ37_HUMAN	true	tr|V9GZ37|V9GZ37_HUMAN Heat shock 70 kDa protein 1A/1B OS=Homo sapiens GN=HSPA1A PE=4 SV=1	sequence sub-set protein:PDH_367	30	3849.525328019318		26
PAG_25	3191.7426505782237	tr|E7EP94|E7EP94_HUMAN	true	tr|E7EP94|E7EP94_HUMAN Heat shock 70 kDa protein 1A/1B OS=Homo sapiens GN=HSPA1A PE=3 SV=2	sequence sub-set protein:PDH_367	34	4628.315966430283		26
PAG_25	3191.7426505782237	sw|P08107-2|HSP71_HUMAN	true	sw|P08107-2|HSP71_HUMAN Isoform 2 of Heat shock 70 kDa protein 1A/1B OS=Homo sapiens GN=HSPA1A	sequence sub-set protein:PDH_367	40	5965.020702891443		26
PAG_25	3191.7426505782237	sw|P34931|HS71L_HUMAN	true	sw|P34931|HS71L_HUMAN Heat shock 70 kDa protein 1-like OS=Homo sapiens GN=HSPA1L PE=1 SV=2	sequence subsumable protein:PDH_112;PDH_367;PDH_705	14	2816.627251698813		26
PAG_25	3191.7426505782237	sw|P17066|HSP76_HUMAN	true	sw|P17066|HSP76_HUMAN Heat shock 70 kDa protein 6 OS=Homo sapiens GN=HSPA6 PE=1 SV=2	sequence subsumable protein:PDH_112;PDH_367;PDH_705	9	1720.711157157797		26
PAG_25	3191.7426505782237	sw|P48741|HSP77_HUMAN	true	sw|P48741|HSP77_HUMAN Putative heat shock 70 kDa protein 7 OS=Homo sapiens GN=HSPA7 PE=5 SV=2	sequence sub-set protein:PDH_1291	5	1118.6286227345456		26
PAG_26	3100.5533872035858	sw|P55072|TERA_HUMAN	true	sw|P55072|TERA_HUMAN Transitional endoplasmic reticulum ATPase OS=Homo sapiens GN=VCP PE=1 SV=4	anchor protein	42	6609.173447449684	LGDVISIQPCPDVK; GILLYGPPGTGK; NAPAIIFIDELDAIAPK; GVLFYGPPGCGK; LEILQIHTK; EMVELPLRHPALFK; YEMFAQTLQQSR; NAPAIIFIDELDAIAPKR; ELQELVQYPVEHPDK; LDQLIYIPLPDEK; ETVVEVPQVTWEDIGGLEDVK; MDELQLFR; GPELLTMWFGESEANVR; LIVDEAINEDNSVVSLSQPK; EAVCIVLSDDTCSDEK; QTNPSAMEVEEDDPVPEIR; DVDLEFLAK; QAAPCVLFFDELDSIAK; RIVSQLLTLMDGLK; WALSQSNPSALR; VINQILTEMDGMSTK; LAGESESNLRK; ERQTNPSAMEVEEDDPVPEIR; EVDIGIPDATGR; AVA…	101	GDDLSTAILK; AHVIVMAATNRPNSIDPALR; AFEEAEKNAPAIIFIDELDAIAPKR; LADDVDLEQVANETHGHVGADLAALCSEAALQAIR; VINQILTEMDGMSTKK; FDREVDIGIPDATGR
PAG_26	3100.5533872035858	tr|C9IZA5|C9IZA5_HUMAN	true	tr|C9IZA5|C9IZA5_HUMAN Transitional endoplasmic reticulum ATPase (Fragment) OS=Homo sapiens GN=VCP PE=4 SV=1	sequence sub-set protein:PDH_354	3	268.3053394309227		101
PAG_26	3100.5533872035858	tr|C9JUP7|C9JUP7_HUMAN	true	tr|C9JUP7|C9JUP7_HUMAN Transitional endoplasmic reticulum ATPase (Fragment) OS=Homo sapiens GN=VCP PE=4 SV=1	sequence sub-set protein:PDH_354	3	268.3053394309227		101
PAG_26	3100.5533872035858	sw|Q8IYT4-2|KATL2_HUMAN	true	sw|Q8IYT4-2|KATL2_HUMAN Isoform 2 of Katanin p60 ATPase-containing subunit A-like 2 OS=Homo sapiens GN=KATNAL2	sequence subsumable protein:PDH_354	1	51.5603153767632		101
PAG_26	3100.5533872035858	tr|K7EIJ8|K7EIJ8_HUMAN	true	tr|K7EIJ8|K7EIJ8_HUMAN Katanin p60 ATPase-containing subunit A-like 2 (Fragment) OS=Homo sapiens GN=KATNAL2 PE=4 SV=1	sequence same-set protein:PDH_15510	1	51.5603153767632		101
PAG_26	3100.5533872035858	tr|K7EM02|K7EM02_HUMAN	true	tr|K7EM02|K7EM02_HUMAN Katanin p60 ATPase-containing subunit A-like 2 (Fragment) OS=Homo sapiens GN=KATNAL2 PE=4 SV=1	sequence same-set protein:PDH_15510	1	51.5603153767632		101
PAG_26	3100.5533872035858	sw|Q8IYT4|KATL2_HUMAN	true	sw|Q8IYT4|KATL2_HUMAN Katanin p60 ATPase-containing subunit A-like 2 OS=Homo sapiens GN=KATNAL2 PE=1 SV=3	sequence same-set protein:PDH_15510	1	51.5603153767632		101
PAG_27	3039.2325716458495	sw|P07814|SYEP_HUMAN	true	sw|P07814|SYEP_HUMAN Bifunctional glutamate/proline--tRNA ligase OS=Homo sapiens GN=EPRS PE=1 SV=5	anchor protein	50	5191.323673162937	SLCIPFKPLCELQPGAK; NSKHEELMLGDPCLK; GFFICDQPYEPVSPYSCK; AALLNQHYQVNFK; THMVVANTMEDFQK; SLYDEVAAQGEVVRK; EAPCVLIYIPDGHTK; SLYDEVAAQGEVVR; LTVAENEAETK; FAGGDYTTTIEAFISASGR; ERPTPSLNNNCTTSEDSLVLYNR; TGQEYKPGNPPAEIGQNISSNSSASILESK; GNAAWQEQLK; MFEIVFEDPK; LNQWCNVVR; APKEDVDAAVK; THVADFAPEVAWVTR; KPYIWEYSR; KEENLADWYSQVITK; AIQGGTSHHLGQNFSK; FVELPGAEMGK; AKINEAVECLLSLK; VEATKNETSAPFK; GSQFGQSCCLR; LNL…	409	SLIGVEYKPVSATGAEDKDKK; EENLADWYSQVITK; KDPSKNQGGGLSSSGAGEGQGPK; TELAEPIAIRPTSETVMYPAYAK
PAG_27	3039.2325716458495	tr|V9GZ76|V9GZ76_HUMAN	true	tr|V9GZ76|V9GZ76_HUMAN Bifunctional glutamate/proline--tRNA ligase OS=Homo sapiens GN=EPRS PE=4 SV=1	sequence sub-set protein:PDH_1430	3	330.0819418394819		409
PAG_27	3039.2325716458495	tr|V9GYZ6|V9GYZ6_HUMAN	true	tr|V9GYZ6|V9GYZ6_HUMAN Bifunctional glutamate/proline--tRNA ligase (Fragment) OS=Homo sapiens GN=EPRS PE=4 SV=1	sequence sub-set protein:PDH_1430	32	2628.230282482764		409
PAG_28	2922.7748682659208	sw|P42704|LPPRC_HUMAN	true	sw|P42704|LPPRC_HUMAN Leucine-rich PPR motif-containing protein, mitochondrial OS=Homo sapiens GN=LRPPRC PE=1 SV=3	anchor protein	46	5239.3708873827445	DTTALSFFHMLNGAALR; LVEKGETDLIQK; NLLESYHVPELIK; AGYPQYVSEILEK; LLMSEDYFTQAMEVK; LQDAINILK; TKDLPVTEAVFSALVTGHAR; MEEANIQPNR; IQEENVIPR; ALYEHLTAK; SNTLPISLQSIR; GMQELGVHPDQETYTDYVIPCFDSVNSAR; KVIEEQLEPAVEK; VYLQNEYK; DAGIEPGPDTYLALLNAYAEK; LDDLFLKR; FSPTDFLAK; GDLSTALEVAIDCYEK; LIASYCNVGDIEGASK; NVQGIIEILK; MVFINNIALAQIK; VIEPQYFGLAYLFR; SCGSLLPELK; TVQLTSSELESTLETLK; MLNGLEDSIGLSK; TVLDQQQTPSR; …	93	GFTLNDAANSR; GAYDIFLNAK; SEAANGNLDFVLSFLK; EGNQEVPFDVPELWYEDEK; LDSSAVLDTGK; QYFHQLEK
PAG_28	2922.7748682659208	tr|C9JCA9|C9JCA9_HUMAN	true	tr|C9JCA9|C9JCA9_HUMAN Leucine-rich PPR motif-containing protein, mitochondrial (Fragment) OS=Homo sapiens GN=LRPPRC PE=4 SV=1	sequence sub-set protein:PDH_324	14	1811.6149341779558		93
PAG_28	2922.7748682659208	tr|B8ZZ38|B8ZZ38_HUMAN	true	tr|B8ZZ38|B8ZZ38_HUMAN Leucine-rich PPR motif-containing protein, mitochondrial OS=Homo sapiens GN=LRPPRC PE=4 SV=1	sequence sub-set protein:PDH_324	18	2099.826209669529		93
PAG_29	2831.4206888972158	sw|P31327|CPSM_HUMAN	true	sw|P31327|CPSM_HUMAN Carbamoyl-phosphate synthase [ammonia], mitochondrial OS=Homo sapiens GN=CPS1 PE=1 SV=2	anchor protein	50	6704.8793276574315	AQTAHIVLEDGTK; LYFEELSLER; ATTITSVLPKPALVASR; GLNSESMTEETLKR; EPLFGISTGNLITGLAAGAK; GNDVLVIECNLR; VMIGENVDEK; VSGLLVLDYSK; AFAMTNQILVEK; FVHDNYVIR; QLFSDKLNEINEK; TLGVDFIDVATK; ETLMDLSTK; VLGTSVESIMATEDR; SIFSAVLDELK; SLGQWLQEEK; LTYIDKWFLYK; GAEVHLVPWNHDFTK; AIDDNMSLDEIEK; TAVDSGIPLLTNFQVTK; AFAISGPFNVQFLVK; VPAIYGVDTR; MRDILNMEK; CLGLTEAQTR; IALGIPLPEIK; IMGTSPLQIDR; ELSEPSSTR; FLGVAEQLHNEGFK; …	102
PAG_29	2831.4206888972158	tr|C9JTA4|C9JTA4_HUMAN	true	tr|C9JTA4|C9JTA4_HUMAN Carbamoyl-phosphate synthase [ammonia], mitochondrial (Fragment) OS=Homo sapiens GN=CPS1 PE=4 SV=1	sequence sub-set protein:PDH_356	1	218.5527417763781		102
PAG_29	2831.4206888972158	tr|E7EWJ3|E7EWJ3_HUMAN	true	tr|E7EWJ3|E7EWJ3_HUMAN Carbamoyl-phosphate synthase [ammonia], mitochondrial (Fragment) OS=Homo sapiens GN=CPS1 PE=4 SV=1	sequence sub-set protein:PDH_356	3	430.90892502310226		102
PAG_29	2831.4206888972158	sw|P31327-2|CPSM_HUMAN	true	sw|P31327-2|CPSM_HUMAN Isoform 2 of Carbamoyl-phosphate synthase [ammonia], mitochondrial OS=Homo sapiens GN=CPS1	sequence sub-set protein:PDH_356	35	5015.373900526748		102
PAG_29	2831.4206888972158	sw|P31327-3|CPSM_HUMAN	true	sw|P31327-3|CPSM_HUMAN Isoform 3 of Carbamoyl-phosphate synthase [ammonia], mitochondrial OS=Homo sapiens GN=CPS1	sequence same-set protein:PDH_356	50	6704.8793276574315		102
PAG_30	2824.980711033073	sw|P08729|K2C7_HUMAN	true	sw|P08729|K2C7_HUMAN Keratin, type II cytoskeletal 7 OS=Homo sapiens GN=KRT7 PE=1 SV=5	anchor protein	51	5877.726181091195	VELEAKVDALNDEINFLR; AEAEAWYQTKFETLQAQAGK; EYQELMSVK; QEELEAALQR; LEAAIAEAEER; EVTINQSLLAPLR; LLETKWTLLQEQK; SMQDVVEDFK; LQAEIDNIK; QLREYQELMSVK; WTLLQEQK; LSSARPGGLGSSSLYGLGASR; GQLEALQVDGGRLEAELR; TLNETELTELQSQISDTSVVLSMDNSR; SAYGGPVGAGIR; PGGLGSSSLYGLGASRPR; AEAEAWYQTK; LPDIFEAQIAGLR; AKQEELEAALQR; NTRNEISEMNR; AKLEAAIAEAEER; VDALNDEINFLR; PGGLGSSSLYGLGASR; LDADPSLQR; CSRAEAEAWYQTK; LEAAIAEAEER…	41	FETLQAQAGKHGDDLR; AEAEAWYQTKFETLQAQAGKHGDDLR; LSSARPGGLGSSSLYGLGASRPR; DVDAAYMSK; QEESEQIKTLNNK; AIQRLQAEIDNIKNQR; CSRAEAEAWYQTKFETLQAQAGK; VRQEESEQIKTLNNKFASFIDKVR; AKLEAAIAEAEERGELALK; FLEQQNKLLETKWTLLQEQK
PAG_30	2824.980711033073	sw|P78385|KRT83_HUMAN	true	sw|P78385|KRT83_HUMAN Keratin, type II cuticular Hb3 OS=Homo sapiens GN=KRT83 PE=1 SV=2	sequence sub-set protein:PDH_1444	2	73.55246449256603		41
PAG_30	2824.980711033073	sw|Q14533|KRT81_HUMAN	true	sw|Q14533|KRT81_HUMAN Keratin, type II cuticular Hb1 OS=Homo sapiens GN=KRT81 PE=1 SV=3	sequence sub-set protein:PDH_1444	2	73.55246449256603		41
PAG_30	2824.980711033073	sw|O43790|KRT86_HUMAN	true	sw|O43790|KRT86_HUMAN Keratin, type II cuticular Hb6 OS=Homo sapiens GN=KRT86 PE=1 SV=1	sequence sub-set protein:PDH_1444	2	73.55246449256603		41
PAG_30	2824.980711033073	tr|U3KPR1|U3KPR1_HUMAN	true	tr|U3KPR1|U3KPR1_HUMAN Keratin, type II cuticular Hb6 (Fragment) OS=Homo sapiens GN=KRT86 PE=4 SV=1	sequence sub-set protein:PDH_1444	2	73.55246449256603		41
PAG_30	2824.980711033073	tr|B4DXK4|B4DXK4_HUMAN	true	tr|B4DXK4|B4DXK4_HUMAN Keratin, type II cytoskeletal 72 OS=Homo sapiens GN=KRT72 PE=2 SV=1	sequence sub-set protein:PDH_1444	2	283.5644113154462		415
PAG_30	2824.980711033073	sw|Q14CN4|K2C72_HUMAN	true	sw|Q14CN4|K2C72_HUMAN Keratin, type II cytoskeletal 72 OS=Homo sapiens GN=KRT72 PE=1 SV=2	sequence sub-set protein:PDH_1444	3	422.29083907127176		41
PAG_30	2824.980711033073	sw|Q14CN4-2|K2C72_HUMAN	true	sw|Q14CN4-2|K2C72_HUMAN Isoform 2 of Keratin, type II cytoskeletal 72 OS=Homo sapiens GN=KRT72	sequence sub-set protein:PDH_1444	3	422.29083907127176		41
PAG_30	2824.980711033073	sw|Q14CN4-3|K2C72_HUMAN	true	sw|Q14CN4-3|K2C72_HUMAN Isoform 3 of Keratin, type II cytoskeletal 72 OS=Homo sapiens GN=KRT72	sequence sub-set protein:PDH_1444	3	422.29083907127176		41
PAG_30	2824.980711033073	sw|Q9NSB2|KRT84_HUMAN	true	sw|Q9NSB2|KRT84_HUMAN Keratin, type II cuticular Hb4 OS=Homo sapiens GN=KRT84 PE=2 SV=2	sequence sub-set protein:PDH_1444	5	346.54664820823973		41
PAG_30	2824.980711033073	sw|P19013|K2C4_HUMAN	true	sw|P19013|K2C4_HUMAN Keratin, type II cytoskeletal 4 OS=Homo sapiens GN=KRT4 PE=1 SV=4	sequence subsumable protein:PDH_8262;PDH_180;PDH_8261;PDH_4653;PDH_158;PDH_1444;PDH_11372	4	339.82598200569697		41
PAG_30	2824.980711033073	tr|F5H8K9|F5H8K9_HUMAN	true	tr|F5H8K9|F5H8K9_HUMAN Keratin, type II cytoskeletal 4 OS=Homo sapiens GN=KRT4 PE=3 SV=1	sequence same-set protein:PDH_11373	4	339.82598200569697		41
PAG_31	2806.0396200596597	sw|P11142|HSP7C_HUMAN	true	sw|P11142|HSP7C_HUMAN Heat shock cognate 71 kDa protein OS=Homo sapiens GN=HSPA8 PE=1 SV=1	anchor protein	42	7622.940207695579	NQVAMNPTNTVFDAKR; MVNHFIAEFK; CNEIINWLDKNQTAEKEEFEHQQK; MVQEAEKYKAEDEKQR; CNEIINWLDK; QATKDAGTIAGLNVLR; TVTNAVVTVPAYFNDSQR; ILDKCNEIINWLDKNQTAEKEEFEHQQK; FDDAVVQSDMK; DAGTIAGLNVLR; STAGDTHLGGEDFDNR; RFDDAVVQSDMK; ARFEELNADLFR; MKEIAEAYLGK; SFYPEEVSSMVLTK; SINPDEAVAYGAAVQAAILSGDK; MVNHFIAEFKR; DAKLDKSQIHDIVLVGGSTR; LLQDFFNGKELNK; FEELNADLFR; ATVEDEKLQGK; QTQTFTTYSDNQPGVLIQVYEGER; NQVAMNPTNTVFDAK; …	26
PAG_31	2806.0396200596597	tr|E9PM13|E9PM13_HUMAN	true	tr|E9PM13|E9PM13_HUMAN Heat shock cognate 71 kDa protein (Fragment) OS=Homo sapiens GN=HSPA8 PE=4 SV=1	sequence sub-set protein:PDH_112	9	1041.89550397514		26
PAG_31	2806.0396200596597	tr|E9PS65|E9PS65_HUMAN	true	tr|E9PS65|E9PS65_HUMAN Heat shock cognate 71 kDa protein (Fragment) OS=Homo sapiens GN=HSPA8 PE=4 SV=1	sequence sub-set protein:PDH_112	11	1312.0791320855626		26
PAG_31	2806.0396200596597	sw|P54652|HSP72_HUMAN	true	sw|P54652|HSP72_HUMAN Heat shock-related 70 kDa protein 2 OS=Homo sapiens GN=HSPA2 PE=1 SV=1	sequence sub-set protein:PDH_112	11	2039.0037663887645		26
PAG_31	2806.0396200596597	tr|E9PI65|E9PI65_HUMAN	true	tr|E9PI65|E9PI65_HUMAN Heat shock cognate 71 kDa protein (Fragment) OS=Homo sapiens GN=HSPA8 PE=3 SV=1	sequence sub-set protein:PDH_112	11	2510.7009556998023		26
PAG_31	2806.0396200596597	tr|E9PN25|E9PN25_HUMAN	true	tr|E9PN25|E9PN25_HUMAN Heat shock cognate 71 kDa protein (Fragment) OS=Homo sapiens GN=HSPA8 PE=3 SV=1	sequence sub-set protein:PDH_112	13	2707.778736452846		26
PAG_31	2806.0396200596597	tr|E9PPY6|E9PPY6_HUMAN	true	tr|E9PPY6|E9PPY6_HUMAN Heat shock cognate 71 kDa protein (Fragment) OS=Homo sapiens GN=HSPA8 PE=3 SV=1	sequence sub-set protein:PDH_112	14	2963.9448788969003		26
PAG_31	2806.0396200596597	tr|E9PQQ4|E9PQQ4_HUMAN	true	tr|E9PQQ4|E9PQQ4_HUMAN Heat shock cognate 71 kDa protein (Fragment) OS=Homo sapiens GN=HSPA8 PE=3 SV=1	sequence sub-set protein:PDH_112	17	3595.337173230391		26
PAG_31	2806.0396200596597	tr|E9PQK7|E9PQK7_HUMAN	true	tr|E9PQK7|E9PQK7_HUMAN Heat shock cognate 71 kDa protein (Fragment) OS=Homo sapiens GN=HSPA8 PE=3 SV=1	sequence sub-set protein:PDH_112	17	3595.337173230391		26
PAG_31	2806.0396200596597	tr|E9PK54|E9PK54_HUMAN	true	tr|E9PK54|E9PK54_HUMAN Heat shock cognate 71 kDa protein (Fragment) OS=Homo sapiens GN=HSPA8 PE=3 SV=1	sequence sub-set protein:PDH_112	17	3595.337173230391		26
PAG_31	2806.0396200596597	tr|E9PLF4|E9PLF4_HUMAN	true	tr|E9PLF4|E9PLF4_HUMAN Heat shock cognate 71 kDa protein (Fragment) OS=Homo sapiens GN=HSPA8 PE=3 SV=1	sequence sub-set protein:PDH_112	18	3797.2495346498044		26
PAG_31	2806.0396200596597	tr|A8K7Q2|A8K7Q2_HUMAN	true	tr|A8K7Q2|A8K7Q2_HUMAN Heat shock cognate 71 kDa protein OS=Homo sapiens GN=HSPA8 PE=2 SV=1	sequence sub-set protein:PDH_112	22	3326.297492498567		26
PAG_31	2806.0396200596597	tr|E9PN89|E9PN89_HUMAN	true	tr|E9PN89|E9PN89_HUMAN Heat shock cognate 71 kDa protein (Fragment) OS=Homo sapiens GN=HSPA8 PE=3 SV=1	sequence sub-set protein:PDH_112	24	4359.418677416518		26
PAG_31	2806.0396200596597	tr|E9PNE6|E9PNE6_HUMAN	true	tr|E9PNE6|E9PNE6_HUMAN Heat shock cognate 71 kDa protein OS=Homo sapiens GN=HSPA8 PE=3 SV=1	sequence sub-set protein:PDH_112	31	5226.04591833172		26
PAG_31	2806.0396200596597	sw|P11142-2|HSP7C_HUMAN	true	sw|P11142-2|HSP7C_HUMAN Isoform 2 of Heat shock cognate 71 kDa protein OS=Homo sapiens GN=HSPA8	sequence sub-set protein:PDH_112	33	6581.04470372044		26
PAG_31	2806.0396200596597	tr|E9PKE3|E9PKE3_HUMAN	true	tr|E9PKE3|E9PKE3_HUMAN Heat shock cognate 71 kDa protein OS=Homo sapiens GN=HSPA8 PE=3 SV=1	sequence sub-set protein:PDH_112	40	7175.7990584430345		26
PAG_32	2805.092674958953	sw|P53396|ACLY_HUMAN	true	sw|P53396|ACLY_HUMAN ATP-citrate synthase OS=Homo sapiens GN=ACLY PE=1 SV=3	anchor protein	39	7086.25729750672	AIVWGMQTR; TASFSESRADEVAPAKK; QHFPATPLLDYALEVEK; DEPSVAAMVYPFTGDHK; LGLVGVNLTLDGVK; EGDYVLFHHEGGVDVGDVDAK; AFDSGIIPMEFVNK; AKPAMPQDSVPSPR; SMGFIGHYLDQKR; LLQDHPWLLSQNLVVKPDQLIK; KPASFMTSICDER; AISEQTGKELLYK; SGGMSNELNNIISR; AGKDLVSSLTSGLLTIGDR; SAYDSTMETMNYAQIR; DLVSSLTSGLLTIGDR; DGVYVLDLAAK; SMGFIGHYLDQK; EAYPEEAYIADLDAK; TIAIIAEGIPEALTR; RGGPNYQEGLR; FICTTSAIQNR; IGNTGGMLDNILASK; MIVVLGEIGGTEEY…	282
PAG_32	2805.092674958953	tr|K7EIE7|K7EIE7_HUMAN	true	tr|K7EIE7|K7EIE7_HUMAN ATP-citrate synthase (Fragment) OS=Homo sapiens GN=ACLY PE=4 SV=1	sequence sub-set protein:PDH_926	4	646.7747428114429		282
PAG_32	2805.092674958953	tr|K7ESG8|K7ESG8_HUMAN	true	tr|K7ESG8|K7ESG8_HUMAN ATP-citrate synthase (Fragment) OS=Homo sapiens GN=ACLY PE=4 SV=1	sequence sub-set protein:PDH_926	5	693.5941960940646		282
PAG_32	2805.092674958953	tr|B4E3P0|B4E3P0_HUMAN	true	tr|B4E3P0|B4E3P0_HUMAN ATP-citrate synthase OS=Homo sapiens GN=ACLY PE=2 SV=1	sequence sub-set protein:PDH_926	33	5964.448165092047		282
PAG_32	2805.092674958953	sw|P53396-2|ACLY_HUMAN	true	sw|P53396-2|ACLY_HUMAN Isoform 2 of ATP-citrate synthase OS=Homo sapiens GN=ACLY	sequence sub-set protein:PDH_926	38	6914.079947720985		282
PAG_33	2744.548378790591	sw|P07437|TBB5_HUMAN	true	sw|P07437|TBB5_HUMAN Tubulin beta chain OS=Homo sapiens GN=TUBB PE=1 SV=2	anchor protein	36	7941.143396919981	FPGQLNADLRK; MAVTFIGNSTAIQELFK; EVDEQMLNVQNKNSSYFVEWIPNNVK; ISVYYNEATGGKYVPR; MSMKEVDEQMLNVQNKNSSYFVEWIPNNVK; TAVCDIPPR; FPGQLNADLR; AILVDLEPGTMDSVR; LHFFMPGFAPLTSR; ISVYYNEATGGK; EVDEQMLNVQNK; LTTPTYGDLNHLVSATMSGVTTCLR; GHYTEGAELVDSVLDVVRK; RISEQFTAMFR; IREEYPDRIMNTFSVVPSPK; ALTVPELTQQVFDAK; MREIVHIQAGQCGNQIGAK; KEAESCDCLQGFQLTHSLGGGTGSGMGTLLISK; YLTVAAVFR; MSMKEVDEQMLNVQNK; NSSYFVEWIPNNVK; KLAV…	23
PAG_33	2744.548378790591	tr|G3V4U2|G3V4U2_HUMAN	true	tr|G3V4U2|G3V4U2_HUMAN Tubulin beta-3 chain OS=Homo sapiens GN=TUBB3 PE=4 SV=1	sequence sub-set protein:PDH_171	2	433.6124810429534		23
PAG_33	2744.548378790591	sw|A6NKZ8|YI016_HUMAN	true	sw|A6NKZ8|YI016_HUMAN Putative tubulin beta chain-like protein ENSP00000290377 OS=Homo sapiens PE=5 SV=2	sequence sub-set protein:PDH_171	6	1061.2612067383704		23
PAG_33	2744.548378790591	tr|I3L2F9|I3L2F9_HUMAN	true	tr|I3L2F9|I3L2F9_HUMAN Uncharacterized protein OS=Homo sapiens PE=3 SV=1	sequence sub-set protein:PDH_171	11	1742.513942141823		23
PAG_33	2744.548378790591	sw|A6NNZ2|TBB8L_HUMAN	true	sw|A6NNZ2|TBB8L_HUMAN Tubulin beta-8 chain-like protein LOC260334 OS=Homo sapiens PE=1 SV=1	sequence sub-set protein:PDH_171	11	1742.513942141823		23
PAG_33	2744.548378790591	tr|E9PBJ4|E9PBJ4_HUMAN	true	tr|E9PBJ4|E9PBJ4_HUMAN Tubulin beta chain OS=Homo sapiens GN=TUBB PE=3 SV=1	sequence sub-set protein:PDH_171	16	4042.1164284256265		23
PAG_33	2744.548378790591	tr|Q5ST81|Q5ST81_HUMAN	true	tr|Q5ST81|Q5ST81_HUMAN Tubulin beta chain OS=Homo sapiens GN=TUBB PE=3 SV=1	sequence sub-set protein:PDH_171	30	6542.241797853397		23
PAG_33	2744.548378790591	tr|Q5JP53|Q5JP53_HUMAN	true	tr|Q5JP53|Q5JP53_HUMAN Tubulin beta chain OS=Homo sapiens GN=TUBB PE=3 SV=1	sequence sub-set protein:PDH_171	34	7507.530915877029		23
PAG_34	2734.843013666126	sw|Q04695|K1C17_HUMAN	true	sw|Q04695|K1C17_HUMAN Keratin, type I cytoskeletal 17 OS=Homo sapiens GN=KRT17 PE=1 SV=2	anchor protein	43	5449.109377810211	NRKDAEDWFFSKTEELNR; TIEELQNKILTATVDNANILLQIDNAR; TIVEEVQDGKVISSR; KDAEDWFFSK; LEQEIATYRR; NRKDAEDWFFSK; VLDELTLAR; ADLEMQIENLKEELAYLK; RLLEGEDAHLTQYK; RVLDELTLAR; LLEGEDAHLTQYKK; ILNEMRDQYEK; RLLEGEDAHLTQYKK; DAEDWFFSKTEELNREVATNSELVQSGK; LSVEADINGLR; GQVGGEINVEMDAAPGVDLSR; CEMEQQNQEYK; LASYLDKVR; QAPGPARDYSQYYR; ADLEMQIENLK; ASLEGNLAETENR; TEELNREVATNSELVQSGK; KNHEEEMNALR; ATMQNLNDR; LSVEADINGLR…	103
PAG_34	2734.843013666126	sw|Q9C075|K1C23_HUMAN	true	sw|Q9C075|K1C23_HUMAN Keratin, type I cytoskeletal 23 OS=Homo sapiens GN=KRT23 PE=1 SV=2	sequence sub-set protein:PDH_357	1	86.3021803237059		103
PAG_34	2734.843013666126	tr|J3QR55|J3QR55_HUMAN	true	tr|J3QR55|J3QR55_HUMAN Keratin, type I cytoskeletal 23 (Fragment) OS=Homo sapiens GN=KRT23 PE=4 SV=1	sequence sub-set protein:PDH_357	1	86.3021803237059		103
PAG_34	2734.843013666126	sw|Q8N1A0-2|KT222_HUMAN	true	sw|Q8N1A0-2|KT222_HUMAN Isoform 2 of Keratin-like protein KRT222 OS=Homo sapiens GN=KRT222	sequence sub-set protein:PDH_357	1	90.94069571986157		103
PAG_34	2734.843013666126	sw|Q8N1A0|KT222_HUMAN	true	sw|Q8N1A0|KT222_HUMAN Keratin-like protein KRT222 OS=Homo sapiens GN=KRT222 PE=2 SV=1	sequence sub-set protein:PDH_357	1	90.94069571986157		103
PAG_34	2734.843013666126	tr|K7ELP7|K7ELP7_HUMAN	true	tr|K7ELP7|K7ELP7_HUMAN Keratin, type I cytoskeletal 17 (Fragment) OS=Homo sapiens GN=KRT17 PE=4 SV=1	sequence sub-set protein:PDH_357	1	116.7305617740027		103
PAG_34	2734.843013666126	sw|Q99456|K1C12_HUMAN	true	sw|Q99456|K1C12_HUMAN Keratin, type I cytoskeletal 12 OS=Homo sapiens GN=KRT12 PE=1 SV=1	sequence sub-set protein:PDH_357	1	139.4970172447222		103
PAG_34	2734.843013666126	tr|C9JTG5|C9JTG5_HUMAN	true	tr|C9JTG5|C9JTG5_HUMAN Keratin, type I cytoskeletal 15 (Fragment) OS=Homo sapiens GN=KRT15 PE=4 SV=1	sequence sub-set protein:PDH_357	2	230.8616268855635		103
PAG_34	2734.843013666126	sw|P35900|K1C20_HUMAN	true	sw|P35900|K1C20_HUMAN Keratin, type I cytoskeletal 20 OS=Homo sapiens GN=KRT20 PE=1 SV=1	sequence sub-set protein:PDH_357	4	345.99396405061566		103
PAG_34	2734.843013666126	tr|A8MT21|A8MT21_HUMAN	true	tr|A8MT21|A8MT21_HUMAN Keratin, type I cytoskeletal 15 OS=Homo sapiens GN=KRT15 PE=3 SV=1	sequence sub-set protein:PDH_357	4	530.951477091049		103
PAG_34	2734.843013666126	tr|B3KRA2|B3KRA2_HUMAN	true	tr|B3KRA2|B3KRA2_HUMAN Keratin, type I cytoskeletal 15 OS=Homo sapiens GN=KRT15 PE=2 SV=1	sequence sub-set protein:PDH_357	4	530.951477091049		103
PAG_34	2734.843013666126	tr|K7ESE1|K7ESE1_HUMAN	true	tr|K7ESE1|K7ESE1_HUMAN Keratin, type I cytoskeletal 17 (Fragment) OS=Homo sapiens GN=KRT17 PE=4 SV=1	sequence sub-set protein:PDH_357	13	1378.5067556486456		103
PAG_34	2734.843013666126	tr|K7EPJ9|K7EPJ9_HUMAN	true	tr|K7EPJ9|K7EPJ9_HUMAN Keratin, type I cytoskeletal 17 (Fragment) OS=Homo sapiens GN=KRT17 PE=4 SV=1	sequence sub-set protein:PDH_357	15	1669.0367802287135		103
PAG_34	2734.843013666126	sw|P19012|K1C15_HUMAN	true	sw|P19012|K1C15_HUMAN Keratin, type I cytoskeletal 15 OS=Homo sapiens GN=KRT15 PE=1 SV=3	sequence subsumable protein:PDH_1691;PDH_2744;PDH_357;PDH_566;PDH_4503	6	754.8774383648881		103
PAG_34	2734.843013666126	tr|K7EQH6|K7EQH6_HUMAN	true	tr|K7EQH6|K7EQH6_HUMAN Keratin, type I cytoskeletal 13 (Fragment) OS=Homo sapiens GN=KRT13 PE=4 SV=1	sequence sub-set protein:PDH_9006	1	84.42894402911668		103
PAG_35	2717.3085860536635	sw|P14625|ENPL_HUMAN	true	sw|P14625|ENPL_HUMAN Endoplasmin OS=Homo sapiens GN=HSP90B1 PE=1 SV=1	anchor protein	43	6060.245729769479	EAESSPFVER; GLFDEYGSKK; EGVKFDESEK; EEEAIQLDGLNASQIR; EVEEDEYK; GYEVIYLTEPVDEYCIQALPEFDGKR; VFITDDFHDMMPK; FAFQAEVNR; NLLHVTDTGVGMTREELVK; TETVEEPMEEEEAAKEEK; GVVDSDDLPLNVSR; EFEPLLNWMK; TDDEVVQREEEAIQLDGLNASQIR; IADDKYNDTFWK; EAVEKEFEPLLNWMK; GLFDEYGSK; QDKIYFMAGSSR; LTESPCALVASQYGWSGNMER; LGVIEDHSNR; LSLNIDPDAK; NLLHVTDTGVGMTR; SILFVPTSAPR; RVFITDDFHDMMPK; EGSRTDDEVVQR; EEASDYLELDTIK; DISTNYYAS…	22	KGYEVIYLTEPVDEYCIQALPEFDGKR; TVWDWELMNDIKPIWQRPSK; EVEEDEYKAFYK; LISLTDENALSGNEELTVK; EAVEKEFEPLLNWMKDK; EESDDEAAVEEEEEEKKPK; EGVKFDESEKTK; KIADDKYNDTFWK
PAG_35	2717.3085860536635	tr|F8VPC7|F8VPC7_HUMAN	true	tr|F8VPC7|F8VPC7_HUMAN Endoplasmin OS=Homo sapiens GN=HSP90B1 PE=4 SV=1	sequence sub-set protein:PDH_1868	1	111.35196820473664		22
PAG_35	2717.3085860536635	sw|Q58FF3|ENPLL_HUMAN	true	sw|Q58FF3|ENPLL_HUMAN Putative endoplasmin-like protein OS=Homo sapiens GN=HSP90B2P PE=5 SV=1	sequence sub-set protein:PDH_1868	3	233.74476628936355		22
PAG_35	2717.3085860536635	tr|H0YIV0|H0YIV0_HUMAN	true	tr|H0YIV0|H0YIV0_HUMAN Endoplasmin (Fragment) OS=Homo sapiens GN=HSP90B1 PE=4 SV=1	sequence sub-set protein:PDH_1868	3	364.627715173458		22
PAG_36	2678.051086947535	sw|P78371|TCPB_HUMAN	true	sw|P78371|TCPB_HUMAN T-complex protein 1 subunit beta OS=Homo sapiens GN=CCT2 PE=1 SV=4	anchor protein	34	5545.022501903282	DASLMVTNDGATILK; RQVLLSAAEAAEVILR; LALVTGGEIASTFDHPELVK; MLPTIIADNAGYDSADLVAQLR; KIHPQTIIAGWR; LTSFIGAIAIGDLVK; VQDDEVGDGTTSVTVLAAELLR; GATQQILDEAER; SLHDALCVLAQTVK; GSGNLEAIHIIKK; TVYGGGCSEMLMAHAVTQLANR; EALLSSAVDHGSDEVK; GSGNLEAIHIIK; EGTIGDMAILGITESFQVK; LGGSLADSYLDEGFLLDKK; ILIANTGMDTDKIK; QVLLSAAEAAEVILR; IHPQTIIAGWR; ILIANTGMDTDK; TPGKEAVAMESYAK; KLGGSLADSYLDEGFLLDK; LGGSLADSYLDEGFLLDK; AAH…	7
PAG_36	2678.051086947535	tr|F8VQ14|F8VQ14_HUMAN	true	tr|F8VQ14|F8VQ14_HUMAN T-complex protein 1 subunit beta OS=Homo sapiens GN=CCT2 PE=3 SV=1	sequence sub-set protein:PDH_26	25	3524.007235189666		7
PAG_36	2678.051086947535	tr|F5GWF6|F5GWF6_HUMAN	true	tr|F5GWF6|F5GWF6_HUMAN T-complex protein 1 subunit beta OS=Homo sapiens GN=CCT2 PE=3 SV=2	sequence sub-set protein:PDH_26	29	4538.41652065609		7
PAG_36	2678.051086947535	sw|P78371-2|TCPB_HUMAN	true	sw|P78371-2|TCPB_HUMAN Isoform 2 of T-complex protein 1 subunit beta OS=Homo sapiens GN=CCT2	sequence sub-set protein:PDH_26	33	5364.293787127078		7
PAG_37	2644.451436241753	sw|P24933|SHUT_ADE05	true	sw|P24933|SHUT_ADE05 Shutoff protein OS=Human adenovirus C serotype 5 GN=L4 PE=1 SV=1	anchor protein	36	4130.944883886999	LGQNVLHSTLK; QDQDNAEANEEQVGR; QCAIICDALQER; FQHGYNLR; LEETLHYTFR; FVPEDYHAHEIR; VMSTVMSELIVR; ARQEFLLR; FFADPEMQR; DANLQEQTEEGLPAVGDEQLAR; IPLAGAPEIGNR; QGAVIPDIASLNEVPK; TLQQGLPDFTSQSMLQNFR; DLWTAFNER; KQDQDNAEANEEQVGR; SVAAHLADIIFPER; KLEETLHYTFR; IFEGLGRDEK; SDVPLAIADVSLAYER; LTPGLWTSAYLR	133	LGQNVLHSTLKGEAR; SLVCNSQLLNESQIIGTFELQGPSPDEK; LTPGLWTSAYLRK; FFADPEMQRK; ALASQDGTQKEAAAAAATHGR; KFVPEDYHAHEIR; SIEVTHFAYPALNLPPK; CNLCTPHR; ISNVELCNLVSYLGILHENR; WLQTREPADLEER; SGILPATCCALPSDFVPIK; EPADLEERR; QNLKDLWTAFNER; HGDYLDVGDDVLLKHLQR; AANALQQENSENESHSGVLVELEGDNAR; HGDYLDVGDDVLLK
PAG_38	2630.753269999433	sw|P34932|HSP74_HUMAN	true	sw|P34932|HSP74_HUMAN Heat shock 70 kDa protein 4 OS=Homo sapiens GN=HSPA4 PE=1 SV=4	anchor protein	40	5093.392493667492	WNSPAEEGSSDCEVFSK; GCALQCAILSPAFK; LEDTENWLYEDGEDQPK; AESEEMETSQAGSK; EDIYAVEIVGGATR; NAVEEYVYEMR; FLEMCNDLLAR; VLATAFDTTLGGR; NKEDQYDHLDAADMTK; STNEAMEWMNNK; TSTVDLPIENQLLWQIDR; LMNETTAVALAYGIYK; MQVDQEEPHVEEQQQQTPAENK; LKETAESVLK; ELTSTCSPIISK; AGGIETIANEYSDR; QVYVDKLAELK; MIMQDKLEK; VTYMEEERNFTTEQVTAMLLSK; NFTTEQVTAMLLSK; AFSDPFVEAEK; EFSITDVVPYPISLR; KFDEVLVNHFCEEFGK; CTPACISFGPK; SNLAYDIVQLP…	234	SEENEEPMETDQNAKEEEK; IKELTSTCSPIISKPK; LKKEDIYAVEIVGGATR; SVMDATQIAGLNCLR; KEDIYAVEIVGGATR; MQVDQEEPHVEEQQQQTPAENKAESEEMETSQAGSK; SEENEEPMETDQNAK; IKELTSTCSPIISK; NAEQNGPVDGQGDNPGPQAAEQGTDTAVPSDSDK
PAG_39	2601.161894015365	sw|P38646|GRP75_HUMAN	true	sw|P38646|GRP75_HUMAN Stress-70 protein, mitochondrial OS=Homo sapiens GN=HSPA9 PE=1 SV=2	anchor protein	32	5248.5387850614425	VINEPTAAALAYGLDK; VINEPTAAALAYGLDKSEDK; MEEFKDQLPADECNK; EQQIVIQSSGGLSK; ETGVDLTKDNMALQR; LYSPSQIGAFVLMK; ASNGDAWVEAHGK; YDDPEVQKDIK; NAVITVPAYFNDSQR; QAVTNPNNTFYATKR; AQFEGIVTDLIR; AMQDAEVSKSDIGEVILVGGMTR; TTPSVVAFTADGER; QAASSLQQASLK; ERVEAVNMAEGIIHDTETK; SQVFSTAADGQTQVEIK; QAVTNPNNTFYATK; VEAVNMAEGIIHDTETK; VQQTVQDLFGR; LLGQFTLIGIPPAPR; DAGQISGLNVLR; SDIGEVILVGGMTR; MKETAENYLGHTAK; RQAVTNPNNTF…	134	KSQVFSTAADGQTQVEIK; LFEMAYKK; QATKDAGQISGLNVLR; VQQTVQDLFGRAPSK
PAG_39	2601.161894015365	tr|H0Y8S0|H0Y8S0_HUMAN	true	tr|H0Y8S0|H0Y8S0_HUMAN Stress-70 protein, mitochondrial (Fragment) OS=Homo sapiens GN=HSPA9 PE=4 SV=1	sequence sub-set protein:PDH_448	3	530.941283755549		134
PAG_39	2601.161894015365	tr|H0YBG6|H0YBG6_HUMAN	true	tr|H0YBG6|H0YBG6_HUMAN Stress-70 protein, mitochondrial (Fragment) OS=Homo sapiens GN=HSPA9 PE=4 SV=1	sequence sub-set protein:PDH_448	3	788.697478609679		134
PAG_39	2601.161894015365	tr|D6RA73|D6RA73_HUMAN	true	tr|D6RA73|D6RA73_HUMAN Stress-70 protein, mitochondrial (Fragment) OS=Homo sapiens GN=HSPA9 PE=3 SV=1	sequence sub-set protein:PDH_448	4	544.8196066999755		134
PAG_39	2601.161894015365	tr|D6RJI2|D6RJI2_HUMAN	true	tr|D6RJI2|D6RJI2_HUMAN Stress-70 protein, mitochondrial (Fragment) OS=Homo sapiens GN=HSPA9 PE=3 SV=1	sequence sub-set protein:PDH_448	7	818.8578248192646		134
PAG_40	2597.4592807626304	sw|P18206-2|VINC_HUMAN	true	sw|P18206-2|VINC_HUMAN Isoform 1 of Vinculin OS=Homo sapiens GN=VCL	anchor protein	40	4829.8883607816815	MTGLVDEAIDTK; STVEGIQASVK; ELTPQVVSAAR; VLQLTSWDEDAWASK; DPSASPGDAGEQAIR; DYLIDGSR; VGKETVQTTEDQILK; NPGNQAAYEHFETMK; MQEAMTQEVSDVFSDTTTPIK; GILSGTSDLLLTFDEAEVRK; NQWIDNVEK; GWLRDPSASPGDAGEQAIR; QVATALQNLQTK; ETVQTTEDQILKR; CDRVDQLTAQLADLAAR; TNLLQVCER; SLLDASEEAIKK; TNISDEESEQATEMLVHNAQNLMQSVK; AQQVSQGLDVLTAK; AVAGNISDPGLQK; SLGEISALTSK; MSAEINEIIR; LANVMMGPYR; LVQAAQMLQSDPYSVPAR; LANVMMGPYRQDLL…	33
PAG_40	2597.4592807626304	sw|P18206-3|VINC_HUMAN	true	sw|P18206-3|VINC_HUMAN Isoform 3 of Vinculin OS=Homo sapiens GN=VCL	sequence sub-set protein:PDH_129	8	1109.632776687029		33
PAG_40	2597.4592807626304	tr|B4DTM7|B4DTM7_HUMAN	true	tr|B4DTM7|B4DTM7_HUMAN Uncharacterized protein OS=Homo sapiens GN=VCL PE=2 SV=1	sequence sub-set protein:PDH_129	9	728.5428334796496		33
PAG_40	2597.4592807626304	tr|Q5JQ13|Q5JQ13_HUMAN	true	tr|Q5JQ13|Q5JQ13_HUMAN Vinculin (Fragment) OS=Homo sapiens GN=VCL PE=4 SV=1	sequence sub-set protein:PDH_129	25	2914.338188144118		33
PAG_40	2597.4592807626304	sw|P18206|VINC_HUMAN	true	sw|P18206|VINC_HUMAN Vinculin OS=Homo sapiens GN=VCL PE=1 SV=4	sequence same-set protein:PDH_129	40	4829.8883607816815		33
PAG_41	2535.7020356615544	sw|P08238|HS90B_HUMAN	true	sw|P08238|HS90B_HUMAN Heat shock protein HSP 90-beta OS=Homo sapiens GN=HSP90AB1 PE=1 SV=4	anchor protein	54	9244.488222176948	LGIHEDSTNR; HSQFIGYPITLYLEKER; HLEINPDHPIVETLR; EQVANSAFVER; SIYYITGESKEQVANSAFVER; YESLTDPSKLDSGKELK; ELISNASDALDK; CLELFSELAEDKENYK; AQALRDNSTMGYMMAK; RAPFDLFENK; ELKIDIIPNPQER; IEDVGSDEEDDSGKDK; RGFEVVYMTEPIDEYCVQQLK; AKFENLCK; YHTSQSGDEMTSLSEYVSR; EGLELPEDEEEKKKMEESK; APFDLFENKK; KHLEINPDHPIVETLR; HSQFIGYPITLYLEK; ELISNASDALDKIR; APFDLFENK; DNSTMGYMMAKK; VFIMDSCDELIPEYLNFIR; GFEVVYMTEPIDEYCVQ…	22	KFYEAFSK; FYEAFSKNLK; CLELFSELAEDKENYKK; KRGFEVVYMTEPIDEYCVQQLK
PAG_41	2535.7020356615544	tr|F8W026|F8W026_HUMAN	true	tr|F8W026|F8W026_HUMAN Endoplasmin (Fragment) OS=Homo sapiens GN=HSP90B1 PE=4 SV=1	sequence sub-set protein:PDH_83	2	520.4472213424921		22
PAG_41	2535.7020356615544	tr|Q5T9W8|Q5T9W8_HUMAN	true	tr|Q5T9W8|Q5T9W8_HUMAN Heat shock protein HSP 90-beta (Fragment) OS=Homo sapiens GN=HSP90AB1 PE=4 SV=1	sequence sub-set protein:PDH_83	10	1749.9018676719388		22
PAG_41	2535.7020356615544	sw|Q58FF7|H90B3_HUMAN	true	sw|Q58FF7|H90B3_HUMAN Putative heat shock protein HSP 90-beta-3 OS=Homo sapiens GN=HSP90AB3P PE=5 SV=1	sequence sub-set protein:PDH_83	24	3029.6910116270064		22
PAG_41	2535.7020356615544	sw|Q58FF8|H90B2_HUMAN	true	sw|Q58FF8|H90B2_HUMAN Putative heat shock protein HSP 90-beta 2 OS=Homo sapiens GN=HSP90AB2P PE=1 SV=2	sequence subsumable protein:PDH_83;PDH_126	14	1785.389398443403		22
PAG_42	2505.4242068688213	sw|P12956|XRCC6_HUMAN	true	sw|P12956|XRCC6_HUMAN X-ray repair cross-complementing protein 6 OS=Homo sapiens GN=XRCC6 PE=1 SV=2	anchor protein	43	4751.431496769564	QELLEALTK; ILELDQFKGQQGQKR; VEYSEEELKTHISK; QIILEKEETEELK; VEYSEEELK; RILELDQFKGQQGQKR; IISSDRDLLAVVFYGTEK; LGSLVDEFKELVYPPDYNPEGKVTK; RILELDQFK; QIILEKEETEELKR; TEGDEEAEEEQEENLEASGDYK; FDDPGLMLMGFK; KPGGFDISLFYR; ILELDQFK; AGDLRDTGIFLDLMHLK; IMATPEQVGK; DSLIFLVDASK; NIYVLQELDNPGAKR; FTYRSDSFENPVLQQHFR; FDDPGLMLMGFKPLVLLK; LGSLVDEFKELVYPPDYNPEGK; ELVYPPDYNPEGK; CLEKEVAALCR; TRTFNTSTGGLLLPSDTKR; I…	396
PAG_42	2505.4242068688213	tr|F5H1I8|F5H1I8_HUMAN	true	tr|F5H1I8|F5H1I8_HUMAN X-ray repair cross-complementing protein 6 OS=Homo sapiens GN=XRCC6 PE=4 SV=1	sequence sub-set protein:PDH_1392	30	3486.3073020914067		396
PAG_42	2505.4242068688213	tr|B1AHC8|B1AHC8_HUMAN	true	tr|B1AHC8|B1AHC8_HUMAN X-ray repair complementing defective repair in Chinese hamster cells 6 (Ku autoantigen, 70kDa), isoform CRA_b OS=Homo sapiens GN=XRCC6 PE=2 SV=1	sequence sub-set protein:PDH_1392	37	3998.129818447102		396
PAG_42	2505.4242068688213	tr|B1AHC9|B1AHC9_HUMAN	true	tr|B1AHC9|B1AHC9_HUMAN X-ray repair cross-complementing protein 6 OS=Homo sapiens GN=XRCC6 PE=4 SV=1	sequence sub-set protein:PDH_1392	41	4489.829781135017		396
PAG_43	2490.0005373482722	sw|P63261|ACTG_HUMAN	true	sw|P63261|ACTG_HUMAN Actin, cytoplasmic 2 OS=Homo sapiens GN=ACTG1 PE=1 SV=1	anchor protein	33	7359.625140422514	LCYVALDFEQEMATAASSSSLEK; YPIEHGIVTNWDDMEK; CPEALFQPSFLGMESCGIHETTFNSIMK; IWHHTFYNELR; SYELPDGQVITIGNERFR; QEYDESGPSIVHR; SYELPDGQVITIGNER; FRCPEALFQPSFLGMESCGIHETTFNSIMK; AVFPSIVGRPR; HQGVMVGMGQKDSYVGDEAQSK; DIKEKLCYVALDFEQEMATAASSSSLEK; TTGIVMDSGDGVTHTVPIYEGYALPHAILR; KDLYANTVLSGGTTMYPGIADR; IKIIAPPERK; QEYDESGPSIVHRK; CDVDIRKDLYANTVLSGGTTMYPGIADR; HQGVMVGMGQKDSYVGDEAQSKR; GYSFTTTAER; MQKEITALAP…	39
PAG_43	2490.0005373482722	tr|F8WCH0|F8WCH0_HUMAN	true	tr|F8WCH0|F8WCH0_HUMAN Actin, gamma-enteric smooth muscle OS=Homo sapiens GN=ACTG2 PE=4 SV=1	sequence sub-set protein:PDH_147	1	71.40609410862268		39
PAG_43	2490.0005373482722	tr|C9JTX5|C9JTX5_HUMAN	true	tr|C9JTX5|C9JTX5_HUMAN Actin, cytoplasmic 1 (Fragment) OS=Homo sapiens GN=ACTB PE=3 SV=1	sequence sub-set protein:PDH_147	6	1601.6766427142595		39
PAG_43	2490.0005373482722	tr|C9JUM1|C9JUM1_HUMAN	true	tr|C9JUM1|C9JUM1_HUMAN Actin, cytoplasmic 1 (Fragment) OS=Homo sapiens GN=ACTB PE=3 SV=1	sequence sub-set protein:PDH_147	8	1989.284921501588		39
PAG_43	2490.0005373482722	tr|C9JZR7|C9JZR7_HUMAN	true	tr|C9JZR7|C9JZR7_HUMAN Actin, cytoplasmic 1 (Fragment) OS=Homo sapiens GN=ACTB PE=3 SV=1	sequence sub-set protein:PDH_147	8	1989.284921501588		39
PAG_43	2490.0005373482722	tr|K7EM38|K7EM38_HUMAN	true	tr|K7EM38|K7EM38_HUMAN Actin, cytoplasmic 2, N-terminally processed (Fragment) OS=Homo sapiens GN=ACTG1 PE=3 SV=1	sequence sub-set protein:PDH_147	10	2254.191591857473		39
PAG_43	2490.0005373482722	tr|E7EVS6|E7EVS6_HUMAN	true	tr|E7EVS6|E7EVS6_HUMAN Actin, cytoplasmic 1 (Fragment) OS=Homo sapiens GN=ACTB PE=3 SV=1	sequence sub-set protein:PDH_147	10	2255.126081248561		39
PAG_43	2490.0005373482722	tr|G5E9R0|G5E9R0_HUMAN	true	tr|G5E9R0|G5E9R0_HUMAN Actin, cytoplasmic 1 OS=Homo sapiens GN=ACTB PE=3 SV=1	sequence sub-set protein:PDH_147	10	2255.126081248561		39
PAG_43	2490.0005373482722	tr|J3KT65|J3KT65_HUMAN	true	tr|J3KT65|J3KT65_HUMAN Actin, cytoplasmic 2, N-terminally processed OS=Homo sapiens GN=ACTG1 PE=3 SV=1	sequence sub-set protein:PDH_147	11	2275.406820468276		39
PAG_43	2490.0005373482722	tr|I3L3R2|I3L3R2_HUMAN	true	tr|I3L3R2|I3L3R2_HUMAN Actin, cytoplasmic 2, N-terminally processed (Fragment) OS=Homo sapiens GN=ACTG1 PE=3 SV=1	sequence sub-set protein:PDH_147	11	2275.406820468276		39
PAG_43	2490.0005373482722	tr|I3L4N8|I3L4N8_HUMAN	true	tr|I3L4N8|I3L4N8_HUMAN Actin, cytoplasmic 2, N-terminally processed (Fragment) OS=Homo sapiens GN=ACTG1 PE=3 SV=1	sequence sub-set protein:PDH_147	13	2385.0869199363		39
PAG_43	2490.0005373482722	tr|I3L3I0|I3L3I0_HUMAN	true	tr|I3L3I0|I3L3I0_HUMAN Actin, cytoplasmic 2, N-terminally processed (Fragment) OS=Homo sapiens GN=ACTG1 PE=3 SV=1	sequence sub-set protein:PDH_147	15	2940.7716012944206		39
PAG_43	2490.0005373482722	tr|I3L1U9|I3L1U9_HUMAN	true	tr|I3L1U9|I3L1U9_HUMAN Actin, cytoplasmic 2, N-terminally processed (Fragment) OS=Homo sapiens GN=ACTG1 PE=3 SV=1	sequence sub-set protein:PDH_147	15	2940.7716012944206		39
PAG_43	2490.0005373482722	sw|P60709|ACTB_HUMAN	true	sw|P60709|ACTB_HUMAN Actin, cytoplasmic 1 OS=Homo sapiens GN=ACTB PE=1 SV=1	sequence sub-set protein:PDH_147	32	7339.344401202799		39
PAG_44	2478.068059687265	sw|P26038|MOES_HUMAN	true	sw|P26038|MOES_HUMAN Moesin OS=Homo sapiens GN=MSN PE=1 SV=3	anchor protein	39	5916.663218600023	AQQELEEQTR; ILALCMGNHELYMR; APDFVFYAPR; ESEAVEWQQK; IAQDLEMYGVNYFSIK; RKPDTIEVQQMK; VTTMDAELEFAIQPNTTGK; AQMVQEDLEK; KAPDFVFYAPR; RALELEQER; TAMSTPHVAEPAENEQDEQDENGAEASADLR; AKFYPEDVSEELIQDITQR; RRKPDTIEVQQMK; ALTSELANARDESK; QEAEEAKEALLQASR; KTANDMIHAENMR; TANDMIHAENMR; EDAVLEYLK; ALELEQERK; KAQQELEEQTR; KPDTIEVQQMK; IGFPWSEIR; LNKDQWEER; EVWFFGLQYQDTK; FYPEDVSEELIQDITQR; ALTSELANAR; TQEQLALEMAE…	414	EGILNDDIYCPPETAVLLASYAVQSK; ERQEAEEAKEALLQASR; DRSEEERTTEAEKNER; ALELEQERKR; KESEAVEWQQK; YGDFNKEVHK; AQMVQEDLEKTR
PAG_44	2478.068059687265	tr|E9PNP4|E9PNP4_HUMAN	true	tr|E9PNP4|E9PNP4_HUMAN Radixin OS=Homo sapiens GN=RDX PE=4 SV=1	sequence sub-set protein:PDH_1443	1	162.97320687211462		414
PAG_44	2478.068059687265	tr|V9GZ54|V9GZ54_HUMAN	true	tr|V9GZ54|V9GZ54_HUMAN Moesin (Fragment) OS=Homo sapiens GN=MSN PE=4 SV=1	sequence sub-set protein:PDH_1443	3	749.4089857609707		414
PAG_45	2464.08093860578	sw|P04075|ALDOA_HUMAN	true	sw|P04075|ALDOA_HUMAN Fructose-bisphosphate aldolase A OS=Homo sapiens GN=ALDOA PE=1 SV=2	anchor protein	36	5026.6043280796175	RLQSIGTENTEENRR; GGVVGIKVDKGVVPLAGTNGETTTQGLDGLSER; ALANSLACQGK; IVAPGKGILAADESTGSIAK; ALQASALKAWGGK; CAQYKKDGADFAK; YASICQQNGIVPIVEPEILPDGDHDLKR; GILAADESTGSIAK; GILAADESTGSIAKR; YASICQQNGIVPIVEPEILPDGDHDLK; LQSIGTENTEENR; QLLLTADDR; ENLKAAQEEYVK; FSHEEIAMATVTALR; IGEHTPSALAIMENANVLAR; SKGGVVGIKVDKGVVPLAGTNGETTTQGLDGLSER; CPLLKPWALTFSYGR; PYQYPALTPEQK; YTPSGQAGAAASESLFVSNHAY; ALANSLACQGKYTPSGQAG…	40
PAG_45	2464.08093860578	tr|H3BR68|H3BR68_HUMAN	true	tr|H3BR68|H3BR68_HUMAN Fructose-bisphosphate aldolase A (Fragment) OS=Homo sapiens GN=ALDOA PE=4 SV=1	sequence sub-set protein:PDH_156	11	1209.9332559570264		40
PAG_45	2464.08093860578	tr|H3BU78|H3BU78_HUMAN	true	tr|H3BU78|H3BU78_HUMAN Fructose-bisphosphate aldolase (Fragment) OS=Homo sapiens GN=ALDOA PE=3 SV=2	sequence sub-set protein:PDH_156	15	2635.6573033498444		40
PAG_45	2464.08093860578	tr|H3BMQ8|H3BMQ8_HUMAN	true	tr|H3BMQ8|H3BMQ8_HUMAN Fructose-bisphosphate aldolase A (Fragment) OS=Homo sapiens GN=ALDOA PE=4 SV=1	sequence sub-set protein:PDH_156	16	2072.4929865035324		40
PAG_45	2464.08093860578	tr|H3BR04|H3BR04_HUMAN	true	tr|H3BR04|H3BR04_HUMAN Fructose-bisphosphate aldolase A (Fragment) OS=Homo sapiens GN=ALDOA PE=4 SV=1	sequence sub-set protein:PDH_156	17	2424.1411413958904		40
PAG_45	2464.08093860578	tr|H3BUH7|H3BUH7_HUMAN	true	tr|H3BUH7|H3BUH7_HUMAN Fructose-bisphosphate aldolase A (Fragment) OS=Homo sapiens GN=ALDOA PE=4 SV=1	sequence sub-set protein:PDH_156	20	2801.7794062618464		40
PAG_45	2464.08093860578	tr|H3BPS8|H3BPS8_HUMAN	true	tr|H3BPS8|H3BPS8_HUMAN Fructose-bisphosphate aldolase A (Fragment) OS=Homo sapiens GN=ALDOA PE=4 SV=1	sequence sub-set protein:PDH_156	22	3531.395927246862		40
PAG_45	2464.08093860578	tr|H3BQN4|H3BQN4_HUMAN	true	tr|H3BQN4|H3BQN4_HUMAN Fructose-bisphosphate aldolase OS=Homo sapiens GN=ALDOA PE=3 SV=1	sequence sub-set protein:PDH_156	32	4666.3696809050725		40
PAG_45	2464.08093860578	tr|J3KPS3|J3KPS3_HUMAN	true	tr|J3KPS3|J3KPS3_HUMAN Fructose-bisphosphate aldolase OS=Homo sapiens GN=ALDOA PE=3 SV=1	sequence sub-set protein:PDH_156	34	4769.077951190717		40
PAG_45	2464.08093860578	sw|P04075-2|ALDOA_HUMAN	true	sw|P04075-2|ALDOA_HUMAN Isoform 2 of Fructose-bisphosphate aldolase A OS=Homo sapiens GN=ALDOA	sequence sub-set protein:PDH_156	34	4855.003000206359		40
PAG_46	2444.999030474785	sw|P68363|TBA1B_HUMAN	true	sw|P68363|TBA1B_HUMAN Tubulin alpha-1B chain OS=Homo sapiens GN=TUBA1B PE=1 SV=1	anchor protein	36	6280.172689734698	IHFPLATYAPVISAEKAYHEQLSVAEITNACFEPANQMVK; NLDIERPTYTNLNR; QLFHPEQLITGKEDAANNYAR; LADQCTGLQGFLVFHSFGGGTGSGFTSLLMER; YMACCLLYRGDVVPK; TGTYRQLFHPEQLITGKEDAANNYAR; AVCMLSNTTAIAEAWAR; LDHKFDLMYAK; FDLMYAKR; EDMAALEKDYEEVGVDSVEGEGEEEGEEY; MRECISIHVGQAGVQIGNACWELYCLEHGIQPDGQMPSDK; EIIDLVLDR; GHYTIGKEIIDLVLDRIR; AFVHWYVGEGMEEGEFSEAREDMAALEK; HGKYMACCLLYR; QLFHPEQLITGK; DVNAAIATIKTK; GDVVPKDVNAAIATIK; LDH…	18
PAG_46	2444.999030474785	tr|F8VXZ7|F8VXZ7_HUMAN	true	tr|F8VXZ7|F8VXZ7_HUMAN Tubulin alpha-1A chain (Fragment) OS=Homo sapiens GN=TUBA1A PE=4 SV=1	sequence sub-set protein:PDH_59	1	442.01041536505414		18
PAG_46	2444.999030474785	tr|C9K0S6|C9K0S6_HUMAN	true	tr|C9K0S6|C9K0S6_HUMAN Tubulin alpha-8 chain (Fragment) OS=Homo sapiens GN=TUBA8 PE=4 SV=1	sequence sub-set protein:PDH_59	2	461.1978487764968		18
PAG_46	2444.999030474785	tr|F8VRK0|F8VRK0_HUMAN	true	tr|F8VRK0|F8VRK0_HUMAN Tubulin alpha-1B chain (Fragment) OS=Homo sapiens GN=TUBA1B PE=4 SV=1	sequence sub-set protein:PDH_59	3	680.4761880010383		18
PAG_46	2444.999030474785	sw|A6NHL2|TBAL3_HUMAN	true	sw|A6NHL2|TBAL3_HUMAN Tubulin alpha chain-like 3 OS=Homo sapiens GN=TUBAL3 PE=1 SV=2	sequence sub-set protein:PDH_59	5	622.0130545937282		18
PAG_46	2444.999030474785	sw|A6NHL2-2|TBAL3_HUMAN	true	sw|A6NHL2-2|TBAL3_HUMAN Isoform 2 of Tubulin alpha chain-like 3 OS=Homo sapiens GN=TUBAL3	sequence sub-set protein:PDH_59	5	622.0130545937282		18
PAG_46	2444.999030474785	tr|F8VWV9|F8VWV9_HUMAN	true	tr|F8VWV9|F8VWV9_HUMAN Tubulin alpha-1B chain (Fragment) OS=Homo sapiens GN=TUBA1B PE=4 SV=1	sequence sub-set protein:PDH_59	6	1187.248280666949		18
PAG_46	2444.999030474785	tr|F8VX09|F8VX09_HUMAN	true	tr|F8VX09|F8VX09_HUMAN Tubulin alpha-1B chain (Fragment) OS=Homo sapiens GN=TUBA1B PE=4 SV=1	sequence sub-set protein:PDH_59	6	1187.248280666949		18
PAG_46	2444.999030474785	tr|C9JDS9|C9JDS9_HUMAN	true	tr|C9JDS9|C9JDS9_HUMAN Tubulin alpha-4A chain (Fragment) OS=Homo sapiens GN=TUBA4A PE=4 SV=1	sequence sub-set protein:PDH_59	7	1152.2251059169107		18
PAG_46	2444.999030474785	tr|F8VRZ4|F8VRZ4_HUMAN	true	tr|F8VRZ4|F8VRZ4_HUMAN Tubulin alpha-1A chain (Fragment) OS=Homo sapiens GN=TUBA1A PE=4 SV=1	sequence sub-set protein:PDH_59	10	1702.2664573770887		18
PAG_46	2444.999030474785	tr|F8VS66|F8VS66_HUMAN	true	tr|F8VS66|F8VS66_HUMAN Tubulin alpha-1C chain OS=Homo sapiens GN=TUBA1C PE=4 SV=1	sequence sub-set protein:PDH_59	11	1739.4522968932306		18
PAG_46	2444.999030474785	tr|F8VVB9|F8VVB9_HUMAN	true	tr|F8VVB9|F8VVB9_HUMAN Tubulin alpha-1B chain (Fragment) OS=Homo sapiens GN=TUBA1B PE=4 SV=1	sequence sub-set protein:PDH_59	16	2538.1174320124783		18
PAG_47	2357.67497878413	sw|P29401|TKT_HUMAN	true	sw|P29401|TKT_HUMAN Transketolase OS=Homo sapiens GN=TKT PE=1 SV=3	anchor protein	34	5111.4445947331305	NSTFSEIFKK; RCEAFGWHAIIVDGHSVEELCK; VLDPFTIKPLDRK; QAFTDVATGSLGQGLGAACGMAYTGK; ESWHGKPLPK; KISSDLDGHPVPK; VLDPFTIKPLDR; GRGITGVEDKESWHGKPLPK; ISSIQATTAAGSGHPTSCCSAAEIMAVLFFHTMR; TSRPENAIIYNNNEDFQVGQAKVVLK; NPHNDRFVLSK; TVPFCSTFAAFFTR; SVPTSTVFYPSDGVATEK; SVPTSTVFYPSDGVATEKAVELAANTK; NSTFSEIFK; CEAFGWHAIIVDGHSVEELCK; ISSDLDGHPVPK; ILATPPQEDAPSVDIANIR; LQALKDTANR; NMAEQIIQEIYSQIQSK; GITGVEDKESWHGKP…	54
PAG_47	2357.67497878413	tr|F8WAX4|F8WAX4_HUMAN	true	tr|F8WAX4|F8WAX4_HUMAN Transketolase OS=Homo sapiens GN=TKT PE=4 SV=1	sequence sub-set protein:PDH_206	1	72.69892799047484		54
PAG_47	2357.67497878413	tr|F8W888|F8W888_HUMAN	true	tr|F8W888|F8W888_HUMAN Transketolase OS=Homo sapiens GN=TKT PE=4 SV=1	sequence sub-set protein:PDH_206	6	1099.5802856103992		54
PAG_47	2357.67497878413	tr|E9PFF2|E9PFF2_HUMAN	true	tr|E9PFF2|E9PFF2_HUMAN Transketolase OS=Homo sapiens GN=TKT PE=4 SV=1	sequence sub-set protein:PDH_206	20	3124.8264357667		54
PAG_47	2357.67497878413	tr|B4E022|B4E022_HUMAN	true	tr|B4E022|B4E022_HUMAN Transketolase OS=Homo sapiens GN=TKT PE=2 SV=1	sequence sub-set protein:PDH_206	32	4963.59555774404		54
PAG_47	2357.67497878413	sw|P29401-2|TKT_HUMAN	true	sw|P29401-2|TKT_HUMAN Isoform 2 of Transketolase OS=Homo sapiens GN=TKT	sequence sub-set protein:PDH_206	33	5072.523463345605		54
PAG_48	2331.318605213405	sw|O00410|IPO5_HUMAN	true	sw|O00410|IPO5_HUMAN Importin-5 OS=Homo sapiens GN=IPO5 PE=1 SV=4	anchor protein	31	4672.26592877507	RQDEDYDEQVEESLQDEDDNDVYILTK; VCDIAAELAR; VIAALLQTMEDQGNQR; KQAEETYENIPGQSK; LVLEQVVTSIASVADTAEEK; LCGDTSLNNMQR; YAACNAVGQMATDFAPGFQK; ELKEGFVEYTEQVVK; QWGLCIFDDVIEHCSPASFK; LLSSAFDEVYPALPSDVQTAIK; SLVEIADTVPK; EFQQYLPVVMGPLMK; EGFVEYTEQVVK; FVPYYDLFMPSLK; ENVNATENCISAVGK; SLLIPYLDNLVK; VAAAESMPLLLECAR; ATAAFILANEHNVALFK; AIGTEPDSDVLSEIMHSFAK; NLIDEDGNNQWPEGLK; EHIMQMLQNPDWK; FYFHDGVR; TIECISLIGLA…	38
PAG_48	2331.318605213405	tr|C9JXE0|C9JXE0_HUMAN	true	tr|C9JXE0|C9JXE0_HUMAN Importin-5 (Fragment) OS=Homo sapiens GN=IPO5 PE=4 SV=1	sequence sub-set protein:PDH_142	2	362.16617157674045		38
PAG_48	2331.318605213405	tr|C9JZ53|C9JZ53_HUMAN	true	tr|C9JZ53|C9JZ53_HUMAN Importin-5 (Fragment) OS=Homo sapiens GN=IPO5 PE=4 SV=1	sequence sub-set protein:PDH_142	3	309.78947457487436		38
PAG_48	2331.318605213405	tr|E7ETV8|E7ETV8_HUMAN	true	tr|E7ETV8|E7ETV8_HUMAN Importin-5 (Fragment) OS=Homo sapiens GN=IPO5 PE=4 SV=1	sequence sub-set protein:PDH_142	3	463.59251103588315		38
PAG_48	2331.318605213405	tr|C9J875|C9J875_HUMAN	true	tr|C9J875|C9J875_HUMAN Importin-5 (Fragment) OS=Homo sapiens GN=IPO5 PE=4 SV=1	sequence sub-set protein:PDH_142	3	463.59251103588315		38
PAG_48	2331.318605213405	tr|C9JQT6|C9JQT6_HUMAN	true	tr|C9JQT6|C9JQT6_HUMAN Importin-5 (Fragment) OS=Homo sapiens GN=IPO5 PE=4 SV=1	sequence sub-set protein:PDH_142	3	463.59251103588315		38
PAG_48	2331.318605213405	tr|C9JZD8|C9JZD8_HUMAN	true	tr|C9JZD8|C9JZD8_HUMAN Importin-5 (Fragment) OS=Homo sapiens GN=IPO5 PE=4 SV=1	sequence sub-set protein:PDH_142	3	463.59251103588315		38
PAG_48	2331.318605213405	tr|E7ESA1|E7ESA1_HUMAN	true	tr|E7ESA1|E7ESA1_HUMAN Importin-5 (Fragment) OS=Homo sapiens GN=IPO5 PE=4 SV=1	sequence sub-set protein:PDH_142	3	463.59251103588315		38
PAG_48	2331.318605213405	tr|E7ESZ1|E7ESZ1_HUMAN	true	tr|E7ESZ1|E7ESZ1_HUMAN Importin-5 (Fragment) OS=Homo sapiens GN=IPO5 PE=4 SV=1	sequence sub-set protein:PDH_142	3	463.59251103588315		38
PAG_48	2331.318605213405	tr|E7EWK4|E7EWK4_HUMAN	true	tr|E7EWK4|E7EWK4_HUMAN Importin-5 (Fragment) OS=Homo sapiens GN=IPO5 PE=4 SV=1	sequence sub-set protein:PDH_142	4	522.570625763572		38
PAG_48	2331.318605213405	tr|E7EX05|E7EX05_HUMAN	true	tr|E7EX05|E7EX05_HUMAN Importin-5 (Fragment) OS=Homo sapiens GN=IPO5 PE=4 SV=1	sequence sub-set protein:PDH_142	4	522.570625763572		38
PAG_48	2331.318605213405	tr|E7EV12|E7EV12_HUMAN	true	tr|E7EV12|E7EV12_HUMAN Importin-5 (Fragment) OS=Homo sapiens GN=IPO5 PE=4 SV=1	sequence sub-set protein:PDH_142	5	586.650450738892		38
PAG_48	2331.318605213405	tr|E7EQT5|E7EQT5_HUMAN	true	tr|E7EQT5|E7EQT5_HUMAN Importin-5 OS=Homo sapiens GN=IPO5 PE=4 SV=1	sequence sub-set protein:PDH_142	5	586.650450738892		38
PAG_48	2331.318605213405	tr|H0Y3V4|H0Y3V4_HUMAN	true	tr|H0Y3V4|H0Y3V4_HUMAN Importin-5 (Fragment) OS=Homo sapiens GN=IPO5 PE=4 SV=1	sequence sub-set protein:PDH_142	5	623.6110056947841		38
PAG_48	2331.318605213405	tr|C9JMV5|C9JMV5_HUMAN	true	tr|C9JMV5|C9JMV5_HUMAN Importin-5 (Fragment) OS=Homo sapiens GN=IPO5 PE=4 SV=1	sequence sub-set protein:PDH_142	5	644.7109244360893		38
PAG_48	2331.318605213405	tr|E7ETV3|E7ETV3_HUMAN	true	tr|E7ETV3|E7ETV3_HUMAN Importin-5 (Fragment) OS=Homo sapiens GN=IPO5 PE=4 SV=1	sequence sub-set protein:PDH_142	7	1006.8770960128295		38
PAG_48	2331.318605213405	tr|B4E0R6|B4E0R6_HUMAN	true	tr|B4E0R6|B4E0R6_HUMAN Importin-5 OS=Homo sapiens GN=IPO5 PE=2 SV=1	sequence sub-set protein:PDH_142	26	3983.9583411785843		38
PAG_48	2331.318605213405	sw|O00410-2|IPO5_HUMAN	true	sw|O00410-2|IPO5_HUMAN Isoform 2 of Importin-5 OS=Homo sapiens GN=IPO5	sequence sub-set protein:PDH_142	28	4208.673417739188		38
PAG_48	2331.318605213405	tr|H0Y8C6|H0Y8C6_HUMAN	true	tr|H0Y8C6|H0Y8C6_HUMAN Importin-5 (Fragment) OS=Homo sapiens GN=IPO5 PE=4 SV=1	sequence sub-set protein:PDH_142	29	4310.09975719833		38
PAG_48	2331.318605213405	sw|O00410-3|IPO5_HUMAN	true	sw|O00410-3|IPO5_HUMAN Isoform 3 of Importin-5 OS=Homo sapiens GN=IPO5	sequence same-set protein:PDH_142	31	4672.26592877507		38
PAG_49	2300.5789022872937	sw|P11818|SPIKE_ADE05	true	sw|P11818|SPIKE_ADE05 Fiber protein OS=Human adenovirus C serotype 5 GN=L5 PE=1 SV=1	anchor protein	27	3159.2384505819323	LSEPLVTSNGMLALK; LTLWTTPAPSPNCR; GLYLFTASNNSK; LILDVSYPFDAQNQLNLR; GSLAPISGTVQSAHLIIR; KLEVNLSTAK; IGHGLEFDSNK; SNIVSQVYLNGDK; NGDLTEGTAYTNAVGFMPNLSAYPK; LSIATQGPLTVSEGK; VTGALGFDSQGNMQLNVAGGLR	183	LGLKYGAPLHVTDDLNTLTVATGPGVTINNTSLQTK; TKIGHGLEFDSNK; LGTGLSFDSTGAITVGNK; IGHGLEFDSNKAMVPK; MGNGLSLDEAGNLTSQNVTTVSPPLKK; LGQGPLFINSAHNLDINYNK; GLYLFTASNNSKK; NNDKLTLWTTPAPSPNCR; CGSQILATVSVLAVK; RLILDVSYPFDAQNQLNLR; FDENGVLLNNSFLDPEYWNFR; YGAPLHVTDDLNTLTVATGPGVTINNTSLQTK; TAKSNIVSQVYLNGDK; LGQGPLFINSAHNLDINYNKGLYLFTASNNSK; EPIYTQNGK; MGNGLSLDEAGNLTSQNVTTVSPPLK
PAG_50	2238.774874468181	sw|P30101|PDIA3_HUMAN	true	sw|P30101|PDIA3_HUMAN Protein disulfide-isomerase A3 OS=Homo sapiens GN=PDIA3 PE=1 SV=4	anchor protein	37	4736.416581605207	FLQDYFDGNLKR; FISDKDASIVGFFDDSFSEAHSEFLK; FVMQEEFSRDGK; FEDKTVAYTEQK; TFSHELSDFGLESTAGEIPVVAIR; LSKDPNIVIAK; KFISDKDASIVGFFDDSFSEAHSEFLK; FIQENIFGICPHMTEDNKDLIQGK; TAKGEKFVMQEEFSR; VVVAENFDEIVNNENK; GFPTIYFSPANK; FAHTNVESLVNEYDDNGEGIILFR; FVMQEEFSR; TADGIVSHLK; FAHTNVESLVNEYDDNGEGIILFRPSHLTNK; YGVSGYPTLK; KTFSHELSDFGLESTAGEIPVVAIR; DLLIAYYDVDYEK; QAGPASVPLRTEEEFKK; ELSDFISYLQR; YLKSEPIPESNDGPVK; …	104
PAG_50	2238.774874468181	tr|G5EA52|G5EA52_HUMAN	true	tr|G5EA52|G5EA52_HUMAN Protein disulfide isomerase family A, member 3, isoform CRA_b OS=Homo sapiens GN=PDIA3 PE=3 SV=1	sequence sub-set protein:PDH_358	36	4695.490611336158		104
PAG_51	2234.19762245942	sw|P00558|PGK1_HUMAN	true	sw|P00558|PGK1_HUMAN Phosphoglycerate kinase 1 OS=Homo sapiens GN=PGK1 PE=1 SV=3	anchor protein	33	4757.444360625965	ITLPVDFVTADKFDENAK; ACANPAAGSVILLENLR; GTKALMDEVVKATSR; AAVPSIKFCLDNGAK; QIVWNGPVGVFEWEAFAR; ALMDEVVKATSR; WNTEDKVSHVSTGGGASLELLEGK; SVVLMSHLGRPDGVPMPDKYSLEPVAVELK; VDFNVPMKNNQITNNQR; LGDVYVNDAFGTAHR; LTLDKLDVK; SVVLMSHLGRPDGVPMPDK; IQLINNMLDK; AKQIVWNGPVGVFEWEAFAR; GCITIIGGGDTATCCAK; SLLGKDVLFLKDCVGPEVEK; VKAEPAKIEAFR; ALESPERPFLAILGGAK; SLLGKDVLFLK; VSHVSTGGGASLELLEGK; ITLPVDFVTADK; YSLEPVAVELK…	231
PAG_51	2234.19762245942	sw|P07205|PGK2_HUMAN	true	sw|P07205|PGK2_HUMAN Phosphoglycerate kinase 2 OS=Homo sapiens GN=PGK2 PE=1 SV=3	sequence sub-set protein:PDH_753	4	847.5415198163524		231
PAG_51	2234.19762245942	tr|E7ERH5|E7ERH5_HUMAN	true	tr|E7ERH5|E7ERH5_HUMAN Phosphoglycerate kinase OS=Homo sapiens GN=PGK1 PE=3 SV=1	sequence sub-set protein:PDH_753	19	2714.066235675889		231
PAG_51	2234.19762245942	tr|B7Z7A9|B7Z7A9_HUMAN	true	tr|B7Z7A9|B7Z7A9_HUMAN Phosphoglycerate kinase OS=Homo sapiens GN=PGK1 PE=2 SV=1	sequence sub-set protein:PDH_753	31	4440.308309781895		231
PAG_52	2226.876942149376	sw|P12814-3|ACTN1_HUMAN	true	sw|P12814-3|ACTN1_HUMAN Isoform 3 of Alpha-actinin-1 OS=Homo sapiens GN=ACTN1	anchor protein	53	7790.766341112269	IMSIVDPNR; AGTQIENIEEDFRDGLK; MVSDINNAWGCLEQVEK; NYITMDELR; LLETIDQLYLEYAK; DGLGFCALIHR; MLDAEDIVGTARPDEK; NVNIQNFHISWK; IDQLEGDHQLIQEALIFDNK; VLAVNQENEQLMEDYEK; IVQTYHVNMAGTNPYTTITPQEINGK; ETADTDTADQVMASFK; DHSGTLGPEEFK; LVSIGAEEIVDGNVK; KDDPLTNLNTAFDVAEK; LSNRPAFMPSEGR; HRPELIDYGK; LLETIDQLYLEYAKR; ASFNHFDRDHSGTLGPEEFK; KAGTQIENIEEDFRDGLK; ILAGDKNYITMDELR; DYETATLSEIK; ICDQWDNLGALTQK; LRKDDPLTN…	97
PAG_52	2226.876942149376	tr|G3V380|G3V380_HUMAN	true	tr|G3V380|G3V380_HUMAN Alpha-actinin-1 (Fragment) OS=Homo sapiens GN=ACTN1 PE=4 SV=1	sequence sub-set protein:PDH_335	2	157.86828567503733		97
PAG_52	2226.876942149376	tr|G3V2E8|G3V2E8_HUMAN	true	tr|G3V2E8|G3V2E8_HUMAN Alpha-actinin-1 (Fragment) OS=Homo sapiens GN=ACTN1 PE=4 SV=1	sequence sub-set protein:PDH_335	3	338.4790571878463		97
PAG_52	2226.876942149376	tr|G3V5M4|G3V5M4_HUMAN	true	tr|G3V5M4|G3V5M4_HUMAN Alpha-actinin-1 (Fragment) OS=Homo sapiens GN=ACTN1 PE=4 SV=1	sequence sub-set protein:PDH_335	6	617.130471688663		97
PAG_52	2226.876942149376	tr|G3V2X9|G3V2X9_HUMAN	true	tr|G3V2X9|G3V2X9_HUMAN Alpha-actinin-1 (Fragment) OS=Homo sapiens GN=ACTN1 PE=4 SV=1	sequence sub-set protein:PDH_335	7	650.8899247529762		97
PAG_52	2226.876942149376	tr|H0YJ11|H0YJ11_HUMAN	true	tr|H0YJ11|H0YJ11_HUMAN Alpha-actinin-1 (Fragment) OS=Homo sapiens GN=ACTN1 PE=4 SV=1	sequence sub-set protein:PDH_335	9	1303.1315893059532		97
PAG_52	2226.876942149376	tr|H0YJW3|H0YJW3_HUMAN	true	tr|H0YJW3|H0YJW3_HUMAN Alpha-actinin-1 (Fragment) OS=Homo sapiens GN=ACTN1 PE=4 SV=1	sequence sub-set protein:PDH_335	12	1782.2158539979662		97
PAG_52	2226.876942149376	tr|G3V2W4|G3V2W4_HUMAN	true	tr|G3V2W4|G3V2W4_HUMAN Alpha-actinin-1 (Fragment) OS=Homo sapiens GN=ACTN1 PE=4 SV=1	sequence sub-set protein:PDH_335	15	2211.3857995921553		97
PAG_52	2226.876942149376	tr|H7C5W8|H7C5W8_HUMAN	true	tr|H7C5W8|H7C5W8_HUMAN Alpha-actinin-1 (Fragment) OS=Homo sapiens GN=ACTN1 PE=4 SV=1	sequence sub-set protein:PDH_335	16	2658.4332844669902		97
PAG_52	2226.876942149376	tr|G3V2N5|G3V2N5_HUMAN	true	tr|G3V2N5|G3V2N5_HUMAN Alpha-actinin-1 (Fragment) OS=Homo sapiens GN=ACTN1 PE=4 SV=1	sequence sub-set protein:PDH_335	17	2467.422386438384		97
PAG_52	2226.876942149376	tr|H9KV75|H9KV75_HUMAN	true	tr|H9KV75|H9KV75_HUMAN Alpha-actinin-1 OS=Homo sapiens GN=ACTN1 PE=4 SV=1	sequence sub-set protein:PDH_335	45	6913.379016126626		97
PAG_52	2226.876942149376	sw|P12814-4|ACTN1_HUMAN	true	sw|P12814-4|ACTN1_HUMAN Isoform 4 of Alpha-actinin-1 OS=Homo sapiens GN=ACTN1	sequence sub-set protein:PDH_335	49	7242.037845683202		97
PAG_52	2226.876942149376	sw|P12814-2|ACTN1_HUMAN	true	sw|P12814-2|ACTN1_HUMAN Isoform 2 of Alpha-actinin-1 OS=Homo sapiens GN=ACTN1	sequence sub-set protein:PDH_335	51	7528.330910845014		97
PAG_52	2226.876942149376	sw|P12814|ACTN1_HUMAN	true	sw|P12814|ACTN1_HUMAN Alpha-actinin-1 OS=Homo sapiens GN=ACTN1 PE=1 SV=2	sequence same-set protein:PDH_335	53	7790.766341112269		97
PAG_52	2226.876942149376	tr|B2RCS5|B2RCS5_HUMAN	true	tr|B2RCS5|B2RCS5_HUMAN Actinin, alpha 2, isoform CRA_b OS=Homo sapiens GN=ACTN2 PE=2 SV=1	sequence subsumable protein:PDH_1647;PDH_335;PDH_330	15	1952.4980329173404		97
PAG_52	2226.876942149376	sw|P35609|ACTN2_HUMAN	true	sw|P35609|ACTN2_HUMAN Alpha-actinin-2 OS=Homo sapiens GN=ACTN2 PE=1 SV=1	sequence same-set protein:PDH_1577	15	1952.4980329173404		97
PAG_53	2221.897328004514	sw|P53621-2|COPA_HUMAN	true	sw|P53621-2|COPA_HUMAN Isoform 2 of Coatomer subunit alpha OS=Homo sapiens GN=COPA	anchor protein	35	3534.252371127855	LLHDQVGVIQFGPYK; NLSPGAVESDVR; VTTVTEIGKDVIGLR; TLDLPIYVTR; YAVTTGDHGIIR; GHYNNVSCAVFHPR; LLELGPKPEVAQQTR; QELILSNSEDK; GVNWAAFHPTMPLIVSGADDR; GITGVDLFGTTDAVVK; SILLSVPLLVVDNK; QQPLFVSGGDDYK; DMSGHYQNALYLGDVSER; SSGLTAVWVAR; LLQPPAPIMPLDTNWPLLTVSK; LGEVALLQGNHQIVEMCYQR; QLFLQTYAR; SGAWDESGVFIYTTSNHIK; CLFTLLGHLDYIR; GFFEGTIASK; GNNVYCLDR; DADSQNPDAPEGK; ALDDKNCWEK; DADSITLFDVQQK; YVIWSADMSHVALLAK…	542
PAG_53	2221.897328004514	sw|P53621|COPA_HUMAN	true	sw|P53621|COPA_HUMAN Coatomer subunit alpha OS=Homo sapiens GN=COPA PE=1 SV=2	sequence same-set protein:PDH_1882	35	3534.252371127855		542
PAG_54	2186.8861773584986	sw|P25705|ATPA_HUMAN	true	sw|P25705|ATPA_HUMAN ATP synthase subunit alpha, mitochondrial OS=Homo sapiens GN=ATP5A1 PE=1 SV=1	anchor protein	33	4331.321139651222	ITKFENAFLSHVVSQHQALLGTIR; TSIAIDTIINQKR; GMSLNLEPDNVGVVVFGNDK; VVDALGNAIDGK; EVAAFAQFGSDLDAATQQLLSR; ELIIGDRQTGK; DNGKHALIIYDDLSK; FENAFLSHVVSQHQALLGTIR; TSIAIDTIINQK; GIRPAINVGLSVSR; VLSIGDGIAR; AVDSLVPIGRGQR; AVDSLVPIGR; GMSLNLEPDNVGVVVFGNDKLIK; GYLDKLEPSKITKFENAFLSHVVSQHQALLGTIR; VGLKAPGIIPR; ISVREPMQTGIKAVDSLVPIGR; VVDALGNAIDGKGPIGSK; QGQYSPMAIEEQVAVIYAGVR; LKEIVTNFLAGFEA; EAYPGDVFYLHSR; TGAI…	163
PAG_54	2186.8861773584986	tr|K7ESA0|K7ESA0_HUMAN	true	tr|K7ESA0|K7ESA0_HUMAN ATP synthase subunit alpha, mitochondrial OS=Homo sapiens GN=ATP5A1 PE=4 SV=1	sequence sub-set protein:PDH_550	2	495.97504491826106		163
PAG_54	2186.8861773584986	tr|K7EQH4|K7EQH4_HUMAN	true	tr|K7EQH4|K7EQH4_HUMAN ATP synthase subunit alpha, mitochondrial (Fragment) OS=Homo sapiens GN=ATP5A1 PE=4 SV=1	sequence sub-set protein:PDH_550	8	1312.4289603150787		163
PAG_54	2186.8861773584986	tr|K7EJP1|K7EJP1_HUMAN	true	tr|K7EJP1|K7EJP1_HUMAN ATP synthase subunit alpha, mitochondrial (Fragment) OS=Homo sapiens GN=ATP5A1 PE=4 SV=1	sequence sub-set protein:PDH_550	11	1696.2234428661714		163
PAG_54	2186.8861773584986	tr|K7ENJ4|K7ENJ4_HUMAN	true	tr|K7ENJ4|K7ENJ4_HUMAN ATP synthase subunit alpha, mitochondrial (Fragment) OS=Homo sapiens GN=ATP5A1 PE=4 SV=1	sequence sub-set protein:PDH_550	12	1094.2102968348693		163
PAG_54	2186.8861773584986	tr|K7ERX7|K7ERX7_HUMAN	true	tr|K7ERX7|K7ERX7_HUMAN ATP synthase subunit alpha, mitochondrial (Fragment) OS=Homo sapiens GN=ATP5A1 PE=4 SV=1	sequence sub-set protein:PDH_550	14	2125.8791106428916		163
PAG_54	2186.8861773584986	tr|K7EK77|K7EK77_HUMAN	true	tr|K7EK77|K7EK77_HUMAN ATP synthase subunit alpha, mitochondrial (Fragment) OS=Homo sapiens GN=ATP5A1 PE=3 SV=1	sequence sub-set protein:PDH_550	18	2220.9838024179617		163
PAG_54	2186.8861773584986	tr|K7ENP3|K7ENP3_HUMAN	true	tr|K7ENP3|K7ENP3_HUMAN ATP synthase subunit alpha OS=Homo sapiens GN=ATP5A1 PE=3 SV=1	sequence sub-set protein:PDH_550	29	3695.8176324592428		163
PAG_54	2186.8861773584986	sw|P25705-2|ATPA_HUMAN	true	sw|P25705-2|ATPA_HUMAN Isoform 2 of ATP synthase subunit alpha, mitochondrial OS=Homo sapiens GN=ATP5A1	sequence sub-set protein:PDH_550	32	4016.222253350816		163
PAG_55	2176.867794722562	sw|Q99832|TCPH_HUMAN	true	sw|Q99832|TCPH_HUMAN T-complex protein 1 subunit eta OS=Homo sapiens GN=CCT7 PE=1 SV=2	anchor protein	31	4391.336282544898	CQVFEETQIGGER; KVQGGALEDSQLVAGVAFK; RAIKNDSVVAGGGAIEMELSK; AKTCTFILR; AIKNDSVVAGGGAIEMELSK; QQLLIGAYAK; QVKPYVEEGLHPQIIIR; INALTAASEAACLIVSVDETIKNPR; STVDAPTAAGR; GMDKLIVDGR; EGTDSSQGIPQLVSNISACQVIAEAVR; HAQGGTWYGVDINNEDIADNFEAFVWEPAMVR; GKATISNDGATILK; VHTVEDYQAIVDAEWNILYDKLEK; KVQGGALEDSQLVAGVAFKK; LPIGDVATQYFADR; TFSYAGFEMQPK; QLCDNAGFDATNILNK; IKEIAVTVK; TIPGKQQLLIGAYAK; SLHDAIMIVR; TMMACGGSI…	12
PAG_55	2176.867794722562	tr|F8WBP8|F8WBP8_HUMAN	true	tr|F8WBP8|F8WBP8_HUMAN T-complex protein 1 subunit eta OS=Homo sapiens GN=CCT7 PE=4 SV=1	sequence sub-set protein:PDH_39	2	190.89317336263582		12
PAG_55	2176.867794722562	tr|F8WAM2|F8WAM2_HUMAN	true	tr|F8WAM2|F8WAM2_HUMAN T-complex protein 1 subunit eta (Fragment) OS=Homo sapiens GN=CCT7 PE=3 SV=1	sequence sub-set protein:PDH_39	5	707.8645122168354		12
PAG_55	2176.867794722562	sw|Q99832-2|TCPH_HUMAN	true	sw|Q99832-2|TCPH_HUMAN Isoform 2 of T-complex protein 1 subunit eta OS=Homo sapiens GN=CCT7	sequence sub-set protein:PDH_39	19	2859.5323104935273		12
PAG_55	2176.867794722562	tr|B7Z1C9|B7Z1C9_HUMAN	true	tr|B7Z1C9|B7Z1C9_HUMAN Chaperonin containing TCP1, subunit 7 (Eta), isoform CRA_a OS=Homo sapiens GN=CCT7 PE=2 SV=1	sequence sub-set protein:PDH_39	23	3472.290398536407		12
PAG_55	2176.867794722562	sw|Q99832-4|TCPH_HUMAN	true	sw|Q99832-4|TCPH_HUMAN Isoform 4 of T-complex protein 1 subunit eta OS=Homo sapiens GN=CCT7	sequence sub-set protein:PDH_39	25	3593.064947124666		12
PAG_55	2176.867794722562	tr|F5GZK5|F5GZK5_HUMAN	true	tr|F5GZK5|F5GZK5_HUMAN T-complex protein 1 subunit eta OS=Homo sapiens GN=CCT7 PE=3 SV=1	sequence sub-set protein:PDH_39	25	3593.064947124666		12
PAG_55	2176.867794722562	sw|Q99832-3|TCPH_HUMAN	true	sw|Q99832-3|TCPH_HUMAN Isoform 3 of T-complex protein 1 subunit eta OS=Homo sapiens GN=CCT7	sequence sub-set protein:PDH_39	29	4200.443109182263		12
PAG_56	2132.2942433629196	sw|P26639|SYTC_HUMAN	true	sw|P26639|SYTC_HUMAN Threonine--tRNA ligase, cytoplasmic OS=Homo sapiens GN=TARS PE=1 SV=3	anchor protein	45	3707.3989796194596	LEMYNILK; GAYIYNALIEFIR; KETLLAMFK; IDIQIKDAIGR; FMADIDLDPGCTLNKK; VNTPTTTVYR; DSKPIKVTLPDGK; MGGEEKPIGAGEEKQKEGGK; AEHDSILAEK; IYGISFPDPK; LNLSTRPEK; MIAILTENYGGK; AELNPWPEYIYTR; ADMETLQR; NSSTYWEGKADMETLQR; FEDEEAQAVYWHSSAHIMGEAMER; FLGDIEVWDQAEK; CGPLIDLCR; NELSGALTGLTR; VNNVVWDLDRPLEEDCTLELLK; GFQEVVTPNIFNSR; IGRDQELYFFHELSPGSCFFLPK; NSSTYWEGK; WELNSGDGAFYGPK; FMADIDLDPGCTLNK; NAQLAQYNFILVVGE…	785
PAG_56	2132.2942433629196	tr|B7ZLP8|B7ZLP8_HUMAN	true	tr|B7ZLP8|B7ZLP8_HUMAN Probable threonine--tRNA ligase 2, cytoplasmic OS=Homo sapiens GN=TARSL2 PE=2 SV=1	sequence sub-set protein:PDH_2669	1	108.4973146802676		785
PAG_56	2132.2942433629196	tr|D6RBR8|D6RBR8_HUMAN	true	tr|D6RBR8|D6RBR8_HUMAN Threonine--tRNA ligase, cytoplasmic (Fragment) OS=Homo sapiens GN=TARS PE=4 SV=1	sequence sub-set protein:PDH_2669	2	109.88907498807018		785
PAG_56	2132.2942433629196	sw|A2RTX5-2|SYTC2_HUMAN	true	sw|A2RTX5-2|SYTC2_HUMAN Isoform 2 of Probable threonine--tRNA ligase 2, cytoplasmic OS=Homo sapiens GN=TARSL2	sequence sub-set protein:PDH_2669	2	166.69737800256135		785
PAG_56	2132.2942433629196	sw|A2RTX5|SYTC2_HUMAN	true	sw|A2RTX5|SYTC2_HUMAN Probable threonine--tRNA ligase 2, cytoplasmic OS=Homo sapiens GN=TARSL2 PE=1 SV=1	sequence sub-set protein:PDH_2669	2	166.69737800256135		785
PAG_56	2132.2942433629196	tr|D6RJ97|D6RJ97_HUMAN	true	tr|D6RJ97|D6RJ97_HUMAN Threonine--tRNA ligase, cytoplasmic OS=Homo sapiens GN=TARS PE=4 SV=1	sequence sub-set protein:PDH_2669	3	188.0237754218131		785
PAG_56	2132.2942433629196	tr|D6RCS6|D6RCS6_HUMAN	true	tr|D6RCS6|D6RCS6_HUMAN Threonine--tRNA ligase, cytoplasmic OS=Homo sapiens GN=TARS PE=4 SV=1	sequence sub-set protein:PDH_2669	3	188.0237754218131		785
PAG_56	2132.2942433629196	tr|D6RHV7|D6RHV7_HUMAN	true	tr|D6RHV7|D6RHV7_HUMAN Threonine--tRNA ligase, cytoplasmic OS=Homo sapiens GN=TARS PE=4 SV=1	sequence sub-set protein:PDH_2669	3	188.0237754218131		785
PAG_56	2132.2942433629196	tr|D6RDJ6|D6RDJ6_HUMAN	true	tr|D6RDJ6|D6RDJ6_HUMAN Threonine--tRNA ligase, cytoplasmic OS=Homo sapiens GN=TARS PE=4 SV=1	sequence sub-set protein:PDH_2669	7	451.94960806649345		785
PAG_56	2132.2942433629196	tr|D6RCA5|D6RCA5_HUMAN	true	tr|D6RCA5|D6RCA5_HUMAN Threonine--tRNA ligase, cytoplasmic OS=Homo sapiens GN=TARS PE=4 SV=1	sequence sub-set protein:PDH_2669	7	451.94960806649345		785
PAG_56	2132.2942433629196	tr|D6R9F8|D6R9F8_HUMAN	true	tr|D6R9F8|D6R9F8_HUMAN Threonine--tRNA ligase, cytoplasmic (Fragment) OS=Homo sapiens GN=TARS PE=4 SV=1	sequence sub-set protein:PDH_2669	8	655.7712409695686		785
PAG_56	2132.2942433629196	tr|E7ERI3|E7ERI3_HUMAN	true	tr|E7ERI3|E7ERI3_HUMAN Threonine--tRNA ligase, cytoplasmic OS=Homo sapiens GN=TARS PE=3 SV=1	sequence sub-set protein:PDH_2669	35	2980.900225326378		785
PAG_56	2132.2942433629196	tr|G3XAN9|G3XAN9_HUMAN	true	tr|G3XAN9|G3XAN9_HUMAN Threonine--tRNA ligase, cytoplasmic OS=Homo sapiens GN=TARS PE=3 SV=1	sequence sub-set protein:PDH_2669	37	3051.6277386498905		785
PAG_56	2132.2942433629196	sw|P26639-2|SYTC_HUMAN	true	sw|P26639-2|SYTC_HUMAN Isoform 2 of Threonine--tRNA ligase, cytoplasmic OS=Homo sapiens GN=TARS	sequence sub-set protein:PDH_2669	44	3503.577346716384		785
PAG_57	2120.8848802264274	sw|P06576|ATPB_HUMAN	true	sw|P06576|ATPB_HUMAN ATP synthase subunit beta, mitochondrial OS=Homo sapiens GN=ATP5B PE=1 SV=3	anchor protein	29	4433.309014406492	LVPLKETIK; VVDLLAPYAK; FTQAGSEVSALLGR; QFAPIHAEAPEFMEMSVEQEILVTGIK; KGSITSVQAIYVPADDLTDPAPATTFAHLDATTVLSR; TIAMDGTEGLVR; TREGNDLYHEMIESGVINLK; FTQAGSEVSALLGRIPSAVGYQPTLATDMGTMQER; IMNVIGEPIDERGPIKTK; EGNDLYHEMIESGVINLK; GFQQILAGEYDHLPEQAFYMVGPIEEAVAK; AHGGYSVFAGVGER; GSITSVQAIYVPADDLTDPAPATTFAHLDATTVLSR; FLSQPFQVAEVFTGHMGK; TREGNDLYHEMIESGVINLKDATSK; IMDPNIVGSEHYDVAR; AIAELGIYPAVDPLDSTSR; TIAMDGT…	208
PAG_57	2120.8848802264274	tr|F8VQY0|F8VQY0_HUMAN	true	tr|F8VQY0|F8VQY0_HUMAN ATP synthase subunit beta, mitochondrial (Fragment) OS=Homo sapiens GN=ATP5B PE=4 SV=1	sequence sub-set protein:PDH_689	4	483.85499012921025		208
PAG_57	2120.8848802264274	tr|H0YI37|H0YI37_HUMAN	true	tr|H0YI37|H0YI37_HUMAN ATP synthase subunit beta, mitochondrial (Fragment) OS=Homo sapiens GN=ATP5B PE=4 SV=1	sequence sub-set protein:PDH_689	9	1682.7194167622367		208
PAG_57	2120.8848802264274	tr|F8W0P7|F8W0P7_HUMAN	true	tr|F8W0P7|F8W0P7_HUMAN ATP synthase subunit beta, mitochondrial (Fragment) OS=Homo sapiens GN=ATP5B PE=3 SV=2	sequence sub-set protein:PDH_689	11	2274.053655449167		208
PAG_57	2120.8848802264274	tr|F8W079|F8W079_HUMAN	true	tr|F8W079|F8W079_HUMAN ATP synthase subunit beta, mitochondrial (Fragment) OS=Homo sapiens GN=ATP5B PE=3 SV=1	sequence sub-set protein:PDH_689	16	2733.240709074815		208
PAG_57	2120.8848802264274	tr|H0YH81|H0YH81_HUMAN	true	tr|H0YH81|H0YH81_HUMAN ATP synthase subunit beta (Fragment) OS=Homo sapiens GN=ATP5B PE=3 SV=1	sequence sub-set protein:PDH_689	24	3933.223689704806		208
PAG_57	2120.8848802264274	tr|F8VPV9|F8VPV9_HUMAN	true	tr|F8VPV9|F8VPV9_HUMAN ATP synthase subunit beta OS=Homo sapiens GN=ATP5B PE=3 SV=1	sequence sub-set protein:PDH_689	27	4136.37492522233		208
PAG_58	2106.0697407272814	sw|Q08211|DHX9_HUMAN	true	sw|Q08211|DHX9_HUMAN ATP-dependent RNA helicase A OS=Homo sapiens GN=DHX9 PE=1 SV=4	anchor protein	36	3783.4416501227597	LAQFEPSQR; DFVNYLVR; VQSDGQIVLVDDWIK; LSMSQLNEK; AAMEALVVEVTKQPAIISQLDPVNER; KFESEILEAISQNSVVIIR; AAECNIVVTQPR; LAAQSCALSLVR; YPSPFFVFGEK; GISHVIVDEIHER; SSVNCPFSSQDMK; RISAVSVAER; AAMEALVVEVTK; VRPGFCFHLCSR; KMTPSYEIR; NELMYQLEQDHDLQAILQER; GMTLVTPLQLLLFASK; TTQVPQFILDDFIQNDR; ELDALDANDELTPLGR; QLYHLGVVEAYSGLTK; LQISHEAAACITGLR; FSDHVALLSVFQAWDDAR; TPLHEIALSIK; NFLYAWCGK; QPAIISQLDPVNER; DVVQAYP…	206	VAFERGEEPGK; KVFDPVPVGVTK; AENNSEVGASGYGVPGPTWDR; MTPSYEIR; GANLKDYYSR; LGGIGQFLAK
PAG_58	2106.0697407272814	sw|Q08211-2|DHX9_HUMAN	true	sw|Q08211-2|DHX9_HUMAN Isoform 2 of ATP-dependent RNA helicase A OS=Homo sapiens GN=DHX9	sequence sub-set protein:PDH_682	8	814.957065303378		206
PAG_59	2104.4122110521703	sw|Q92598|HS105_HUMAN	true	sw|Q92598|HS105_HUMAN Heat shock protein 105 kDa OS=Homo sapiens GN=HSPH1 PE=1 SV=1	anchor protein	34	4028.7139231738424	VEDVSAVEIVGGATR; IEVPLYSLLEQTHLK; AGGIETIANEFSDR; LMNDMTAVALNYGIYK; AFNDPFIQK; DLLNMYIETEGK; LVEHFCAEFK; NQQITHANNTVSNFKR; ENLSYDLVPLK; QDLPSLDEKPR; GPFELEAFYSDPQGVPYPEAK; SQFEELCAELLQK; YNHIDESEMK; CTPSVISFGSK; SVLDAAQIVGLNCLR; VNTHGIFTISTASMVEK; DKLCGPYEK; SLDQDPVVR; FVVQNVSAQK; FICEQDHQNFLR; VLGTAFDPFLGGK; EKENLSYDLVPLK; NAVEEYVYEFR; IKELNNTCEPVVTQPKPK; QAYVDKLEELMK; MFEELGQR; NQQITHANNTVSNFK;…	234
PAG_59	2104.4122110521703	tr|Q5TBM3|Q5TBM3_HUMAN	true	tr|Q5TBM3|Q5TBM3_HUMAN Heat shock protein 105 kDa (Fragment) OS=Homo sapiens GN=HSPH1 PE=4 SV=1	sequence sub-set protein:PDH_790	4	350.02883757328465		234
PAG_59	2104.4122110521703	tr|R4GN69|R4GN69_HUMAN	true	tr|R4GN69|R4GN69_HUMAN Heat shock protein 105 kDa OS=Homo sapiens GN=HSPH1 PE=4 SV=1	sequence sub-set protein:PDH_790	7	642.6311299075264		234
PAG_59	2104.4122110521703	tr|B4DY72|B4DY72_HUMAN	true	tr|B4DY72|B4DY72_HUMAN Heat shock protein 105 kDa OS=Homo sapiens GN=HSPH1 PE=2 SV=1	sequence sub-set protein:PDH_790	22	2695.4812448131456		234
PAG_59	2104.4122110521703	tr|B4DYH1|B4DYH1_HUMAN	true	tr|B4DYH1|B4DYH1_HUMAN Heat shock 105kDa/110kDa protein 1, isoform CRA_b OS=Homo sapiens GN=HSPH1 PE=2 SV=1	sequence sub-set protein:PDH_790	32	3871.044807302503		234
PAG_59	2104.4122110521703	sw|Q92598-3|HS105_HUMAN	true	sw|Q92598-3|HS105_HUMAN Isoform 3 of Heat shock protein 105 kDa OS=Homo sapiens GN=HSPH1	sequence sub-set protein:PDH_790	33	3963.260260326756		234
PAG_59	2104.4122110521703	sw|Q92598-2|HS105_HUMAN	true	sw|Q92598-2|HS105_HUMAN Isoform Beta of Heat shock protein 105 kDa OS=Homo sapiens GN=HSPH1	sequence same-set protein:PDH_790	34	4028.7139231738424		234
PAG_60	2094.899169828546	sw|P07355|ANXA2_HUMAN	true	sw|P07355|ANXA2_HUMAN Annexin A2 OS=Homo sapiens GN=ANXA2 PE=1 SV=2	anchor protein	29	5225.969055438087	LSLEGDHSTPPSAYGSVK; EMYKTDLEK; DLYDAGVKR; DALNIETAIK; RAEDGSVIDYELIDQDARDLYDAGVKR; SLYYYIQQDTK; TKGVDEVTIVNILTNR; SNAQRQDIAFAYQR; TDLEKDIISDTSGDFRK; SYSPYDMLESIR; TNQELQEINR; TDLEKDIISDTSGDFR; AYTNFDAER; AEDGSVIDYELIDQDAR; DIISDTSGDFRK; DIISDTSGDFR; GLGTDEDSLIEIICSR; RAEDGSVIDYELIDQDAR; EMYKTDLEKDIISDTSGDFRK; TPAQYDASELKASMK; SEVDMLKIR; WISIMTER; TPAQYDASELK; QDIAFAYQR; GVDEVTIVNILTNR; SALSGHLETV…	371
PAG_60	2094.899169828546	tr|H0YLE2|H0YLE2_HUMAN	true	tr|H0YLE2|H0YLE2_HUMAN Annexin A2 (Fragment) OS=Homo sapiens GN=ANXA2 PE=4 SV=1	sequence sub-set protein:PDH_1273	3	466.02072202161645		371
PAG_60	2094.899169828546	tr|H0YKN4|H0YKN4_HUMAN	true	tr|H0YKN4|H0YKN4_HUMAN Annexin A2 OS=Homo sapiens GN=ANXA2 PE=4 SV=1	sequence sub-set protein:PDH_1273	4	628.917692221638		371
PAG_60	2094.899169828546	tr|H0YNB8|H0YNB8_HUMAN	true	tr|H0YNB8|H0YNB8_HUMAN Annexin A2 (Fragment) OS=Homo sapiens GN=ANXA2 PE=4 SV=1	sequence sub-set protein:PDH_1273	4	628.917692221638		371
PAG_60	2094.899169828546	tr|H0YMD9|H0YMD9_HUMAN	true	tr|H0YMD9|H0YMD9_HUMAN Annexin A2 (Fragment) OS=Homo sapiens GN=ANXA2 PE=4 SV=1	sequence sub-set protein:PDH_1273	6	1256.093646273123		371
PAG_60	2094.899169828546	tr|H0YN52|H0YN52_HUMAN	true	tr|H0YN52|H0YN52_HUMAN Annexin (Fragment) OS=Homo sapiens GN=ANXA2 PE=3 SV=1	sequence sub-set protein:PDH_1273	8	1376.33880974787		371
PAG_60	2094.899169828546	tr|H0YKV8|H0YKV8_HUMAN	true	tr|H0YKV8|H0YKV8_HUMAN Annexin A2 (Fragment) OS=Homo sapiens GN=ANXA2 PE=4 SV=1	sequence sub-set protein:PDH_1273	8	1384.8061951419604		371
PAG_60	2094.899169828546	tr|H0YKL9|H0YKL9_HUMAN	true	tr|H0YKL9|H0YKL9_HUMAN Annexin (Fragment) OS=Homo sapiens GN=ANXA2 PE=3 SV=1	sequence sub-set protein:PDH_1273	9	1557.8045763762204		371
PAG_60	2094.899169828546	tr|H0YMW4|H0YMW4_HUMAN	true	tr|H0YMW4|H0YMW4_HUMAN Annexin (Fragment) OS=Homo sapiens GN=ANXA2 PE=3 SV=1	sequence sub-set protein:PDH_1273	10	1742.0893236521317		371
PAG_60	2094.899169828546	tr|H0YNA0|H0YNA0_HUMAN	true	tr|H0YNA0|H0YNA0_HUMAN Annexin (Fragment) OS=Homo sapiens GN=ANXA2 PE=3 SV=1	sequence sub-set protein:PDH_1273	10	1940.4981219698236		371
PAG_60	2094.899169828546	tr|H0YKZ7|H0YKZ7_HUMAN	true	tr|H0YKZ7|H0YKZ7_HUMAN Annexin (Fragment) OS=Homo sapiens GN=ANXA2 PE=3 SV=1	sequence sub-set protein:PDH_1273	11	1836.5948650861844		371
PAG_60	2094.899169828546	tr|H0YKX9|H0YKX9_HUMAN	true	tr|H0YKX9|H0YKX9_HUMAN Annexin (Fragment) OS=Homo sapiens GN=ANXA2 PE=3 SV=1	sequence sub-set protein:PDH_1273	11	1836.5948650861844		371
PAG_60	2094.899169828546	tr|H0YLV6|H0YLV6_HUMAN	true	tr|H0YLV6|H0YLV6_HUMAN Annexin OS=Homo sapiens GN=ANXA2 PE=3 SV=1	sequence sub-set protein:PDH_1273	11	1836.5948650861844		371
PAG_60	2094.899169828546	tr|H0YMT9|H0YMT9_HUMAN	true	tr|H0YMT9|H0YMT9_HUMAN Annexin (Fragment) OS=Homo sapiens GN=ANXA2 PE=3 SV=1	sequence sub-set protein:PDH_1273	11	1836.5948650861844		371
PAG_60	2094.899169828546	tr|H0YMM1|H0YMM1_HUMAN	true	tr|H0YMM1|H0YMM1_HUMAN Annexin (Fragment) OS=Homo sapiens GN=ANXA2 PE=3 SV=1	sequence sub-set protein:PDH_1273	13	2221.423528055776		371
PAG_60	2094.899169828546	tr|H0YL33|H0YL33_HUMAN	true	tr|H0YL33|H0YL33_HUMAN Annexin (Fragment) OS=Homo sapiens GN=ANXA2 PE=3 SV=1	sequence sub-set protein:PDH_1273	15	2944.3294630297896		371
PAG_60	2094.899169828546	tr|H0YN28|H0YN28_HUMAN	true	tr|H0YN28|H0YN28_HUMAN Annexin (Fragment) OS=Homo sapiens GN=ANXA2 PE=3 SV=1	sequence sub-set protein:PDH_1273	15	2944.3294630297896		371
PAG_60	2094.899169828546	tr|H0YNP5|H0YNP5_HUMAN	true	tr|H0YNP5|H0YNP5_HUMAN Annexin (Fragment) OS=Homo sapiens GN=ANXA2 PE=3 SV=1	sequence sub-set protein:PDH_1273	16	2689.4114845619542		371
PAG_60	2094.899169828546	tr|H0YKS4|H0YKS4_HUMAN	true	tr|H0YKS4|H0YKS4_HUMAN Annexin (Fragment) OS=Homo sapiens GN=ANXA2 PE=3 SV=1	sequence sub-set protein:PDH_1273	19	3212.9336748340543		371
PAG_60	2094.899169828546	tr|H0YM50|H0YM50_HUMAN	true	tr|H0YM50|H0YM50_HUMAN Annexin (Fragment) OS=Homo sapiens GN=ANXA2 PE=3 SV=1	sequence sub-set protein:PDH_1273	20	3524.830681842852		371
PAG_60	2094.899169828546	sw|A6NMY6|AXA2L_HUMAN	true	sw|A6NMY6|AXA2L_HUMAN Putative annexin A2-like protein OS=Homo sapiens GN=ANXA2P2 PE=5 SV=2	sequence sub-set protein:PDH_1273	21	3722.024463013438		371
PAG_60	2094.899169828546	tr|H0YMD0|H0YMD0_HUMAN	true	tr|H0YMD0|H0YMD0_HUMAN Annexin (Fragment) OS=Homo sapiens GN=ANXA2 PE=3 SV=1	sequence sub-set protein:PDH_1273	24	4074.2176797039165		371
PAG_60	2094.899169828546	tr|H0YMU9|H0YMU9_HUMAN	true	tr|H0YMU9|H0YMU9_HUMAN Annexin OS=Homo sapiens GN=ANXA2 PE=3 SV=1	sequence sub-set protein:PDH_1273	24	4074.2176797039165		371
PAG_60	2094.899169828546	tr|H0YN42|H0YN42_HUMAN	true	tr|H0YN42|H0YN42_HUMAN Annexin (Fragment) OS=Homo sapiens GN=ANXA2 PE=3 SV=1	sequence sub-set protein:PDH_1273	26	4780.924328115977		371
PAG_60	2094.899169828546	sw|P07355-2|ANXA2_HUMAN	true	sw|P07355-2|ANXA2_HUMAN Isoform 2 of Annexin A2 OS=Homo sapiens GN=ANXA2	sequence same-set protein:PDH_1273	29	5225.969055438087		371
PAG_61	2056.3140706131344	tr|B4DEM7|B4DEM7_HUMAN	true	tr|B4DEM7|B4DEM7_HUMAN T-complex protein 1 subunit theta OS=Homo sapiens GN=CCT8 PE=2 SV=1	anchor protein	32	4540.886675553808	VADMALHYANK; QITSYGETCPGLEQYAIK; VADMALHYANKYNIMLVR; TAYGPNGMNK; TAEELMNFSK; IGLSVSEVIEGYEIACR; LVPGGGATEIELAK; AHEILPNLVCCSAK; HFSGLEEAVYR; FAEAFEAIPR; IAVYSCPFDGMITETK; DIDEVSSLLR; ELEVQHPAAK; GSTDNLMDDIER; GEENLMDAQVK; ETEGDVTSVK; AVDDGVNTFK; KAHEILPNLVCCSAK; ETEGDVTSVKDAK; ILGSGISSSSVLHGMVFK; HEKEDGAISTIVLR; ALAENSGVKANEVISK; NLRDIDEVSSLLR; AIADTGANVVVTGGK; NIQACKELAQTTR; EDGAISTIVLR; QYGNEVF…	124
PAG_61	2056.3140706131344	tr|H7C2U0|H7C2U0_HUMAN	true	tr|H7C2U0|H7C2U0_HUMAN T-complex protein 1 subunit theta (Fragment) OS=Homo sapiens GN=CCT8 PE=4 SV=1	sequence sub-set protein:PDH_422	3	498.27109090063146		124
PAG_61	2056.3140706131344	tr|H7C4C8|H7C4C8_HUMAN	true	tr|H7C4C8|H7C4C8_HUMAN T-complex protein 1 subunit theta (Fragment) OS=Homo sapiens GN=CCT8 PE=3 SV=1	sequence sub-set protein:PDH_422	17	2297.1610876241657		124
PAG_61	2056.3140706131344	tr|B4DQH4|B4DQH4_HUMAN	true	tr|B4DQH4|B4DQH4_HUMAN T-complex protein 1 subunit theta OS=Homo sapiens GN=CCT8 PE=2 SV=1	sequence sub-set protein:PDH_422	27	3918.2018509142836		124
PAG_61	2056.3140706131344	sw|P50990|TCPQ_HUMAN	true	sw|P50990|TCPQ_HUMAN T-complex protein 1 subunit theta OS=Homo sapiens GN=CCT8 PE=1 SV=4	sequence same-set protein:PDH_422	32	4540.886675553808		124
PAG_62	1991.3034349910388	sw|Q86UP2|KTN1_HUMAN	true	sw|Q86UP2|KTN1_HUMAN Kinectin OS=Homo sapiens GN=KTN1 PE=1 SV=1	anchor protein	39	3453.102857105783	AKECMAGTSGSEEVK; WLQDLQEENESLK; LLAAVKEDAAATK; EQMEAEIAHLK; TAEHEAAQQDLQSK; AQQSLELIQSK; VQELQNLLK; ECMAGTSGSEEVK; QPTPPSEAAASK; AQIQQFHSQIAAQTSASVLAEELHK; VNKEESLQMQVQDILEQNEALK; KLDDSYSEAVR; SVEELLEAELLK; VSVPSNLSYGEWLHGFEK; ALKEEIGNVQLEK; EKEISGLWNELDSLKDAVEHQR; QNDQVSFASLVEELK; QMQSSFTSSEQELER; LLEEQLQHEISNK; QTEDSLASER; FKDFLLSLK; IHVSYQETQQMQMK; AHVQEVAQHNLK; TQLLQDVQDENK; SVLAETEGILQK; QKP…	1781	QNEELNLLK
PAG_62	1991.3034349910388	tr|H0YJP2|H0YJP2_HUMAN	true	tr|H0YJP2|H0YJP2_HUMAN Kinectin (Fragment) OS=Homo sapiens GN=KTN1 PE=4 SV=1	sequence sub-set protein:PDH_5643	1	103.82986987162855		1781
PAG_62	1991.3034349910388	tr|H0YJV5|H0YJV5_HUMAN	true	tr|H0YJV5|H0YJV5_HUMAN Kinectin (Fragment) OS=Homo sapiens GN=KTN1 PE=4 SV=1	sequence sub-set protein:PDH_5643	2	65.83874438245923		1781
PAG_62	1991.3034349910388	tr|H0YJZ8|H0YJZ8_HUMAN	true	tr|H0YJZ8|H0YJZ8_HUMAN Kinectin (Fragment) OS=Homo sapiens GN=KTN1 PE=4 SV=1	sequence sub-set protein:PDH_5643	4	429.01361588686984		1781
PAG_62	1991.3034349910388	tr|G3V5G2|G3V5G2_HUMAN	true	tr|G3V5G2|G3V5G2_HUMAN Kinectin (Fragment) OS=Homo sapiens GN=KTN1 PE=4 SV=1	sequence sub-set protein:PDH_5643	5	446.4342719146881		1781
PAG_62	1991.3034349910388	tr|G3V5P0|G3V5P0_HUMAN	true	tr|G3V5P0|G3V5P0_HUMAN Kinectin (Fragment) OS=Homo sapiens GN=KTN1 PE=4 SV=1	sequence sub-set protein:PDH_5643	7	919.1582937271295		1781
PAG_62	1991.3034349910388	tr|B7Z6P3|B7Z6P3_HUMAN	true	tr|B7Z6P3|B7Z6P3_HUMAN Kinectin OS=Homo sapiens GN=KTN1 PE=2 SV=1	sequence sub-set protein:PDH_5643	9	1034.252395037575		1781
PAG_62	1991.3034349910388	tr|G3V4Y7|G3V4Y7_HUMAN	true	tr|G3V4Y7|G3V4Y7_HUMAN Kinectin OS=Homo sapiens GN=KTN1 PE=4 SV=1	sequence sub-set protein:PDH_5643	17	1762.1506717481793		1781
PAG_62	1991.3034349910388	sw|Q86UP2-3|KTN1_HUMAN	true	sw|Q86UP2-3|KTN1_HUMAN Isoform 3 of Kinectin OS=Homo sapiens GN=KTN1	sequence sub-set protein:PDH_5643	35	3179.5035111596667		1781
PAG_62	1991.3034349910388	sw|Q86UP2-2|KTN1_HUMAN	true	sw|Q86UP2-2|KTN1_HUMAN Isoform 2 of Kinectin OS=Homo sapiens GN=KTN1	sequence sub-set protein:PDH_5643	36	3277.277243166495		1781
PAG_63	1976.9359294744697	sw|Q14697|GANAB_HUMAN	true	sw|Q14697|GANAB_HUMAN Neutral alpha-glucosidase AB OS=Homo sapiens GN=GANAB PE=1 SV=3	anchor protein	36	4028.60526038812	ALLDSLQLGPDSLTVHLIHEVTK; TRDGSDYEGWCWPGSAGYPDFTNPTMR; AEKDEPGAWEETFK; KPGINVASDWSIHLR; QYASLTGTQALPPLFSLGYHQSR; TCEESSFCK; VLLVLELQGLQK; VPDVLVADPPIAR; LKVTEGGEPYR; DAQHYGGWEHR; MMDYLQGSGETPQTDVR; HHGPQTLYLPVTLSSIPVFQR; REPWLLPSQHNDIIR; NPEPELLVR; SIRPGLSPYR; LVAIVDPHIK; FGAVWTGDNTAEWDHLK; DPAEGDGAQPEETPR; VVIIGAGKPAAVVLQTK; YFTWDPSR; EPWLLPSQHNDIIR; TCEESSFCKR; KLVAIVDPHIK; SGGMERPFVLAR; VSQGSKD…	546
PAG_63	1976.9359294744697	sw|Q14697-3|GANAB_HUMAN	true	sw|Q14697-3|GANAB_HUMAN Isoform 3 of Neutral alpha-glucosidase AB OS=Homo sapiens GN=GANAB	sequence sub-set protein:PDH_1897	1	45.4843846100857		546
PAG_63	1976.9359294744697	tr|F5H6X6|F5H6X6_HUMAN	true	tr|F5H6X6|F5H6X6_HUMAN Neutral alpha-glucosidase AB OS=Homo sapiens GN=GANAB PE=4 SV=1	sequence sub-set protein:PDH_1897	31	3841.03347535486		546
PAG_64	1976.473217886058	sw|P05783|K1C18_HUMAN	true	sw|P05783|K1C18_HUMAN Keratin, type I cytoskeletal 18 OS=Homo sapiens GN=KRT18 PE=1 SV=2	anchor protein	27	4128.62349726702	AQYDELARK; IVLQIDNAR; YALQMEQLNGILLHLESELAQTR; PVSSAASVYAGAGGSGSR; AQIFANTVDNAR; RLLEDGEDFNLGDALDSSNSMQTIQK; LQLETEIEALKEELLFMK; VKLEAEIATYR; NHEEEVKGLQAQIASSGLTVEVDAPK; LLEDGEDFNLGDALDSSNSMQTIQK; KVIDDTNITR; QAQEYEALLNIK; GGMGSGGLATGIAGGLAGMGGIQNEK; TVQSLEIDLDSMR; SLGSVQAPSYGARPVSSAASVYAGAGGSGSR; GGMGSGGLATGIAGGLAGMGGIQNEKETMQSLNDR; QSVENDIHGLRK; LQLETEIEALKEELLFMKK; GLQAQIASSGLTVEVDAPK; SLGSVQA…	42
PAG_64	1976.473217886058	sw|Q92764|KRT35_HUMAN	true	sw|Q92764|KRT35_HUMAN Keratin, type I cuticular Ha5 OS=Homo sapiens GN=KRT35 PE=2 SV=5	sequence sub-set protein:PDH_160	1	107.19355827151176		42
PAG_64	1976.473217886058	tr|C4AM86|C4AM86_HUMAN	true	tr|C4AM86|C4AM86_HUMAN Keratin, type I cuticular Ha5 OS=Homo sapiens GN=KRT35 PE=3 SV=1	sequence sub-set protein:PDH_160	1	107.19355827151176		42
PAG_64	1976.473217886058	tr|F8VZY9|F8VZY9_HUMAN	true	tr|F8VZY9|F8VZY9_HUMAN Keratin, type I cytoskeletal 18 OS=Homo sapiens GN=KRT18 PE=3 SV=1	sequence sub-set protein:PDH_160	24	3444.797888532383		42
PAG_65	1961.7007877616368	sw|P04406|G3P_HUMAN	true	sw|P04406|G3P_HUMAN Glyceraldehyde-3-phosphate dehydrogenase OS=Homo sapiens GN=GAPDH PE=1 SV=3	anchor protein	26	5783.721018845821	VKVGVNGFGR; IISNASCTTNCLAPLAK; YDDIKKVVK; LEKPAKYDDIK; LVINGNPITIFQER; IKWGDAGAEYVVESTGVFTTMEK; LEKPAKYDDIKK; TVDGPSGKLWR; RVIISAPSADAPMFVMGVNHEK; VVDLMAHMASK; DGRGALQNIIPASTGAAK; AENGKLVINGNPITIFQER; GALQNIIPASTGAAK; RVIISAPSADAPMFVMGVNHEKYDNSLK; WGDAGAEYVVESTGVFTTMEK; AENGKLVINGNPITIFQERDPSK; LTGMAFRVPTANVSVVDLTCR; VIPELNGKLTGMAFR; VPTANVSVVDLTCR; AVGKVIPELNGK; VVDLMAHMASKE; LISWYDNEFGYSNR; VIH…	11
PAG_65	1961.7007877616368	tr|E7EUT5|E7EUT5_HUMAN	true	tr|E7EUT5|E7EUT5_HUMAN Glyceraldehyde-3-phosphate dehydrogenase OS=Homo sapiens GN=GAPDH PE=3 SV=1	sequence sub-set protein:PDH_37	21	5056.0189912122205		11
PAG_65	1961.7007877616368	sw|P04406-2|G3P_HUMAN	true	sw|P04406-2|G3P_HUMAN Isoform 2 of Glyceraldehyde-3-phosphate dehydrogenase OS=Homo sapiens GN=GAPDH	sequence sub-set protein:PDH_37	25	5743.714567523304		11
PAG_66	1958.7987798721645	sw|P03265|DNB2_ADE05	true	sw|P03265|DNB2_ADE05 Early E2A DNA-binding protein OS=Human adenovirus C serotype 5 GN=DBP PE=1 SV=1	anchor protein	26	3849.5942035732523	EHVIEMDVTSENGQR; TPSPRPSTSAADLAIAPK; RLNEDDPVAR; CCVHDAACPANQFSGK; LTPFALSNAEDLDADLISDK; CLHGSIMINK; ALMDKYHVDNDLK; EDVALQMVGFSNPPVLIK; NVSLPVAHSDAR; SLWSENFTELPR; TWLNEEHR; LNEDDPVAR; CAEIEGELK; SCGMFFSEGAK; NVVQISNTDAR; CECNSKPGHAPFLGR; ISAPDLLNALVMVR; AFMQALYPNAQTGHGHLLMPLR; PSTSAADLAIAPK; LLPDQVEALAAVCK; AQGGGPNCDFK	90	NVSLPVAHSDARQNPFDF; FLQAYLQSFAEVTYK; NVVQISNTDARCCVHDAACPANQFSGK; SVLASVHHPALIVFQCCNPVYR; HHEPTGCALWLHR
PAG_67	1953.2403879437163	sw|P11413-2|G6PD_HUMAN	true	sw|P11413-2|G6PD_HUMAN Isoform Long of Glucose-6-phosphate 1-dehydrogenase OS=Homo sapiens GN=G6PD	anchor protein	36	3791.3906614484613	KIYPTIWWLFR; IIVEKPFGR; DVMQNHLLQMLCLVAMEKPASTNSDDVRDEK; KPGMFFNPEESELDLTYGNRYK; DGLLPENTFIVGYAR; KPGMFFNPEESELDLTYGNR; ATPEEKLKLEDFFAR; CISEVQANNVVLGQYVGNPDGEGEATK; DNIACVILTFKEPFGTEGR; LSNHISSLFR; LILDVFCGSQMHFVR; NSYVAGQYDDAASYQR; IDHYLGKEMVQNLMVLR; VGFQYEGTYK; VQPNEAVYTK; DVMQNHLLQMLCLVAMEKPASTNSDDVR; RVGFQYEGTYK; NVKLPDAYER; LNSHMNALHLGSQANR; GSTTATFAAVVLYVENER; IFTPLLHQIELEK; IYPTIWWLFR; GG…	344
PAG_67	1953.2403879437163	tr|E9PD92|E9PD92_HUMAN	true	tr|E9PD92|E9PD92_HUMAN Glucose-6-phosphate 1-dehydrogenase (Fragment) OS=Homo sapiens GN=G6PD PE=3 SV=1	sequence sub-set protein:PDH_1176	17	1813.4635217030302		344
PAG_67	1953.2403879437163	sw|P11413|G6PD_HUMAN	true	sw|P11413|G6PD_HUMAN Glucose-6-phosphate 1-dehydrogenase OS=Homo sapiens GN=G6PD PE=1 SV=4	sequence same-set protein:PDH_1176	36	3791.3906614484613		344
PAG_67	1953.2403879437163	sw|P11413-3|G6PD_HUMAN	true	sw|P11413-3|G6PD_HUMAN Isoform 3 of Glucose-6-phosphate 1-dehydrogenase OS=Homo sapiens GN=G6PD	sequence same-set protein:PDH_1176	36	3791.3906614484613		344
PAG_68	1907.633082343782	sw|Q02790|FKBP4_HUMAN	true	sw|Q02790|FKBP4_HUMAN Peptidyl-prolyl cis-trans isomerase FKBP4 OS=Homo sapiens GN=FKBP4 PE=1 SV=3	anchor protein	34	3651.9428338301805	VLQLYPNNK; AKESWEMNSEEKLEQSTIVK; TQLAVCQQR; YKQALLQYK; ALELDSNNEKGLFR; VGEVCHITCKPEYAYGSAGSPPK; VFVHYTGWLLDGTK; FEIGEGENLDLPYGLER; LQAFSAAIESCNK; LYANMFER; KIVSWLEYESSFSNEEAQK; ATESGAQSAPLPMEGVDISPK; TAEEMKATESGAQSAPLPMEGVDISPK; IVSWLEYESSFSNEEAQK; AEASSGDHPTDTEMKEEQK; DKFSFDLGKGEVIK; KLYANMFER; GEDLTEEEDGGIIR; EGTGTEMPMIGDR; GEAHLAVNDFELAR; GEGYAKPNEGAIVEVALEGYYK; DKFSFDLGK; RGEAHLAVNDFELAR; ALE…	792	MEKGEHSIVYLKPSYAFGSVGKEK; AEASSGDHPTDTEMK; MEKGEHSIVYLKPSYAFGSVGK; SNTAGSQSQVETEA; ESWEMNSEEK; GEGYAKPNEGAIVEVALEGYYKDK; LASHLNLAMCHLK
PAG_68	1907.633082343782	tr|F5H120|F5H120_HUMAN	true	tr|F5H120|F5H120_HUMAN Peptidyl-prolyl cis-trans isomerase FKBP4, N-terminally processed OS=Homo sapiens GN=FKBP4 PE=4 SV=1	sequence sub-set protein:PDH_2695	2	419.4236086607873		792
PAG_68	1907.633082343782	tr|H0YFG2|H0YFG2_HUMAN	true	tr|H0YFG2|H0YFG2_HUMAN Peptidyl-prolyl cis-trans isomerase FKBP4, N-terminally processed (Fragment) OS=Homo sapiens GN=FKBP4 PE=4 SV=1	sequence sub-set protein:PDH_2695	4	304.59732505003325		792
PAG_68	1907.633082343782	tr|F5H1U3|F5H1U3_HUMAN	true	tr|F5H1U3|F5H1U3_HUMAN Peptidyl-prolyl cis-trans isomerase (Fragment) OS=Homo sapiens GN=FKBP4 PE=4 SV=1	sequence sub-set protein:PDH_2695	5	575.7780463144042		792
PAG_69	1887.0500318748843	tr|F5H698|F5H698_HUMAN	true	tr|F5H698|F5H698_HUMAN Leucine--tRNA ligase, cytoplasmic OS=Homo sapiens GN=LARS PE=3 SV=1	anchor protein	35	3144.3111540731943	YFVTFPYPYMNGR; CCLFPFGLHCTGMPIK; QTGEGVGPQEYTLLK; VIASELGSMPELK; VIYVLPMLTIK; VFEVNASNLEK; STGNFLTLTQAIDK; FSEAEHWLDYFPPLAIQDLKR; VIASELGSMPELKK; ELAVEGMHR; VMPFVAMIK; CEFAVGYQR; NFEATLGWLQEHACSR; QEFEFWYPVDLR; TGFFEFQAAK; DLVPNHLSYYLYNHVAMWPEQSDKWPTAVR; LYTWVEWVK; ELMGEEILGASLSAPLTSYK; FDDPLLGPR; SFITTDVNPYYDSFVR; GFYEGIMLVDGFK; EKLDQLKQEFEFWYPVDLR; GTGVVTSVPSDSPDDIAALR; SLGLSDEEIVK; QGDNCDSIIR;…	582
PAG_69	1887.0500318748843	tr|B4DJ10|B4DJ10_HUMAN	true	tr|B4DJ10|B4DJ10_HUMAN Leucine--tRNA ligase, cytoplasmic OS=Homo sapiens GN=LARS PE=2 SV=1	sequence sub-set protein:PDH_2023	33	2968.4567021590137		582
PAG_69	1887.0500318748843	tr|B4DER1|B4DER1_HUMAN	true	tr|B4DER1|B4DER1_HUMAN Leucine--tRNA ligase, cytoplasmic OS=Homo sapiens GN=LARS PE=2 SV=1	sequence sub-set protein:PDH_2023	33	3017.7994688490344		582
PAG_69	1887.0500318748843	sw|Q9P2J5|SYLC_HUMAN	true	sw|Q9P2J5|SYLC_HUMAN Leucine--tRNA ligase, cytoplasmic OS=Homo sapiens GN=LARS PE=1 SV=2	sequence same-set protein:PDH_2023	35	3144.3111540731943		582
PAG_70	1878.7802360312173	sw|Q14980|NUMA1_HUMAN	true	sw|Q14980|NUMA1_HUMAN Nuclear mitotic apparatus protein 1 OS=Homo sapiens GN=NUMA1 PE=1 SV=2	anchor protein	40	3009.542940957151	AALMESQGQQQEER; ASMQPIQIAEGTGITTR; QSMAFSILNTPK; HQVEQLSSSLK; AVQAQGGESQQEAQR; KVEELQACVETAR; YVQELAAVR; KQQNQELQEQLR; VEFATLQEALAHALTEK; VLEGSELELAK; LGHELQQAGLK; LADSDQASKVQQQK; VEMLETERGQQEAK; DSAQTSVTQAQR; ERKELEEERAGR; AQELGHSQSALASAQR; LADDLSTLQEK; SLEAQVAHADQQLR; LQNALNEQR; LLQAETASNSAR; GEVLGDVLQLETLK; QEAATLAANNTQLQAR; DSALETLQGQLEEK; KLDVEEPDSANSSFYSTR; LEILQQQLQVANEAR; QQEQADSLER; ALQQ…	1062
PAG_70	1878.7802360312173	tr|F5GWK2|F5GWK2_HUMAN	true	tr|F5GWK2|F5GWK2_HUMAN Nuclear mitotic apparatus protein 1 (Fragment) OS=Homo sapiens GN=NUMA1 PE=4 SV=1	sequence sub-set protein:PDH_3526	1	86.84884573406492		1062
PAG_70	1878.7802360312173	tr|F8W6T3|F8W6T3_HUMAN	true	tr|F8W6T3|F8W6T3_HUMAN Nuclear mitotic apparatus protein 1 (Fragment) OS=Homo sapiens GN=NUMA1 PE=4 SV=1	sequence sub-set protein:PDH_3526	1	86.84884573406492		1062
PAG_70	1878.7802360312173	tr|F5H068|F5H068_HUMAN	true	tr|F5H068|F5H068_HUMAN Nuclear mitotic apparatus protein 1 (Fragment) OS=Homo sapiens GN=NUMA1 PE=4 SV=1	sequence sub-set protein:PDH_3526	1	86.84884573406492		1062
PAG_70	1878.7802360312173	tr|F5H073|F5H073_HUMAN	true	tr|F5H073|F5H073_HUMAN Nuclear mitotic apparatus protein 1 (Fragment) OS=Homo sapiens GN=NUMA1 PE=4 SV=1	sequence sub-set protein:PDH_3526	1	86.84884573406492		1062
PAG_70	1878.7802360312173	tr|F5H763|F5H763_HUMAN	true	tr|F5H763|F5H763_HUMAN Nuclear mitotic apparatus protein 1 (Fragment) OS=Homo sapiens GN=NUMA1 PE=4 SV=1	sequence sub-set protein:PDH_3526	2	97.76996630454373		1062
PAG_70	1878.7802360312173	tr|F5GZW1|F5GZW1_HUMAN	true	tr|F5GZW1|F5GZW1_HUMAN Nuclear mitotic apparatus protein 1 (Fragment) OS=Homo sapiens GN=NUMA1 PE=4 SV=1	sequence sub-set protein:PDH_3526	2	97.76996630454373		1062
PAG_70	1878.7802360312173	tr|F5H3L6|F5H3L6_HUMAN	true	tr|F5H3L6|F5H3L6_HUMAN Nuclear mitotic apparatus protein 1 (Fragment) OS=Homo sapiens GN=NUMA1 PE=4 SV=1	sequence sub-set protein:PDH_3526	2	97.76996630454373		1062
PAG_70	1878.7802360312173	tr|F5H2F3|F5H2F3_HUMAN	true	tr|F5H2F3|F5H2F3_HUMAN Nuclear mitotic apparatus protein 1 (Fragment) OS=Homo sapiens GN=NUMA1 PE=4 SV=1	sequence sub-set protein:PDH_3526	2	97.76996630454373		1062
PAG_70	1878.7802360312173	tr|F5H1L0|F5H1L0_HUMAN	true	tr|F5H1L0|F5H1L0_HUMAN Nuclear mitotic apparatus protein 1 (Fragment) OS=Homo sapiens GN=NUMA1 PE=4 SV=1	sequence sub-set protein:PDH_3526	2	97.76996630454373		1062
PAG_70	1878.7802360312173	tr|F5H0Z7|F5H0Z7_HUMAN	true	tr|F5H0Z7|F5H0Z7_HUMAN Nuclear mitotic apparatus protein 1 (Fragment) OS=Homo sapiens GN=NUMA1 PE=4 SV=1	sequence sub-set protein:PDH_3526	2	97.76996630454373		1062
PAG_70	1878.7802360312173	tr|K4DIE0|K4DIE0_HUMAN	true	tr|K4DIE0|K4DIE0_HUMAN Nuclear mitotic apparatus protein 1 (Fragment) OS=Homo sapiens GN=NUMA1 PE=4 SV=1	sequence sub-set protein:PDH_3526	10	787.6294674076685		1062
PAG_70	1878.7802360312173	tr|F5H6Y5|F5H6Y5_HUMAN	true	tr|F5H6Y5|F5H6Y5_HUMAN Nuclear mitotic apparatus protein 1 (Fragment) OS=Homo sapiens GN=NUMA1 PE=4 SV=1	sequence sub-set protein:PDH_3526	11	838.2428525519966		1062
PAG_70	1878.7802360312173	tr|F5H4J1|F5H4J1_HUMAN	true	tr|F5H4J1|F5H4J1_HUMAN Nuclear mitotic apparatus protein 1 (Fragment) OS=Homo sapiens GN=NUMA1 PE=4 SV=1	sequence sub-set protein:PDH_3526	14	928.2899020954821		1062
PAG_70	1878.7802360312173	tr|Q9BTE9|Q9BTE9_HUMAN	true	tr|Q9BTE9|Q9BTE9_HUMAN NUMA1 protein OS=Homo sapiens GN=NUMA1 PE=2 SV=1	sequence sub-set protein:PDH_3526	14	1239.9073496270985		1062
PAG_70	1878.7802360312173	tr|H0YFY6|H0YFY6_HUMAN	true	tr|H0YFY6|H0YFY6_HUMAN Nuclear mitotic apparatus protein 1 (Fragment) OS=Homo sapiens GN=NUMA1 PE=4 SV=1	sequence sub-set protein:PDH_3526	18	1473.9404397119456		1062
PAG_70	1878.7802360312173	sw|Q14980-4|NUMA1_HUMAN	true	sw|Q14980-4|NUMA1_HUMAN Isoform Numa-s of Nuclear mitotic apparatus protein 1 OS=Homo sapiens GN=NUMA1	sequence sub-set protein:PDH_3526	35	2574.3478753166905		1062
PAG_70	1878.7802360312173	sw|Q14980-3|NUMA1_HUMAN	true	sw|Q14980-3|NUMA1_HUMAN Isoform Numa-m of Nuclear mitotic apparatus protein 1 OS=Homo sapiens GN=NUMA1	sequence sub-set protein:PDH_3526	35	2574.3478753166905		1062
PAG_70	1878.7802360312173	sw|Q14980-2|NUMA1_HUMAN	true	sw|Q14980-2|NUMA1_HUMAN Isoform 2 of Nuclear mitotic apparatus protein 1 OS=Homo sapiens GN=NUMA1	sequence same-set protein:PDH_3526	40	3009.542940957151		1062
PAG_71	1869.555619509008	sw|Q92616|GCN1L_HUMAN	true	sw|Q92616|GCN1L_HUMAN Translational activator GCN1 OS=Homo sapiens GN=GCN1L1 PE=1 SV=6	anchor protein	40	3253.5242702410324	QAGAEALSQAVAR; YLLDSCAPLLR; LLTWVIGTGSPR; ALGTLVSHVTLR; FVHFIDAPSLALIMPIVQR; QLDDEEVSEFALDGLK; EGVLTGSPEQKEEAAK; AVMSNLSAHGVK; VDPLFTELLNGIR; SGAAQGLAEVMAGLGVEK; DLAPYLPSVTPGLK; LSVADSQAEAK; CMLDAALATLNTHGK; VLAFLSSVAGDALTR; VLPLEALVTDAGEVTEAGK; ALQAAIQQLAEAQPEATAK; ILPEIIPILEEGLR; LMEIYQEK; NAPNDASYDAVR; LTEVLTDSHVK; QSVVVLMGSLAK; AYSDQAIVNLLK; VISESPPDQWEAR; GIKEEVQLTSK; MAAQIIGNMYSLTDQK; AIITA…	416	LMDEAVLALR; FTPYVGPIIPCILK; VGKGEPGAAPLSAPAFSLVFPFLK; ALADENEFVR; LAHGLLEELK; NLLHSLQSSGIGSK; QGEEVFQSLSK; LTSADALRPSVVSITGPLIR; YSSDVQEMILSSATADRIPIAVSGVR; SIIQSAQQDSIKK; LDAGNQLALIEELHK; SIIQSAQQDSIK; CLQNPSSDIR
PAG_72	1869.303692162788	sw|Q16881|TRXR1_HUMAN	true	sw|Q16881|TRXR1_HUMAN Thioredoxin reductase 1, cytoplasmic OS=Homo sapiens GN=TXNRD1 PE=1 SV=3	anchor protein	25	3614.762500533996	FLIATGERPR; SYDYDLIIIGGGSGGLAAAK; MIEAVQNHIGSLNWGYR; KQLDSTIGIHPVCAEVFTTLSVTKR; WGLGGTCVNVGCIPK; LMHQAALLGQALQDSR; VEQIEAGTPGR; QFVPIKVEQIEAGTPGR; YLGIPGDKEYCISSDDLFSLPYCPGK; CDYENVPTTVFTPLEYGACGLSEEK; VMVLDFVTPTPLGTR; KLMHQAALLGQALQDSR; VEETVKHDWDR; FGEENIEVYHSYFWPLEWTIPSR; VVYENAYGQFIGPHR; QLDSTIGIHPVCAEVFTTLSVTKR; IGEHMEEHGIK; IPVTDEEQTNVPYIYAIGDILEDKVELTPVAIQAGR; KVMVLDFVTPTPLGTR; VVAQSTNSEEI…	331
PAG_72	1869.303692162788	tr|E9PRI8|E9PRI8_HUMAN	true	tr|E9PRI8|E9PRI8_HUMAN Thioredoxin reductase 1, cytoplasmic (Fragment) OS=Homo sapiens GN=TXNRD1 PE=4 SV=1	sequence sub-set protein:PDH_1121	1	45.29650214895058		331
PAG_72	1869.303692162788	tr|E9PQI3|E9PQI3_HUMAN	true	tr|E9PQI3|E9PQI3_HUMAN Thioredoxin reductase 1, cytoplasmic (Fragment) OS=Homo sapiens GN=TXNRD1 PE=4 SV=1	sequence sub-set protein:PDH_1121	3	529.7146835299975		331
PAG_72	1869.303692162788	tr|E9PLT3|E9PLT3_HUMAN	true	tr|E9PLT3|E9PLT3_HUMAN Thioredoxin reductase 1, cytoplasmic (Fragment) OS=Homo sapiens GN=TXNRD1 PE=4 SV=1	sequence sub-set protein:PDH_1121	4	746.1919019943821		331
PAG_72	1869.303692162788	tr|E9PKI4|E9PKI4_HUMAN	true	tr|E9PKI4|E9PKI4_HUMAN Thioredoxin reductase 1, cytoplasmic (Fragment) OS=Homo sapiens GN=TXNRD1 PE=4 SV=1	sequence sub-set protein:PDH_1121	4	746.1919019943821		331
PAG_72	1869.303692162788	tr|E9PIZ5|E9PIZ5_HUMAN	true	tr|E9PIZ5|E9PIZ5_HUMAN Thioredoxin reductase 1, cytoplasmic (Fragment) OS=Homo sapiens GN=TXNRD1 PE=4 SV=1	sequence sub-set protein:PDH_1121	6	1127.0988349577153		331
PAG_72	1869.303692162788	tr|E9PKD3|E9PKD3_HUMAN	true	tr|E9PKD3|E9PKD3_HUMAN Thioredoxin reductase 1, cytoplasmic (Fragment) OS=Homo sapiens GN=TXNRD1 PE=4 SV=1	sequence sub-set protein:PDH_1121	11	2153.989435311158		331
PAG_72	1869.303692162788	tr|F5H780|F5H780_HUMAN	true	tr|F5H780|F5H780_HUMAN Thioredoxin reductase 1, cytoplasmic OS=Homo sapiens GN=TXNRD1 PE=3 SV=1	sequence sub-set protein:PDH_1121	22	3085.047817003998		331
PAG_72	1869.303692162788	tr|E9PMY9|E9PMY9_HUMAN	true	tr|E9PMY9|E9PMY9_HUMAN Thioredoxin reductase 1, cytoplasmic OS=Homo sapiens GN=TXNRD1 PE=3 SV=1	sequence sub-set protein:PDH_1121	22	3085.047817003998		331
PAG_72	1869.303692162788	tr|E9PIR7|E9PIR7_HUMAN	true	tr|E9PIR7|E9PIR7_HUMAN Thioredoxin reductase 1, cytoplasmic OS=Homo sapiens GN=TXNRD1 PE=3 SV=1	sequence sub-set protein:PDH_1121	23	3553.895604425899		331
PAG_72	1869.303692162788	tr|E7ESI6|E7ESI6_HUMAN	true	tr|E7ESI6|E7ESI6_HUMAN Thioredoxin reductase 1, cytoplasmic OS=Homo sapiens GN=TXNRD1 PE=3 SV=2	sequence sub-set protein:PDH_1121	23	3553.895604425899		331
PAG_72	1869.303692162788	tr|E7EW10|E7EW10_HUMAN	true	tr|E7EW10|E7EW10_HUMAN Thioredoxin reductase 1, cytoplasmic OS=Homo sapiens GN=TXNRD1 PE=3 SV=1	sequence same-set protein:PDH_1121	25	3614.762500533996		331
PAG_72	1869.303692162788	tr|E2QRB9|E2QRB9_HUMAN	true	tr|E2QRB9|E2QRB9_HUMAN Thioredoxin reductase 1, cytoplasmic OS=Homo sapiens GN=TXNRD1 PE=3 SV=1	sequence same-set protein:PDH_1121	25	3614.762500533996		331
PAG_72	1869.303692162788	tr|B7Z2S5|B7Z2S5_HUMAN	true	tr|B7Z2S5|B7Z2S5_HUMAN Thioredoxin reductase 1, cytoplasmic OS=Homo sapiens GN=TXNRD1 PE=2 SV=1	sequence same-set protein:PDH_1121	25	3614.762500533996		331
PAG_72	1869.303692162788	tr|B7Z904|B7Z904_HUMAN	true	tr|B7Z904|B7Z904_HUMAN Thioredoxin reductase 1 OS=Homo sapiens GN=TXNRD1 PE=2 SV=1	sequence same-set protein:PDH_1121	25	3614.762500533996		331
PAG_72	1869.303692162788	sw|Q16881-6|TRXR1_HUMAN	true	sw|Q16881-6|TRXR1_HUMAN Isoform 6 of Thioredoxin reductase 1, cytoplasmic OS=Homo sapiens GN=TXNRD1	sequence same-set protein:PDH_1121	25	3614.762500533996		331
PAG_72	1869.303692162788	sw|Q16881-3|TRXR1_HUMAN	true	sw|Q16881-3|TRXR1_HUMAN Isoform 3 of Thioredoxin reductase 1, cytoplasmic OS=Homo sapiens GN=TXNRD1	sequence same-set protein:PDH_1121	25	3614.762500533996		331
PAG_72	1869.303692162788	sw|Q16881-2|TRXR1_HUMAN	true	sw|Q16881-2|TRXR1_HUMAN Isoform 2 of Thioredoxin reductase 1, cytoplasmic OS=Homo sapiens GN=TXNRD1	sequence same-set protein:PDH_1121	25	3614.762500533996		331
PAG_72	1869.303692162788	sw|Q16881-5|TRXR1_HUMAN	true	sw|Q16881-5|TRXR1_HUMAN Isoform 5 of Thioredoxin reductase 1, cytoplasmic OS=Homo sapiens GN=TXNRD1	sequence same-set protein:PDH_1121	25	3614.762500533996		331
PAG_72	1869.303692162788	sw|Q16881-4|TRXR1_HUMAN	true	sw|Q16881-4|TRXR1_HUMAN Isoform 4 of Thioredoxin reductase 1, cytoplasmic OS=Homo sapiens GN=TXNRD1	sequence same-set protein:PDH_1121	25	3614.762500533996		331
PAG_72	1869.303692162788	tr|E9PNQ6|E9PNQ6_HUMAN	true	tr|E9PNQ6|E9PNQ6_HUMAN Thioredoxin reductase 1, cytoplasmic OS=Homo sapiens GN=TXNRD1 PE=3 SV=1	sequence same-set protein:PDH_1121	25	3614.762500533996		331
PAG_72	1869.303692162788	tr|B2R5P6|B2R5P6_HUMAN	true	tr|B2R5P6|B2R5P6_HUMAN Thioredoxin reductase 1, cytoplasmic OS=Homo sapiens GN=TXNRD1 PE=2 SV=1	sequence same-set protein:PDH_1121	25	3614.762500533996		331
PAG_73	1866.9912223671377	sw|P13010|XRCC5_HUMAN	true	sw|P13010|XRCC5_HUMAN X-ray repair cross-complementing protein 5 OS=Homo sapiens GN=XRCC5 PE=1 SV=3	anchor protein	36	3628.2588353905894	IKTLFPLIEAK; FFMGNQVLK; TEQGGAHFSVSSLAEGSVTSVGSVNPAENFR; DQVTAQEIFQDNHEDGPTAK; ANPQVGVAFPHIK; HIEIFTDLSSR; YGSDIVPFSK; LTIGSNLSIR; HSIHWPCR; TDTLEDLFPTTK; GITEQQKEGLEIVK; YGSDIVPFSKVDEEQMK; YAPTEAQLNAVDALIDSMSLAK; SQLDIIIHSLKK; LFQCLLHR; IQPGSQQADFLDALIVSMDVIQHETIGK; EEASGSSVTAEEAKK; RHIEIFTDLSSR; KVITMFVQR; VITMFVQR; LGGHGPSFPLK; TLFPLIEAK; ALQEKVEIK; EEASGSSVTAEEAK; KYAPTEAQLNAVDALIDSMSLAK; HLM…	348	QYMFSSLK; KKDQVTAQEIFQDNHEDGPTAK; KTWTVVDAK; EPLPPIQQHIWNMLNPPAEVTTK; KDEKTDTLEDLFPTTK; SQLDIIIHSLK; RFFMGNQVLK; ETVYCLNDDDETEVLKEDIIQGFR; EDGSGDRGDGPFR; CFSVLGFCK
PAG_73	1866.9912223671377	tr|H7C0H9|H7C0H9_HUMAN	true	tr|H7C0H9|H7C0H9_HUMAN X-ray repair cross-complementing protein 5 (Fragment) OS=Homo sapiens GN=XRCC5 PE=4 SV=1	sequence sub-set protein:PDH_1190	2	94.97483855230847		348
PAG_73	1866.9912223671377	tr|C9JZ81|C9JZ81_HUMAN	true	tr|C9JZ81|C9JZ81_HUMAN X-ray repair cross-complementing protein 5 (Fragment) OS=Homo sapiens GN=XRCC5 PE=4 SV=1	sequence sub-set protein:PDH_1190	6	645.7215525297379		348
PAG_74	1850.988459741451	sw|Q6P2Q9|PRP8_HUMAN	true	sw|Q6P2Q9|PRP8_HUMAN Pre-mRNA-processing-splicing factor 8 OS=Homo sapiens GN=PRPF8 PE=1 SV=2	anchor protein	41	2681.3011541089763	YIQPWESEFIDSQR; FTLWWSPTINR; TAEEVAALIR; LTLEDLEDSWDR; LLENMPMPWEQIR; FSPIPFPPLSYK; EQSQLTATQTR; QNPFWWTHQR; GTYFPTWEGLFWEK; ANPALYVLR; EAVVNTQELLDLLVK; AAVMHDILDMMPEGIK; GYLPSHYER; TILQHLSEAWR; DNPNLLFNMCGFECR; LIVDHNIADYMTAK; DGVWNLQNEVTK; IMADNPSWDGEK; AQIAGYLYGVSPPDNPQVK; NNVVINYK; AISAANLHLR; WGDYDSHDIER; LWNLNNYR; VPGLPTPIENMILR; TDFKQYQVLK; TEDPDLPAFYFDPLINPISHR; DINLQDEDWNEFNDINK	1026	TSYEEFTHK; LTPSGYEWGR; QTDVGITHFR; FICISDLR; TISSYTAFSR; NNVNVASLTQSEIR; YLTEHPDPNNENIVGYNNKK; TNHIYVSSDDIK; TVNKHGDEIITSTTSNYETQTFSSK; ASEMAGPPQMPNDFLSFQDIATEAAHPIR; QQIAEIEKQTKEQSQLTATQTR; QTKEQSQLTATQTR; IIHTSVWAGQK; QILMASGSTTFTK
PAG_74	1850.988459741451	tr|I3L1T8|I3L1T8_HUMAN	true	tr|I3L1T8|I3L1T8_HUMAN Pre-mRNA-processing-splicing factor 8 (Fragment) OS=Homo sapiens GN=PRPF8 PE=4 SV=1	sequence sub-set protein:PDH_3430	1	22.107883946950956		1026
PAG_74	1850.988459741451	tr|I3L3Z8|I3L3Z8_HUMAN	true	tr|I3L3Z8|I3L3Z8_HUMAN Pre-mRNA-processing-splicing factor 8 (Fragment) OS=Homo sapiens GN=PRPF8 PE=4 SV=1	sequence sub-set protein:PDH_3430	6	503.12843723733386		1026
PAG_74	1850.988459741451	tr|I3L0J9|I3L0J9_HUMAN	true	tr|I3L0J9|I3L0J9_HUMAN Pre-mRNA-processing-splicing factor 8 (Fragment) OS=Homo sapiens GN=PRPF8 PE=4 SV=1	sequence sub-set protein:PDH_3430	8	486.7691214420596		1026
PAG_75	1846.1089708591176	sw|P33993|MCM7_HUMAN	true	sw|P33993|MCM7_HUMAN DNA replication licensing factor MCM7 OS=Homo sapiens GN=MCM7 PE=1 SV=4	anchor protein	29	3869.960042017744	MQEHSDQVPVGNIPR; RFELYFQGPSSNKPR; DSLLGDKGQTAR; LAQHITYVHQHSR; EVVNKDVLDVYIEHR; SPQNQYPAELMR; SITVLVEGENTR; EKQPMVPESLADYITAAYVEMR; FDLLWLIQDRPDRDNDLR; SQLLSYIDR; ALLLLLVGGVDQSPR; GNINICLMGDPGVAK; FDLLWLIQDRPDR; SLEQNIQLPAALLSR; MNKSEDDESGAGELTR; IAQPGDHVSVTGIFLPILR; QIAEEDFYEK; QPPSQFEPLDMK; TAIHEVMEQQTISIAK; CSILAAANPAYGR; GSSGVGLTAAVLR; QVVQGLLSETYLEAHR; LFADAVQELLPQYK; SEDDESGAGELTR; MVDVVEKE…	246
PAG_75	1846.1089708591176	tr|C9J8M6|C9J8M6_HUMAN	true	tr|C9J8M6|C9J8M6_HUMAN DNA replication licensing factor MCM7 (Fragment) OS=Homo sapiens GN=MCM7 PE=4 SV=1	sequence sub-set protein:PDH_789	5	846.2543086479195		246
PAG_75	1846.1089708591176	sw|P33993-2|MCM7_HUMAN	true	sw|P33993-2|MCM7_HUMAN Isoform 2 of DNA replication licensing factor MCM7 OS=Homo sapiens GN=MCM7	sequence sub-set protein:PDH_789	12	1935.5780484530235		246
PAG_75	1846.1089708591176	sw|P33993-3|MCM7_HUMAN	true	sw|P33993-3|MCM7_HUMAN Isoform 3 of DNA replication licensing factor MCM7 OS=Homo sapiens GN=MCM7	sequence sub-set protein:PDH_789	24	3339.5654991017605		246
PAG_76	1842.0771515303345	sw|P07237|PDIA1_HUMAN	true	sw|P07237|PDIA1_HUMAN Protein disulfide-isomerase OS=Homo sapiens GN=P4HB PE=1 SV=3	anchor protein	28	4015.9730677566426	YQLDKDGVVLFKK; TVIDYNGER; ILEFFGLKK; EYTAGREADDIVNWLK; NFEDVAFDEK; SVSDYDGKLSNFK; NFEDVAFDEKK; IKPHLMSQELPEDWDKQPVK; LITLEEEMTK; SNFAEALAAHK; VDATEESDLAQQYGVR; LGETYKDHENIVIAK; MDSTANEVEAVKVHSFPTLK; EADDIVNWLK; YKPESEELTAER; KSNFAEALAAHK; MDSTANEVEAVK; EADDIVNWLKK; LAKVDATEESDLAQQYGVR; NNFEGEVTK; YQLDKDGVVLFK; ILFIFIDSDHTDNQR; NGDTASPKEYTAGR; DHENIVIAK; QFLQAAEAIDDIPFGITSNSDVFSK; HNQLPLVIEFTEQTAP…	779
PAG_76	1842.0771515303345	tr|I3L514|I3L514_HUMAN	true	tr|I3L514|I3L514_HUMAN Protein disulfide-isomerase OS=Homo sapiens GN=P4HB PE=4 SV=1	sequence sub-set protein:PDH_2657	2	339.78443948264913		779
PAG_76	1842.0771515303345	tr|I3L1Y5|I3L1Y5_HUMAN	true	tr|I3L1Y5|I3L1Y5_HUMAN Protein disulfide-isomerase OS=Homo sapiens GN=P4HB PE=4 SV=1	sequence sub-set protein:PDH_2657	2	339.78443948264913		779
PAG_76	1842.0771515303345	tr|I3L0S0|I3L0S0_HUMAN	true	tr|I3L0S0|I3L0S0_HUMAN Protein disulfide-isomerase (Fragment) OS=Homo sapiens GN=P4HB PE=3 SV=1	sequence sub-set protein:PDH_2657	5	892.7683524349776		779
PAG_76	1842.0771515303345	tr|I3L3P5|I3L3P5_HUMAN	true	tr|I3L3P5|I3L3P5_HUMAN Protein disulfide-isomerase (Fragment) OS=Homo sapiens GN=P4HB PE=4 SV=1	sequence sub-set protein:PDH_2657	6	714.1756605161339		779
PAG_76	1842.0771515303345	tr|I3L3U6|I3L3U6_HUMAN	true	tr|I3L3U6|I3L3U6_HUMAN Protein disulfide-isomerase (Fragment) OS=Homo sapiens GN=P4HB PE=3 SV=1	sequence sub-set protein:PDH_2657	7	1111.3811111046523		779
PAG_76	1842.0771515303345	tr|I3L4M2|I3L4M2_HUMAN	true	tr|I3L4M2|I3L4M2_HUMAN Protein disulfide-isomerase (Fragment) OS=Homo sapiens GN=P4HB PE=4 SV=1	sequence sub-set protein:PDH_2657	7	1151.1189022455494		779
PAG_76	1842.0771515303345	tr|I3NI03|I3NI03_HUMAN	true	tr|I3NI03|I3NI03_HUMAN Protein disulfide-isomerase (Fragment) OS=Homo sapiens GN=P4HB PE=3 SV=1	sequence sub-set protein:PDH_2657	7	1389.9684869638695		779
PAG_76	1842.0771515303345	tr|H0Y3Z3|H0Y3Z3_HUMAN	true	tr|H0Y3Z3|H0Y3Z3_HUMAN Protein disulfide-isomerase (Fragment) OS=Homo sapiens GN=P4HB PE=3 SV=1	sequence sub-set protein:PDH_2657	12	1610.9021963028829		779
PAG_76	1842.0771515303345	tr|I3L398|I3L398_HUMAN	true	tr|I3L398|I3L398_HUMAN Protein disulfide-isomerase (Fragment) OS=Homo sapiens GN=P4HB PE=4 SV=1	sequence sub-set protein:PDH_2657	12	1796.2549062115756		779
PAG_76	1842.0771515303345	tr|I3L312|I3L312_HUMAN	true	tr|I3L312|I3L312_HUMAN Protein disulfide-isomerase (Fragment) OS=Homo sapiens GN=P4HB PE=4 SV=2	sequence sub-set protein:PDH_2657	12	1839.7560987096497		779
PAG_76	1842.0771515303345	tr|H7BZ94|H7BZ94_HUMAN	true	tr|H7BZ94|H7BZ94_HUMAN Protein disulfide-isomerase OS=Homo sapiens GN=P4HB PE=3 SV=2	sequence sub-set protein:PDH_2657	24	3641.5818467231575		779
PAG_76	1842.0771515303345	tr|F5H8J2|F5H8J2_HUMAN	true	tr|F5H8J2|F5H8J2_HUMAN Uncharacterized protein OS=Homo sapiens GN=P4HB PE=3 SV=1	sequence sub-set protein:PDH_2657	24	3645.5950298445946		779
PAG_77	1833.4543948627615	sw|Q01813|K6PP_HUMAN	true	sw|Q01813|K6PP_HUMAN 6-phosphofructokinase type C OS=Homo sapiens GN=PFKP PE=1 SV=2	anchor protein	28	3957.6209037755175	RLNIIIVAEGAIDTQNKPITSEK; AIGVLTSGGDAQGMNAAVR; GITNLCVIGGDGSLTGANLFR; ELVVTQLGYDTR; NVLGHMQQGGAPSPFDR; EWSGLLEELAR; SFAGNLNTYKR; NVIFQPVAELK; NESCSENYTTDFIYQLYSEEGK; LPLMECVQMTQDVQK; MLAIYDGFDGFAK; DLQSNVEHLTEK; EIGWTDVGGWTGQGGSILGTK; LAIKLPDDQIPK; KNVLGHMQQGGAPSPFDR; IKELVVTQLGYDTR; TFVLEVMGR; LKAACNLLQR; NVIFQPVAELKK; KEWSGLLEELAR; YLEEIATQMR; ASYDVSDSGQLEHVQPWSV; IIEVVDAIMTTAQSHQR; VTILGHVQR; V…	43	FLEHLSGAGK
PAG_77	1833.4543948627615	tr|H0Y757|H0Y757_HUMAN	true	tr|H0Y757|H0Y757_HUMAN 6-phosphofructokinase type C (Fragment) OS=Homo sapiens GN=PFKP PE=4 SV=1	sequence sub-set protein:PDH_163	4	466.51499139678555		43
PAG_77	1833.4543948627615	tr|V9GY25|V9GY25_HUMAN	true	tr|V9GY25|V9GY25_HUMAN 6-phosphofructokinase type C (Fragment) OS=Homo sapiens GN=PFKP PE=4 SV=1	sequence sub-set protein:PDH_163	4	545.1314598271838		43
PAG_77	1833.4543948627615	tr|H0Y3Y3|H0Y3Y3_HUMAN	true	tr|H0Y3Y3|H0Y3Y3_HUMAN 6-phosphofructokinase type C (Fragment) OS=Homo sapiens GN=PFKP PE=4 SV=1	sequence sub-set protein:PDH_163	4	567.2520383546765		43
PAG_77	1833.4543948627615	tr|V9GYV7|V9GYV7_HUMAN	true	tr|V9GYV7|V9GYV7_HUMAN 6-phosphofructokinase type C (Fragment) OS=Homo sapiens GN=PFKP PE=4 SV=1	sequence sub-set protein:PDH_163	4	620.7293189326278		43
PAG_77	1833.4543948627615	tr|Q5VSR5|Q5VSR5_HUMAN	true	tr|Q5VSR5|Q5VSR5_HUMAN 6-phosphofructokinase type C (Fragment) OS=Homo sapiens GN=PFKP PE=4 SV=1	sequence sub-set protein:PDH_163	6	943.3669248980495		43
PAG_77	1833.4543948627615	tr|B1APP8|B1APP8_HUMAN	true	tr|B1APP8|B1APP8_HUMAN 6-phosphofructokinase type C OS=Homo sapiens GN=PFKP PE=2 SV=1	sequence sub-set protein:PDH_163	7	832.901965667752		43
PAG_77	1833.4543948627615	tr|B1APP6|B1APP6_HUMAN	true	tr|B1APP6|B1APP6_HUMAN 6-phosphofructokinase type C (Fragment) OS=Homo sapiens GN=PFKP PE=4 SV=1	sequence sub-set protein:PDH_163	9	1015.8107124319642		43
PAG_77	1833.4543948627615	sw|Q01813-2|K6PP_HUMAN	true	sw|Q01813-2|K6PP_HUMAN Isoform 2 of 6-phosphofructokinase type C OS=Homo sapiens GN=PFKP	sequence sub-set protein:PDH_163	25	3214.2116391663412		43
PAG_78	1832.5202450648003	sw|P22314|UBA1_HUMAN	true	sw|P22314|UBA1_HUMAN Ubiquitin-like modifier-activating enzyme 1 OS=Homo sapiens GN=UBA1 PE=1 SV=3	anchor protein	28	3552.1189094296565	YDGQVAVFGSDLQEK; YFLVGAGAIGCELLK; SLVASLAEPDFVVTDFAK; ALPAVQQNNLDEDLIRK; LAGTQPLEVLEAVQR; AVTLHDQGTAQWADLSSQFYLR; NEEDAAELVALAQAVNAR; LQTSSVLVSGLR; LDQPMTEIVSR; AENYDIPSADR; QLLHNFPPDQLTSSGAPFWSGPK; LKSDTAAAAVR; AAVATFLQSVQVPEFTPK; QPAENVNQYLTDPK; ALPAVQQNNLDEDLIR; NGSEADIDEGLYSR; QFLFRPWDVTK; DNPGVVTCLDEAR; ERLDQPMTEIVSR; KPLLESGTLGTK; NFPNAIEHTLQWAR; QLYVLGHEAMK; IHVSDQELQSANASVDDSRLEELK; ATLPS…	191	GNVQVVIPFLTESYSSSQDPPEK
PAG_78	1832.5202450648003	tr|Q5JRS3|Q5JRS3_HUMAN	true	tr|Q5JRS3|Q5JRS3_HUMAN Ubiquitin-like modifier-activating enzyme 1 (Fragment) OS=Homo sapiens GN=UBA1 PE=4 SV=1	sequence sub-set protein:PDH_640	4	414.0767501239435		191
PAG_78	1832.5202450648003	tr|Q5JRS1|Q5JRS1_HUMAN	true	tr|Q5JRS1|Q5JRS1_HUMAN Ubiquitin-like modifier-activating enzyme 1 (Fragment) OS=Homo sapiens GN=UBA1 PE=4 SV=1	sequence sub-set protein:PDH_640	4	414.0767501239435		191
PAG_78	1832.5202450648003	tr|Q5JRS2|Q5JRS2_HUMAN	true	tr|Q5JRS2|Q5JRS2_HUMAN Ubiquitin-like modifier-activating enzyme 1 (Fragment) OS=Homo sapiens GN=UBA1 PE=4 SV=1	sequence sub-set protein:PDH_640	4	414.0767501239435		191
PAG_78	1832.5202450648003	tr|Q5JRR9|Q5JRR9_HUMAN	true	tr|Q5JRR9|Q5JRR9_HUMAN Ubiquitin-like modifier-activating enzyme 1 (Fragment) OS=Homo sapiens GN=UBA1 PE=4 SV=1	sequence sub-set protein:PDH_640	5	533.9933267893464		191
PAG_78	1832.5202450648003	tr|Q5JRS0|Q5JRS0_HUMAN	true	tr|Q5JRS0|Q5JRS0_HUMAN Ubiquitin-like modifier-activating enzyme 1 (Fragment) OS=Homo sapiens GN=UBA1 PE=4 SV=1	sequence sub-set protein:PDH_640	5	533.9933267893464		191
PAG_78	1832.5202450648003	tr|Q5JRR6|Q5JRR6_HUMAN	true	tr|Q5JRR6|Q5JRR6_HUMAN Ubiquitin-like modifier-activating enzyme 1 OS=Homo sapiens GN=UBA1 PE=4 SV=1	sequence sub-set protein:PDH_640	10	1039.4749992672648		191
PAG_79	1830.6498324493305	sw|O75643|U520_HUMAN	true	sw|O75643|U520_HUMAN U5 small nuclear ribonucleoprotein 200 kDa helicase OS=Homo sapiens GN=SNRNP200 PE=1 SV=2	anchor protein	37	3150.8031853720386	TNLLLQAHLSR; IVALSSSLSNAK; WLSCETQLPVSFR; YAQAGFEGFK; VVLLTGETSTDLK; NIEMTQEDVR; DMCLEKDTLGLFLR; LDLVHTAALMLDKNNLVK; AALETDENLLLCAPTGAGK; NALLQLTDSQIADVAR; MWQSMCPLR; KADEVLEILK; MDTDLETMDLDQGGEALAPR; TLVEDLFADK; DIDAFWLQR; FYDDAIVSQK; LYDLNHNEIGELIR; CVIMCQGSK; EEGWWVVIGDAK; SLVQEMVGSFGK; LTAIDILTTCAADIQR; TGNFQVTELGR; KPVIVFVPSR; MEADPELSK; MLLQSSEGR; ANSNLVLQADR; NQVLVFVHSR; FQIMNEIVYEK; MTQNP…	367	RLDLVHTAALMLDK; RLDLVHTAALMLDKNNLVK; EEEKLELQK; VFSLSSEFK; GNIIISTPEK; GNIIISTPEKWDILSR
PAG_79	1830.6498324493305	tr|B4E0P5|B4E0P5_HUMAN	true	tr|B4E0P5|B4E0P5_HUMAN U5 small nuclear ribonucleoprotein 200 kDa helicase OS=Homo sapiens GN=SNRNP200 PE=2 SV=1	sequence sub-set protein:PDH_1249	7	733.7913493937496		367
PAG_79	1830.6498324493305	sw|O75643-2|U520_HUMAN	true	sw|O75643-2|U520_HUMAN Isoform 2 of U5 small nuclear ribonucleoprotein 200 kDa helicase OS=Homo sapiens GN=SNRNP200	sequence sub-set protein:PDH_1249	10	989.5941230313272		367
PAG_79	1830.6498324493305	tr|C9JAQ9|C9JAQ9_HUMAN	true	tr|C9JAQ9|C9JAQ9_HUMAN U5 small nuclear ribonucleoprotein 200 kDa helicase OS=Homo sapiens GN=SNRNP200 PE=4 SV=2	sequence sub-set protein:PDH_1249	10	989.5941230313272		367
PAG_80	1811.0225585495402	sw|P19338|NUCL_HUMAN	true	sw|P19338|NUCL_HUMAN Nucleolin OS=Homo sapiens GN=NCL PE=1 SV=3	anchor protein	24	4039.5332536708743	VTQDELKEVFEDAAEIR; QKVEGTEPTTAFNLFVGNLNFNK; GLSEDTTEETLKESFDGSVR; AIRLELQGPR; ATFIKVPQNQNGK; EAMEDGEIDGNK; EAMEDGEIDGNKVTLDWAKPK; TLVLSNLSYSATEETLQEVFEK; FGYVDFESAEDLEK; SKGYAFIEFASFEDAK; KFGYVDFESAEDLEK; TGISDVFAKNDLAVVDVR; EVFEDAAEIR; SISLYYTGEK; GLSEDTTEETLK; GFGFVDFNSEEDAK; VEGTEPTTAFNLFVGNLNFNK; GYAFIEFASFEDAK; SKGIAYIEFK; SKGYAFIEFASFEDAKEALNSCNKR; VTLDWAKPK; TEADAEKTFEEK	175	NLPYKVTQDELKEVFEDAAEIR; NDLAVVDVR
PAG_80	1811.0225585495402	tr|H7BY16|H7BY16_HUMAN	true	tr|H7BY16|H7BY16_HUMAN Nucleolin (Fragment) OS=Homo sapiens GN=NCL PE=4 SV=1	sequence sub-set protein:PDH_575	17	2703.713941240333		175
PAG_81	1808.348976237981	sw|P55060-3|XPO2_HUMAN	true	sw|P55060-3|XPO2_HUMAN Isoform 3 of Exportin-2 OS=Homo sapiens GN=CSE1L	anchor protein	27	3739.1531830794593	QIFILLFQR; DLEGSDIDTR; SNELWTEIK; YGALALQEIFDGIQPK; ALTLPGSSENEYIMK; VIVPNMEFR; NLFEDQNTLTSICEK; ANDHQGFYLLNSIIEHMPPESVDQYRK; EHDPVGQMVNNPK; SQICDNAALYAQK; EDFPQKWPDLLTEMVNR; ILFSSLILISK; IPGLLGVFQK; ANIVHLMLSSPEQIQK; SANVNEFPVLK; ATIELCSTHANDASALR; AADEEAFEDNSEEYIR; LLQTDDEEEAGLLELLK; LLTECPPMMDTEYTK; WPDLLTEMVNR; GSNTIASAAADK; FQSGDFHVINGVLR; QLSDAISIIGR; GSNTIASAAADKIPGLLGVFQK; DAAIYLVTSLASK; …	121
PAG_81	1808.348976237981	sw|P55060-2|XPO2_HUMAN	true	sw|P55060-2|XPO2_HUMAN Isoform 2 of Exportin-2 OS=Homo sapiens GN=CSE1L	sequence sub-set protein:PDH_417	7	861.7763442079387		121
PAG_81	1808.348976237981	tr|B4DUC5|B4DUC5_HUMAN	true	tr|B4DUC5|B4DUC5_HUMAN Exportin-2 OS=Homo sapiens GN=CSE1L PE=2 SV=1	sequence sub-set protein:PDH_417	18	2436.5700691358516		121
PAG_81	1808.348976237981	sw|P55060-4|XPO2_HUMAN	true	sw|P55060-4|XPO2_HUMAN Isoform 4 of Exportin-2 OS=Homo sapiens GN=CSE1L	sequence sub-set protein:PDH_417	25	3439.781709898357		121
PAG_81	1808.348976237981	sw|P55060|XPO2_HUMAN	true	sw|P55060|XPO2_HUMAN Exportin-2 OS=Homo sapiens GN=CSE1L PE=1 SV=3	sequence same-set protein:PDH_417	27	3739.1531830794593		121
PAG_82	1798.69071431719	tr|H0Y4R1|H0Y4R1_HUMAN	true	tr|H0Y4R1|H0Y4R1_HUMAN Inosine-5'-monophosphate dehydrogenase 2 (Fragment) OS=Homo sapiens GN=IMPDH2 PE=3 SV=1	anchor protein	24	3323.0276420622517	KQLLCGAAIGTHEDDKYR; EDLVVAPAGITLK; AMMYSGELKFEK; DIDFLKEEEHDCFLEEIMTK; TSSAQVEGGVHSLHSYEK; DIDFLKEEEHDCFLEEIMTKR; NLIDAGVDALR; REDLVVAPAGITLK; KYEQGFITDPVVLSPK; YEQGFITDPVVLSPK; LPIVNEDDELVAIIAR; GMGSLDAMDK; QLLCGAAIGTHEDDKYR; FVPYLIAGIQHSCQDIGAK; DKYPNLQVIGGNVVTAAQAK; RTSSAQVEGGVHSLHSYEK; RFGVPVIADGGIQNVGHIAK; GMGSLDAMDKHLSSQNR; VAQGVSGAVQDK; DIDFLKEEEHDCFLEEIMTKREDLVVAPAGITLK; FGVPVIADGGIQNVGHI…	385
PAG_82	1798.69071431719	tr|E7ETK5|E7ETK5_HUMAN	true	tr|E7ETK5|E7ETK5_HUMAN Inosine-5'-monophosphate dehydrogenase 2 (Fragment) OS=Homo sapiens GN=IMPDH2 PE=4 SV=1	sequence sub-set protein:PDH_1335	11	1307.6835307285805		385
PAG_82	1798.69071431719	sw|P12268|IMDH2_HUMAN	true	sw|P12268|IMDH2_HUMAN Inosine-5'-monophosphate dehydrogenase 2 OS=Homo sapiens GN=IMPDH2 PE=1 SV=2	sequence same-set protein:PDH_1335	24	3323.0276420622517		385
PAG_83	1794.947471921303	sw|P02786|TFR1_HUMAN	true	sw|P02786|TFR1_HUMAN Transferrin receptor protein 1 OS=Homo sapiens GN=TFRC PE=1 SV=2	anchor protein	28	3752.0902513348587	DSAQNSVIIVDKNGR; GFVEPDHYVVVGAQR; LLNENSYVPR; HPVTGQFLYQDSNWASK; LFGNMEGDCPSDWK; EAGSQKDENLALYVENQFR; LSEKLDSTDFTGTIK; YNSQLLSFVR; QVDGDNSHVEMK; VEYHFLSPYVSPK; HVFWGSGSHTLPALLENLK; LAVDEEENADNNTK; LVYLVENPGGYVAYSK; LDSTDFTGTIK; AFTYINLDK; ILNIFGVIK; DSAQNSVIIVDK; VSASPLLYTLIEK; EEPGEDFPAAR; AAAEVAGQFVIK; SSGLPNIPVQTISR; EMGLSLQWLYSAR; LAQMFSDMVLK; LTHDVELNLDYER; ADIKEMGLSLQWLYSAR; LTTDFGNAEK; SAF…	184
PAG_83	1794.947471921303	tr|F8WBE5|F8WBE5_HUMAN	true	tr|F8WBE5|F8WBE5_HUMAN Transferrin receptor protein 1, serum form OS=Homo sapiens GN=TFRC PE=4 SV=1	sequence sub-set protein:PDH_602	3	566.1332378295803		184
PAG_83	1794.947471921303	tr|H7C3V5|H7C3V5_HUMAN	true	tr|H7C3V5|H7C3V5_HUMAN Transferrin receptor protein 1, serum form (Fragment) OS=Homo sapiens GN=TFRC PE=4 SV=1	sequence sub-set protein:PDH_602	6	598.6294983497608		184
PAG_83	1794.947471921303	tr|F5H6B1|F5H6B1_HUMAN	true	tr|F5H6B1|F5H6B1_HUMAN Transferrin receptor protein 1, serum form OS=Homo sapiens GN=TFRC PE=4 SV=1	sequence sub-set protein:PDH_602	16	2120.0354070095927		184
PAG_83	1794.947471921303	tr|G3V0E5|G3V0E5_HUMAN	true	tr|G3V0E5|G3V0E5_HUMAN Transferrin receptor (P90, CD71), isoform CRA_c OS=Homo sapiens GN=TFRC PE=4 SV=1	sequence sub-set protein:PDH_602	25	3185.9570135052772		184
PAG_84	1793.057894931124	tr|G3XAD8|G3XAD8_HUMAN	true	tr|G3XAD8|G3XAD8_HUMAN Stress-induced-phosphoprotein 1 OS=Homo sapiens GN=STIP1 PE=4 SV=1	anchor protein	31	3636.8628274728926	TYEEGLKHEANNPQLK; LAYINPDLALEEK; ETKPEPMEEDLPENKK; AKELDPTNMTYITNQAAVYFEK; LMDVGLIAIR; KFMNPFNMPNLYQK; AAALEAMKDYTK; DPQALSEHLKNPVIAQK; CMMAQYNR; ELDPTNMTYITNQAAVYFEK; LILEQMQK; ALDLDSSCKEAADGYQR; FMNPFNMPNLYQK; LILEQMQKDPQALSEHLK; KAAALEAMKDYTK; EGLQNMEAR; DPQALSEHLK; TVDLKPDWGK; DCEECIQLEPTFIK; IGNSYFKEEKYKDAIHFYNK; ALSVGNIDDALQCYSEAIK; AAALEFLNR; DAIHFYNK; IGNSYFKEEK; LDPHNHVLYSNR; YKDAIHFYNK;…	404
PAG_84	1793.057894931124	tr|F5GXD8|F5GXD8_HUMAN	true	tr|F5GXD8|F5GXD8_HUMAN Stress-induced-phosphoprotein 1 OS=Homo sapiens GN=STIP1 PE=4 SV=1	sequence sub-set protein:PDH_1423	7	993.8708372742816		404
PAG_84	1793.057894931124	tr|H0YGI8|H0YGI8_HUMAN	true	tr|H0YGI8|H0YGI8_HUMAN Stress-induced-phosphoprotein 1 (Fragment) OS=Homo sapiens GN=STIP1 PE=4 SV=1	sequence sub-set protein:PDH_1423	7	1129.561274550342		404
PAG_84	1793.057894931124	tr|F5H783|F5H783_HUMAN	true	tr|F5H783|F5H783_HUMAN Stress-induced-phosphoprotein 1 OS=Homo sapiens GN=STIP1 PE=4 SV=1	sequence sub-set protein:PDH_1423	13	1484.159589904424		404
PAG_84	1793.057894931124	tr|F5H0T1|F5H0T1_HUMAN	true	tr|F5H0T1|F5H0T1_HUMAN Stress-induced-phosphoprotein 1 OS=Homo sapiens GN=STIP1 PE=4 SV=1	sequence sub-set protein:PDH_1423	28	3223.0862757385034		404
PAG_84	1793.057894931124	sw|P31948|STIP1_HUMAN	true	sw|P31948|STIP1_HUMAN Stress-induced-phosphoprotein 1 OS=Homo sapiens GN=STIP1 PE=1 SV=1	sequence same-set protein:PDH_1423	31	3636.8628274728926		404
PAG_85	1784.345206678872	sw|P11940|PABP1_HUMAN	true	sw|P11940|PABP1_HUMAN Polyadenylate-binding protein 1 OS=Homo sapiens GN=PABPC1 PE=1 SV=2	anchor protein	28	4033.9235951293376	NFGEDMDDERLK; ALDTMNFDVIK; EFTNVYIK; SLGYAYVNFQQPADAER; AKEFTNVYIK; LFPLIQAMHPTLAGK; RSLGYAYVNFQQPADAER; QAHLTNQYMQR; EFSPFGTITSAK; SKGFGFVCFSSPEEATK; GFGFVSFER; IVATKPLYVALAQR; PAAAAAAATPAVR; YQGVNLYVK; MNGMLLNDR; ALYDTFSAFGNILSCK; GYGFVHFETQEAAER; KEFSPFGTITSAK; VANTSTQTMGPR; GFGFVCFSSPEEATK; PLYVALAQR; VANTSTQTMGPRPAAAAAAATPAVR; VDEAVAVLQAHQAK; NFGEDMDDER; FSPAGPILSIR; NLDDGIDDER; SKVDEAVAVLQA…	302
PAG_85	1784.345206678872	tr|E5RFD8|E5RFD8_HUMAN	true	tr|E5RFD8|E5RFD8_HUMAN Polyadenylate-binding protein 1 (Fragment) OS=Homo sapiens GN=PABPC1 PE=4 SV=1	sequence sub-set protein:PDH_995	1	81.74260469517563		302
PAG_85	1784.345206678872	tr|E5RGC4|E5RGC4_HUMAN	true	tr|E5RGC4|E5RGC4_HUMAN Polyadenylate-binding protein 1 (Fragment) OS=Homo sapiens GN=PABPC1 PE=4 SV=1	sequence sub-set protein:PDH_995	1	81.74260469517563		302
PAG_85	1784.345206678872	tr|Q4VY17|Q4VY17_HUMAN	true	tr|Q4VY17|Q4VY17_HUMAN EPAB OS=Homo sapiens GN=PABPC1L PE=2 SV=1	sequence sub-set protein:PDH_995	2	137.32944208388076		302
PAG_85	1784.345206678872	tr|H0YC10|H0YC10_HUMAN	true	tr|H0YC10|H0YC10_HUMAN Polyadenylate-binding protein 1 (Fragment) OS=Homo sapiens GN=PABPC1 PE=4 SV=1	sequence sub-set protein:PDH_995	2	348.108017967431		302
PAG_85	1784.345206678872	tr|H0YAW6|H0YAW6_HUMAN	true	tr|H0YAW6|H0YAW6_HUMAN Polyadenylate-binding protein 1 (Fragment) OS=Homo sapiens GN=PABPC1 PE=4 SV=1	sequence sub-set protein:PDH_995	3	168.67324684194074		302
PAG_85	1784.345206678872	tr|H0YAS7|H0YAS7_HUMAN	true	tr|H0YAS7|H0YAS7_HUMAN Polyadenylate-binding protein 1 (Fragment) OS=Homo sapiens GN=PABPC1 PE=4 SV=1	sequence sub-set protein:PDH_995	3	370.5598995384105		302
PAG_85	1784.345206678872	tr|E5RHG7|E5RHG7_HUMAN	true	tr|E5RHG7|E5RHG7_HUMAN Polyadenylate-binding protein 1 (Fragment) OS=Homo sapiens GN=PABPC1 PE=4 SV=1	sequence sub-set protein:PDH_995	3	416.1337118384489		302
PAG_85	1784.345206678872	sw|Q4VXU2|PAP1L_HUMAN	true	sw|Q4VXU2|PAP1L_HUMAN Polyadenylate-binding protein 1-like OS=Homo sapiens GN=PABPC1L PE=2 SV=1	sequence sub-set protein:PDH_995	4	307.44523866731475		302
PAG_85	1784.345206678872	tr|E5RH24|E5RH24_HUMAN	true	tr|E5RH24|E5RH24_HUMAN Polyadenylate-binding protein 1 (Fragment) OS=Homo sapiens GN=PABPC1 PE=4 SV=1	sequence sub-set protein:PDH_995	4	664.8734331259209		302
PAG_85	1784.345206678872	tr|H0YAP2|H0YAP2_HUMAN	true	tr|H0YAP2|H0YAP2_HUMAN Polyadenylate-binding protein 1 (Fragment) OS=Homo sapiens GN=PABPC1 PE=4 SV=1	sequence sub-set protein:PDH_995	5	667.4068114514286		302
PAG_85	1784.345206678872	tr|E5RJB9|E5RJB9_HUMAN	true	tr|E5RJB9|E5RJB9_HUMAN Polyadenylate-binding protein 1 (Fragment) OS=Homo sapiens GN=PABPC1 PE=4 SV=1	sequence sub-set protein:PDH_995	5	757.0610241159436		302
PAG_85	1784.345206678872	tr|E5RGH3|E5RGH3_HUMAN	true	tr|E5RGH3|E5RGH3_HUMAN Polyadenylate-binding protein 1 (Fragment) OS=Homo sapiens GN=PABPC1 PE=4 SV=1	sequence sub-set protein:PDH_995	5	955.8492507687578		302
PAG_85	1784.345206678872	tr|H0YB75|H0YB75_HUMAN	true	tr|H0YB75|H0YB75_HUMAN Polyadenylate-binding protein 1 (Fragment) OS=Homo sapiens GN=PABPC1 PE=4 SV=1	sequence sub-set protein:PDH_995	6	635.5243881228663		302
PAG_85	1784.345206678872	tr|H0YAS6|H0YAS6_HUMAN	true	tr|H0YAS6|H0YAS6_HUMAN Polyadenylate-binding protein 1 (Fragment) OS=Homo sapiens GN=PABPC1 PE=4 SV=1	sequence sub-set protein:PDH_995	6	635.5243881228663		302
PAG_85	1784.345206678872	tr|H0YB86|H0YB86_HUMAN	true	tr|H0YB86|H0YB86_HUMAN Polyadenylate-binding protein 1 (Fragment) OS=Homo sapiens GN=PABPC1 PE=4 SV=1	sequence sub-set protein:PDH_995	7	1197.6224889060575		302
PAG_85	1784.345206678872	tr|H0YBN4|H0YBN4_HUMAN	true	tr|H0YBN4|H0YBN4_HUMAN Polyadenylate-binding protein 1 (Fragment) OS=Homo sapiens GN=PABPC1 PE=4 SV=1	sequence sub-set protein:PDH_995	11	1780.200199010965		302
PAG_85	1784.345206678872	sw|Q9H361|PABP3_HUMAN	true	sw|Q9H361|PABP3_HUMAN Polyadenylate-binding protein 3 OS=Homo sapiens GN=PABPC3 PE=1 SV=2	sequence sub-set protein:PDH_995	12	1832.4216826580334		302
PAG_85	1784.345206678872	tr|H0YAR2|H0YAR2_HUMAN	true	tr|H0YAR2|H0YAR2_HUMAN Polyadenylate-binding protein 1 (Fragment) OS=Homo sapiens GN=PABPC1 PE=4 SV=1	sequence sub-set protein:PDH_995	17	2641.338182890528		302
PAG_85	1784.345206678872	sw|P11940-2|PABP1_HUMAN	true	sw|P11940-2|PABP1_HUMAN Isoform 2 of Polyadenylate-binding protein 1 OS=Homo sapiens GN=PABPC1	sequence sub-set protein:PDH_995	25	3865.2503482873967		302
PAG_85	1784.345206678872	tr|E7ERJ7|E7ERJ7_HUMAN	true	tr|E7ERJ7|E7ERJ7_HUMAN Polyadenylate-binding protein 1 OS=Homo sapiens GN=PABPC1 PE=4 SV=1	sequence sub-set protein:PDH_995	27	3941.736004139314		302
PAG_85	1784.345206678872	tr|E7EQV3|E7EQV3_HUMAN	true	tr|E7EQV3|E7EQV3_HUMAN Polyadenylate-binding protein 1 OS=Homo sapiens GN=PABPC1 PE=4 SV=1	sequence sub-set protein:PDH_995	27	3952.1809904341617		302
PAG_85	1784.345206678872	sw|Q5JQF8|PAP1M_HUMAN	true	sw|Q5JQF8|PAP1M_HUMAN Polyadenylate-binding protein 1-like 2 OS=Homo sapiens GN=PABPC1L2A PE=2 SV=1	sequence subsumable protein:PDH_995;PDH_989	2	97.48442400000715		302
PAG_86	1783.5255390547702	sw|Q9NR30|DDX21_HUMAN	true	sw|Q9NR30|DDX21_HUMAN Nucleolar RNA helicase 2 OS=Homo sapiens GN=DDX21 PE=1 SV=5	anchor protein	30	3201.076930395428	GVTFLFPIQAK; KEAQELSQNSAIK; KDSEDNPQTLLFSATCPHWVFNVAK; LSVACFYGGTPYGGQFER; NGSFGVLVATNVAAR; QDAQSLHGDIPQK; NGIDILVGTPGR; EGAFSNFPISEETIK; APQVLVLAPTR; LLDSVPPTAISHFK; NEEPSEEEIDAPKPK; ELKEQLGEEIDSK; STYEQVDLIGK; TFSFAIPLIEK; SDKTEEIAEEEETVFPK; DVESYIHR; EAQELSQNSAIK; VTKNEEPSEEEIDAPKPK; EEYQLVQVEQK; GAVEALAAALAHISGATSVDQR; GRAPQVLVLAPTR; LGVCFDVPTASVTEIQEK; STYEQVDLIGKK; DSEDNPQTLLFSATCPHWVFNVAK;…	268	KAEPSEVDMNSPK; LRSDAGLESDTAMK; KKAEPSEVDMNSPK
PAG_86	1783.5255390547702	sw|Q9NR30-2|DDX21_HUMAN	true	sw|Q9NR30-2|DDX21_HUMAN Isoform 2 of Nucleolar RNA helicase 2 OS=Homo sapiens GN=DDX21	sequence sub-set protein:PDH_872	26	2949.748692295233		268
PAG_87	1778.1625467486613	sw|P13797|PLST_HUMAN	true	sw|P13797|PLST_HUMAN Plastin-3 OS=Homo sapiens GN=PLS3 PE=1 SV=4	anchor protein	31	3086.7856396754514	AVGDGIVLCK; IKVPVDWSK; IDINMSGFNETDDLKR; YAFVNWINK; WANFHLENSGWQK; AGKPHLVLGLLWQIIK; RAESMLQQADK; LSPEELLLR; HVIPMNPNTDDLFK; QFVTPADVVSGNPK; ALENDPDCR; ANDDIIVNWVNR; INNFSADIK; RYTLNVLEDLGDGQK; EGICALGGTSELSSEGTQHSYSEEEK; EANMPLPGYK; MINLSVPDTIDER; LNLAFVANLFNK; STSIQSFKDK; DELDELKEAFAK; AESMLQQADKLGCR; KLENCNYAVELGK; KLENCNYAVELGKHPAK; YPALTKPENQDIDWTLLEGETR; AESMLQQADK; DGETLEELMK; VDLNSNGFICDY…	691
PAG_87	1778.1625467486613	tr|F2Z2Z9|F2Z2Z9_HUMAN	true	tr|F2Z2Z9|F2Z2Z9_HUMAN Plastin-3 OS=Homo sapiens GN=PLS3 PE=4 SV=1	sequence sub-set protein:PDH_2362	1	50.062965999754724		691
PAG_87	1778.1625467486613	tr|C9JAM8|C9JAM8_HUMAN	true	tr|C9JAM8|C9JAM8_HUMAN Plastin-1 (Fragment) OS=Homo sapiens GN=PLS1 PE=4 SV=1	sequence sub-set protein:PDH_2362	2	146.7858569315002		691
PAG_87	1778.1625467486613	tr|Q5TBN3|Q5TBN3_HUMAN	true	tr|Q5TBN3|Q5TBN3_HUMAN Plastin-2 (Fragment) OS=Homo sapiens GN=LCP1 PE=4 SV=1	sequence sub-set protein:PDH_2362	3	290.6126792871272		691
PAG_87	1778.1625467486613	sw|P13796|PLSL_HUMAN	true	sw|P13796|PLSL_HUMAN Plastin-2 OS=Homo sapiens GN=LCP1 PE=1 SV=6	sequence sub-set protein:PDH_2362	5	478.3761077296235		691
PAG_87	1778.1625467486613	tr|U3KQI3|U3KQI3_HUMAN	true	tr|U3KQI3|U3KQI3_HUMAN Plastin-3 (Fragment) OS=Homo sapiens GN=PLS3 PE=4 SV=1	sequence sub-set protein:PDH_2362	8	709.4615018737676		691
PAG_87	1778.1625467486613	tr|B4DI60|B4DI60_HUMAN	true	tr|B4DI60|B4DI60_HUMAN Plastin-3 OS=Homo sapiens GN=PLS3 PE=2 SV=1	sequence sub-set protein:PDH_2362	8	750.8288820147046		691
PAG_87	1778.1625467486613	tr|H7C4N2|H7C4N2_HUMAN	true	tr|H7C4N2|H7C4N2_HUMAN Plastin-3 (Fragment) OS=Homo sapiens GN=PLS3 PE=4 SV=1	sequence sub-set protein:PDH_2362	9	1060.2002357355316		691
PAG_87	1778.1625467486613	tr|F8W8D8|F8W8D8_HUMAN	true	tr|F8W8D8|F8W8D8_HUMAN Plastin-3 OS=Homo sapiens GN=PLS3 PE=4 SV=1	sequence sub-set protein:PDH_2362	27	2744.9103054538537		691
PAG_87	1778.1625467486613	tr|B4DGB4|B4DGB4_HUMAN	true	tr|B4DGB4|B4DGB4_HUMAN Plastin-3 OS=Homo sapiens GN=PLS3 PE=2 SV=1	sequence sub-set protein:PDH_2362	28	2807.3868215486864		691
PAG_87	1778.1625467486613	tr|B7Z6M1|B7Z6M1_HUMAN	true	tr|B7Z6M1|B7Z6M1_HUMAN Plastin-3 OS=Homo sapiens GN=PLS3 PE=2 SV=1	sequence sub-set protein:PDH_2362	28	2887.272893545617		691
PAG_88	1768.9936731829116	sw|P52272-2|HNRPM_HUMAN	true	sw|P52272-2|HNRPM_HUMAN Isoform 2 of Heterogeneous nuclear ribonucleoprotein M OS=Homo sapiens GN=HNRNPM	anchor protein	25	4151.5150476484605	MEEESGAPGVPSGNGAPGPK; LGSTVFVANLDYK; KACQIFVR; AFITNIPFDVK; INEILSNALK; EVFSMAGVVVR; MGPLGLDHMASSIER; GNFGGSFAGSFGGAGGHAPGVAR; DKFNECGHVLYADIK; MGGMEGPFGGGMENMGR; MGLAMGGGGGASFDR; ADILEDKDGK; VGEVTYVELLMDAEGK; INEILSNALKR; GGNRFEPYANPTK; FEPYANPTKR; EKVGEVTYVELLMDAEGK; MGAGMGFGLER; FESPEVAER; MVPAGMGAGLER; MGPAMGPALGAGIER; MGAGLGHGMDR; GIGMGNIGPAGMGMEGIGFGINK; QGGGGGGGSVPGIER; LKEVFSMAGVVVR	154
PAG_88	1768.9936731829116	tr|M0QYL3|M0QYL3_HUMAN	true	tr|M0QYL3|M0QYL3_HUMAN Heterogeneous nuclear ribonucleoprotein M (Fragment) OS=Homo sapiens GN=HNRNPM PE=4 SV=1	sequence sub-set protein:PDH_498	2	700.5095875578132		154
PAG_88	1768.9936731829116	tr|M0R0Y6|M0R0Y6_HUMAN	true	tr|M0R0Y6|M0R0Y6_HUMAN Heterogeneous nuclear ribonucleoprotein M OS=Homo sapiens GN=HNRNPM PE=4 SV=1	sequence sub-set protein:PDH_498	4	438.87963938966254		154
PAG_88	1768.9936731829116	tr|M0QY96|M0QY96_HUMAN	true	tr|M0QY96|M0QY96_HUMAN Heterogeneous nuclear ribonucleoprotein M (Fragment) OS=Homo sapiens GN=HNRNPM PE=4 SV=1	sequence sub-set protein:PDH_498	4	900.0049332424585		154
PAG_88	1768.9936731829116	tr|M0R2I7|M0R2I7_HUMAN	true	tr|M0R2I7|M0R2I7_HUMAN Heterogeneous nuclear ribonucleoprotein M (Fragment) OS=Homo sapiens GN=HNRNPM PE=4 SV=1	sequence sub-set protein:PDH_498	6	1159.27489809881		154
PAG_88	1768.9936731829116	tr|M0QYQ7|M0QYQ7_HUMAN	true	tr|M0QYQ7|M0QYQ7_HUMAN Heterogeneous nuclear ribonucleoprotein M (Fragment) OS=Homo sapiens GN=HNRNPM PE=4 SV=1	sequence sub-set protein:PDH_498	8	862.9335543549134		154
PAG_88	1768.9936731829116	tr|M0R0N3|M0R0N3_HUMAN	true	tr|M0R0N3|M0R0N3_HUMAN Heterogeneous nuclear ribonucleoprotein M (Fragment) OS=Homo sapiens GN=HNRNPM PE=4 SV=1	sequence sub-set protein:PDH_498	9	1311.3975520424647		154
PAG_88	1768.9936731829116	tr|M0R2T0|M0R2T0_HUMAN	true	tr|M0R2T0|M0R2T0_HUMAN Heterogeneous nuclear ribonucleoprotein M (Fragment) OS=Homo sapiens GN=HNRNPM PE=4 SV=1	sequence sub-set protein:PDH_498	12	1807.6157543872564		154
PAG_88	1768.9936731829116	tr|M0R019|M0R019_HUMAN	true	tr|M0R019|M0R019_HUMAN Heterogeneous nuclear ribonucleoprotein M (Fragment) OS=Homo sapiens GN=HNRNPM PE=4 SV=1	sequence sub-set protein:PDH_498	13	1777.7004133875982		154
PAG_88	1768.9936731829116	sw|P52272|HNRPM_HUMAN	true	sw|P52272|HNRPM_HUMAN Heterogeneous nuclear ribonucleoprotein M OS=Homo sapiens GN=HNRNPM PE=1 SV=3	sequence same-set protein:PDH_498	25	4151.5150476484605		154
PAG_89	1761.1011028654252	sw|Q14152|EIF3A_HUMAN	true	sw|Q14152|EIF3A_HUMAN Eukaryotic translation initiation factor 3 subunit A OS=Homo sapiens GN=EIF3A PE=1 SV=1	anchor protein	34	3504.5277240260484	TLSFGSDLNYATR; SGNALFHASTLHR; MHLSQIQR; NLTQDEMQR; LLDMDGIIVEK; EQPEKEPELQQYVPQLQNNTILR; NQLTAMSSVLAK; ALEVIKPAHILQEK; NICQQVNIK; ANEFLEVGKK; VLLATLSIPITPER; SEREEVSSWR; KNLTQDEMQR; QRELEIEER; LYHDIAQQAFK; ILQEHEQIK; LATLLGLQAPPTR; ILQEHEQIKK; KPPKPQLMANYYNK; LTSLVPFVDAFQLER; QPALDVLYDVMK; HHNQSTAINLNNPESQSMHLETR; EDAPIGPHLQSMPSEQIR; RRERDDRR; PAYFQRPENALK; AVEDIHGLFSLSK; IGLINDMVR; EEQHQLAVTAYLK…	632
PAG_89	1761.1011028654252	tr|F5H335|F5H335_HUMAN	true	tr|F5H335|F5H335_HUMAN Eukaryotic translation initiation factor 3 subunit A OS=Homo sapiens GN=EIF3A PE=3 SV=1	sequence sub-set protein:PDH_2193	31	3267.609254133177		632
PAG_90	1760.1658218335804	sw|P12537|CAP3_ADE05	true	sw|P12537|CAP3_ADE05 Pre-capsid vertex protein OS=Human adenovirus C serotype 5 GN=L1 PE=1 SV=2	anchor protein	26	2250.5487013684506	SDASSPFPSLIGSLTSTR; AALQSQPSGLNSTDDWR; YNSGNVQTNLDR; VLAIVNALAENR; GQEDYTNFVSALR; LMVTETPQSEVYQSGPDYFFQTSR; DTYLGHLLTLYR; DGVTPSVALDMTAR; AIRPDEAGLVYDALLQR	499	IPSLHSLNSEEER; YNSGNVQTNLDRLVGDVR; YVQQSVSLNLMR; NLQGLWGVR; ALGQEDTGSLEATLNYLLTNR; QKIPSLHSLNSEEER; LSAILEAVVPAR; LLGEEEYLNNSLLQPQREK; RPSSLSDLGAAAPR; EAIGQAHVDEHTFQEITSVSR; ANPTHEKVLAIVNALAENR; NLPPAFPNNGIESLVDK; LLLLLIAPFTDSGSVSR; QGLQTVNLSQAFK; AQQQGNLGSMVALNAFLSTQPANVPR; LLGEEEYLNNSLLQPQR; ATVSSLLTPNSR
PAG_91	1747.8939275433067	sw|P08133|ANXA6_HUMAN	true	sw|P08133|ANXA6_HUMAN Annexin A6 OS=Homo sapiens GN=ANXA6 PE=1 SV=3	anchor protein	32	3140.683930623549	SLYGKDLIADLKYELTGKFER; DLIADLKYELTGK; MTNYDVEHTIKK; WGTDEAQFIYILGNR; GLGTDEDTIIDIITHR; LVFDEYLK; MLVVLLQGTR; ILISLATGHR; MTNYDVEHTIK; CLIEILASR; GTVRPANDFNPDADAK; STPEYFAER; EEGGENLDQAR; TNEQMHQLVAAYK; EDAQVAAEILEIADTPSGDKTSLETR; TTGKPIEASIR; SLHQAIEGDTSGDFLK; LILGLMMPPAHYDAK; SELDMLDIR; SEIDLLNIR; EAILDIITSR; SLEDALSSDTSGHFR; DAFVAIVQSVK; EIKDAISGIGTDEK; GSIHDFPGFDPNQDAEALYTAMK; NKPLFFADK; DLEAD…	487
PAG_91	1747.8939275433067	tr|H0YC77|H0YC77_HUMAN	true	tr|H0YC77|H0YC77_HUMAN Annexin (Fragment) OS=Homo sapiens GN=ANXA6 PE=3 SV=1	sequence sub-set protein:PDH_1687	3	242.32356407225987		487
PAG_91	1747.8939275433067	tr|E5RJR0|E5RJR0_HUMAN	true	tr|E5RJR0|E5RJR0_HUMAN Annexin (Fragment) OS=Homo sapiens GN=ANXA6 PE=3 SV=1	sequence sub-set protein:PDH_1687	5	642.6806755441552		487
PAG_91	1747.8939275433067	tr|E5RIU8|E5RIU8_HUMAN	true	tr|E5RIU8|E5RIU8_HUMAN Annexin OS=Homo sapiens GN=ANXA6 PE=3 SV=2	sequence sub-set protein:PDH_1687	5	642.6806755441552		487
PAG_91	1747.8939275433067	tr|E5RI05|E5RI05_HUMAN	true	tr|E5RI05|E5RI05_HUMAN Annexin OS=Homo sapiens GN=ANXA6 PE=3 SV=1	sequence sub-set protein:PDH_1687	8	851.5755187997191		487
PAG_91	1747.8939275433067	tr|E5RFF0|E5RFF0_HUMAN	true	tr|E5RFF0|E5RFF0_HUMAN Annexin A6 (Fragment) OS=Homo sapiens GN=ANXA6 PE=4 SV=1	sequence sub-set protein:PDH_1687	8	885.004239616415		487
PAG_91	1747.8939275433067	tr|E5RJF5|E5RJF5_HUMAN	true	tr|E5RJF5|E5RJF5_HUMAN Annexin (Fragment) OS=Homo sapiens GN=ANXA6 PE=3 SV=1	sequence sub-set protein:PDH_1687	9	906.9745663785758		487
PAG_91	1747.8939275433067	tr|E5RK63|E5RK63_HUMAN	true	tr|E5RK63|E5RK63_HUMAN Annexin (Fragment) OS=Homo sapiens GN=ANXA6 PE=3 SV=1	sequence sub-set protein:PDH_1687	10	1042.2696881082684		487
PAG_91	1747.8939275433067	tr|E7EMC6|E7EMC6_HUMAN	true	tr|E7EMC6|E7EMC6_HUMAN Annexin OS=Homo sapiens GN=ANXA6 PE=3 SV=1	sequence sub-set protein:PDH_1687	17	1717.091207699726		487
PAG_91	1747.8939275433067	tr|E5RK69|E5RK69_HUMAN	true	tr|E5RK69|E5RK69_HUMAN Annexin OS=Homo sapiens GN=ANXA6 PE=3 SV=1	sequence sub-set protein:PDH_1687	18	2064.8909496442725		487
PAG_91	1747.8939275433067	sw|P08133-2|ANXA6_HUMAN	true	sw|P08133-2|ANXA6_HUMAN Isoform 2 of Annexin A6 OS=Homo sapiens GN=ANXA6	sequence sub-set protein:PDH_1687	31	2949.1979886918703		487
PAG_91	1747.8939275433067	tr|A6NN80|A6NN80_HUMAN	true	tr|A6NN80|A6NN80_HUMAN Annexin OS=Homo sapiens GN=ANXA6 PE=3 SV=3	sequence sub-set protein:PDH_1687	31	3123.706414796317		487
PAG_92	1746.6798804161301	sw|O94925-3|GLSK_HUMAN	true	sw|O94925-3|GLSK_HUMAN Isoform 3 of Glutaminase kidney isoform, mitochondrial OS=Homo sapiens GN=GLS	anchor protein	24	3027.818416450413	NFAIGYYLK; KVSPESNEDISTTVVYR; QGVNNAEKFDYVMQFLNK; KFVIPDFMSFTSHIDELYESAK; YVGKEPSGLR; DGPGETDAFGNSEGKELVASGENK; YAIAVNDLGTEYVHR; HSFGPLDYESLQQELALK; VSPESNEDISTTVVYR; DGPGETDAFGNSEGK; CVQSNIVLLTQAFR; VPFCLQSCVKPLK; HSFGPLDYESLQQELALKETVWK; LFLNEDDKPHNPMVNAGAIVVTSLIK; FDYVMQFLNK; MAGNEYVGFSNATFQSER; FSPDLWGVSVCTVDGQR; LKECMDMLR; GSTHPQPGVSPPAAPAAPGPK; VADYIPQLAK; LTLQTTSDGVMLDKDLFKK; GIHFCHDLVSLCN…	219
PAG_92	1746.6798804161301	tr|C9JIJ6|C9JIJ6_HUMAN	true	tr|C9JIJ6|C9JIJ6_HUMAN Glutaminase kidney isoform, mitochondrial (Fragment) OS=Homo sapiens GN=GLS PE=4 SV=1	sequence sub-set protein:PDH_716	1	148.07647213972757		219
PAG_92	1746.6798804161301	tr|H7C201|H7C201_HUMAN	true	tr|H7C201|H7C201_HUMAN Glutaminase kidney isoform, mitochondrial (Fragment) OS=Homo sapiens GN=GLS PE=4 SV=1	sequence sub-set protein:PDH_716	1	148.07647213972757		219
PAG_92	1746.6798804161301	sw|O94925-2|GLSK_HUMAN	true	sw|O94925-2|GLSK_HUMAN Isoform 2 of Glutaminase kidney isoform, mitochondrial OS=Homo sapiens GN=GLS	sequence sub-set protein:PDH_716	3	384.6344859189964		219
PAG_92	1746.6798804161301	tr|B8ZZC5|B8ZZC5_HUMAN	true	tr|B8ZZC5|B8ZZC5_HUMAN Glutaminase kidney isoform, mitochondrial OS=Homo sapiens GN=GLS PE=4 SV=1	sequence sub-set protein:PDH_716	5	944.6159334155632		219
PAG_92	1746.6798804161301	tr|B8ZZA8|B8ZZA8_HUMAN	true	tr|B8ZZA8|B8ZZA8_HUMAN Glutaminase kidney isoform, mitochondrial OS=Homo sapiens GN=GLS PE=4 SV=1	sequence sub-set protein:PDH_716	5	944.6159334155632		219
PAG_92	1746.6798804161301	tr|H7BZD1|H7BZD1_HUMAN	true	tr|H7BZD1|H7BZD1_HUMAN Glutaminase kidney isoform, mitochondrial (Fragment) OS=Homo sapiens GN=GLS PE=4 SV=1	sequence sub-set protein:PDH_716	6	648.4634351036077		219
PAG_93	1744.5638119840014	sw|Q01518|CAP1_HUMAN	true	sw|Q01518|CAP1_HUMAN Adenylyl cyclase-associated protein 1 OS=Homo sapiens GN=CAP1 PE=1 SV=5	anchor protein	28	3115.295351684069	INSITVDNCKK; EFHTTGLAWSK; LSDLLAPISEQIK; INSITVDNCK; EMNDAAMFYTNR; LFNHLSAVSESIQALGWVAMAPK; LGLVFDDVVGIVEIINSK; KLGLVFDDVVGIVEIINSK; LEAVSHTSDMHR; KEPAVLELEGKK; EPAVLELEGK; HAEMVHTGLKLER; EPAVLELEGKK; ALLVTASQCQQPAENK; NSLDCEIVSAK; SGPKPFSAPKPQTSPSPK; VPTISINKTDGCHAYLSK; VENQENVSNLVIEDTELK; CVNTTLQIK; LSDLLAPISEQIKEVITFR; ISKEIGGDVQK; KEPAVLELEGK; SSEMNVLIPTEGGDFNEFPVPEQFK; VENQENVSNLVIEDTELKQVAY…	255
PAG_93	1744.5638119840014	tr|Q5T0R8|Q5T0R8_HUMAN	true	tr|Q5T0R8|Q5T0R8_HUMAN Adenylyl cyclase-associated protein (Fragment) OS=Homo sapiens GN=CAP1 PE=3 SV=1	sequence sub-set protein:PDH_818	2	203.1253397304506		255
PAG_93	1744.5638119840014	tr|Q5T0S3|Q5T0S3_HUMAN	true	tr|Q5T0S3|Q5T0S3_HUMAN Adenylyl cyclase-associated protein (Fragment) OS=Homo sapiens GN=CAP1 PE=3 SV=1	sequence sub-set protein:PDH_818	3	302.7802247604222		255
PAG_93	1744.5638119840014	tr|Q5T0R4|Q5T0R4_HUMAN	true	tr|Q5T0R4|Q5T0R4_HUMAN Adenylyl cyclase-associated protein (Fragment) OS=Homo sapiens GN=CAP1 PE=3 SV=1	sequence sub-set protein:PDH_818	11	1378.5166944519829		255
PAG_93	1744.5638119840014	tr|Q5T0R5|Q5T0R5_HUMAN	true	tr|Q5T0R5|Q5T0R5_HUMAN Adenylyl cyclase-associated protein (Fragment) OS=Homo sapiens GN=CAP1 PE=3 SV=1	sequence sub-set protein:PDH_818	11	1378.5166944519829		255
PAG_93	1744.5638119840014	tr|Q5T0R2|Q5T0R2_HUMAN	true	tr|Q5T0R2|Q5T0R2_HUMAN Adenylyl cyclase-associated protein (Fragment) OS=Homo sapiens GN=CAP1 PE=3 SV=1	sequence sub-set protein:PDH_818	11	1378.5166944519829		255
PAG_93	1744.5638119840014	tr|Q5T0R3|Q5T0R3_HUMAN	true	tr|Q5T0R3|Q5T0R3_HUMAN Adenylyl cyclase-associated protein (Fragment) OS=Homo sapiens GN=CAP1 PE=3 SV=1	sequence sub-set protein:PDH_818	11	1378.5166944519829		255
PAG_93	1744.5638119840014	tr|Q5T0R6|Q5T0R6_HUMAN	true	tr|Q5T0R6|Q5T0R6_HUMAN Adenylyl cyclase-associated protein (Fragment) OS=Homo sapiens GN=CAP1 PE=3 SV=1	sequence sub-set protein:PDH_818	11	1378.5166944519829		255
PAG_93	1744.5638119840014	tr|Q5T0R7|Q5T0R7_HUMAN	true	tr|Q5T0R7|Q5T0R7_HUMAN Adenylyl cyclase-associated protein (Fragment) OS=Homo sapiens GN=CAP1 PE=3 SV=1	sequence sub-set protein:PDH_818	11	1378.5166944519829		255
PAG_93	1744.5638119840014	tr|Q5T0R1|Q5T0R1_HUMAN	true	tr|Q5T0R1|Q5T0R1_HUMAN Adenylyl cyclase-associated protein (Fragment) OS=Homo sapiens GN=CAP1 PE=3 SV=1	sequence sub-set protein:PDH_818	12	1478.1715794819543		255
PAG_93	1744.5638119840014	tr|Q5T0R9|Q5T0R9_HUMAN	true	tr|Q5T0R9|Q5T0R9_HUMAN Adenylyl cyclase-associated protein (Fragment) OS=Homo sapiens GN=CAP1 PE=3 SV=1	sequence sub-set protein:PDH_818	12	1478.1715794819543		255
PAG_93	1744.5638119840014	sw|Q01518-2|CAP1_HUMAN	true	sw|Q01518-2|CAP1_HUMAN Isoform 2 of Adenylyl cyclase-associated protein 1 OS=Homo sapiens GN=CAP1	sequence same-set protein:PDH_818	28	3115.295351684069		255
PAG_94	1734.6632567939564	sw|O60506|HNRPQ_HUMAN	true	sw|O60506|HNRPQ_HUMAN Heterogeneous nuclear ribonucleoprotein Q OS=Homo sapiens GN=SYNCRIP PE=1 SV=2	anchor protein	26	3341.9342906899165	VAEKLDEIYVAGLVAHSDLDER; GYAFVTFCTK; VWGNVGTVEWADPIEDPDPEVMAK; SAFLCGVMK; GFCFLEYEDHK; SENQEFYQDTFGQQWK; ALLERTGYTLDVTTGQRK; VTEGLTDVILYHQPDDK; AMEEMNGKDLEGENIEIVFAKPPDQK; EQILEEFSK; LKDYAFIHFDER; LYNNHEIR; DLEGENIEIVFAKPPDQK; DLFEDELVPLFEK; NLANTVTEEILEK; EFNEDGALAVLQQFK; TGYTLDVTTGQR; DYAFIHFDER; HIGVCISVANNR; LMMDPLTGLNR; TGYTLDVTTGQRK; YGGPPPDSVYSGQQPSVGTEIFVGKIPR; TKEQILEEFSK; LDEIYVAGLVAHSDL…	372
PAG_94	1734.6632567939564	tr|F6UXX1|F6UXX1_HUMAN	true	tr|F6UXX1|F6UXX1_HUMAN Heterogeneous nuclear ribonucleoprotein Q (Fragment) OS=Homo sapiens GN=SYNCRIP PE=4 SV=1	sequence sub-set protein:PDH_1275	11	1466.6131036496804		372
PAG_94	1734.6632567939564	sw|O60506-5|HNRPQ_HUMAN	true	sw|O60506-5|HNRPQ_HUMAN Isoform 5 of Heterogeneous nuclear ribonucleoprotein Q OS=Homo sapiens GN=SYNCRIP	sequence sub-set protein:PDH_1275	15	1931.6442758873775		372
PAG_94	1734.6632567939564	sw|O60506-4|HNRPQ_HUMAN	true	sw|O60506-4|HNRPQ_HUMAN Isoform 4 of Heterogeneous nuclear ribonucleoprotein Q OS=Homo sapiens GN=SYNCRIP	sequence sub-set protein:PDH_1275	24	3105.4966065449607		372
PAG_94	1734.6632567939564	sw|O60506-3|HNRPQ_HUMAN	true	sw|O60506-3|HNRPQ_HUMAN Isoform 3 of Heterogeneous nuclear ribonucleoprotein Q OS=Homo sapiens GN=SYNCRIP	sequence sub-set protein:PDH_1275	25	3201.3792892675033		372
PAG_94	1734.6632567939564	sw|O60506-2|HNRPQ_HUMAN	true	sw|O60506-2|HNRPQ_HUMAN Isoform 2 of Heterogeneous nuclear ribonucleoprotein Q OS=Homo sapiens GN=SYNCRIP	sequence sub-set protein:PDH_1275	25	3246.0516079673735		372
PAG_95	1709.8558906181274	sw|P11586|C1TC_HUMAN	true	sw|P11586|C1TC_HUMAN C-1-tetrahydrofolate synthase, cytoplasmic OS=Homo sapiens GN=MTHFD1 PE=1 SV=3	anchor protein	33	3097.357573637136	KITIGQAPTEK; IFHELTQTDK; AYIQENLELVEK; YVVVTGITPTPLGEGK; MFGIPVVVAVNAFK; GVPTGFILPIR; VVGDVAYDEAK; EQVPGFTPR; WMIQYNNLNLK; TAHLDEEVNKGDILVVATGQPEMVK; DAIKPNLMQTLEGTPVFVHAGPFANIAHGNSSIIADR; LKAAEEIGIK; TDTESELDLISR; AAQAPSSFQLLYDLK; EIGLLSEEVELYGETK; YSGLCPHVVVLVATVR; TDPTTLTDEEINR; ITIGQAPTEK; DDSNLYINVK; KVVGDVAYDEAK; THLSLSHNPEQK; LDIDPETITWQR; GALALAQAVQR; QGFGNLPICMAK; TPVPSDIDISR; GDLNDCFIPC…	1058	DVDGLTSINAGR
PAG_95	1709.8558906181274	tr|V9GYY3|V9GYY3_HUMAN	true	tr|V9GYY3|V9GYY3_HUMAN C-1-tetrahydrofolate synthase, cytoplasmic (Fragment) OS=Homo sapiens GN=MTHFD1 PE=4 SV=1	sequence sub-set protein:PDH_3508	4	409.7235583083685		1058
PAG_95	1709.8558906181274	tr|F5H2F4|F5H2F4_HUMAN	true	tr|F5H2F4|F5H2F4_HUMAN C-1-tetrahydrofolate synthase, cytoplasmic OS=Homo sapiens GN=MTHFD1 PE=3 SV=1	sequence sub-set protein:PDH_3508	32	3036.8722194871616		1058
PAG_96	1692.1121840055343	sw|P22626|ROA2_HUMAN	true	sw|P22626|ROA2_HUMAN Heterogeneous nuclear ribonucleoproteins A2/B1 OS=Homo sapiens GN=HNRNPA2B1 PE=1 SV=2	anchor protein	22	3849.5501413524403	QEMQEVQSSR; DYFEEYGK; GFGDGYNGYGGGPGGGNFGGSPGYGGGR; RGFGFVTFDDHDPVDKIVLQK; GGNFGFGDSR; NMGGPYGGGNYGPGGSGGSGGYGGR; LTDCVVMR; IDTIEIITDR; KLFVGGIKEDTEEHHLR; RGFGFVTFDDHDPVDK; SGRGGNFGFGDSR; ALSRQEMQEVQSSR; LFIGGLSFETTEESLR; TLETVPLER; YHTINGHNAEVR; GFGFVTFDDHDPVDK; NYYEQWGK; DYFEEYGKIDTIEIITDR; LTDCVVMRDPASK; GFGFVTFDDHDPVDKIVLQK; GGGGNFGPGPGSNFR; LFVGGIKEDTEEHHLR	0
PAG_96	1692.1121840055343	sw|P22626-2|ROA2_HUMAN	true	sw|P22626-2|ROA2_HUMAN Isoform A2 of Heterogeneous nuclear ribonucleoproteins A2/B1 OS=Homo sapiens GN=HNRNPA2B1	sequence sub-set protein:PDH_1	21	3800.1697509305513		0
PAG_97	1687.8186618410095	sw|Q7KZF4|SND1_HUMAN	true	sw|Q7KZF4|SND1_HUMAN Staphylococcal nuclease domain-containing protein 1 OS=Homo sapiens GN=SND1 PE=1 SV=1	anchor protein	29	3134.243627520253	GMWSEGNGSHTIR; ADDADEFGYSR; QFLPFLQR; DTPDEPWAFPAR; DTNGENIAESLVAEGLATR; DYVAPTANLDQK; NLPGLVQEGEPFSEEATLFTK; VITEYLNAQESAK; IHVFYIDYGNR; SEAVVEYVFSGSR; LRPLYDIPYMFEAR; EVEVEVESMDK; EVCFTIENK; VADISGDTQK; VWAHYEEQPVEEVMPVLEEK; EYGMIYLGK; VNVTVDYIRPASPATETVPAFSER; NDIASHPPVEGSYAPR; KGMWSEGNGSHTIR; MVLSGCAIIVR; EADGSETPEPFAAEAK; EGLVMVEVR; SSHYDELLAAEAR; VMQVLNADAIVVK; DYVAPTANLDQKDK	576	HFVDSHHQKPVNAIIEHVR; SLLSAEEAAK; LGTLSPAFSTR; FVDGEWYR
PAG_97	1687.8186618410095	tr|H7C597|H7C597_HUMAN	true	tr|H7C597|H7C597_HUMAN Staphylococcal nuclease domain-containing protein 1 (Fragment) OS=Homo sapiens GN=SND1 PE=4 SV=1	sequence sub-set protein:PDH_2005	6	788.1726086419338		576
PAG_98	1669.235189601436	sw|P47897|SYQ_HUMAN	true	sw|P47897|SYQ_HUMAN Glutamine--tRNA ligase OS=Homo sapiens GN=QARS PE=1 SV=1	anchor protein	31	2926.364448724772	GHNTLPSPWR; TDFKEEPEPGFK; QHLEITGGQVR; LAWGQPVGLR; TDFKEEPEPGFKR; AINFNFGYAK; GKFSEGEATLR; GPSGCVESLEVTCR; LNLHYAVVSK; YHFNMGLLMGEAR; TPGYVVTPHTMNLLK; DVVENGETADQTLSLMEQLR; ATGILLYGLASR; SLDIQVPNFPADETK; IHTEPQLSAALEYVR; DRPMEESLLLFEAMR; TVTLKEDPGKV; ILQLVATGAVR; FSEGEATLR; KIHTEPQLSAALEYVR; AFIHWVSQPLMCEVR; HTGYVIELQHVVK; MIKNEVDMQVLHLLGPK; EAATQAQQTLGSTIDK; ANNGICFLR; DVLNDTAPR; NEVDMQVLHLLGPK;…	355
PAG_98	1669.235189601436	tr|F2Z2V6|F2Z2V6_HUMAN	true	tr|F2Z2V6|F2Z2V6_HUMAN Glutamine--tRNA ligase OS=Homo sapiens GN=QARS PE=4 SV=1	sequence sub-set protein:PDH_1209	2	326.0785840175147		355
PAG_98	1669.235189601436	tr|C9JSG9|C9JSG9_HUMAN	true	tr|C9JSG9|C9JSG9_HUMAN Glutamine--tRNA ligase (Fragment) OS=Homo sapiens GN=QARS PE=4 SV=1	sequence sub-set protein:PDH_1209	6	751.0034830046372		355
PAG_98	1669.235189601436	tr|C9J165|C9J165_HUMAN	true	tr|C9J165|C9J165_HUMAN Glutamine--tRNA ligase (Fragment) OS=Homo sapiens GN=QARS PE=4 SV=1	sequence sub-set protein:PDH_1209	8	1123.9405606827306		355
PAG_98	1669.235189601436	tr|B7Z840|B7Z840_HUMAN	true	tr|B7Z840|B7Z840_HUMAN Glutamine--tRNA ligase OS=Homo sapiens GN=QARS PE=2 SV=1	sequence sub-set protein:PDH_1209	9	1248.0745279544299		355
PAG_98	1669.235189601436	tr|H7C0R3|H7C0R3_HUMAN	true	tr|H7C0R3|H7C0R3_HUMAN Glutamine--tRNA ligase (Fragment) OS=Homo sapiens GN=QARS PE=4 SV=1	sequence sub-set protein:PDH_1209	12	792.0135027521543		355
PAG_98	1669.235189601436	tr|B4DWJ2|B4DWJ2_HUMAN	true	tr|B4DWJ2|B4DWJ2_HUMAN Glutamine--tRNA ligase OS=Homo sapiens GN=QARS PE=2 SV=1	sequence sub-set protein:PDH_1209	29	2743.4165904872293		355
PAG_99	1660.9028833123505	sw|Q16658|FSCN1_HUMAN	true	sw|Q16658|FSCN1_HUMAN Fascin OS=Homo sapiens GN=FSCN1 PE=1 SV=3	anchor protein	25	3205.053262628886	WSLQSEAHR; YWTLTATGGVQSTASSK; KNGQLAASVETAGDSELFLMK; LVARPEPATGYTLEFR; HDGRLVARPEPATGYTLEFR; ASAETVDPASLWEY; YAHLSARPADEIAVDRDVPWGVDSLITLAFQDQR; YSVQTADHR; LSCFAQTVSPAEK; YLAADKDGNVTCER; YLTAEAFGFK; VGKDELFALEQSCAQVVLQAANER; YLAPSGPSGTLK; NGQLAASVETAGDSELFLMK; SSYDVFQLEFNDGAYNIK; THTGKYWTLTATGGVQSTASSK; YLKGDHAGVLK; YAHLSARPADEIAVDR; GEHGFIGCR; PADEIAVDRDVPWGVDSLITLAFQDQR; NASCYFDIEWR; WSVHIAMHPQ…	935	KQIWTLEQPPDEAGSAAVCLR
PAG_99	1660.9028833123505	tr|C9JPH9|C9JPH9_HUMAN	true	tr|C9JPH9|C9JPH9_HUMAN Fascin (Fragment) OS=Homo sapiens GN=FSCN1 PE=4 SV=1	sequence sub-set protein:PDH_3151	6	898.1355797292017		935
PAG_99	1660.9028833123505	tr|C9JFC0|C9JFC0_HUMAN	true	tr|C9JFC0|C9JFC0_HUMAN Fascin (Fragment) OS=Homo sapiens GN=FSCN1 PE=4 SV=1	sequence sub-set protein:PDH_3151	6	898.1355797292017		935
PAG_99	1660.9028833123505	tr|H7BYX5|H7BYX5_HUMAN	true	tr|H7BYX5|H7BYX5_HUMAN Fascin (Fragment) OS=Homo sapiens GN=FSCN1 PE=4 SV=1	sequence sub-set protein:PDH_3151	6	898.1355797292017		935
PAG_99	1660.9028833123505	tr|J3KNT0|J3KNT0_HUMAN	true	tr|J3KNT0|J3KNT0_HUMAN Fascin OS=Homo sapiens GN=FSCN1 PE=3 SV=1	sequence sub-set protein:PDH_3151	23	2917.9744035658277		935
PAG_100	1653.1364252761816	sw|P06744|G6PI_HUMAN	true	sw|P06744|G6PI_HUMAN Glucose-6-phosphate isomerase OS=Homo sapiens GN=GPI PE=1 SV=4	anchor protein	27	3218.617463131995	MIPCDFLIPVQTQHPIR; EWFLQAAKDPSAVAK; ILLANFLAQTEALMR; TFTTQETITNAETAK; VDHQTGPIVWGEPGTNGQHAFYQLIHQGTK; LTPFMLGALVAMYEHK; SNTPILVDGKDVMPEVNK; STEEARKELQAAGKSPEDLER; SNTPILVDGK; ERMFNGEKINYTEGR; FNHFSLTLNTNHGHILVDYSK; FAAYFQQGDMESNGK; KIEPELDGSAQVTSHDASTNGLINFIK; SGDWKGYTGK; STEEARKELQAAGK; ELQAAGKSPEDLER; MFNGEKINYTEGR; HFVALSTNTTK; TITDVINIGIGGSDLGPLMVTEALKPYSSGGPR; TFTTQETITNAETAKEWFLQAAK; VWYVSN…	440
PAG_100	1653.1364252761816	tr|K7ESF4|K7ESF4_HUMAN	true	tr|K7ESF4|K7ESF4_HUMAN Uncharacterized protein (Fragment) OS=Homo sapiens PE=4 SV=1	sequence sub-set protein:PDH_1523	2	77.59280980617953		440
PAG_100	1653.1364252761816	tr|K7EIL4|K7EIL4_HUMAN	true	tr|K7EIL4|K7EIL4_HUMAN Glucose-6-phosphate isomerase (Fragment) OS=Homo sapiens GN=GPI PE=4 SV=1	sequence sub-set protein:PDH_1523	2	135.42089743700154		440
PAG_100	1653.1364252761816	tr|K7ERK8|K7ERK8_HUMAN	true	tr|K7ERK8|K7ERK8_HUMAN Glucose-6-phosphate isomerase (Fragment) OS=Homo sapiens GN=GPI PE=4 SV=1	sequence sub-set protein:PDH_1523	2	135.42089743700154		440
PAG_100	1653.1364252761816	tr|K7ERC6|K7ERC6_HUMAN	true	tr|K7ERC6|K7ERC6_HUMAN Glucose-6-phosphate isomerase (Fragment) OS=Homo sapiens GN=GPI PE=4 SV=1	sequence sub-set protein:PDH_1523	4	175.1655039382664		440
PAG_100	1653.1364252761816	tr|K7ELR7|K7ELR7_HUMAN	true	tr|K7ELR7|K7ELR7_HUMAN Glucose-6-phosphate isomerase (Fragment) OS=Homo sapiens GN=GPI PE=4 SV=1	sequence sub-set protein:PDH_1523	4	303.0520423709115		440
PAG_100	1653.1364252761816	tr|K7ENA0|K7ENA0_HUMAN	true	tr|K7ENA0|K7ENA0_HUMAN Glucose-6-phosphate isomerase (Fragment) OS=Homo sapiens GN=GPI PE=4 SV=1	sequence sub-set protein:PDH_1523	5	350.6855047511552		440
PAG_100	1653.1364252761816	tr|K7EP41|K7EP41_HUMAN	true	tr|K7EP41|K7EP41_HUMAN Glucose-6-phosphate isomerase (Fragment) OS=Homo sapiens GN=GPI PE=4 SV=1	sequence sub-set protein:PDH_1523	7	637.0921285986516		440
PAG_100	1653.1364252761816	tr|K7EPY4|K7EPY4_HUMAN	true	tr|K7EPY4|K7EPY4_HUMAN Glucose-6-phosphate isomerase (Fragment) OS=Homo sapiens GN=GPI PE=4 SV=1	sequence sub-set protein:PDH_1523	7	794.8741054100735		440
PAG_100	1653.1364252761816	tr|K7EQ48|K7EQ48_HUMAN	true	tr|K7EQ48|K7EQ48_HUMAN Glucose-6-phosphate isomerase OS=Homo sapiens GN=GPI PE=3 SV=2	sequence sub-set protein:PDH_1523	24	2703.221613494498		440
PAG_100	1653.1364252761816	sw|P06744-2|G6PI_HUMAN	true	sw|P06744-2|G6PI_HUMAN Isoform 2 of Glucose-6-phosphate isomerase OS=Homo sapiens GN=GPI	sequence sub-set protein:PDH_1523	25	3178.87285663073		440
PAG_101	1652.9380920629828	sw|P54136|SYRC_HUMAN	true	sw|P54136|SYRC_HUMAN Arginine--tRNA ligase, cytoplasmic OS=Homo sapiens GN=RARS PE=1 SV=2	anchor protein	27	3158.0307700290223	GFVQVDDGRK; SDGGYTYDTSDLAAIK; MLLCEAVAAVMAK; GFDILGIKPVQR; IYDALDVSLIER; LNHVGDWGTQFGMLIAHLQDK; AYQCVVLLQGK; NCGCLGASPNLEQLQEENLK; STIIGESISR; LMDLLGEGLK; VIVDFSSPNIAK; GESFYQDR; LFEFAGYDVLR; LMDLLGEGLKR; FGDYQCNSAMGISQMLK; ILLDHEKEWK; VLTAEELNAAQTSVAYGCIK; GNTAAYLLYAFTR; LLQQEEEIK; LNDYIFSFDK; LQEVFGHAIK; VEIAGPGFINVHLR; MNDIVKEFEDR; LANIDEEMLQK; IVFVPGCSIPLTIVK; DKVLTAEELNAAQTSVAYGCIK; AAYPDLEN…	293
PAG_101	1652.9380920629828	tr|E5RH09|E5RH09_HUMAN	true	tr|E5RH09|E5RH09_HUMAN Arginine--tRNA ligase, cytoplasmic OS=Homo sapiens GN=RARS PE=4 SV=1	sequence sub-set protein:PDH_961	3	213.813611753087		293
PAG_101	1652.9380920629828	tr|E5RJM9|E5RJM9_HUMAN	true	tr|E5RJM9|E5RJM9_HUMAN Arginine--tRNA ligase, cytoplasmic OS=Homo sapiens GN=RARS PE=4 SV=1	sequence sub-set protein:PDH_961	4	285.8186468971581		293
PAG_101	1652.9380920629828	tr|F5H3T8|F5H3T8_HUMAN	true	tr|F5H3T8|F5H3T8_HUMAN Arginine--tRNA ligase, cytoplasmic OS=Homo sapiens GN=RARS PE=4 SV=1	sequence sub-set protein:PDH_961	20	2407.52525294126		293
PAG_101	1652.9380920629828	sw|P54136-2|SYRC_HUMAN	true	sw|P54136-2|SYRC_HUMAN Isoform Monomeric of Arginine--tRNA ligase, cytoplasmic OS=Homo sapiens GN=RARS	sequence sub-set protein:PDH_961	25	2993.7655103240913		293
PAG_102	1649.0028686692153	sw|Q9NZM1-6|MYOF_HUMAN	true	sw|Q9NZM1-6|MYOF_HUMAN Isoform 6 of Myoferlin OS=Homo sapiens GN=MYOF	anchor protein	35	2676.943834152918	FKGFPQPILSEDGSR; LQTNIEALK; NDVVGTTYLHLSK; LTIYDWDR; ANVTVLDTQIR; LEGALGADTTEDGDEK; SLGPPGPPFNITPR; QLSGNNIRPVVK; VIMELFDNDQVGKDEFLGR; LQMWVDVFPK; VGETIIDLENR; IPAHQVLYSTSGENASGKYCGK; SLSQIHEAAVR; IYPLPDDPSVPAPPR; NLKKTPNFPSSVLFMK; IPANQLAELWLK; KPVVGQCTIER; SLDGEGNFNWR; TPNFPSSVLFMK; LIDEVIEDTR; SLLTEADAGHTEFTDEVYQNESR; GPVGTVSEAQLAR; TQGLVPEHVETR; DRDNDSDDVESNLLLPAGIALR; GWEWEGEWIVDPER; GKSDENE…	1807
PAG_102	1649.0028686692153	sw|Q9NZM1-4|MYOF_HUMAN	true	sw|Q9NZM1-4|MYOF_HUMAN Isoform 4 of Myoferlin OS=Homo sapiens GN=MYOF	sequence sub-set protein:PDH_5725	1	97.75319494674494		1807
PAG_102	1649.0028686692153	sw|Q9NZM1-8|MYOF_HUMAN	true	sw|Q9NZM1-8|MYOF_HUMAN Isoform 8 of Myoferlin OS=Homo sapiens GN=MYOF	sequence sub-set protein:PDH_5725	3	248.23368297067793		1807
PAG_102	1649.0028686692153	sw|Q9NZM1-7|MYOF_HUMAN	true	sw|Q9NZM1-7|MYOF_HUMAN Isoform 7 of Myoferlin OS=Homo sapiens GN=MYOF	sequence sub-set protein:PDH_5725	4	345.9868779174228		1807
PAG_102	1649.0028686692153	tr|H0YD14|H0YD14_HUMAN	true	tr|H0YD14|H0YD14_HUMAN Myoferlin (Fragment) OS=Homo sapiens GN=MYOF PE=4 SV=1	sequence sub-set protein:PDH_5725	25	1880.6612737836508		1807
PAG_102	1649.0028686692153	sw|Q9NZM1-5|MYOF_HUMAN	true	sw|Q9NZM1-5|MYOF_HUMAN Isoform 5 of Myoferlin OS=Homo sapiens GN=MYOF	sequence sub-set protein:PDH_5725	25	2016.0692941360069		1807
PAG_102	1649.0028686692153	tr|C9JCN0|C9JCN0_HUMAN	true	tr|C9JCN0|C9JCN0_HUMAN Myoferlin OS=Homo sapiens GN=MYOF PE=4 SV=2	sequence sub-set protein:PDH_5725	32	2470.5471479594344		1807
PAG_102	1649.0028686692153	sw|Q9NZM1-3|MYOF_HUMAN	true	sw|Q9NZM1-3|MYOF_HUMAN Isoform 3 of Myoferlin OS=Homo sapiens GN=MYOF	sequence sub-set protein:PDH_5725	32	2470.5471479594344		1807
PAG_102	1649.0028686692153	sw|Q9NZM1-2|MYOF_HUMAN	true	sw|Q9NZM1-2|MYOF_HUMAN Isoform 2 of Myoferlin OS=Homo sapiens GN=MYOF	sequence sub-set protein:PDH_5725	34	2579.1906392061733		1807
PAG_102	1649.0028686692153	sw|Q9NZM1|MYOF_HUMAN	true	sw|Q9NZM1|MYOF_HUMAN Myoferlin OS=Homo sapiens GN=MYOF PE=1 SV=1	sequence same-set protein:PDH_5725	35	2676.943834152918		1807
PAG_102	1649.0028686692153	tr|F8W8J4|F8W8J4_HUMAN	true	tr|F8W8J4|F8W8J4_HUMAN Myoferlin OS=Homo sapiens GN=MYOF PE=4 SV=1	sequence same-set protein:PDH_5725	35	2676.943834152918		1807
PAG_103	1637.1427110633626	tr|B7Z9L0|B7Z9L0_HUMAN	true	tr|B7Z9L0|B7Z9L0_HUMAN T-complex protein 1 subunit delta OS=Homo sapiens GN=CCT4 PE=2 SV=1	anchor protein	28	3661.3416590950087	KLGGTIDDCELVEGLVLTQK; GIHPTIISESFQK; ALIAGGGAPEIELALR; SIHDALCVIR; VIDPATATSVDLR; VVSQYSSLLSPMSVNAVMK; QMQVLHPAAR; DALSDLALHFLNK; GSNKLVIEEAER; SILKIDDVVNTR; GIEILTDMSR; LGGTIDDCELVEGLVLTQK; TLSGMESYCVR; VSNSGITRVEK; KTGCNVLLIQK; IMVIKDIEREDIEFICK; TDMDNQIVVSDYAQMDR; DALSDLALHFLNKMK; IGLIQFCLSAPK; GIEILTDMSRPVELSDR; ETLLNSATTSLNSK; TGCNVLLIQK; DIEREDIEFICK; MIQDGKGDVTITNDGATILK; SILRDALSDLALHFLNK…	298
PAG_103	1637.1427110633626	tr|B7Z2F4|B7Z2F4_HUMAN	true	tr|B7Z2F4|B7Z2F4_HUMAN T-complex protein 1 subunit delta OS=Homo sapiens GN=CCT4 PE=2 SV=1	sequence sub-set protein:PDH_1499	22	3105.3008706268974		298
PAG_103	1637.1427110633626	sw|P50991-2|TCPD_HUMAN	true	sw|P50991-2|TCPD_HUMAN Isoform 2 of T-complex protein 1 subunit delta OS=Homo sapiens GN=CCT4	sequence sub-set protein:PDH_1499	25	3261.926052012384		298
PAG_103	1637.1427110633626	sw|P50991|TCPD_HUMAN	true	sw|P50991|TCPD_HUMAN T-complex protein 1 subunit delta OS=Homo sapiens GN=CCT4 PE=1 SV=4	sequence same-set protein:PDH_1499	28	3661.3416590950087		298
PAG_104	1634.0940856983898	sw|P31939|PUR9_HUMAN	true	sw|P31939|PUR9_HUMAN Bifunctional purine biosynthesis protein PURH OS=Homo sapiens GN=ATIC PE=1 SV=3	anchor protein	29	3137.1257768331357	YTQSNSVCYAK; AFTHTAQYDEAISDYFRK; NGNYCVLQMDQSYKPDENEVR; VVACNLYPFVK; TLHPAVHAGILAR; EALGIPAAASFK; DLIVATIAVK; TLFGLHLSQK; APGQLALFSVSDKTGLVEFAR; AFTHTAQYDEAISDYFR; NGQVIGIGAGQQSR; MSSFGDFVALSDVCDVPTAK; DVSELTGFPEMLGGR; APGQLALFSVSDK; MAPGQLALFSVSDK; ALFEEVPELLTEAEK; LAGDKANYWWLR; ALFEEVPELLTEAEKK; VCMVYDLYK; TLTPISAAYAR; EVSDGIIAPGYEEEALTILSK; SGVAYIAAPSGSAADK; HVSPAGAAVGIPLSEDEAK; RAEISNAIDQYVTG…	143
PAG_104	1634.0940856983898	tr|H7BZU3|H7BZU3_HUMAN	true	tr|H7BZU3|H7BZU3_HUMAN Phosphoribosylaminoimidazolecarboxamide formyltransferase (Fragment) OS=Homo sapiens GN=ATIC PE=4 SV=1	sequence sub-set protein:PDH_473	3	319.9179514543055		143
PAG_104	1634.0940856983898	tr|F8WEF0|F8WEF0_HUMAN	true	tr|F8WEF0|F8WEF0_HUMAN Phosphoribosylaminoimidazolecarboxamide formyltransferase OS=Homo sapiens GN=ATIC PE=4 SV=1	sequence sub-set protein:PDH_473	5	720.6753476804678		143
PAG_104	1634.0940856983898	tr|C9JLK0|C9JLK0_HUMAN	true	tr|C9JLK0|C9JLK0_HUMAN Phosphoribosylaminoimidazolecarboxamide formyltransferase (Fragment) OS=Homo sapiens GN=ATIC PE=4 SV=1	sequence sub-set protein:PDH_473	6	807.294226607401		143
PAG_104	1634.0940856983898	tr|H7C084|H7C084_HUMAN	true	tr|H7C084|H7C084_HUMAN Phosphoribosylaminoimidazolecarboxamide formyltransferase (Fragment) OS=Homo sapiens GN=ATIC PE=4 SV=1	sequence sub-set protein:PDH_473	9	873.2172642805244		143
PAG_104	1634.0940856983898	tr|H7C1S2|H7C1S2_HUMAN	true	tr|H7C1S2|H7C1S2_HUMAN Phosphoribosylaminoimidazolecarboxamide formyltransferase (Fragment) OS=Homo sapiens GN=ATIC PE=4 SV=1	sequence sub-set protein:PDH_473	10	847.6815186823947		143
PAG_104	1634.0940856983898	tr|F5GWY2|F5GWY2_HUMAN	true	tr|F5GWY2|F5GWY2_HUMAN Phosphoribosylaminoimidazolecarboxamide formyltransferase OS=Homo sapiens GN=ATIC PE=4 SV=1	sequence sub-set protein:PDH_473	24	2416.4504291526673		143
PAG_104	1634.0940856983898	sw|P31939-2|PUR9_HUMAN	true	sw|P31939-2|PUR9_HUMAN Isoform 2 of Bifunctional purine biosynthesis protein PURH OS=Homo sapiens GN=ATIC	sequence sub-set protein:PDH_473	26	2891.28845019382		143
PAG_105	1632.8068273613126	sw|P49368|TCPG_HUMAN	true	sw|P49368|TCPG_HUMAN T-complex protein 1 subunit gamma OS=Homo sapiens GN=CCT3 PE=1 SV=4	anchor protein	31	3246.2698049605224	HTQENCETWGVNGETGTLVDMK; ELGIWEPLAVK; NLQDAMQVCR; AVAQALEVIPR; IGDEYFTFITDCKDPK; EIQVQHPAAK; IVLLDSSLEYK; GVMINKDVTHPR; MVQFEENGR; GASKEILSEVER; EILSEVERNLQDAMQVCR; IVSRPEELREDDVGTGAGLLEIKK; KALDDMISTLKK; GISDLAQHYLMR; TAVETAVLLLR; NVLLDPQLVPGGGASEMAVAHALTEK; KGESQTDIEITR; PVLVLSQNTK; GASKEILSEVERNLQDAMQVCR; AMTGVEQWPYR; VEKIPGGIIEDSCVLR; WSSLACNIALDAVK; GESQTDIEITR; ALDDMISTLK; TLIQNCGASTIR; IPGG…	338
PAG_105	1632.8068273613126	tr|E9PM09|E9PM09_HUMAN	true	tr|E9PM09|E9PM09_HUMAN T-complex protein 1 subunit gamma (Fragment) OS=Homo sapiens GN=CCT3 PE=4 SV=1	sequence sub-set protein:PDH_1151	4	270.88700239816006		338
PAG_105	1632.8068273613126	tr|Q5SZX9|Q5SZX9_HUMAN	true	tr|Q5SZX9|Q5SZX9_HUMAN T-complex protein 1 subunit gamma (Fragment) OS=Homo sapiens GN=CCT3 PE=3 SV=1	sequence sub-set protein:PDH_1151	4	692.9481891268756		338
PAG_105	1632.8068273613126	tr|Q5SZW8|Q5SZW8_HUMAN	true	tr|Q5SZW8|Q5SZW8_HUMAN T-complex protein 1 subunit gamma (Fragment) OS=Homo sapiens GN=CCT3 PE=4 SV=1	sequence sub-set protein:PDH_1151	5	483.56276089981105		338
PAG_105	1632.8068273613126	tr|E9PQ35|E9PQ35_HUMAN	true	tr|E9PQ35|E9PQ35_HUMAN T-complex protein 1 subunit gamma (Fragment) OS=Homo sapiens GN=CCT3 PE=4 SV=1	sequence sub-set protein:PDH_1151	7	622.2577226087479		338
PAG_105	1632.8068273613126	tr|E9PRC8|E9PRC8_HUMAN	true	tr|E9PRC8|E9PRC8_HUMAN T-complex protein 1 subunit gamma (Fragment) OS=Homo sapiens GN=CCT3 PE=3 SV=1	sequence sub-set protein:PDH_1151	11	1334.6952495365224		338
PAG_105	1632.8068273613126	tr|Q5SZX6|Q5SZX6_HUMAN	true	tr|Q5SZX6|Q5SZX6_HUMAN T-complex protein 1 subunit gamma (Fragment) OS=Homo sapiens GN=CCT3 PE=3 SV=1	sequence sub-set protein:PDH_1151	11	1424.4840112449829		338
PAG_105	1632.8068273613126	sw|P49368-2|TCPG_HUMAN	true	sw|P49368-2|TCPG_HUMAN Isoform 2 of T-complex protein 1 subunit gamma OS=Homo sapiens GN=CCT3	sequence sub-set protein:PDH_1151	29	2680.786309498171		338
PAG_105	1632.8068273613126	tr|B4DUR8|B4DUR8_HUMAN	true	tr|B4DUR8|B4DUR8_HUMAN T-complex protein 1 subunit gamma OS=Homo sapiens GN=CCT3 PE=2 SV=1	sequence sub-set protein:PDH_1151	30	3227.8659819836266		338
PAG_106	1631.9976793404157	sw|P20700|LMNB1_HUMAN	true	sw|P20700|LMNB1_HUMAN Lamin-B1 OS=Homo sapiens GN=LMNB1 PE=1 SV=2	anchor protein	30	3411.530335068116	KIGDTSVSYK; EMAEIRDQMQQQLNDYEQLLDVK; KSMYEEEINETR; MRIESLSSQLSNLQK; CQSLTEDLEFRK; LAQALHEMR; NQNSWGTGEDVK; IQELEDLLAK; LYKEELEQTYHAK; SLETENSALQLQVTER; ALYETELADAR; LREYEAALNSK; LSSEMNTSTVNSAR; SLEGDLEDLKDQIAQLEASLAAAKK; IESLSSQLSNLQK; NTSEQDQPMGGWEMIR; KQLADETLLK; EYEAALNSK; ESDLNGAQIK; CQSLTEDLEFR; AGGPTTPLSPTR; AEHDQLLLNYAK; TTIPEEEEEEEEAAGVVVEEELFHQQGTPR; QLADETLLK; KESDLNGAQIK; SMYEEEINETR; …	203
PAG_106	1631.9976793404157	tr|E9PBF6|E9PBF6_HUMAN	true	tr|E9PBF6|E9PBF6_HUMAN Lamin-B1 OS=Homo sapiens GN=LMNB1 PE=3 SV=1	sequence sub-set protein:PDH_2511	26	2874.8052012618127		203
PAG_107	1615.667691183271	sw|P08195-2|4F2_HUMAN	true	sw|P08195-2|4F2_HUMAN Isoform 2 of 4F2 cell-surface antigen heavy chain OS=Homo sapiens GN=SLC3A2	anchor protein	24	3758.39934872466	SLLHGDFHAFSAGPGLFSYIR; ADLLLSTQPGR; DDVAQTDLLQIDPNFGSKEDFDSLLQSAK; NQKDDVAQTDLLQIDPNFGSK; GENSWFSTQVDTVATK; LKLEPHEGLLLR; IGDLQAFQGHGAGNLAGLK; GRLDYLSSLK; WWHTGALYR; VAEDEAEAAAAAK; WCSWSLSQAR; EEGSPLELER; FTGLSKEELLK; GQSEDPGSLLSLFR; NQKDDVAQTDLLQIDPNFGSKEDFDSLLQSAK; ADLLLSTQPGREEGSPLELER; VILDLTPNYRGENSWFSTQVDTVATK; DLLLTSSYLSDSGSTGEHTK; EDFDSLLQSAK; LLTSFLPAQLLR; IKVAEDEAEAAAAAK; DDVAQTDLLQIDPN…	110
PAG_107	1615.667691183271	tr|F5GZR9|F5GZR9_HUMAN	true	tr|F5GZR9|F5GZR9_HUMAN 4F2 cell-surface antigen heavy chain (Fragment) OS=Homo sapiens GN=SLC3A2 PE=4 SV=1	sequence sub-set protein:PDH_373	1	143.90876487801464		110
PAG_107	1615.667691183271	tr|H0YFX4|H0YFX4_HUMAN	true	tr|H0YFX4|H0YFX4_HUMAN 4F2 cell-surface antigen heavy chain (Fragment) OS=Homo sapiens GN=SLC3A2 PE=4 SV=1	sequence sub-set protein:PDH_373	3	485.6813036393506		110
PAG_107	1615.667691183271	tr|F5H867|F5H867_HUMAN	true	tr|F5H867|F5H867_HUMAN 4F2 cell-surface antigen heavy chain (Fragment) OS=Homo sapiens GN=SLC3A2 PE=4 SV=1	sequence sub-set protein:PDH_373	5	958.7938746488353		110
PAG_107	1615.667691183271	tr|F5GZI0|F5GZI0_HUMAN	true	tr|F5GZI0|F5GZI0_HUMAN 4F2 cell-surface antigen heavy chain OS=Homo sapiens GN=SLC3A2 PE=4 SV=1	sequence sub-set protein:PDH_373	6	846.1360392105006		110
PAG_107	1615.667691183271	tr|F5H0E2|F5H0E2_HUMAN	true	tr|F5H0E2|F5H0E2_HUMAN 4F2 cell-surface antigen heavy chain (Fragment) OS=Homo sapiens GN=SLC3A2 PE=4 SV=1	sequence sub-set protein:PDH_373	7	1284.7980134927775		110
PAG_107	1615.667691183271	tr|H0YFS2|H0YFS2_HUMAN	true	tr|H0YFS2|H0YFS2_HUMAN 4F2 cell-surface antigen heavy chain (Fragment) OS=Homo sapiens GN=SLC3A2 PE=4 SV=1	sequence sub-set protein:PDH_373	7	1322.750573367178		110
PAG_107	1615.667691183271	tr|J3KPF3|J3KPF3_HUMAN	true	tr|J3KPF3|J3KPF3_HUMAN 4F2 cell-surface antigen heavy chain OS=Homo sapiens GN=SLC3A2 PE=4 SV=1	sequence same-set protein:PDH_373	24	3758.39934872466		110
PAG_107	1615.667691183271	tr|F5GZS6|F5GZS6_HUMAN	true	tr|F5GZS6|F5GZS6_HUMAN 4F2 cell-surface antigen heavy chain OS=Homo sapiens GN=SLC3A2 PE=4 SV=1	sequence same-set protein:PDH_373	24	3758.39934872466		110
PAG_107	1615.667691183271	sw|P08195|4F2_HUMAN	true	sw|P08195|4F2_HUMAN 4F2 cell-surface antigen heavy chain OS=Homo sapiens GN=SLC3A2 PE=1 SV=3	sequence same-set protein:PDH_373	24	3758.39934872466		110
PAG_107	1615.667691183271	sw|P08195-4|4F2_HUMAN	true	sw|P08195-4|4F2_HUMAN Isoform 4 of 4F2 cell-surface antigen heavy chain OS=Homo sapiens GN=SLC3A2	sequence same-set protein:PDH_373	24	3758.39934872466		110
PAG_107	1615.667691183271	sw|P08195-3|4F2_HUMAN	true	sw|P08195-3|4F2_HUMAN Isoform 3 of 4F2 cell-surface antigen heavy chain OS=Homo sapiens GN=SLC3A2	sequence same-set protein:PDH_373	24	3758.39934872466		110
PAG_108	1608.0691951500744	tr|Q5T6W5|Q5T6W5_HUMAN	true	tr|Q5T6W5|Q5T6W5_HUMAN Heterogeneous nuclear ribonucleoprotein K OS=Homo sapiens GN=HNRNPK PE=4 SV=1	anchor protein	26	3279.313689622095	IILDLISESPIK; NLPLPPPPPPR; GSYGDLGGPIITTQVTIPK; IKELRENTQTTIK; VVECIKIILDLISESPIKGR; NTDEMVELR; IIPTLEEYQHYK; ILSISADIETIGEILKK; RPAEDMEEEQAFKR; IDEPLEGSEDR; ALRTDYNASVSVPDSSGPER; RPAEDMEEEQAFK; LFQECCPHSTDR; SRNTDEMVELR; HESGASIKIDEPLEGSEDR; GGDLMAYDRR; LLIHQSLAGGIIGVK; DLAGSIIGKGGQR; GGDLMAYDR; IILDLISESPIKGR; VVLIGGKPDR; TDYNASVSVPDSSGPER; IDEPLEGSEDRIITITGTQDQIQNAQYLLQNSVK; GSDFDCELR; RDYDDMS…	88
PAG_108	1608.0691951500744	tr|S4R457|S4R457_HUMAN	true	tr|S4R457|S4R457_HUMAN Heterogeneous nuclear ribonucleoprotein K OS=Homo sapiens GN=HNRNPK PE=4 SV=1	sequence sub-set protein:PDH_302	4	567.4056197420507		88
PAG_108	1608.0691951500744	tr|S4R359|S4R359_HUMAN	true	tr|S4R359|S4R359_HUMAN Heterogeneous nuclear ribonucleoprotein K (Fragment) OS=Homo sapiens GN=HNRNPK PE=4 SV=1	sequence sub-set protein:PDH_302	4	586.8254005836869		88
PAG_108	1608.0691951500744	tr|Q5T6W2|Q5T6W2_HUMAN	true	tr|Q5T6W2|Q5T6W2_HUMAN Heterogeneous nuclear ribonucleoprotein K (Fragment) OS=Homo sapiens GN=HNRNPK PE=4 SV=1	sequence sub-set protein:PDH_302	21	2600.442798029889		88
PAG_108	1608.0691951500744	sw|P61978-3|HNRPK_HUMAN	true	sw|P61978-3|HNRPK_HUMAN Isoform 3 of Heterogeneous nuclear ribonucleoprotein K OS=Homo sapiens GN=HNRNPK	sequence same-set protein:PDH_302	26	3279.313689622095		88
PAG_109	1597.482496853827	sw|P09874|PARP1_HUMAN	true	sw|P09874|PARP1_HUMAN Poly [ADP-ribose] polymerase 1 OS=Homo sapiens GN=PARP1 PE=1 SV=4	anchor protein	28	2608.635403989306	AEPVEVVAPR; AMVEYEIDLQK; TLGDFAAEYAK; GIYFADMVSK; GGAAVDPDSGLEHSAHVLEK; TTNFAGILSQGLR; KGDEVDGVDEVAK; QQVPSGESAILDR; GGSDDSSKDPIDVNYEK; VVDRDSEEAEIIR; LQLLEDDKENR; VVSEDFLQDVSASTK; MAIMVQSPMFDGK; SDAYYCTGDVTAWTK; HPDVEVDGFSELR; KPPLLNNADSVQAK	515	MEEVKEANIR; MIFDVESMKK; FYTLIPHDFGMK; KFYPLEIDYGQDEEAVK; SLQELFLAHILSPWGAEVK; VFSATLGLVDIVK; MIFDVESMK; VVDRDSEEAEIIRK; KFYPLEIDYGQDEEAVKK; RKGDEVDGVDEVAK; WYHPGCFVK; LEQMPSKEDAIEHFMK
PAG_109	1597.482496853827	tr|Q5VX84|Q5VX84_HUMAN	true	tr|Q5VX84|Q5VX84_HUMAN Poly [ADP-ribose] polymerase 1 OS=Homo sapiens GN=PARP1 PE=4 SV=1	sequence sub-set protein:PDH_1789	2	201.78703204732386		515
PAG_109	1597.482496853827	tr|Q5VX85|Q5VX85_HUMAN	true	tr|Q5VX85|Q5VX85_HUMAN Poly [ADP-ribose] polymerase 1 OS=Homo sapiens GN=PARP1 PE=4 SV=1	sequence sub-set protein:PDH_1789	2	201.78703204732386		515
PAG_110	1595.2258860182324	sw|Q08J23|NSUN2_HUMAN	true	sw|Q08J23|NSUN2_HUMAN tRNA (cytosine(34)-C(5))-methyltransferase OS=Homo sapiens GN=NSUN2 PE=1 SV=2	anchor protein	25	2847.5919207623942	WTTLNSLQLHGLQLR; MMGLEVLGEK; LQIDVDGRK; LQQQQRPEDAEDGAEGGGK; NNSGEEFDCAFR; CYLLVHQAK; ILLTQENPFFR; EGVILTNESAASTGQPDNDVTEGQR; LAQEGIYTLYPFINSR; YEPDSANPDALQCPIVLCGWR; NVLLNNSEK; SEGALELADVSNELPGLK; DGQWFTDWDAVPHSR; RGEAGWEGGYPEIVK; ILCDVPCSGDGTMR; LSSETYSQAK; EDPFVFIPEDDPLFPPIEK; FHQFLVSETESGNISR; ELEDLEVDGQK; IVPEGEWGQFMDALR; LFEHYYQELK; LQQQQRPEDAEDGAEGGGKR; ILDMCAAPGSK; IITVSMEDVK; FYALDPSFPR	265
PAG_110	1595.2258860182324	sw|Q08J23-3|NSUN2_HUMAN	true	sw|Q08J23-3|NSUN2_HUMAN Isoform 3 of tRNA (cytosine(34)-C(5))-methyltransferase OS=Homo sapiens GN=NSUN2	sequence sub-set protein:PDH_860	16	1947.6016860033055		265
PAG_110	1595.2258860182324	sw|Q08J23-2|NSUN2_HUMAN	true	sw|Q08J23-2|NSUN2_HUMAN Isoform 2 of tRNA (cytosine(34)-C(5))-methyltransferase OS=Homo sapiens GN=NSUN2	sequence sub-set protein:PDH_860	24	2777.9542792254724		265
PAG_111	1592.9270050592231	sw|P60842|IF4A1_HUMAN	true	sw|P60842|IF4A1_HUMAN Eukaryotic initiation factor 4A-I OS=Homo sapiens GN=EIF4A1 PE=1 SV=1	anchor protein	24	3633.642902243837	LNSNTQVVLLSATMPSDVLEVTKK; GVAINMVTEEDKR; MFVLDEADEMLSR; QFYINVEREEWK; ATQALVLAPTR; DFTVSAMHGDMDQKER; VVMALGDYMGASCHACIGGTNVR; GYDVIAQAQSGTGK; DQIYDIFQK; GIYAYGFEKPSAIQQR; ILVKKEELTLEGIR; EELTLEGIR; QFYINVER; KGVAINMVTEEDKR; GIDVQQVSLVINYDLPTNR; RKVDWLTEK; VLITTDLLAR; KVDWLTEK; LQMEAPHIIVGTPGR; DFTVSAMHGDMDQK; VFDMLNRR; GFKDQIYDIFQK; LNSNTQVVLLSATMPSDVLEVTK; KEELTLEGIR	279
PAG_111	1592.9270050592231	tr|E9PBH4|E9PBH4_HUMAN	true	tr|E9PBH4|E9PBH4_HUMAN Eukaryotic initiation factor 4A-II OS=Homo sapiens GN=EIF4A2 PE=4 SV=1	sequence sub-set protein:PDH_914	1	377.8793159177807		279
PAG_111	1592.9270050592231	tr|F8WE11|F8WE11_HUMAN	true	tr|F8WE11|F8WE11_HUMAN Eukaryotic initiation factor 4A-II OS=Homo sapiens GN=EIF4A2 PE=4 SV=1	sequence sub-set protein:PDH_914	1	377.8793159177807		279
PAG_111	1592.9270050592231	tr|J3QQP0|J3QQP0_HUMAN	true	tr|J3QQP0|J3QQP0_HUMAN Eukaryotic initiation factor 4A-I OS=Homo sapiens GN=EIF4A1 PE=4 SV=1	sequence sub-set protein:PDH_914	1	377.8793159177807		279
PAG_111	1592.9270050592231	tr|J3KT04|J3KT04_HUMAN	true	tr|J3KT04|J3KT04_HUMAN Eukaryotic initiation factor 4A-I (Fragment) OS=Homo sapiens GN=EIF4A1 PE=4 SV=1	sequence sub-set protein:PDH_914	2	610.4022240556401		279
PAG_111	1592.9270050592231	tr|J3KSN7|J3KSN7_HUMAN	true	tr|J3KSN7|J3KSN7_HUMAN Eukaryotic initiation factor 4A-II (Fragment) OS=Homo sapiens GN=EIF4A2 PE=4 SV=1	sequence sub-set protein:PDH_914	2	610.4022240556401		279
PAG_111	1592.9270050592231	tr|J3KS93|J3KS93_HUMAN	true	tr|J3KS93|J3KS93_HUMAN Eukaryotic initiation factor 4A-I (Fragment) OS=Homo sapiens GN=EIF4A1 PE=4 SV=1	sequence sub-set protein:PDH_914	2	610.4022240556401		279
PAG_111	1592.9270050592231	tr|E7EMV8|E7EMV8_HUMAN	true	tr|E7EMV8|E7EMV8_HUMAN Eukaryotic initiation factor 4A-II (Fragment) OS=Homo sapiens GN=EIF4A2 PE=4 SV=1	sequence sub-set protein:PDH_914	2	610.4022240556401		279
PAG_111	1592.9270050592231	tr|B4E102|B4E102_HUMAN	true	tr|B4E102|B4E102_HUMAN Eukaryotic initiation factor 4A-I OS=Homo sapiens GN=EIF4A1 PE=2 SV=1	sequence sub-set protein:PDH_914	3	683.6802234111525		279
PAG_111	1592.9270050592231	tr|J3QL52|J3QL52_HUMAN	true	tr|J3QL52|J3QL52_HUMAN Eukaryotic initiation factor 4A-I (Fragment) OS=Homo sapiens GN=EIF4A1 PE=4 SV=1	sequence sub-set protein:PDH_914	4	675.1565044913134		279
PAG_111	1592.9270050592231	tr|J3QKZ9|J3QKZ9_HUMAN	true	tr|J3QKZ9|J3QKZ9_HUMAN Eukaryotic initiation factor 4A-I (Fragment) OS=Homo sapiens GN=EIF4A1 PE=4 SV=1	sequence sub-set protein:PDH_914	6	1166.4666522684731		279
PAG_111	1592.9270050592231	tr|J3KS25|J3KS25_HUMAN	true	tr|J3KS25|J3KS25_HUMAN Eukaryotic initiation factor 4A-I (Fragment) OS=Homo sapiens GN=EIF4A1 PE=4 SV=1	sequence sub-set protein:PDH_914	7	1549.4223170987589		279
PAG_111	1592.9270050592231	tr|J3QLN6|J3QLN6_HUMAN	true	tr|J3QLN6|J3QLN6_HUMAN Eukaryotic initiation factor 4A-I (Fragment) OS=Homo sapiens GN=EIF4A1 PE=4 SV=1	sequence sub-set protein:PDH_914	7	1549.4223170987589		279
PAG_111	1592.9270050592231	tr|Q9NZE6|Q9NZE6_HUMAN	true	tr|Q9NZE6|Q9NZE6_HUMAN BM-010 OS=Homo sapiens GN=EIF4A2 PE=2 SV=1	sequence sub-set protein:PDH_914	8	942.2981833827312		279
PAG_111	1592.9270050592231	tr|J3QR64|J3QR64_HUMAN	true	tr|J3QR64|J3QR64_HUMAN Eukaryotic initiation factor 4A-I (Fragment) OS=Homo sapiens GN=EIF4A1 PE=4 SV=1	sequence sub-set protein:PDH_914	9	1803.5912489579835		279
PAG_111	1592.9270050592231	sw|Q14240-2|IF4A2_HUMAN	true	sw|Q14240-2|IF4A2_HUMAN Isoform 2 of Eukaryotic initiation factor 4A-II OS=Homo sapiens GN=EIF4A2	sequence sub-set protein:PDH_914	10	1552.700407438371		279
PAG_111	1592.9270050592231	sw|Q14240|IF4A2_HUMAN	true	sw|Q14240|IF4A2_HUMAN Eukaryotic initiation factor 4A-II OS=Homo sapiens GN=EIF4A2 PE=1 SV=2	sequence sub-set protein:PDH_914	10	1552.700407438371		279
PAG_111	1592.9270050592231	tr|E7EQG2|E7EQG2_HUMAN	true	tr|E7EQG2|E7EQG2_HUMAN Eukaryotic initiation factor 4A-II OS=Homo sapiens GN=EIF4A2 PE=4 SV=1	sequence sub-set protein:PDH_914	10	1552.700407438371		279
PAG_111	1592.9270050592231	tr|J3QL43|J3QL43_HUMAN	true	tr|J3QL43|J3QL43_HUMAN Eukaryotic initiation factor 4A-I (Fragment) OS=Homo sapiens GN=EIF4A1 PE=4 SV=1	sequence sub-set protein:PDH_914	13	2050.601411021148		279
PAG_111	1592.9270050592231	tr|J3KSZ0|J3KSZ0_HUMAN	true	tr|J3KSZ0|J3KSZ0_HUMAN Eukaryotic initiation factor 4A-I (Fragment) OS=Homo sapiens GN=EIF4A1 PE=4 SV=1	sequence sub-set protein:PDH_914	16	2111.9371240640635		279
PAG_111	1592.9270050592231	tr|J3KTB5|J3KTB5_HUMAN	true	tr|J3KTB5|J3KTB5_HUMAN Eukaryotic initiation factor 4A-I (Fragment) OS=Homo sapiens GN=EIF4A1 PE=4 SV=1	sequence sub-set protein:PDH_914	16	2371.758290134807		279
PAG_111	1592.9270050592231	tr|J3QS69|J3QS69_HUMAN	true	tr|J3QS69|J3QS69_HUMAN Eukaryotic initiation factor 4A-I (Fragment) OS=Homo sapiens GN=EIF4A1 PE=4 SV=1	sequence sub-set protein:PDH_914	18	2455.410942369445		279
PAG_111	1592.9270050592231	tr|J3KT12|J3KT12_HUMAN	true	tr|J3KT12|J3KT12_HUMAN Eukaryotic initiation factor 4A-I OS=Homo sapiens GN=EIF4A1 PE=4 SV=1	sequence sub-set protein:PDH_914	20	3046.9147946261205		279
PAG_111	1592.9270050592231	sw|P60842-2|IF4A1_HUMAN	true	sw|P60842-2|IF4A1_HUMAN Isoform 2 of Eukaryotic initiation factor 4A-I OS=Homo sapiens GN=EIF4A1	sequence sub-set protein:PDH_914	20	3046.9147946261205		279
PAG_112	1592.3748686975268	sw|P04083|ANXA1_HUMAN	true	sw|P04083|ANXA1_HUMAN Annexin A1 OS=Homo sapiens GN=ANXA1 PE=1 SV=2	anchor protein	22	3140.2768291019565	DITSDTSGDFRNALLSLAK; SEDFGVNEDLADSDAR; TPAQFDADELR; DITSDTSGDFR; GVDEATIIDILTK; KGTDVNVFNTILTTR; GGPGSAVSPYPTFNPSSDVAALHK; AAYLQETGKPLDETLKK; GVDEATIIDILTKR; GTDVNVFNTILTTR; CATSKPAFFAEK; ALTGHLEEVVLALLK; MYGISLCQAILDETK; GLGTDEDTLIEILASR; AAYLQETGKPLDETLK; SEIDMNDIK; MYGISLCQAILDETKGDYEK; GDRSEDFGVNEDLADSDAR; QAWFIENEEQEYVQTVK	637	RKGTDVNVFNTILTTR; VLDLELKGDIEK; ALYEAGERR
PAG_112	1592.3748686975268	tr|Q5T3N0|Q5T3N0_HUMAN	true	tr|Q5T3N0|Q5T3N0_HUMAN Annexin (Fragment) OS=Homo sapiens GN=ANXA1 PE=3 SV=1	sequence sub-set protein:PDH_2203	7	1110.5552172398955		637
PAG_112	1592.3748686975268	tr|Q5T3N1|Q5T3N1_HUMAN	true	tr|Q5T3N1|Q5T3N1_HUMAN Annexin (Fragment) OS=Homo sapiens GN=ANXA1 PE=3 SV=1	sequence sub-set protein:PDH_2203	11	1668.496719294608		637
PAG_113	1586.1680838278282	sw|O00571|DDX3X_HUMAN	true	sw|O00571|DDX3X_HUMAN ATP-dependent RNA helicase DDX3X OS=Homo sapiens GN=DDX3X PE=1 SV=3	anchor protein	28	3323.315024952648	GFYDKDSSGWSSSK; VGNLGLATSFFNER; ELAVQIYEEARK; VGSTSENITQK; KQYPISLVLAPTR; GCHLLVATPGR; DREEALHQFR; YLVLDEADR; MLDMGFEPQIR; DLMACAQTGSGK; VVWVEESDKR; DKDAYSSFGSR; ELAVQIYEEAR; SPILVATAVAAR; LEQELFSGGNTGINFEK; GKIGLDFCK; HTMMFSATFPK; QYPISLVLAPTR; VRPCVVYGGADIGQQIR; FSYRSRVR; YLVLDEADRMLDMGFEPQIRR; SFLLDLLNATGK; QSSGASSSSFSSSR; SGKSPILVATAVAAR; RKQYPISLVLAPTR; DLLDLLVEAK; DYRQSSGASSSSFSSSR; HVINFDL…	795
PAG_113	1586.1680838278282	tr|H0Y960|H0Y960_HUMAN	true	tr|H0Y960|H0Y960_HUMAN Probable ATP-dependent RNA helicase DDX4 (Fragment) OS=Homo sapiens GN=DDX4 PE=4 SV=1	sequence sub-set protein:PDH_3925	1	143.43875955307357		1190
PAG_113	1586.1680838278282	sw|Q9NQI0-2|DDX4_HUMAN	true	sw|Q9NQI0-2|DDX4_HUMAN Isoform 2 of Probable ATP-dependent RNA helicase DDX4 OS=Homo sapiens GN=DDX4	sequence sub-set protein:PDH_3925	2	184.33483490315407		795
PAG_113	1586.1680838278282	sw|Q9NQI0-4|DDX4_HUMAN	true	sw|Q9NQI0-4|DDX4_HUMAN Isoform 4 of Probable ATP-dependent RNA helicase DDX4 OS=Homo sapiens GN=DDX4	sequence sub-set protein:PDH_3925	2	184.33483490315407		795
PAG_113	1586.1680838278282	sw|Q9NQI0-3|DDX4_HUMAN	true	sw|Q9NQI0-3|DDX4_HUMAN Isoform 3 of Probable ATP-dependent RNA helicase DDX4 OS=Homo sapiens GN=DDX4	sequence sub-set protein:PDH_3925	2	184.33483490315407		795
PAG_113	1586.1680838278282	sw|Q9NQI0|DDX4_HUMAN	true	sw|Q9NQI0|DDX4_HUMAN Probable ATP-dependent RNA helicase DDX4 OS=Homo sapiens GN=DDX4 PE=1 SV=2	sequence sub-set protein:PDH_3925	2	184.33483490315407		795
PAG_113	1586.1680838278282	tr|D6RCM4|D6RCM4_HUMAN	true	tr|D6RCM4|D6RCM4_HUMAN Probable ATP-dependent RNA helicase DDX4 (Fragment) OS=Homo sapiens GN=DDX4 PE=4 SV=1	sequence sub-set protein:PDH_3925	2	184.33483490315407		795
PAG_113	1586.1680838278282	tr|B4DLA0|B4DLA0_HUMAN	true	tr|B4DLA0|B4DLA0_HUMAN ATP-dependent RNA helicase DDX3X OS=Homo sapiens GN=DDX3X PE=2 SV=1	sequence sub-set protein:PDH_3925	2	262.938424704983		795
PAG_113	1586.1680838278282	tr|C9J8G5|C9J8G5_HUMAN	true	tr|C9J8G5|C9J8G5_HUMAN ATP-dependent RNA helicase DDX3Y (Fragment) OS=Homo sapiens GN=DDX3Y PE=4 SV=1	sequence sub-set protein:PDH_3925	2	308.0270915182113		795
PAG_113	1586.1680838278282	tr|B4E3C4|B4E3C4_HUMAN	true	tr|B4E3C4|B4E3C4_HUMAN ATP-dependent RNA helicase DDX3X OS=Homo sapiens GN=DDX3X PE=2 SV=1	sequence sub-set protein:PDH_3925	3	423.05056252604425		795
PAG_113	1586.1680838278282	tr|C9J081|C9J081_HUMAN	true	tr|C9J081|C9J081_HUMAN ATP-dependent RNA helicase DDX3Y (Fragment) OS=Homo sapiens GN=DDX3Y PE=4 SV=1	sequence sub-set protein:PDH_3925	3	451.4658510712848		795
PAG_113	1586.1680838278282	tr|B4DXX7|B4DXX7_HUMAN	true	tr|B4DXX7|B4DXX7_HUMAN Uncharacterized protein OS=Homo sapiens GN=DDX3Y PE=2 SV=1	sequence sub-set protein:PDH_3925	22	2476.559664356654		795
PAG_113	1586.1680838278282	sw|O15523|DDX3Y_HUMAN	true	sw|O15523|DDX3Y_HUMAN ATP-dependent RNA helicase DDX3Y OS=Homo sapiens GN=DDX3Y PE=1 SV=2	sequence sub-set protein:PDH_3925	22	2476.559664356654		795
PAG_113	1586.1680838278282	sw|O00571-2|DDX3X_HUMAN	true	sw|O00571-2|DDX3X_HUMAN Isoform 2 of ATP-dependent RNA helicase DDX3X OS=Homo sapiens GN=DDX3X	sequence sub-set protein:PDH_3925	27	3208.291553944815		795
PAG_114	1578.3234065836962	sw|P13667|PDIA4_HUMAN	true	sw|P13667|PDIA4_HUMAN Protein disulfide-isomerase A4 OS=Homo sapiens GN=PDIA4 PE=1 SV=2	anchor protein	26	2875.457637011402	QFAPEYEK; YALPLVGHR; YKVEGFPTIYFAPSGDK; FHHTFSTEIAK; VDATAETDLAK; FDVSGYPTLK; IDATSASVLASR; SHMMDVQGSTQDSAIKDFVLK; FDVSGYPTIK; YGIVDYMIEQSGPPSK; VSQGQLVVMQPEK; DLGLSESGEDVNAAILDESGKK; MDATANDVPSDR; GESDPAYQQYQDAANNLR; VEGFPTIYFAPSGDK; RFDVSGYPTLK; QLEPVYNSLAK; VDATAETDLAKR; GQAVDYEGSR; FAMEPEEFDSDTLR; TFDSIVMDPK; DFPEYTFAIADEEDYAGEVK	527	GRPYDYNGPR; EKYGIVDYMIEQSGPPSK; FEGGDRDLEHLSK; EVSQPDWTPPPEVTLVLTK
PAG_114	1578.3234065836962	tr|C9JMN9|C9JMN9_HUMAN	true	tr|C9JMN9|C9JMN9_HUMAN Protein disulfide-isomerase A4 (Fragment) OS=Homo sapiens GN=PDIA4 PE=4 SV=1	sequence sub-set protein:PDH_1832	1	14.509574619304082		527
PAG_115	1564.489077648233	sw|P33176|KINH_HUMAN	true	sw|P33176|KINH_HUMAN Kinesin-1 heavy chain OS=Homo sapiens GN=KIF5B PE=1 SV=1	anchor protein	28	2590.453300548017	TGAEGAVLDEAK; GGGAFVQNSQPVAVR; FQGEDTVVIASKPYAFDR; AAEMMASLLK; KLFVQDLATR; ISFLENNLEQLTK; SAEIDSDDTGGSAAQK; LITDLQDQNQK; LYLVDLAGSEK; ELQTLHNLR; QLEESVDALSEELVQLR; QAVEQQIQSHR; SATLASIDAELQK; SHSIFLINVK; QISSLRDEVEAK; VSYFEIYLDK; DQDNMQAELNR; NTIQWLENELNR; LQAENDASKEEVK; ILQDSLGGNCR; VFQSSTSQEQVYNDCAK; NGETVPIDEQFDKEK	602	QLDDKDEEINQQSQLVEK; SLTEYLQNVEQK; KSAEIDSDDTGGSAAQK; MEENEKELAACQLR; TQMLDQEELLASTR; LFVQDLATR
PAG_115	1564.489077648233	tr|C9JWB9|C9JWB9_HUMAN	true	tr|C9JWB9|C9JWB9_HUMAN Kinesin heavy chain isoform 5C (Fragment) OS=Homo sapiens GN=KIF5C PE=4 SV=1	sequence sub-set protein:PDH_2067	1	95.1239047430824		602
PAG_115	1564.489077648233	sw|O60282-2|KIF5C_HUMAN	true	sw|O60282-2|KIF5C_HUMAN Isoform 2 of Kinesin heavy chain isoform 5C OS=Homo sapiens GN=KIF5C	sequence sub-set protein:PDH_2067	4	320.4806581331382		602
PAG_115	1564.489077648233	tr|J3KNA1|J3KNA1_HUMAN	true	tr|J3KNA1|J3KNA1_HUMAN Kinesin heavy chain isoform 5A OS=Homo sapiens GN=KIF5A PE=3 SV=1	sequence sub-set protein:PDH_2067	5	431.2860932222942		602
PAG_115	1564.489077648233	sw|O60282|KIF5C_HUMAN	true	sw|O60282|KIF5C_HUMAN Kinesin heavy chain isoform 5C OS=Homo sapiens GN=KIF5C PE=1 SV=1	sequence sub-set protein:PDH_2067	6	492.6338557079971		602
PAG_115	1564.489077648233	sw|Q12840|KIF5A_HUMAN	true	sw|Q12840|KIF5A_HUMAN Kinesin heavy chain isoform 5A OS=Homo sapiens GN=KIF5A PE=1 SV=2	sequence sub-set protein:PDH_2067	6	492.6338557079971		602
PAG_115	1564.489077648233	tr|E9PET8|E9PET8_HUMAN	true	tr|E9PET8|E9PET8_HUMAN Kinesin heavy chain isoform 5C OS=Homo sapiens GN=KIF5C PE=3 SV=2	sequence sub-set protein:PDH_2067	6	492.6338557079971		602
PAG_116	1555.7535439788821	sw|P04843|RPN1_HUMAN	true	sw|P04843|RPN1_HUMAN Dolichyl-diphosphooligosaccharide--protein glycosyltransferase subunit 1 OS=Homo sapiens GN=RPN1 PE=1 SV=1	anchor protein	26	2888.3332854088967	TILPAAAQDVYYR; VACITEQVLTLVNK; TVDLSSHLAK; ATSFLLALEPELEAR; GEDEEENNLEVR; NIEIDSPYEISR; NLVEQHIQDIVVHYTFNK; QFVVFEGNHYFYSPYPTK; VHYENNSPFLTITSMTR; APDELHYTYLDTFGRPVIVAYK; VTAEVVLAHLGGGSTSR; VACITEQVLTLVNKR; THYIVGYNLPSYEYLYNLGDQYALK; SLETEHKALTSEIALLQSR; FVDHVFDEQVIDSLTVK; SAVEAERLVAGK; ALTSEIALLQSR; SEDLLDYGPFR; TVDLSSHLAKVTAEVVLAHLGGGSTSR; LDFSITKDPAAEAR; LKTEGSDLCDR; QPDSGISSIR; DVPAYSQDTFK; Y…	324	ISVIVETVYTHVLHPYPTQITQSEK; FFTVKLPVALDPGAK
PAG_116	1555.7535439788821	tr|F8WF32|F8WF32_HUMAN	true	tr|F8WF32|F8WF32_HUMAN Dolichyl-diphosphooligosaccharide--protein glycosyltransferase subunit 1 OS=Homo sapiens GN=RPN1 PE=4 SV=1	sequence sub-set protein:PDH_1093	5	585.3265993829896		324
PAG_116	1555.7535439788821	tr|B7Z4L4|B7Z4L4_HUMAN	true	tr|B7Z4L4|B7Z4L4_HUMAN Dolichyl-diphosphooligosaccharide--protein glycosyltransferase subunit 1 OS=Homo sapiens GN=RPN1 PE=2 SV=1	sequence sub-set protein:PDH_1093	18	1976.4395899744154		324
PAG_117	1551.9627266696516	sw|Q07065|CKAP4_HUMAN	true	sw|Q07065|CKAP4_HUMAN Cytoskeleton-associated protein 4 OS=Homo sapiens GN=CKAP4 PE=1 SV=2	anchor protein	20	2932.0321508070724	SSSSSSASAAAAAAAASSSASCSR; QREELGQGLQGVEQK; VQSLQATFGTFESILR; SLGETQLVLYGDVEELKR; VASLEESEGNKQDLK; HSEAFEALQQK; VQEQVHTLLSQDQAQAAR; EELGQGLQGVEQK; LQHVEDGVLSMQVASAR; SREWDMEALR; SVGELPSTVESLQK; DLSDGIHVVK; IETNENNLESAK; LEGLGSSEADQDGLASTVR; ELVSLKQEQQAFK; ERDFTSLENTVEER	1	TAVDSLVAYSVK; STLQTMESDIYTEVR; SQGLDSRLQHVEDGVLSMQVASAR; ASVSQVEADLK
PAG_118	1550.5720008237156	sw|P23921|RIR1_HUMAN	true	sw|P23921|RIR1_HUMAN Ribonucleoside-diphosphate reductase large subunit OS=Homo sapiens GN=RRM1 PE=1 SV=1	anchor protein	27	2692.385414181081	DFSYNYFGFK; VFSDVMEDLYNYINPHNGK; DDSIEGIYDTLK; HRPIGIGVQGLADAFILMR; LTSMHFYGWK; YPFESAEAQLLNK; TRPAANPIQFTLNK; RVLSGEFQIVNPHLLK; VAERPQHMLMR; SAGGIGVAVSCIR; HPDYAILAAR; IIDINYYPVPEACLSNK; QIFETIYYGALEASCDLAK; SNQQNLGTIK; IIDINYYPVPEACLSNKR; LNSAIIYDRDFSYNYFGFK; LNSAIIYDR; KVFSDVMEDLYNYINPHNGK; PAANPIQFTLNK; GLWHEEMK; STLDIVLANKDR; EQGPYETYEGSPVSK; NQIIACNGSIQSIPEIPDDLKQLYK; ATGSYIAGTNGNSNGLVPMLR;…	130
PAG_118	1550.5720008237156	tr|E9PP77|E9PP77_HUMAN	true	tr|E9PP77|E9PP77_HUMAN Ribonucleoside-diphosphate reductase large subunit OS=Homo sapiens GN=RRM1 PE=4 SV=1	sequence sub-set protein:PDH_440	3	512.590603559322		130
PAG_118	1550.5720008237156	tr|H0YCY7|H0YCY7_HUMAN	true	tr|H0YCY7|H0YCY7_HUMAN Ribonucleoside-diphosphate reductase (Fragment) OS=Homo sapiens GN=RRM1 PE=3 SV=1	sequence sub-set protein:PDH_440	3	512.590603559322		130
PAG_118	1550.5720008237156	tr|F5H861|F5H861_HUMAN	true	tr|F5H861|F5H861_HUMAN Ribonucleoside-diphosphate reductase large subunit OS=Homo sapiens GN=RRM1 PE=4 SV=1	sequence sub-set protein:PDH_440	14	1138.5120618536316		130
PAG_118	1550.5720008237156	tr|E9PL69|E9PL69_HUMAN	true	tr|E9PL69|E9PL69_HUMAN Ribonucleoside-diphosphate reductase large subunit OS=Homo sapiens GN=RRM1 PE=4 SV=1	sequence sub-set protein:PDH_440	17	1651.1026654129537		130
PAG_118	1550.5720008237156	tr|E9PD78|E9PD78_HUMAN	true	tr|E9PD78|E9PD78_HUMAN Ribonucleoside-diphosphate reductase OS=Homo sapiens GN=RRM1 PE=3 SV=2	sequence sub-set protein:PDH_440	24	2372.1423275144416		130
PAG_119	1536.988289199109	sw|O43175|SERA_HUMAN	true	sw|O43175|SERA_HUMAN D-3-phosphoglycerate dehydrogenase OS=Homo sapiens GN=PHGDH PE=1 SV=4	anchor protein	24	3014.286748608588	ALVDHENVISCPHLGASTK; TQTSDPAMLPTMIGLLAEAGVR; AGTGVDNVDLEAATR; QIPQATASMK; VLISDSLDPCCR; CGEEIAVQFVDMVKGK; KILQDGGLQVVEK; NAGNCLSPAVIVGLLK; GTIQVITQGTSLK; SATKVTADVINAAEK; NAGNCLSPAVIVGLLKEASK; VTADVINAAEK; VTADVINAAEKLQVVGR; GILVMNTPNGNSLSAAELTCGMIMCLAR; AGTGVDNVDLEAATRK; KGILVMNTPNGNSLSAAELTCGMIMCLAR; CGEEIAVQFVDMVK; QADVNLVNAK; GGIVDEGALLR; SATKVTADVINAAEKLQVVGR; QHVTEAFQFHF; KVLISDSLDPCCR; ILQ…	1114
PAG_119	1536.988289199109	tr|Q5SZU1|Q5SZU1_HUMAN	true	tr|Q5SZU1|Q5SZU1_HUMAN D-3-phosphoglycerate dehydrogenase OS=Homo sapiens GN=PHGDH PE=3 SV=1	sequence sub-set protein:PDH_3689	19	2291.993751150094		1114
PAG_120	1529.2519197509823	sw|P17987|TCPA_HUMAN	true	sw|P17987|TCPA_HUMAN T-complex protein 1 subunit alpha OS=Homo sapiens GN=TCP1 PE=1 SV=1	anchor protein	25	3416.5832232810144	WIGLDLSNGKPR; YPVNSVNILK; NLKWIGLDLSNGKPR; AFHNEAQVNPERK; DDKHGSYEDAVHSGALND; SQNVMAAASIANIVK; YFVEAGAMAVR; GANDFMCDEMER; LGVQVVITDPEKLDQIR; ICDDELILIK; AFHNEAQVNPER; HGSYEDAVHSGALND; IHPTSVISGYR; QAGVFEPTIVK; EQLAIAEFAR; SLHDALCVVKR; LLEVEHPAAK; YINENLIVNTDELGR; SLHDALCVVK; FATEAAITILR; SQMESMLISGYALNCVVGSQGMPK; MLVDDIGDVTITNDGATILK; IACLDFSLQK; SLLVIPNTLAVNAAQDSTDLVAK; LRAFHNEAQVNPER	534
PAG_120	1529.2519197509823	tr|F5H7Y1|F5H7Y1_HUMAN	true	tr|F5H7Y1|F5H7Y1_HUMAN T-complex protein 1 subunit alpha (Fragment) OS=Homo sapiens GN=TCP1 PE=4 SV=1	sequence sub-set protein:PDH_1859	1	66.38132497315436		534
PAG_120	1529.2519197509823	tr|F5GYL4|F5GYL4_HUMAN	true	tr|F5GYL4|F5GYL4_HUMAN T-complex protein 1 subunit alpha OS=Homo sapiens GN=TCP1 PE=4 SV=1	sequence sub-set protein:PDH_1859	1	438.1977354284836		534
PAG_120	1529.2519197509823	tr|F5H726|F5H726_HUMAN	true	tr|F5H726|F5H726_HUMAN T-complex protein 1 subunit alpha (Fragment) OS=Homo sapiens GN=TCP1 PE=3 SV=1	sequence sub-set protein:PDH_1859	2	326.0710829550039		534
PAG_120	1529.2519197509823	tr|F5H676|F5H676_HUMAN	true	tr|F5H676|F5H676_HUMAN T-complex protein 1 subunit alpha (Fragment) OS=Homo sapiens GN=TCP1 PE=3 SV=1	sequence sub-set protein:PDH_1859	3	368.5631299368948		534
PAG_120	1529.2519197509823	tr|F5GZI8|F5GZI8_HUMAN	true	tr|F5GZI8|F5GZI8_HUMAN T-complex protein 1 subunit alpha OS=Homo sapiens GN=TCP1 PE=3 SV=1	sequence sub-set protein:PDH_1859	3	764.2688183834875		534
PAG_120	1529.2519197509823	tr|F5H136|F5H136_HUMAN	true	tr|F5H136|F5H136_HUMAN T-complex protein 1 subunit alpha (Fragment) OS=Homo sapiens GN=TCP1 PE=3 SV=1	sequence sub-set protein:PDH_1859	4	434.94445491004916		534
PAG_120	1529.2519197509823	tr|F5GZ03|F5GZ03_HUMAN	true	tr|F5GZ03|F5GZ03_HUMAN T-complex protein 1 subunit alpha (Fragment) OS=Homo sapiens GN=TCP1 PE=3 SV=1	sequence sub-set protein:PDH_1859	7	967.8435609871		534
PAG_120	1529.2519197509823	tr|E7ERF2|E7ERF2_HUMAN	true	tr|E7ERF2|E7ERF2_HUMAN T-complex protein 1 subunit alpha OS=Homo sapiens GN=TCP1 PE=3 SV=1	sequence sub-set protein:PDH_1859	14	2214.3490354990217		534
PAG_120	1529.2519197509823	tr|F5H282|F5H282_HUMAN	true	tr|F5H282|F5H282_HUMAN T-complex protein 1 subunit alpha OS=Homo sapiens GN=TCP1 PE=3 SV=1	sequence sub-set protein:PDH_1859	18	2170.0777487690925		534
PAG_120	1529.2519197509823	tr|E7EQR6|E7EQR6_HUMAN	true	tr|E7EQR6|E7EQR6_HUMAN T-complex protein 1 subunit alpha OS=Homo sapiens GN=TCP1 PE=3 SV=1	sequence sub-set protein:PDH_1859	20	2543.441032942481		534
PAG_121	1527.198392432352	sw|P40939|ECHA_HUMAN	true	sw|P40939|ECHA_HUMAN Trifunctional enzyme subunit alpha, mitochondrial OS=Homo sapiens GN=HADHA PE=1 SV=2	anchor protein	23	2720.1485811506104	MQLLEIITTEK; TGIEQGSDAGYLCESQK; KDLNSDMDSILASLK; DSIFSNLTGQLDYQGFEK; DTSASAVAVGLK; LTAYAMTIPFVR; TVLGTPEVLLGALPGAGGTQR; FVDLYGAQK; KTVLGTPEVLLGALPGAGGTQR; ALMGLYHGQVLCK; MGLVDQLVEPLGPGLKPPEER; SEVSSDEDIQFR; DLNSDMDSILASLK; MVGVPAALDMMLTGR; GFYIYQEGVK; DGPGFYTTR; VIGMHYFSPVDK; FGGGNPELLTQMVSK; ADMVIEAVFEDLSLK; CLAPMMSEVIR; TLQEVTQLSQEAQR	58	EVEAVIPDHCIFASNTSALPISEIAAVSK; ELHSEFSEVMNEIWASDQIR
PAG_121	1527.198392432352	tr|B4DYP2|B4DYP2_HUMAN	true	tr|B4DYP2|B4DYP2_HUMAN Trifunctional enzyme subunit alpha, mitochondrial OS=Homo sapiens GN=HADHA PE=2 SV=1	sequence sub-set protein:PDH_220	6	677.3175709896799		58
PAG_121	1527.198392432352	tr|H0YFD6|H0YFD6_HUMAN	true	tr|H0YFD6|H0YFD6_HUMAN Trifunctional enzyme subunit alpha, mitochondrial (Fragment) OS=Homo sapiens GN=HADHA PE=4 SV=1	sequence sub-set protein:PDH_220	9	975.1410700476363		58
PAG_122	1524.10319607109	sw|Q14974|IMB1_HUMAN	true	sw|Q14974|IMB1_HUMAN Importin subunit beta-1 OS=Homo sapiens GN=KPNB1 PE=1 SV=2	anchor protein	22	3361.6354543872567	YLEVVLNTLQQASQAQVDK; VLANPGNSQVAR; YMEAFKPFLGIGLK; ESCLEAYTGIVQGLK; AAVENLPTFLVELSR; SNEILTAIIQGMR; LQQVLQMESHIQSTSDR; HFIMQVVCEATQCPDTR; WLAIDANAR; SDYDMVDYLNELR; QDENDDDDDWNPCK; SSAYESLMEIVK; EHIKNPDWR; GDQENVHPDVMLVQPR; ESCLEAYTGIVQGLKGDQENVHPDVMLVQPR; LLETTDRPDGHQNNLR; VQHQDALQISDVVMASLLR; NSLTSKDPDIK; PMIHELLTEGR; LAATNALLNSLEFTK; GALQYLVPILTQTLTK; ESTLEAIGYICQDIDPEQLQDK	703
PAG_122	1524.10319607109	tr|J3QRG4|J3QRG4_HUMAN	true	tr|J3QRG4|J3QRG4_HUMAN Importin subunit beta-1 (Fragment) OS=Homo sapiens GN=KPNB1 PE=4 SV=1	sequence sub-set protein:PDH_2401	2	308.014121100967		703
PAG_122	1524.10319607109	tr|J3QKQ5|J3QKQ5_HUMAN	true	tr|J3QKQ5|J3QKQ5_HUMAN Importin subunit beta-1 (Fragment) OS=Homo sapiens GN=KPNB1 PE=4 SV=1	sequence sub-set protein:PDH_2401	2	573.6549495286548		703
PAG_122	1524.10319607109	tr|J3QR48|J3QR48_HUMAN	true	tr|J3QR48|J3QR48_HUMAN Importin subunit beta-1 (Fragment) OS=Homo sapiens GN=KPNB1 PE=4 SV=1	sequence sub-set protein:PDH_2401	4	449.3566789116805		703
PAG_122	1524.10319607109	tr|J3KTM9|J3KTM9_HUMAN	true	tr|J3KTM9|J3KTM9_HUMAN Importin subunit beta-1 (Fragment) OS=Homo sapiens GN=KPNB1 PE=4 SV=1	sequence sub-set protein:PDH_2401	16	2678.541293080568		703
PAG_122	1524.10319607109	tr|F5H4R7|F5H4R7_HUMAN	true	tr|F5H4R7|F5H4R7_HUMAN Importin subunit beta-1 OS=Homo sapiens GN=KPNB1 PE=4 SV=1	sequence sub-set protein:PDH_2401	16	2678.541293080568		703
PAG_122	1524.10319607109	tr|B7ZAV6|B7ZAV6_HUMAN	true	tr|B7ZAV6|B7ZAV6_HUMAN Importin subunit beta-1 OS=Homo sapiens GN=KPNB1 PE=2 SV=1	sequence sub-set protein:PDH_2401	18	2912.278775475577		703
PAG_123	1518.1223749654705	tr|E7EX73|E7EX73_HUMAN	true	tr|E7EX73|E7EX73_HUMAN Eukaryotic translation initiation factor 4 gamma 1 OS=Homo sapiens GN=EIF4G1 PE=4 SV=1	anchor protein	28	2864.0682522890343	ERPSQPEGLR; GLPLVDDGGWNTVPISK; SDQWKPLNLEEK; GVIDLIFEK; VQQLMAKGSDKRR; ITKPGSIDSNNQLFAPGGR; SFSKEVEER; QVTQLAIDTEER; NHDEESLECLCR; LLKNHDEESLECLCR; QKEMDEAATAEER; AISEPNFSVAYANMCR; IHNAENIQPGEQK; LTPQMFQQLMK; GSSGGSGAKPSDAASEAAR; MDQYFNQMEK; FMLQDVLDLR; EMDEAATAEER; MLTEAIMHDCVVK; AIIEEYLHLNDMK; VPTTEKPTVTVNFR; HGVESTLER; EAVGDLLDAFK; EFLPEGQDIGAFVAEQK; LKEELEEAR; LQGINCGPDFTPSFANLGR; AALSEEELEKK…	394
PAG_123	1518.1223749654705	tr|H7C0V6|H7C0V6_HUMAN	true	tr|H7C0V6|H7C0V6_HUMAN Eukaryotic translation initiation factor 4 gamma 1 (Fragment) OS=Homo sapiens GN=EIF4G1 PE=4 SV=1	sequence sub-set protein:PDH_1382	2	485.7316843497431		394
PAG_123	1518.1223749654705	tr|H7C044|H7C044_HUMAN	true	tr|H7C044|H7C044_HUMAN Eukaryotic translation initiation factor 4 gamma 1 (Fragment) OS=Homo sapiens GN=EIF4G1 PE=4 SV=1	sequence sub-set protein:PDH_1382	5	459.92797389818065		394
PAG_123	1518.1223749654705	tr|C9J2Z7|C9J2Z7_HUMAN	true	tr|C9J2Z7|C9J2Z7_HUMAN Eukaryotic translation initiation factor 4 gamma 1 (Fragment) OS=Homo sapiens GN=EIF4G1 PE=4 SV=1	sequence sub-set protein:PDH_1382	8	960.7094776657923		394
PAG_123	1518.1223749654705	tr|C9K073|C9K073_HUMAN	true	tr|C9K073|C9K073_HUMAN Eukaryotic translation initiation factor 4 gamma 1 (Fragment) OS=Homo sapiens GN=EIF4G1 PE=4 SV=1	sequence sub-set protein:PDH_1382	9	992.9510363145025		394
PAG_123	1518.1223749654705	tr|C9J6B6|C9J6B6_HUMAN	true	tr|C9J6B6|C9J6B6_HUMAN Eukaryotic translation initiation factor 4 gamma 1 (Fragment) OS=Homo sapiens GN=EIF4G1 PE=4 SV=1	sequence sub-set protein:PDH_1382	12	1170.203476342144		394
PAG_123	1518.1223749654705	tr|C9JF13|C9JF13_HUMAN	true	tr|C9JF13|C9JF13_HUMAN Eukaryotic translation initiation factor 4 gamma 1 (Fragment) OS=Homo sapiens GN=EIF4G1 PE=4 SV=1	sequence sub-set protein:PDH_1382	15	1514.7113540475652		394
PAG_123	1518.1223749654705	tr|E7EUU4|E7EUU4_HUMAN	true	tr|E7EUU4|E7EUU4_HUMAN Eukaryotic translation initiation factor 4 gamma 1 OS=Homo sapiens GN=EIF4G1 PE=4 SV=1	sequence same-set protein:PDH_1382	28	2864.0682522890343		394
PAG_123	1518.1223749654705	sw|Q04637-9|IF4G1_HUMAN	true	sw|Q04637-9|IF4G1_HUMAN Isoform 9 of Eukaryotic translation initiation factor 4 gamma 1 OS=Homo sapiens GN=EIF4G1	sequence same-set protein:PDH_1382	28	2864.0682522890343		394
PAG_123	1518.1223749654705	sw|Q04637-8|IF4G1_HUMAN	true	sw|Q04637-8|IF4G1_HUMAN Isoform 8 of Eukaryotic translation initiation factor 4 gamma 1 OS=Homo sapiens GN=EIF4G1	sequence same-set protein:PDH_1382	28	2864.0682522890343		394
PAG_123	1518.1223749654705	sw|Q04637-3|IF4G1_HUMAN	true	sw|Q04637-3|IF4G1_HUMAN Isoform B of Eukaryotic translation initiation factor 4 gamma 1 OS=Homo sapiens GN=EIF4G1	sequence same-set protein:PDH_1382	28	2864.0682522890343		394
PAG_123	1518.1223749654705	sw|Q04637-6|IF4G1_HUMAN	true	sw|Q04637-6|IF4G1_HUMAN Isoform E of Eukaryotic translation initiation factor 4 gamma 1 OS=Homo sapiens GN=EIF4G1	sequence same-set protein:PDH_1382	28	2864.0682522890343		394
PAG_123	1518.1223749654705	sw|Q04637-7|IF4G1_HUMAN	true	sw|Q04637-7|IF4G1_HUMAN Isoform 7 of Eukaryotic translation initiation factor 4 gamma 1 OS=Homo sapiens GN=EIF4G1	sequence same-set protein:PDH_1382	28	2864.0682522890343		394
PAG_123	1518.1223749654705	sw|Q04637-4|IF4G1_HUMAN	true	sw|Q04637-4|IF4G1_HUMAN Isoform C of Eukaryotic translation initiation factor 4 gamma 1 OS=Homo sapiens GN=EIF4G1	sequence same-set protein:PDH_1382	28	2864.0682522890343		394
PAG_123	1518.1223749654705	sw|Q04637-5|IF4G1_HUMAN	true	sw|Q04637-5|IF4G1_HUMAN Isoform D of Eukaryotic translation initiation factor 4 gamma 1 OS=Homo sapiens GN=EIF4G1	sequence same-set protein:PDH_1382	28	2864.0682522890343		394
PAG_123	1518.1223749654705	sw|Q04637|IF4G1_HUMAN	true	sw|Q04637|IF4G1_HUMAN Eukaryotic translation initiation factor 4 gamma 1 OS=Homo sapiens GN=EIF4G1 PE=1 SV=4	sequence same-set protein:PDH_1382	28	2864.0682522890343		394
PAG_123	1518.1223749654705	tr|E9PGM1|E9PGM1_HUMAN	true	tr|E9PGM1|E9PGM1_HUMAN Eukaryotic translation initiation factor 4 gamma 1 OS=Homo sapiens GN=EIF4G1 PE=4 SV=1	sequence same-set protein:PDH_1382	28	2864.0682522890343		394
PAG_123	1518.1223749654705	sw|O43432-3|IF4G3_HUMAN	true	sw|O43432-3|IF4G3_HUMAN Isoform 3 of Eukaryotic translation initiation factor 4 gamma 3 OS=Homo sapiens GN=EIF4G3	sequence subsumable protein:PDH_1382	5	553.385425404959		394
PAG_123	1518.1223749654705	tr|Q504Z1|Q504Z1_HUMAN	true	tr|Q504Z1|Q504Z1_HUMAN EIF4G3 protein OS=Homo sapiens GN=EIF4G3 PE=2 SV=1	sequence same-set protein:PDH_6899	5	553.385425404959		394
PAG_123	1518.1223749654705	tr|F5H8J4|F5H8J4_HUMAN	true	tr|F5H8J4|F5H8J4_HUMAN Eukaryotic translation initiation factor 4 gamma 3 OS=Homo sapiens GN=EIF4G3 PE=4 SV=1	sequence same-set protein:PDH_6899	5	553.385425404959		394
PAG_123	1518.1223749654705	tr|F5H564|F5H564_HUMAN	true	tr|F5H564|F5H564_HUMAN Eukaryotic translation initiation factor 4 gamma 3 OS=Homo sapiens GN=EIF4G3 PE=4 SV=1	sequence same-set protein:PDH_6899	5	553.385425404959		394
PAG_123	1518.1223749654705	sw|O43432|IF4G3_HUMAN	true	sw|O43432|IF4G3_HUMAN Eukaryotic translation initiation factor 4 gamma 3 OS=Homo sapiens GN=EIF4G3 PE=1 SV=2	sequence same-set protein:PDH_6899	5	553.385425404959		394
PAG_124	1517.163296231406	sw|P26640|SYVC_HUMAN	true	sw|P26640|SYVC_HUMAN Valine--tRNA ligase OS=Homo sapiens GN=VARS PE=1 SV=4	anchor protein	25	2558.205695301606	IPAYFVTVSDPAVPPGEDPDGR; LQQTEAELR; IETMLGDVAVAVHPK; SSAQDPQAVLGALGR; LLSPFMPFVTEELFQR; IQQQQPPPGEK; GIEDNPMVVPLCNR; EVYLHAIVR; VQGSDSDEEVVVATTR; LHEEGIIYR; ITPAHDQNDYEVGQR; ALSPLEEWLR; YGEAGEGPGWGGAHPR; VPLEVQEADEAK; HGLEAISIMDSR; LGSSLDWDR; EAFLQEVWK; CGEMAQAASAAVTR	334	AVLGEVVLYSGAR; IQQQQPPPGEKK; KDVSGPMPDSYSPR; DVSGPMPDSYSPR; GFVPSPTSQPGGHESLVDR; KVDEAIALFQK; PLSHQPGPEAPALPK
PAG_124	1517.163296231406	tr|H0Y426|H0Y426_HUMAN	true	tr|H0Y426|H0Y426_HUMAN Valine--tRNA ligase (Fragment) OS=Homo sapiens GN=VARS PE=4 SV=1	sequence sub-set protein:PDH_1140	3	243.96117343656886		334
PAG_124	1517.163296231406	tr|A2ABF4|A2ABF4_HUMAN	true	tr|A2ABF4|A2ABF4_HUMAN Valine--tRNA ligase (Fragment) OS=Homo sapiens GN=VARS PE=3 SV=1	sequence sub-set protein:PDH_1140	3	368.22022577436513		334
PAG_124	1517.163296231406	tr|B4DZ61|B4DZ61_HUMAN	true	tr|B4DZ61|B4DZ61_HUMAN Valine--tRNA ligase OS=Homo sapiens GN=VARS PE=2 SV=1	sequence sub-set protein:PDH_1140	5	623.0166828200365		334
PAG_125	1511.0037562650425	tr|E9PL22|E9PL22_HUMAN	true	tr|E9PL22|E9PL22_HUMAN Hypoxia up-regulated protein 1 OS=Homo sapiens GN=HYOU1 PE=3 SV=1	anchor protein	22	2912.3189516920283	EAGMQPQLQIR; VESVFETLVEDSAEEESTLTK; VAIVKPGVPMEIVLNK; LPATEKPVLLSK; AANSLEAFIFETQDK; LGNTISSLFGGGTTPDAK; YFQHLLGK; LSAASTWLEDEGVGATTVMLK; EVEEEPGIHSLK; LCQGLFFR; LAGLFNEQR; AEAGPEGVAPAPEGEKK; QADNPHVALYQAR; VLQLINDNTATALSYGVFR; TLGGLEMELR; VEFEELCADLFER; AEAGPEGVAPAPEGEK; TVLSANADHMAQIEGLMDDVDFK; DAVITVPVFFNQAER; NINADEAAAMGAVYQAAALSK; DAVVYPILVEFTR; EVQYLLNK	29
PAG_125	1511.0037562650425	tr|J3KT27|J3KT27_HUMAN	true	tr|J3KT27|J3KT27_HUMAN Hypoxia up-regulated protein 1 (Fragment) OS=Homo sapiens GN=HYOU1 PE=4 SV=1	sequence sub-set protein:PDH_120	1	15.033370839493536		29
PAG_125	1511.0037562650425	tr|J3KSJ2|J3KSJ2_HUMAN	true	tr|J3KSJ2|J3KSJ2_HUMAN Hypoxia up-regulated protein 1 (Fragment) OS=Homo sapiens GN=HYOU1 PE=4 SV=2	sequence sub-set protein:PDH_120	1	15.033370839493536		29
PAG_125	1511.0037562650425	tr|J3QQH7|J3QQH7_HUMAN	true	tr|J3QQH7|J3QQH7_HUMAN Hypoxia up-regulated protein 1 (Fragment) OS=Homo sapiens GN=HYOU1 PE=4 SV=2	sequence sub-set protein:PDH_120	3	143.92243661143027		29
PAG_125	1511.0037562650425	tr|J3QLE9|J3QLE9_HUMAN	true	tr|J3QLE9|J3QLE9_HUMAN Hypoxia up-regulated protein 1 (Fragment) OS=Homo sapiens GN=HYOU1 PE=4 SV=1	sequence sub-set protein:PDH_120	3	143.92243661143027		29
PAG_125	1511.0037562650425	tr|J3QL06|J3QL06_HUMAN	true	tr|J3QL06|J3QL06_HUMAN Hypoxia up-regulated protein 1 (Fragment) OS=Homo sapiens GN=HYOU1 PE=3 SV=1	sequence sub-set protein:PDH_120	4	230.48053386293762		29
PAG_125	1511.0037562650425	tr|J3KTF1|J3KTF1_HUMAN	true	tr|J3KTF1|J3KTF1_HUMAN Hypoxia up-regulated protein 1 (Fragment) OS=Homo sapiens GN=HYOU1 PE=3 SV=1	sequence sub-set protein:PDH_120	5	602.518356741832		29
PAG_125	1511.0037562650425	tr|B7Z909|B7Z909_HUMAN	true	tr|B7Z909|B7Z909_HUMAN Hypoxia up-regulated protein 1 OS=Homo sapiens GN=HYOU1 PE=2 SV=1	sequence sub-set protein:PDH_120	14	2136.4477881720345		29
PAG_125	1511.0037562650425	tr|E9PJ21|E9PJ21_HUMAN	true	tr|E9PJ21|E9PJ21_HUMAN Hypoxia up-regulated protein 1 (Fragment) OS=Homo sapiens GN=HYOU1 PE=3 SV=1	sequence sub-set protein:PDH_120	15	2151.4811590115282		29
PAG_125	1511.0037562650425	sw|Q9Y4L1|HYOU1_HUMAN	true	sw|Q9Y4L1|HYOU1_HUMAN Hypoxia up-regulated protein 1 OS=Homo sapiens GN=HYOU1 PE=1 SV=1	sequence same-set protein:PDH_120	22	2912.3189516920283		29
PAG_126	1505.1293099531995	sw|Q15233|NONO_HUMAN	true	sw|Q15233|NONO_HUMAN Non-POU domain-containing octamer-binding protein OS=Homo sapiens GN=NONO PE=1 SV=4	anchor protein	23	4114.3421265199095	MGQMAMGGAMGINNR; FACHSASLTVR; TLAEIAKVELDNMPLR; CSEGSFLLTTFPR; MEELHNQEVQK; HEHQVMLMR; MEELHNQEVQKR; CSEGSFLLTTFPRPVTVEPMDQLDDEEGLPEKLVIK; LFVGNLPPDITEEEMR; PVTVEPMDQLDDEEGLPEK; VELDNMPLR; FAQPGSFEYEYAMR; RMEELHNQEVQK; FGQAATMEGIGAIGGTPPAFNR; CSEGSFLLTTFPRPVTVEPMDQLDDEEGLPEK; TLAEIAKVELDNMPLRGK; LEMEMEAAR; ALIEMEKQQQDQVDR; QQEGFKGTFPDAR; GIVEFSGKPAAR; RMEELHNQEVQKR; EKLEMEMEAAR; AAPGAEFAPNKR	13
PAG_126	1505.1293099531995	tr|C9J4X2|C9J4X2_HUMAN	true	tr|C9J4X2|C9J4X2_HUMAN Non-POU domain-containing octamer-binding protein (Fragment) OS=Homo sapiens GN=NONO PE=4 SV=1	sequence sub-set protein:PDH_46	4	329.0305009195771		13
PAG_126	1505.1293099531995	tr|C9IZL7|C9IZL7_HUMAN	true	tr|C9IZL7|C9IZL7_HUMAN Non-POU domain-containing octamer-binding protein (Fragment) OS=Homo sapiens GN=NONO PE=4 SV=1	sequence sub-set protein:PDH_46	6	602.4070562789752		13
PAG_126	1505.1293099531995	tr|C9JYS8|C9JYS8_HUMAN	true	tr|C9JYS8|C9JYS8_HUMAN Non-POU domain-containing octamer-binding protein (Fragment) OS=Homo sapiens GN=NONO PE=4 SV=1	sequence sub-set protein:PDH_46	14	1708.9870913154205		13
PAG_126	1505.1293099531995	tr|H7C367|H7C367_HUMAN	true	tr|H7C367|H7C367_HUMAN Non-POU domain-containing octamer-binding protein (Fragment) OS=Homo sapiens GN=NONO PE=4 SV=1	sequence sub-set protein:PDH_46	14	1922.9134410496351		13
PAG_126	1505.1293099531995	sw|Q15233-2|NONO_HUMAN	true	sw|Q15233-2|NONO_HUMAN Isoform 2 of Non-POU domain-containing octamer-binding protein OS=Homo sapiens GN=NONO	sequence sub-set protein:PDH_46	22	4046.1391234671805		13
PAG_127	1499.080722951549	sw|Q8WUM4|PDC6I_HUMAN	true	sw|Q8WUM4|PDC6I_HUMAN Programmed cell death 6-interacting protein OS=Homo sapiens GN=PDCD6IP PE=1 SV=1	anchor protein	28	2563.48349692624	TPSNELYKPLR; HCIMQANAEYHQSILAK; LANQAADYFGDAFK; HYQFASGAFLHIK; LALASLGYEK; SCVLFNCAALASQIAAEQNLDNDEGLK; TSEVDLAKPLVK; FLTALAQDGVINEEALSVTELDR; LLDEEEATDNDLR; EPSAPSIPTPAYQSSPAGGHAPTPPTPAPR; DNDFIYHDR; YDEYVNVK; QSNNEANLREEVLK; SLLSNLDEVKK; MVPVSVQQSLAAYNQR; FYNELTEILVR; TMQGSEVVNVLK; DELLKDLQQSIAR; NIQVSHQEFSK; KDNDFIYHDR; STPVNVPISQK; AAVGRPLDKHEGALETLLR; NREILDESLR; YYDQICSIEPK; FIQQTYPSGGEEQAQ…	232
PAG_127	1499.080722951549	tr|F8WDK9|F8WDK9_HUMAN	true	tr|F8WDK9|F8WDK9_HUMAN Programmed cell death 6-interacting protein OS=Homo sapiens GN=PDCD6IP PE=4 SV=1	sequence sub-set protein:PDH_756	2	160.82118473533075		232
PAG_127	1499.080722951549	tr|F8WBR8|F8WBR8_HUMAN	true	tr|F8WBR8|F8WBR8_HUMAN Programmed cell death 6-interacting protein OS=Homo sapiens GN=PDCD6IP PE=4 SV=1	sequence sub-set protein:PDH_756	3	369.9024195305227		232
PAG_127	1499.080722951549	tr|F8WEQ7|F8WEQ7_HUMAN	true	tr|F8WEQ7|F8WEQ7_HUMAN Programmed cell death 6-interacting protein OS=Homo sapiens GN=PDCD6IP PE=4 SV=1	sequence sub-set protein:PDH_756	3	369.9024195305227		232
PAG_127	1499.080722951549	tr|C9IZF9|C9IZF9_HUMAN	true	tr|C9IZF9|C9IZF9_HUMAN Programmed cell death 6-interacting protein (Fragment) OS=Homo sapiens GN=PDCD6IP PE=4 SV=1	sequence sub-set protein:PDH_756	5	516.1433670796579		232
PAG_127	1499.080722951549	sw|Q8WUM4-2|PDC6I_HUMAN	true	sw|Q8WUM4-2|PDC6I_HUMAN Isoform 2 of Programmed cell death 6-interacting protein OS=Homo sapiens GN=PDCD6IP	sequence same-set protein:PDH_756	28	2563.48349692624		232
PAG_128	1492.1050401789773	sw|P36578|RL4_HUMAN	true	sw|P36578|RL4_HUMAN 60S ribosomal protein L4 OS=Homo sapiens GN=RPL4 PE=1 SV=5	anchor protein	26	2963.247228291656	FCIWTESAFR; YAICSALAASALPALVMSK; APIRPDIVNFVHTNLR; SGQGAFGNMCR; ILKSPEIQR; NIPGITLLNVSKLNILK; GHRIEEVPELPLVVEDKVEGYKK; IEEVPELPLVVEDKVEGYKK; PLISVYSEK; RGPCIIYNEDNGIIK; IEEVPELPLVVEDK; TKEAVLLLK; GHRIEEVPELPLVVEDKVEGYK; LKAWNDIKK; KLDELYGTWR; SNYNLPMHK; IEEVPELPLVVEDKVEGYK; SDEKAAVAGKKPVVGK; GPCIIYNEDNGIIK; NNRQPYAVSELAGHQTSAESWGTGR; VDKAAAAAAALQAK; TKEAVLLLKK; KNNRQPYAVSELAGHQTSAESWGTGR; QPYAVSE…	64
PAG_128	1492.1050401789773	tr|H3BU31|H3BU31_HUMAN	true	tr|H3BU31|H3BU31_HUMAN 60S ribosomal protein L4 (Fragment) OS=Homo sapiens GN=RPL4 PE=4 SV=1	sequence sub-set protein:PDH_234	8	1519.372087714755		64
PAG_128	1492.1050401789773	tr|H3BTP7|H3BTP7_HUMAN	true	tr|H3BTP7|H3BTP7_HUMAN 60S ribosomal protein L4 (Fragment) OS=Homo sapiens GN=RPL4 PE=4 SV=1	sequence sub-set protein:PDH_234	11	1696.5482732264768		64
PAG_128	1492.1050401789773	tr|H3BM89|H3BM89_HUMAN	true	tr|H3BM89|H3BM89_HUMAN 60S ribosomal protein L4 OS=Homo sapiens GN=RPL4 PE=4 SV=1	sequence sub-set protein:PDH_234	19	1697.2530534074515		64
PAG_129	1489.6114618712604	tr|B7ZAR1|B7ZAR1_HUMAN	true	tr|B7ZAR1|B7ZAR1_HUMAN T-complex protein 1 subunit epsilon OS=Homo sapiens GN=CCT5 PE=2 SV=1	anchor protein	26	2659.724176269407	IAILTCPFEPPKPK; MMVDKDGDVTVTNDGATILSMMDVDHQIAK; EKFEEMIQQIK; QQHVIETLIGKK; QQHVIETLIGK; MILKIDDIRKPGESEE; GVIVDKDFSHPQMPK; MLVIEQCK; LGFAGLVQEISFGTTK; VVYGGGAAEISCALAVSQEADKCPTLEQYAMR; QVKEMNPALGIDCLHK; ETGANLAICQWGFDDEANHLLLQNNLPAVR; WVGGPEIELIAIATGGR; HKLDVTSVEDYK; IADGYEQAAR; QQISLATQMVR; VAIEHLDKISDSVLVDIKDTEPLIQTAK; KQQISLATQMVR; FEEMIQQIK; EMNPALGIDCLHK; DVDFELIKVEGK; LDVTSVEDYK; CPTLEQYAMR…	298
PAG_129	1489.6114618712604	tr|E7ENZ3|E7ENZ3_HUMAN	true	tr|E7ENZ3|E7ENZ3_HUMAN T-complex protein 1 subunit epsilon OS=Homo sapiens GN=CCT5 PE=4 SV=1	sequence sub-set protein:PDH_971	25	2532.133221510395		298
PAG_129	1489.6114618712604	tr|B4DYD8|B4DYD8_HUMAN	true	tr|B4DYD8|B4DYD8_HUMAN T-complex protein 1 subunit epsilon OS=Homo sapiens GN=CCT5 PE=2 SV=1	sequence sub-set protein:PDH_971	25	2532.133221510395		298
PAG_129	1489.6114618712604	sw|P48643|TCPE_HUMAN	true	sw|P48643|TCPE_HUMAN T-complex protein 1 subunit epsilon OS=Homo sapiens GN=CCT5 PE=1 SV=1	sequence same-set protein:PDH_971	26	2659.724176269407		298
PAG_129	1489.6114618712604	tr|E9PCA1|E9PCA1_HUMAN	true	tr|E9PCA1|E9PCA1_HUMAN T-complex protein 1 subunit epsilon OS=Homo sapiens GN=CCT5 PE=3 SV=1	sequence same-set protein:PDH_971	26	2659.724176269407		298
PAG_130	1484.5141017269425	sw|Q13200|PSMD2_HUMAN	true	sw|Q13200|PSMD2_HUMAN 26S proteasome non-ATPase regulatory subunit 2 OS=Homo sapiens GN=PSMD2 PE=1 SV=3	anchor protein	26	2406.2037188843624	SHYVLYGLVAAMQPR; VGQAVDVVGQAGKPK; SGALLACGIVNSGVR; EDVLTLLLPVMGDSK; NECDPALALLSDYVLHNSNTMR; FSHDADPEVSYNSIFAMGMVGSGTNNAR; DPNNLFMVR; SETELKDTYAR; AVPLALALISVSNPR; LNILDTLSK; LLTDDGNKWLYK; VQQLLHICSEHFDSK; GTLTLCPYHSDR; EWQELDDAEK; RAVPLALALISVSNPR; APVQPQQSPAAAPGGTDEKPSGK; WLPLGLGLNHLGK; LGSIFGLGLAYAGSNR; DAGDKDKEQELSEEDKQLQDELEMLVER; YLYSSEDYIK; LAQGLTHLGK; EIYENMAPGENKR; SSTTSMTSVPKPLK; TITGFQT…	377
PAG_130	1484.5141017269425	tr|F8WBS8|F8WBS8_HUMAN	true	tr|F8WBS8|F8WBS8_HUMAN 26S proteasome non-ATPase regulatory subunit 2 OS=Homo sapiens GN=PSMD2 PE=4 SV=1	sequence sub-set protein:PDH_1293	1	80.43018687576799		377
PAG_130	1484.5141017269425	tr|H7C2Q3|H7C2Q3_HUMAN	true	tr|H7C2Q3|H7C2Q3_HUMAN 26S proteasome non-ATPase regulatory subunit 2 (Fragment) OS=Homo sapiens GN=PSMD2 PE=4 SV=1	sequence sub-set protein:PDH_1293	3	362.994344611404		377
PAG_130	1484.5141017269425	tr|C9JPC0|C9JPC0_HUMAN	true	tr|C9JPC0|C9JPC0_HUMAN 26S proteasome non-ATPase regulatory subunit 2 (Fragment) OS=Homo sapiens GN=PSMD2 PE=4 SV=1	sequence sub-set protein:PDH_1293	4	317.49103589319907		377
PAG_130	1484.5141017269425	tr|H7C1H2|H7C1H2_HUMAN	true	tr|H7C1H2|H7C1H2_HUMAN 26S proteasome non-ATPase regulatory subunit 2 (Fragment) OS=Homo sapiens GN=PSMD2 PE=4 SV=1	sequence sub-set protein:PDH_1293	8	571.1379321703079		377
PAG_130	1484.5141017269425	tr|E9PCS3|E9PCS3_HUMAN	true	tr|E9PCS3|E9PCS3_HUMAN 26S proteasome non-ATPase regulatory subunit 2 OS=Homo sapiens GN=PSMD2 PE=4 SV=1	sequence sub-set protein:PDH_1293	21	1898.043433358828		377
PAG_130	1484.5141017269425	tr|E7EW34|E7EW34_HUMAN	true	tr|E7EW34|E7EW34_HUMAN 26S proteasome non-ATPase regulatory subunit 2 OS=Homo sapiens GN=PSMD2 PE=4 SV=1	sequence sub-set protein:PDH_1293	22	2088.7126829911626		377
PAG_131	1482.5614697668548	sw|O95373|IPO7_HUMAN	true	sw|O95373|IPO7_HUMAN Importin-7 OS=Homo sapiens GN=IPO7 PE=1 SV=1	anchor protein	21	2846.1107084815844	VQLTTCIHHIIK; EYNEFAEVFLK; KVLTGVAGEDAECHAAK; ACWVLHYFCEVK; LLEVIILQCK; FKSDQNLQTALELTR; FIQLLSDQSDQSVLIQK; AIFQTIQNR; NPVWYQALTHGLNEEQR; ENIVEAIIHSPELIR; ETENDDLTNVIQK; GIDQCIPLFVEAALER; QLQDIATLADQR; TMGFCYQILTEPNADPR; SPLVAAMQHFLPVLK; AFAVGVQQVLLK; SDQNLQTALELTR; VLTGVAGEDAECHAAK	649	NMITQYWPDR; YLEMIYSMCK; DGALHMIGSLAEILLKK
PAG_131	1482.5614697668548	tr|E9PLB2|E9PLB2_HUMAN	true	tr|E9PLB2|E9PLB2_HUMAN Importin-7 (Fragment) OS=Homo sapiens GN=IPO7 PE=4 SV=1	sequence sub-set protein:PDH_2238	3	523.0478300755333		649
PAG_132	1478.069808801226	sw|P31040|DHSA_HUMAN	true	sw|P31040|DHSA_HUMAN Succinate dehydrogenase [ubiquinone] flavoprotein subunit, mitochondrial OS=Homo sapiens GN=SDHA PE=1 SV=2	anchor protein	24	2441.303164239885	WHFYDTVK; VGSVLQEGCGK; VPPIKPNAGEESVMNLDK; AKNTVVATGGYGR; TLNEADCATVPPAIR; AGLPCQDLEFVQFHPTGIYGAGCLITEGCR; HVNGQDQIVPGLYACGEAACASVHGANR; AAFGLSEAGFNTACVTK; VTLEYRPVIDK; KPFEEHWR; IDEYDYSKPIQGQQK; SMQNHAAVFR; EPIPVLPTVHYNMGGIPTNYK; LGANSLLDLVVFGR; TYFSCTSAHTSTGDGTAMITR; KHTLSYVDVGTGK; VSDSISAQYPVVDHEFDAVVVGAGGAGLR; NTVVATGGYGR; HTLSYVDVGTGK; GEGGILINSQGER; TGHSLLHTLYGR; ACALSIEESCRPGDK; SHTVAAQGGI…	9
PAG_132	1478.069808801226	tr|H0Y8X1|H0Y8X1_HUMAN	true	tr|H0Y8X1|H0Y8X1_HUMAN Succinate dehydrogenase [ubiquinone] flavoprotein subunit, mitochondrial (Fragment) OS=Homo sapiens GN=SDHA PE=4 SV=1	sequence sub-set protein:PDH_32	3	224.21710570442693		9
PAG_132	1478.069808801226	tr|D6RFM5|D6RFM5_HUMAN	true	tr|D6RFM5|D6RFM5_HUMAN Succinate dehydrogenase [ubiquinone] flavoprotein subunit, mitochondrial OS=Homo sapiens GN=SDHA PE=4 SV=1	sequence sub-set protein:PDH_32	22	2246.055919600484		9
PAG_132	1478.069808801226	tr|E9PBJ5|E9PBJ5_HUMAN	true	tr|E9PBJ5|E9PBJ5_HUMAN Succinate dehydrogenase [ubiquinone] flavoprotein subunit, mitochondrial OS=Homo sapiens GN=SDHA PE=4 SV=1	sequence sub-set protein:PDH_32	22	2345.4084310221574		9
PAG_133	1477.9639607918095	sw|O75533|SF3B1_HUMAN	true	sw|O75533|SF3B1_HUMAN Splicing factor 3B subunit 1 OS=Homo sapiens GN=SF3B1 PE=1 SV=3	anchor protein	28	2647.5854163921945	AIVNVIGMHK; GGDSIGETPTPGASK; IYNDDKNTYIR; QLVDTTVELANK; WDQTADQTPGATPK; TEILPPFFK; DTPGHGSGWAETPR; NRPLSDEELDAMFPEGYK; ATVNTFGYIAK; VPELNVQNGVLK; WDETPKTER; THEDIEAQIR; SLVEIIEHGLVDEQQK; QCCGTDGVEANYIK; VVNGAAASQPPSKR; MLQYCLQGLFHPAR; TPIGTPAMNMATPTPGHIMSMTPEQLQAWR; VQENCIDLVGR; VVNGAAASQPPSK; AIGPHDVLATLLNNLK; AIGYLIPLMDAEYANYYTR	1037	WDETPASQMGGSTPVLTPGK; RWDQTADQTPGATPK; EFQSPDEEMKK; KLTATPTPLGGMTGFHMQTEDR; IYNSIYIGSQDALIAHYPR; VKPYLPQICGTVLWR; KLSSWDQAETPGHTPSLR
PAG_133	1477.9639607918095	sw|O75533-2|SF3B1_HUMAN	true	sw|O75533-2|SF3B1_HUMAN Isoform 2 of Splicing factor 3B subunit 1 OS=Homo sapiens GN=SF3B1	sequence sub-set protein:PDH_3457	1	115.58672801588847		1037
PAG_133	1477.9639607918095	tr|F8WC19|F8WC19_HUMAN	true	tr|F8WC19|F8WC19_HUMAN Splicing factor 3B subunit 1 OS=Homo sapiens GN=SF3B1 PE=4 SV=1	sequence sub-set protein:PDH_3457	1	115.58672801588847		1037
PAG_133	1477.9639607918095	tr|B4DGZ4|B4DGZ4_HUMAN	true	tr|B4DGZ4|B4DGZ4_HUMAN Splicing factor 3B subunit 1 OS=Homo sapiens GN=SF3B1 PE=2 SV=1	sequence sub-set protein:PDH_3457	1	115.58672801588847		1037
PAG_133	1477.9639607918095	tr|H7C341|H7C341_HUMAN	true	tr|H7C341|H7C341_HUMAN Splicing factor 3B subunit 1 (Fragment) OS=Homo sapiens GN=SF3B1 PE=4 SV=1	sequence sub-set protein:PDH_3457	4	583.4980827256327		1037
PAG_134	1462.0023145143598	sw|P14868|SYDC_HUMAN	true	sw|P14868|SYDC_HUMAN Aspartate--tRNA ligase, cytoplasmic OS=Homo sapiens GN=DARS PE=1 SV=2	anchor protein	25	2722.06247878309	FQTEIQTVNK; FGAPPHAGGGIGLER; QMCICADFEK; LPLQLDDAVRPEAEGEEEGR; GFVEIQTPK; QSNSYDMFMR; YGISSMIQSQEKPDR; IGSCTQQDVELHVQK; LQSGICHLFR; VRDLTIQKADEVVWVR; QQQFNVQALVAVGDHASK; VFSIGPVFR; ESIVDVEGVVR; EIMDAAEDYAKER; LEYCEALAMLR; EIMDAAEDYAK; IISAASEGGANVFTVSYFK; VTMLFLGLHNVR; ALHHGIDLEK; EAGVEMGDEDDLSTPNEK; FAANINKESIVDVEGVVR; IYVISLAEPR; IHDPQLLTER; GEEILSGAQR; NNAYLAQSPQLYK	180
PAG_134	1462.0023145143598	tr|C9JQM9|C9JQM9_HUMAN	true	tr|C9JQM9|C9JQM9_HUMAN Aspartate--tRNA ligase, cytoplasmic (Fragment) OS=Homo sapiens GN=DARS PE=4 SV=1	sequence sub-set protein:PDH_593	6	538.5351064886086		180
PAG_134	1462.0023145143598	tr|C9J7S3|C9J7S3_HUMAN	true	tr|C9J7S3|C9J7S3_HUMAN Aspartate--tRNA ligase, cytoplasmic (Fragment) OS=Homo sapiens GN=DARS PE=4 SV=1	sequence sub-set protein:PDH_593	8	584.9760490170114		180
PAG_134	1462.0023145143598	tr|C9JLC1|C9JLC1_HUMAN	true	tr|C9JLC1|C9JLC1_HUMAN Aspartate--tRNA ligase, cytoplasmic (Fragment) OS=Homo sapiens GN=DARS PE=4 SV=1	sequence sub-set protein:PDH_593	8	584.9760490170114		180
PAG_134	1462.0023145143598	tr|H7C278|H7C278_HUMAN	true	tr|H7C278|H7C278_HUMAN Aspartate--tRNA ligase, cytoplasmic (Fragment) OS=Homo sapiens GN=DARS PE=4 SV=1	sequence sub-set protein:PDH_593	8	953.847181124432		180
PAG_134	1462.0023145143598	tr|H7BZ35|H7BZ35_HUMAN	true	tr|H7BZ35|H7BZ35_HUMAN Aspartate--tRNA ligase, cytoplasmic (Fragment) OS=Homo sapiens GN=DARS PE=3 SV=1	sequence sub-set protein:PDH_593	9	1040.4943460070301		180
PAG_134	1462.0023145143598	tr|Q68CR9|Q68CR9_HUMAN	true	tr|Q68CR9|Q68CR9_HUMAN Aspartate--tRNA ligase, cytoplasmic OS=Homo sapiens GN=DKFZp781B11202 PE=2 SV=1	sequence sub-set protein:PDH_593	20	2061.168308807917		180
PAG_135	1444.7287063372974	sw|O00159|MYO1C_HUMAN	true	sw|O00159|MYO1C_HUMAN Unconventional myosin-Ic OS=Homo sapiens GN=MYO1C PE=1 SV=4	anchor protein	25	2268.6606644300823	KYEAFLQR; NFHIFYQLLEGGEEETLR; SAICIQSWWR; LLQFYAETCPAPER; DNYPQSVPR; MSLLQLVEILQSK; DQAVMISGESGAGK; NGHLAVVAPR; VTMESALTAR; IICDLVEEK; VNSININQGSITFAGGPGR; LLQSNPVLEAFGNAK; NPQSYLYLVK; VLQALGSEPIQYAVPVVK; GAPVGGHILSYLLEK; YLGLLENLR; SEQEEYEAEGIAWEPVQYFNNK; KRPETVATQFK; QLLLTPNAVVIVEDAK; RPETVATQFK; DGTIDFTPGSELLITK; GVSFYEVPPHLFAVADTVYR; GEELLSPLNLEQAAYAR; TLFATEDALEVR; HLGYKPEEYK	479
PAG_135	1444.7287063372974	tr|I3L3F5|I3L3F5_HUMAN	true	tr|I3L3F5|I3L3F5_HUMAN Unconventional myosin-Ic (Fragment) OS=Homo sapiens GN=MYO1C PE=4 SV=1	sequence sub-set protein:PDH_1668	3	372.73899330085203		479
PAG_135	1444.7287063372974	tr|I3L168|I3L168_HUMAN	true	tr|I3L168|I3L168_HUMAN Unconventional myosin-Ic (Fragment) OS=Homo sapiens GN=MYO1C PE=4 SV=1	sequence sub-set protein:PDH_1668	3	372.73899330085203		479
PAG_135	1444.7287063372974	tr|I3L4D4|I3L4D4_HUMAN	true	tr|I3L4D4|I3L4D4_HUMAN Unconventional myosin-Ic (Fragment) OS=Homo sapiens GN=MYO1C PE=4 SV=1	sequence sub-set protein:PDH_1668	4	498.825945866409		479
PAG_135	1444.7287063372974	tr|I3L3Y6|I3L3Y6_HUMAN	true	tr|I3L3Y6|I3L3Y6_HUMAN Unconventional myosin-Ic (Fragment) OS=Homo sapiens GN=MYO1C PE=4 SV=1	sequence sub-set protein:PDH_1668	4	498.825945866409		479
PAG_135	1444.7287063372974	tr|I3L501|I3L501_HUMAN	true	tr|I3L501|I3L501_HUMAN Unconventional myosin-Ic (Fragment) OS=Homo sapiens GN=MYO1C PE=4 SV=1	sequence sub-set protein:PDH_1668	5	556.1065195632023		479
PAG_135	1444.7287063372974	tr|I3L204|I3L204_HUMAN	true	tr|I3L204|I3L204_HUMAN Unconventional myosin-Ic (Fragment) OS=Homo sapiens GN=MYO1C PE=4 SV=2	sequence sub-set protein:PDH_1668	7	737.2132145468075		479
PAG_135	1444.7287063372974	sw|O00159-2|MYO1C_HUMAN	true	sw|O00159-2|MYO1C_HUMAN Isoform 2 of Unconventional myosin-Ic OS=Homo sapiens GN=MYO1C	sequence sub-set protein:PDH_1668	24	2211.380090733289		479
PAG_135	1444.7287063372974	sw|O00159-3|MYO1C_HUMAN	true	sw|O00159-3|MYO1C_HUMAN Isoform 3 of Unconventional myosin-Ic OS=Homo sapiens GN=MYO1C	sequence same-set protein:PDH_1668	25	2268.6606644300823		479
PAG_135	1444.7287063372974	tr|F5H6E2|F5H6E2_HUMAN	true	tr|F5H6E2|F5H6E2_HUMAN Unconventional myosin-Ic OS=Homo sapiens GN=MYO1C PE=4 SV=1	sequence same-set protein:PDH_1668	25	2268.6606644300823		479
PAG_136	1436.148496410207	sw|P05023-4|AT1A1_HUMAN	true	sw|P05023-4|AT1A1_HUMAN Isoform 4 of Sodium/potassium-transporting ATPase subunit alpha-1 OS=Homo sapiens GN=ATP1A1	anchor protein	24	2430.1219767572134	CIELCCGSVK; KADIGVAMGIAGSDVSK; SAGIKVIMVTGDHPITAK; LNIPVSQVNPR; AVFQANQENLPILK; NMVPQQALVIR; NPNTSEPQHLLVMK; VDNSSLTGESEPQTR; AVAGDASESALLK; DMTSEQLDDILK; NIAFFSTNCVEGTAR; LSLDELHRK; ADIGVAMGIAGSDVSK; IVEIPFNSTNK; DKYEPAAVSEQGDKK; QGAIVAVTGDGVNDSPALK; LIIVEGCQR; YHTEIVFAR; GVGIISEGNETVEDIAAR; SPDFTNENPLETR; IISANGCKVDNSSLTGESEPQTR; DGPNALTPPPTTPEWIK; VIMVTGDHPITAK; TSATWLALSR	111
PAG_136	1436.148496410207	tr|M0QXF2|M0QXF2_HUMAN	true	tr|M0QXF2|M0QXF2_HUMAN Sodium/potassium-transporting ATPase subunit alpha-3 (Fragment) OS=Homo sapiens GN=ATP1A3 PE=4 SV=1	sequence sub-set protein:PDH_383	1	97.6117130536465		111
PAG_136	1436.148496410207	tr|E9PRA5|E9PRA5_HUMAN	true	tr|E9PRA5|E9PRA5_HUMAN Sodium/potassium-transporting ATPase subunit alpha-4 OS=Homo sapiens GN=ATP1A4 PE=3 SV=1	sequence sub-set protein:PDH_383	1	97.6117130536465		111
PAG_136	1436.148496410207	tr|Q5TC02|Q5TC02_HUMAN	true	tr|Q5TC02|Q5TC02_HUMAN Sodium/potassium-transporting ATPase subunit alpha-1 (Fragment) OS=Homo sapiens GN=ATP1A1 PE=4 SV=1	sequence sub-set protein:PDH_383	2	104.07872356897794		111
PAG_136	1436.148496410207	sw|P20648|ATP4A_HUMAN	true	sw|P20648|ATP4A_HUMAN Potassium-transporting ATPase alpha chain 1 OS=Homo sapiens GN=ATP4A PE=2 SV=5	sequence sub-set protein:PDH_383	2	285.0861030030582		111
PAG_136	1436.148496410207	sw|P54707-2|AT12A_HUMAN	true	sw|P54707-2|AT12A_HUMAN Isoform 2 of Potassium-transporting ATPase alpha chain 2 OS=Homo sapiens GN=ATP12A	sequence sub-set protein:PDH_383	3	193.4663134955136		111
PAG_136	1436.148496410207	sw|P54707|AT12A_HUMAN	true	sw|P54707|AT12A_HUMAN Potassium-transporting ATPase alpha chain 2 OS=Homo sapiens GN=ATP12A PE=1 SV=3	sequence sub-set protein:PDH_383	3	193.4663134955136		111
PAG_136	1436.148496410207	tr|Q5TC01|Q5TC01_HUMAN	true	tr|Q5TC01|Q5TC01_HUMAN Sodium/potassium-transporting ATPase subunit alpha-1 (Fragment) OS=Homo sapiens GN=ATP1A1 PE=4 SV=1	sequence sub-set protein:PDH_383	3	201.69043662262445		111
PAG_136	1436.148496410207	sw|Q13733|AT1A4_HUMAN	true	sw|Q13733|AT1A4_HUMAN Sodium/potassium-transporting ATPase subunit alpha-4 OS=Homo sapiens GN=ATP1A4 PE=1 SV=3	sequence sub-set protein:PDH_383	4	291.07802654916003		111
PAG_136	1436.148496410207	tr|H0Y7C1|H0Y7C1_HUMAN	true	tr|H0Y7C1|H0Y7C1_HUMAN Sodium/potassium-transporting ATPase subunit alpha-2 (Fragment) OS=Homo sapiens GN=ATP1A2 PE=3 SV=1	sequence sub-set protein:PDH_383	5	603.1977784271947		111
PAG_136	1436.148496410207	sw|P50993|AT1A2_HUMAN	true	sw|P50993|AT1A2_HUMAN Sodium/potassium-transporting ATPase subunit alpha-2 OS=Homo sapiens GN=ATP1A2 PE=1 SV=1	sequence sub-set protein:PDH_383	7	860.2048945195404		111
PAG_136	1436.148496410207	tr|B1AKY9|B1AKY9_HUMAN	true	tr|B1AKY9|B1AKY9_HUMAN Sodium/potassium-transporting ATPase subunit alpha-2 OS=Homo sapiens GN=ATP1A2 PE=3 SV=1	sequence sub-set protein:PDH_383	7	860.2048945195404		111
PAG_136	1436.148496410207	sw|P13637-3|AT1A3_HUMAN	true	sw|P13637-3|AT1A3_HUMAN Isoform 3 of Sodium/potassium-transporting ATPase subunit alpha-3 OS=Homo sapiens GN=ATP1A3	sequence sub-set protein:PDH_383	10	1297.0630738223851		111
PAG_136	1436.148496410207	sw|P13637-2|AT1A3_HUMAN	true	sw|P13637-2|AT1A3_HUMAN Isoform 2 of Sodium/potassium-transporting ATPase subunit alpha-3 OS=Homo sapiens GN=ATP1A3	sequence sub-set protein:PDH_383	10	1297.0630738223851		111
PAG_136	1436.148496410207	tr|M0R116|M0R116_HUMAN	true	tr|M0R116|M0R116_HUMAN Sodium/potassium-transporting ATPase subunit alpha-3 OS=Homo sapiens GN=ATP1A3 PE=3 SV=1	sequence sub-set protein:PDH_383	10	1297.0630738223851		111
PAG_136	1436.148496410207	sw|P13637|AT1A3_HUMAN	true	sw|P13637|AT1A3_HUMAN Sodium/potassium-transporting ATPase subunit alpha-3 OS=Homo sapiens GN=ATP1A3 PE=1 SV=3	sequence sub-set protein:PDH_383	10	1297.0630738223851		111
PAG_136	1436.148496410207	sw|P05023-2|AT1A1_HUMAN	true	sw|P05023-2|AT1A1_HUMAN Isoform 2 of Sodium/potassium-transporting ATPase subunit alpha-1 OS=Homo sapiens GN=ATP1A1	sequence sub-set protein:PDH_383	16	1443.4765510352167		111
PAG_136	1436.148496410207	sw|P05023-3|AT1A1_HUMAN	true	sw|P05023-3|AT1A1_HUMAN Isoform 3 of Sodium/potassium-transporting ATPase subunit alpha-1 OS=Homo sapiens GN=ATP1A1	sequence sub-set protein:PDH_383	23	2390.738691671198		111
PAG_136	1436.148496410207	sw|P05023|AT1A1_HUMAN	true	sw|P05023|AT1A1_HUMAN Sodium/potassium-transporting ATPase subunit alpha-1 OS=Homo sapiens GN=ATP1A1 PE=1 SV=1	sequence same-set protein:PDH_383	24	2430.1219767572134		111
PAG_137	1431.7475604172648	sw|P14866|HNRPL_HUMAN	true	sw|P14866|HNRPL_HUMAN Heterogeneous nuclear ribonucleoprotein L OS=Homo sapiens GN=HNRNPL PE=1 SV=2	anchor protein	21	2712.6050925657187	TPASPVVHIR; LCFSTAQHAS; YYGGGSEGGRAPK; RSGAMVKMAAAGGGGGGGR; YGPQYGHPPPPPPPPEYGPHADSPVLMVYGLDQSK; NNRFSTPEQAAK; NPNGPYPYTLK; TDNAGDQHGGGGGGGGGAGAAGGGGGGENYDDPHK; LNVFKNDQDTWDYTNPNLSGQGDPGSNPNKR; NGVQAMVEFDSVQSAQR; SSSGLLEWESK; VFNVFCLYGNVEK; KNGVQAMVEFDSVQSAQR; SKPGAAMVEMADGYAVDR; ASLNGADIYSGCCTLK; QPAIMPGQSYGLEDGSCSYK; NDQDTWDYTNPNLSGQGDPGSNPNKR; AITHLNNNFMFGQK; SSSGLLEWESKSDALETLGFLNHYQMK; SDALE…	89	LKTDNAGDQHGGGGGGGGGAGAAGGGGGGENYDDPHK
PAG_137	1431.7475604172648	tr|M0QYL7|M0QYL7_HUMAN	true	tr|M0QYL7|M0QYL7_HUMAN Heterogeneous nuclear ribonucleoprotein L (Fragment) OS=Homo sapiens GN=HNRNPL PE=4 SV=1	sequence sub-set protein:PDH_307	3	299.62108369010093		89
PAG_137	1431.7475604172648	tr|B4DVF8|B4DVF8_HUMAN	true	tr|B4DVF8|B4DVF8_HUMAN Heterogeneous nuclear ribonucleoprotein L OS=Homo sapiens GN=HNRNPL PE=2 SV=1	sequence sub-set protein:PDH_307	3	403.367002913091		89
PAG_137	1431.7475604172648	tr|M0R1W6|M0R1W6_HUMAN	true	tr|M0R1W6|M0R1W6_HUMAN Heterogeneous nuclear ribonucleoprotein L (Fragment) OS=Homo sapiens GN=HNRNPL PE=4 SV=1	sequence sub-set protein:PDH_307	4	452.0063710737994		89
PAG_137	1431.7475604172648	tr|M0R076|M0R076_HUMAN	true	tr|M0R076|M0R076_HUMAN Uncharacterized protein (Fragment) OS=Homo sapiens PE=4 SV=1	sequence sub-set protein:PDH_307	4	671.4570345494469		89
PAG_137	1431.7475604172648	sw|P14866-2|HNRPL_HUMAN	true	sw|P14866-2|HNRPL_HUMAN Isoform 2 of Heterogeneous nuclear ribonucleoprotein L OS=Homo sapiens GN=HNRNPL	sequence sub-set protein:PDH_307	16	2277.3796504187785		89
PAG_137	1431.7475604172648	tr|M0QXS5|M0QXS5_HUMAN	true	tr|M0QXS5|M0QXS5_HUMAN Heterogeneous nuclear ribonucleoprotein L (Fragment) OS=Homo sapiens GN=HNRNPL PE=4 SV=1	sequence sub-set protein:PDH_307	17	2326.019018579487		89
PAG_138	1427.0132835971654	sw|P41252|SYIC_HUMAN	true	sw|P41252|SYIC_HUMAN Isoleucine--tRNA ligase, cytoplasmic OS=Homo sapiens GN=IARS PE=1 SV=2	anchor protein	26	2715.5565930018406	LYLINSPVVR; AEPDHMVLGK; DVLLPWYNAYR; NTELAVFHDETEIQNQTDLLSLSGK; APLKPYPVSPSDK; SVVTSIFGVK; NVIVNGLVLASDGQK; VCMDFNIIR; QLSSEELEQFQK; MGITEYNNQCR; TGTIVVEGHELHDEDIR; CNLVPTDEITVYYK; VENMVDQLLR; DVLKDVLLPWYNAYR; FLIQNVLR; TESAVSQMQSVIELGR; LFLNETQTQEITEDIPVK; EIVVIHQDPEALK; EFEDAFPADFIAEGIDQTR; LESDYEILER; NNDLCYWVPELVR; GSELEITLTR; YIIEELNVR; LQKEEEIEFLYNENTVR; FVDILTNWYVR; YAHQSGFHVDR	117
PAG_138	1427.0132835971654	tr|Q5TCC6|Q5TCC6_HUMAN	true	tr|Q5TCC6|Q5TCC6_HUMAN Isoleucine--tRNA ligase, cytoplasmic OS=Homo sapiens GN=IARS PE=4 SV=1	sequence sub-set protein:PDH_401	3	202.97671430462074		117
PAG_138	1427.0132835971654	tr|Q5TCD1|Q5TCD1_HUMAN	true	tr|Q5TCD1|Q5TCD1_HUMAN Isoleucine--tRNA ligase, cytoplasmic (Fragment) OS=Homo sapiens GN=IARS PE=3 SV=1	sequence sub-set protein:PDH_401	3	340.17691598254135		117
PAG_138	1427.0132835971654	tr|Q5TCD2|Q5TCD2_HUMAN	true	tr|Q5TCD2|Q5TCD2_HUMAN Isoleucine--tRNA ligase, cytoplasmic (Fragment) OS=Homo sapiens GN=IARS PE=4 SV=1	sequence sub-set protein:PDH_401	4	486.876147556195		117
PAG_138	1427.0132835971654	tr|Q5TCC5|Q5TCC5_HUMAN	true	tr|Q5TCC5|Q5TCC5_HUMAN Isoleucine--tRNA ligase, cytoplasmic (Fragment) OS=Homo sapiens GN=IARS PE=4 SV=1	sequence sub-set protein:PDH_401	4	486.876147556195		117
PAG_138	1427.0132835971654	tr|Q5TCC4|Q5TCC4_HUMAN	true	tr|Q5TCC4|Q5TCC4_HUMAN Isoleucine--tRNA ligase, cytoplasmic (Fragment) OS=Homo sapiens GN=IARS PE=4 SV=1	sequence sub-set protein:PDH_401	7	733.9172379236568		117
PAG_138	1427.0132835971654	tr|J3KR24|J3KR24_HUMAN	true	tr|J3KR24|J3KR24_HUMAN Isoleucine--tRNA ligase, cytoplasmic OS=Homo sapiens GN=IARS PE=4 SV=1	sequence sub-set protein:PDH_401	25	2656.5553696983793		117
PAG_139	1425.8192954449482	sw|P40227|TCPZ_HUMAN	true	sw|P40227|TCPZ_HUMAN T-complex protein 1 subunit zeta OS=Homo sapiens GN=CCT6A PE=1 SV=3	anchor protein	23	2466.1732900613692	QADLYISEGLHPR; NAIDDGCVVPGAGAVEVAMAEALIK; EMDRETLIDVAR; TKVHAELADVLTEAVVDSILAIKK; SETDTSLIR; KVCGDSDKGFVVINQK; GRAQLGVQAFADALLIIPK; VCGDSDKGFVVINQK; ALQFLEEVK; TEVNSGFFYK; AVKNAIDDGCVVPGAGAVEVAMAEALIK; KQDEPIDLFMIEIMEMK; TLNPKAEVAR; VATAQDDITGDGTTSNVLIIGELLK; MLVSGAGDIK; DGNVLLHEMQIQHPTASLIAK; GPNKHTLTQIKDAVR; GIDPFSLDALSK; MLVSGAGDIKLTK; IITEGFEAAK; IITEGFEAAKEK; VLAQNSGFDLQETLVK; AQAALAVNISAAR	458
PAG_139	1425.8192954449482	tr|J3KRI6|J3KRI6_HUMAN	true	tr|J3KRI6|J3KRI6_HUMAN T-complex protein 1 subunit zeta-2 (Fragment) OS=Homo sapiens GN=CCT6B PE=4 SV=1	sequence sub-set protein:PDH_1594	1	99.61788598347599		458
PAG_139	1425.8192954449482	sw|Q92526-2|TCPW_HUMAN	true	sw|Q92526-2|TCPW_HUMAN Isoform 2 of T-complex protein 1 subunit zeta-2 OS=Homo sapiens GN=CCT6B	sequence sub-set protein:PDH_1594	3	237.53748874224408		458
PAG_139	1425.8192954449482	sw|Q92526-3|TCPW_HUMAN	true	sw|Q92526-3|TCPW_HUMAN Isoform 3 of T-complex protein 1 subunit zeta-2 OS=Homo sapiens GN=CCT6B	sequence sub-set protein:PDH_1594	3	363.97502617201116		458
PAG_139	1425.8192954449482	sw|Q92526|TCPW_HUMAN	true	sw|Q92526|TCPW_HUMAN T-complex protein 1 subunit zeta-2 OS=Homo sapiens GN=CCT6B PE=1 SV=5	sequence sub-set protein:PDH_1594	4	463.59291215548717		458
PAG_139	1425.8192954449482	sw|P40227-2|TCPZ_HUMAN	true	sw|P40227-2|TCPZ_HUMAN Isoform 2 of T-complex protein 1 subunit zeta OS=Homo sapiens GN=CCT6A	sequence sub-set protein:PDH_1594	20	1948.5379948091445		458
PAG_139	1425.8192954449482	tr|B4DPJ8|B4DPJ8_HUMAN	true	tr|B4DPJ8|B4DPJ8_HUMAN T-complex protein 1 subunit zeta OS=Homo sapiens GN=CCT6A PE=2 SV=1	sequence sub-set protein:PDH_1594	21	2396.74793593419		458
PAG_140	1423.0079434964355	sw|P55809|SCOT1_HUMAN	true	sw|P55809|SCOT1_HUMAN Succinyl-CoA:3-ketoacid coenzyme A transferase 1, mitochondrial OS=Homo sapiens GN=OXCT1 PE=1 SV=1	anchor protein	18	3219.524904276656	YGDLANWMIPGK; STGCDFAVSPK; ETVTILPGASFFSSDESFAMIR; EFNGQHFILEEAITGDFALVK; GGHVDLTMLGAMQVSK; AGGAGVPAFYTPTGYGTLVQEGGSPIK; MVSSYVGENAEFER; DGSVAIASKPR; FYTDPVEAVK; CTLPLTGKQCVNR; GLTAVSNNAGVDNFGLGLLLR; KGLTLIELWEGLTVDDVQK; VVVTMEHSAK; NFNLPMCK; TKVVVTMEHSAK; QHEADADLINAGK; GMGGAMDLVSSAK	56	QYLSGELEVELTPQGTLAER
PAG_140	1423.0079434964355	sw|Q9BYC2|SCOT2_HUMAN	true	sw|Q9BYC2|SCOT2_HUMAN Succinyl-CoA:3-ketoacid coenzyme A transferase 2, mitochondrial OS=Homo sapiens GN=OXCT2 PE=2 SV=2	sequence sub-set protein:PDH_215	1	147.32588942118548		56
PAG_140	1423.0079434964355	tr|B7Z528|B7Z528_HUMAN	true	tr|B7Z528|B7Z528_HUMAN Succinyl-CoA:3-ketoacid coenzyme A transferase 1, mitochondrial OS=Homo sapiens GN=OXCT1 PE=2 SV=1	sequence sub-set protein:PDH_215	7	870.7227122378222		56
PAG_140	1423.0079434964355	tr|E9PDW2|E9PDW2_HUMAN	true	tr|E9PDW2|E9PDW2_HUMAN Succinyl-CoA:3-ketoacid coenzyme A transferase 1, mitochondrial OS=Homo sapiens GN=OXCT1 PE=4 SV=1	sequence sub-set protein:PDH_215	12	1711.758614354696		56
PAG_141	1414.2507359343062	sw|Q00839|HNRPU_HUMAN	true	sw|Q00839|HNRPU_HUMAN Heterogeneous nuclear ribonucleoprotein U OS=Homo sapiens GN=HNRNPU PE=1 SV=6	anchor protein	27	2901.4318326290536	KKAEGGGGGGRPGAPAAGDGKTEQK; MCLFAGFQR; EVLAGRPLFPHVLCHNCAVEFNFGQK; QMADTGKLNTLLQR; TCNCETEDYGEK; GNFTLPEVAECFDEITYVELQKEEAQK; KDCEVVMMIGLPGAGK; VSELKEELK; LSASSLTMESFAFLWAGGR; YNILGTNTIMDK; GYFEYIEENKYSR; LLEQYKEESKK; LLEQYKEESK; GKVCFEMK; EKPYFPIPEEYTFIQNVPLEDR; KMCLFAGFQR; NFILDQTNVSAAAQR; SSGPTSLFAVTVAPPGAR; GYFEYIEENK; LQAALDDEEAGGRPAMEPGNGSLDLGGDSAGR; AVVVCPKDEDYK; PLFPHVLCHNCAVEFNFGQK; DLPEH…	651	AEGGGGGGRPGAPAAGDGKTEQK
PAG_141	1414.2507359343062	tr|Q5RI18|Q5RI18_HUMAN	true	tr|Q5RI18|Q5RI18_HUMAN Heterogeneous nuclear ribonucleoprotein U (Fragment) OS=Homo sapiens GN=HNRNPU PE=4 SV=1	sequence sub-set protein:PDH_2242	9	781.6600078971434		651
PAG_141	1414.2507359343062	sw|Q00839-2|HNRPU_HUMAN	true	sw|Q00839-2|HNRPU_HUMAN Isoform Short of Heterogeneous nuclear ribonucleoprotein U OS=Homo sapiens GN=HNRNPU	sequence sub-set protein:PDH_2242	25	2847.525355851767		651
PAG_142	1414.0804451979773	tr|E9PK25|E9PK25_HUMAN	true	tr|E9PK25|E9PK25_HUMAN Cofilin-1 OS=Homo sapiens GN=CFL1 PE=4 SV=1	anchor protein	22	2211.741734586276	KEDLVFIFWAPESAPLKSK; LGGSAVISLEGKPL; LTGIKHELQANCYEEVK; HELQANCYEEVKDR; KKAVLFCLSEDKK; HELQANCYEEVK; YALYDATYETKESK; KEDLVFIFWAPESAPLK; VFNDMKVR; AVLFCLSEDK; ESKKEDLVFIFWAPESAPLK; KAVLFCLSEDKK; AVLFCLSEDKK; LTGIKHELQANCYEEVKDR; YALYDATYETK; NIILEEGKEILVGDVGQTVDDPYATFVK; KLTGIKHELQANCYEEVKDR; ESKKEDLVFIFWAPESAPLKSK; MIYASSKDAIK; MIYASSKDAIKK; EILVGDVGQTVDDPYATFVK; CTLAEKLGGSAVISLEGKPL	503
PAG_142	1414.0804451979773	tr|E9PS23|E9PS23_HUMAN	true	tr|E9PS23|E9PS23_HUMAN Cofilin-1 (Fragment) OS=Homo sapiens GN=CFL1 PE=4 SV=1	sequence sub-set protein:PDH_1744	7	582.78807472562		503
PAG_142	1414.0804451979773	tr|E9PLJ3|E9PLJ3_HUMAN	true	tr|E9PLJ3|E9PLJ3_HUMAN Cofilin-1 (Fragment) OS=Homo sapiens GN=CFL1 PE=4 SV=1	sequence sub-set protein:PDH_1744	8	767.6668573533761		503
PAG_142	1414.0804451979773	tr|E9PQB7|E9PQB7_HUMAN	true	tr|E9PQB7|E9PQB7_HUMAN Cofilin-1 (Fragment) OS=Homo sapiens GN=CFL1 PE=4 SV=1	sequence sub-set protein:PDH_1744	14	1366.3446729235743		503
PAG_142	1414.0804451979773	tr|E9PP50|E9PP50_HUMAN	true	tr|E9PP50|E9PP50_HUMAN Cofilin-1 (Fragment) OS=Homo sapiens GN=CFL1 PE=4 SV=1	sequence sub-set protein:PDH_1744	20	1979.6482803795461		503
PAG_142	1414.0804451979773	tr|G3V1A4|G3V1A4_HUMAN	true	tr|G3V1A4|G3V1A4_HUMAN Cofilin 1 (Non-muscle), isoform CRA_a OS=Homo sapiens GN=CFL1 PE=4 SV=1	sequence sub-set protein:PDH_1744	21	2137.690645948168		503
PAG_142	1414.0804451979773	sw|P23528|COF1_HUMAN	true	sw|P23528|COF1_HUMAN Cofilin-1 OS=Homo sapiens GN=CFL1 PE=1 SV=3	sequence same-set protein:PDH_1744	22	2211.741734586276		503
PAG_143	1413.6708866706886	sw|P33992|MCM5_HUMAN	true	sw|P33992|MCM5_HUMAN DNA replication licensing factor MCM5 OS=Homo sapiens GN=MCM5 PE=1 SV=5	anchor protein	32	2532.4862730256796	IPGIIIAASAVR; PGLEGYALPR; VTIMGIYSIK; CSPIGVYTSGK; LAALPNVYEVISK; FAIGSQVSEHSIIKDFTK; QPAEHLQLLEEAAK; FDMIFIVKDEHNEER; PSGEEVLQDIQVMLK; RGDINLLMLGDPGTAK; GDINLLMLGDPGTAK; HMQLYCDR; CPLDPYFIMPDK; VLGIQVDTDGSGR; EVADEVTRPR; LQELPDAVPHGEMPR; SIAPSIFGGTDMK; SIAPSIFGGTDMKK; FDMIFIVK; AGITTTLNSR; GSSAAGLTASVMR; LQPFATEADVEEALR; CSVLAAANSVFGR; FAIGSQVSEHSIIK; VAIHEAMEQQTISIAK; SFAGAVSPQEEEEFRR; KAIACLLF…	598
PAG_143	1413.6708866706886	tr|B1AHA9|B1AHA9_HUMAN	true	tr|B1AHA9|B1AHA9_HUMAN DNA replication licensing factor MCM5 (Fragment) OS=Homo sapiens GN=MCM5 PE=4 SV=1	sequence sub-set protein:PDH_2059	6	270.34175092266224		598
PAG_143	1413.6708866706886	tr|B1AHB2|B1AHB2_HUMAN	true	tr|B1AHB2|B1AHB2_HUMAN DNA replication licensing factor MCM5 (Fragment) OS=Homo sapiens GN=MCM5 PE=4 SV=1	sequence sub-set protein:PDH_2059	9	550.7387525447002		598
PAG_143	1413.6708866706886	tr|B1AHB1|B1AHB1_HUMAN	true	tr|B1AHB1|B1AHB1_HUMAN DNA replication licensing factor MCM5 OS=Homo sapiens GN=MCM5 PE=3 SV=1	sequence sub-set protein:PDH_2059	29	2383.4669440876355		598
PAG_144	1412.2394004342927	sw|Q9UQE7|SMC3_HUMAN	true	sw|Q9UQE7|SMC3_HUMAN Structural maintenance of chromosomes protein 3 OS=Homo sapiens GN=SMC3 PE=1 SV=2	anchor protein	26	2364.401897954252	INNEIDQLMNQMQQIETQQR; DLEDTEANKEK; IKLEGIITR; VDALNDEIR; KAEEELGELEAK; LHTLEEEKEELAQYQK; KGDVEGSQSQDEGEGSGESER; VETYLNENLR; NDVMNLLESAGFSR; INQMATAPDSQR; ALEYTIYNQELNETR; AILNGIDSINK; GALTGGYYDTR; ELGSLPQEAFEK; MNLPGEVTFLPLNK; AKDLQDELAGNSEQR; EENAEQQALAAK; DLQDELAGNSEQR; ALDQFVNFSEQK	783	LFYHIVDSDEVSTK; LALLHEGTGPR; DTAYPETNDAIPMISK; DFVEDDTTHG; GSGSQSSVPSVDQFTGVGIR; SEDLDNSIDKTEAGIK; SMEVSTQLAR
PAG_145	1401.6360828343375	tr|E9PF10|E9PF10_HUMAN	true	tr|E9PF10|E9PF10_HUMAN Nuclear pore complex protein Nup155 OS=Homo sapiens GN=NUP155 PE=4 SV=1	anchor protein	23	2868.68299638627	FHEAQLSEK; LLQVASPFLEPHLVR; PSSLLGAAMPASTSAAALQEALENAGR; SSTAISSIAADGEFLHELEEK; HLLVSNVGGDGEEIER; GVIQVYDLGQDGQGMSR; NSQFAGGPLGNPNTTAK; CITDTLQELVNQSK; ISLQAIQQLVR; LLEVYDQLFK; VASVSQNAIVSAAGNIAR; LYGEFADPFK; KDPQGLGLHFYK; LLCEHQFTIIVAELQK; IMGNIWDASLVVER; LADMHSTEISLQQR; HGEPEEDIVGLQAFQER; ELSDSVTLSSSDR; QYSHHSSVQDAVSQLDSELMDITK; LYFSTCPFR; ISNQVDLSNVCAQYR; SYQALALWK; LPPGFSASSTVEKPSK	734
PAG_145	1401.6360828343375	tr|D6RA13|D6RA13_HUMAN	true	tr|D6RA13|D6RA13_HUMAN Nuclear pore complex protein Nup155 OS=Homo sapiens GN=NUP155 PE=4 SV=1	sequence sub-set protein:PDH_2499	1	79.26464366493506		734
PAG_145	1401.6360828343375	sw|O75694-2|NU155_HUMAN	true	sw|O75694-2|NU155_HUMAN Isoform 2 of Nuclear pore complex protein Nup155 OS=Homo sapiens GN=NUP155	sequence sub-set protein:PDH_2499	22	2789.4183527213354		734
PAG_145	1401.6360828343375	sw|O75694|NU155_HUMAN	true	sw|O75694|NU155_HUMAN Nuclear pore complex protein Nup155 OS=Homo sapiens GN=NUP155 PE=1 SV=1	sequence same-set protein:PDH_2499	23	2868.68299638627		734
PAG_146	1398.2790555328156	sw|Q15029|U5S1_HUMAN	true	sw|Q15029|U5S1_HUMAN 116 kDa U5 small nuclear ribonucleoprotein component OS=Homo sapiens GN=EFTUD2 PE=1 SV=1	anchor protein	26	2260.3999053737966	GNEEAQIFRPLK; SIWAFGPDATGPNILVDDTLPSEVDK; DSIVQGFQWGTR; YDWDLLAAR; KGLSEDVSISK; VVYSAFLMATPR; IAVEPVNPSELPK; ILAQVVGDVDTSLPR; SFVEFILEPLYK; VADPVVTFCETVVETSSLK; TLDELGIHLTK; LWGDIYFNPK; VLGENYTLEDEEDSQICTVGR; IYADTFGDINYQEFAK; GLSEDVSISK; VLSGTIHAGQPVK; RLWGDIYFNPK; STPVTVVLPDTK; VPAGNWVLIEGVDQPIVK; ITMIAEPLEK; EGPLCDELIR; FFDDPMLLELAK; YYPTAEEVYGPEVETIVQEEDTQPLTEPIIKPVK; TCFVDCLIEQTHPEIR; ILDAVV…	668
PAG_146	1398.2790555328156	tr|K7EIT3|K7EIT3_HUMAN	true	tr|K7EIT3|K7EIT3_HUMAN 116 kDa U5 small nuclear ribonucleoprotein component (Fragment) OS=Homo sapiens GN=EFTUD2 PE=4 SV=1	sequence sub-set protein:PDH_2297	1	24.581820610197695		668
PAG_146	1398.2790555328156	tr|K7EIV5|K7EIV5_HUMAN	true	tr|K7EIV5|K7EIV5_HUMAN 116 kDa U5 small nuclear ribonucleoprotein component (Fragment) OS=Homo sapiens GN=EFTUD2 PE=4 SV=1	sequence sub-set protein:PDH_2297	1	24.581820610197695		668
PAG_146	1398.2790555328156	tr|K7EJ74|K7EJ74_HUMAN	true	tr|K7EJ74|K7EJ74_HUMAN 116 kDa U5 small nuclear ribonucleoprotein component (Fragment) OS=Homo sapiens GN=EFTUD2 PE=4 SV=1	sequence sub-set protein:PDH_2297	5	397.23559053868837		668
PAG_146	1398.2790555328156	tr|K7EP67|K7EP67_HUMAN	true	tr|K7EP67|K7EP67_HUMAN 116 kDa U5 small nuclear ribonucleoprotein component (Fragment) OS=Homo sapiens GN=EFTUD2 PE=4 SV=1	sequence sub-set protein:PDH_2297	9	661.1746965746621		668
PAG_146	1398.2790555328156	tr|K7EJ81|K7EJ81_HUMAN	true	tr|K7EJ81|K7EJ81_HUMAN 116 kDa U5 small nuclear ribonucleoprotein component OS=Homo sapiens GN=EFTUD2 PE=4 SV=1	sequence sub-set protein:PDH_2297	25	2247.973008513624		668
PAG_146	1398.2790555328156	sw|Q15029-2|U5S1_HUMAN	true	sw|Q15029-2|U5S1_HUMAN Isoform 2 of 116 kDa U5 small nuclear ribonucleoprotein component OS=Homo sapiens GN=EFTUD2	sequence same-set protein:PDH_2297	26	2260.3999053737966		668
PAG_147	1384.1680526606156	sw|P30153|2AAA_HUMAN	true	sw|P30153|2AAA_HUMAN Serine/threonine-protein phosphatase 2A 65 kDa regulatory subunit A alpha isoform OS=Homo sapiens GN=PPP2R1A PE=1 SV=4	anchor protein	23	2531.3389126723896	ELVSDANQHVK; SEIIPMFSNLASDEQDSVR; MAGDPVANVR; NLCSDDTPMVR; NLCSDDTPMVRR; TSACGLFSVCYPR; VKEFCENLSADCR; QLSQSLLPAIVELAEDAK; IGPILDNSTLQSEVKPILEK; EFCENLSADCR; TDLVPAFQNLMK; LAGGDWFTSR; EWAHATIIPK; ENVIMSQILPCIK; SALASVIMGLSPILGK; AISHEHSPSDLEAHFVPLVK; YMVADKFTELQK; LTQDQDVDVK; QLSQSLLPAIVELAEDAKWR; LNIISNLDCVNEVIGIR; VLAMSGDPNYLHR; LNSLCMAWLVDHVYAIR; DNTIEHLLPLFLAQLKDECPEVR	116
PAG_147	1384.1680526606156	sw|P30154-4|2AAB_HUMAN	true	sw|P30154-4|2AAB_HUMAN Isoform 4 of Serine/threonine-protein phosphatase 2A 65 kDa regulatory subunit A beta isoform OS=Homo sapiens GN=PPP2R1B	sequence sub-set protein:PDH_397	5	535.7139373001133		116
PAG_147	1384.1680526606156	tr|E9PH38|E9PH38_HUMAN	true	tr|E9PH38|E9PH38_HUMAN Serine/threonine-protein phosphatase 2A 65 kDa regulatory subunit A alpha isoform (Fragment) OS=Homo sapiens GN=PPP2R1A PE=4 SV=2	sequence sub-set protein:PDH_397	5	566.1377727324603		116
PAG_147	1384.1680526606156	tr|C9J9C1|C9J9C1_HUMAN	true	tr|C9J9C1|C9J9C1_HUMAN Serine/threonine-protein phosphatase 2A 65 kDa regulatory subunit A alpha isoform (Fragment) OS=Homo sapiens GN=PPP2R1A PE=4 SV=2	sequence sub-set protein:PDH_397	12	1348.6377350901048		116
PAG_147	1384.1680526606156	tr|B3KQV6|B3KQV6_HUMAN	true	tr|B3KQV6|B3KQV6_HUMAN Serine/threonine-protein phosphatase 2A 65 kDa regulatory subunit A alpha isoform OS=Homo sapiens GN=PPP2R1A PE=2 SV=1	sequence sub-set protein:PDH_397	18	1935.4438389511747		116
PAG_147	1384.1680526606156	tr|F5H3X9|F5H3X9_HUMAN	true	tr|F5H3X9|F5H3X9_HUMAN Serine/threonine-protein phosphatase 2A 65 kDa regulatory subunit A alpha isoform OS=Homo sapiens GN=PPP2R1A PE=4 SV=1	sequence same-set protein:PDH_397	23	2531.3389126723896		116
PAG_148	1382.2680272267237	sw|Q02809|PLOD1_HUMAN	true	sw|Q02809|PLOD1_HUMAN Procollagen-lysine,2-oxoglutarate 5-dioxygenase 1 OS=Homo sapiens GN=PLOD1 PE=1 SV=2	anchor protein	24	2180.715165249822	VGVDYEGGGCR; HTLGHLLSLDSYR; LWSNFWGALSADGYYAR; GSALRGELQSSDLFHHSK; AQVEEFLAQHGSEYQSVK; IFQNLDGALDEVVLK; NLAYDTLPVLIHGNGPTK; IQGGYENVPTIDIHMNQIGFER; FLLEYIAPMTEK; QQDVFMFLTNR; SAQFFNYK; LVAEWEGQDSDSDQLFYTK; FLGSGGFIGYAPNLSK; SQVVFSAEELIYPDR; IFLDPEKR; RLETKYPVVSDGKR; LQLNYLGNYIPR; GELQSSDLFHHSK; VGVWNVPYISNIYLIK; TTHLHNDLWEVFSNPEDWKEK; LTHYHEGLPTTR; SEDYVDIVQGR; IQALGLGEDWNVEK; FWTFETGCTVCDEGLR	174
PAG_148	1382.2680272267237	tr|Q5JXB8|Q5JXB8_HUMAN	true	tr|Q5JXB8|Q5JXB8_HUMAN Procollagen-lysine,2-oxoglutarate 5-dioxygenase 1 (Fragment) OS=Homo sapiens GN=PLOD1 PE=4 SV=1	sequence sub-set protein:PDH_572	5	346.6478925235745		174
PAG_148	1382.2680272267237	tr|Q5JXB9|Q5JXB9_HUMAN	true	tr|Q5JXB9|Q5JXB9_HUMAN Procollagen-lysine,2-oxoglutarate 5-dioxygenase 1 OS=Homo sapiens GN=PLOD1 PE=4 SV=1	sequence sub-set protein:PDH_572	7	475.7601799551521		174
PAG_148	1382.2680272267237	tr|Q5JXB7|Q5JXB7_HUMAN	true	tr|Q5JXB7|Q5JXB7_HUMAN Procollagen-lysine,2-oxoglutarate 5-dioxygenase 1 (Fragment) OS=Homo sapiens GN=PLOD1 PE=4 SV=1	sequence sub-set protein:PDH_572	8	611.6603044015284		174
PAG_148	1382.2680272267237	tr|B4DR87|B4DR87_HUMAN	true	tr|B4DR87|B4DR87_HUMAN Procollagen-lysine,2-oxoglutarate 5-dioxygenase 1 OS=Homo sapiens GN=PLOD1 PE=2 SV=1	sequence same-set protein:PDH_572	24	2180.715165249822		174
PAG_149	1379.62448729552	sw|P62258|1433E_HUMAN	true	sw|P62258|1433E_HUMAN 14-3-3 protein epsilon OS=Homo sapiens GN=YWHAE PE=1 SV=1	anchor protein	20	3254.7651493976146	YDEMVESMKK; IISSIEQKEENKGGEDK; EAAENSLVAYK; LAEQAERYDEMVESMK; KVAGMDVELTVEER; DNLTLWTSDMQGDGEEQNK; AAFDDAIAELDTLSEESYK; IISSIEQKEENKGGEDKLK; YDEMVESMK; YLAEFATGNDRK; AASDIAMTELPPTHPIR; LICCDILDVLDK; LICCDILDVLDKHLIPAANTGESK; DSTLIMQLLR; YLAEFATGNDR; VAGMDVELTVEER; LAEQAERYDEMVESMKK; HLIPAANTGESK; IISSIEQKEENK; KEAAENSLVAYK	109
PAG_149	1379.62448729552	tr|K7EIT4|K7EIT4_HUMAN	true	tr|K7EIT4|K7EIT4_HUMAN 14-3-3 protein epsilon (Fragment) OS=Homo sapiens GN=YWHAE PE=4 SV=1	sequence sub-set protein:PDH_905	6	744.7140202556716		277
PAG_149	1379.62448729552	tr|K7EM20|K7EM20_HUMAN	true	tr|K7EM20|K7EM20_HUMAN 14-3-3 protein epsilon (Fragment) OS=Homo sapiens GN=YWHAE PE=4 SV=1	sequence sub-set protein:PDH_905	7	1377.1302292367277		109
PAG_149	1379.62448729552	tr|I3L3T1|I3L3T1_HUMAN	true	tr|I3L3T1|I3L3T1_HUMAN 14-3-3 protein epsilon OS=Homo sapiens GN=YWHAE PE=4 SV=1	sequence sub-set protein:PDH_905	9	1229.233530664571		109
PAG_149	1379.62448729552	tr|B4DJF2|B4DJF2_HUMAN	true	tr|B4DJF2|B4DJF2_HUMAN 14-3-3 protein epsilon OS=Homo sapiens GN=YWHAE PE=4 SV=1	sequence sub-set protein:PDH_905	9	1229.233530664571		109
PAG_149	1379.62448729552	sw|P62258-2|1433E_HUMAN	true	sw|P62258-2|1433E_HUMAN Isoform SV of 14-3-3 protein epsilon OS=Homo sapiens GN=YWHAE	sequence sub-set protein:PDH_905	16	2607.618726302836		109
PAG_150	1375.4365766187752	sw|Q00341|VIGLN_HUMAN	true	sw|Q00341|VIGLN_HUMAN Vigilin OS=Homo sapiens GN=HDLBP PE=1 SV=2	anchor protein	25	2505.8088384419057	GEPEKLGQALTEVYAK; VATLNSEEESDPPTYK; GNSLQEILER; AFHPFIAGPYNR; LVGEIMQETGTR; APDMSSSEEFPSFGAQVAPK; IDLPAENSNSETIIITGK; IVGELEQMVSEDVPLDHR; TGAHLELSLAK; ANSFTVSSVAAPSWLHR; HEVLLISAEQDKR; ICLEIMQR; QLLHLAEEK; IEGDPQGVQQAK; TTTIAVEVKK; VKELQAEQEDR; TEIVFTGEKEQLAQAVAR; ASVITQVFHVPLEER; LQTQASATVAIPK; DMNQFGEGEQAK; LGQALTEVYAK; VIFPAAEDKDQDLITIIGK; TKDLIIEQR; RCDIIIISGR; MDYVEINIDHK	210
PAG_150	1375.4365766187752	tr|C9JQ82|C9JQ82_HUMAN	true	tr|C9JQ82|C9JQ82_HUMAN Vigilin (Fragment) OS=Homo sapiens GN=HDLBP PE=4 SV=1	sequence sub-set protein:PDH_696	1	163.5536315996618		210
PAG_150	1375.4365766187752	tr|C9JBS3|C9JBS3_HUMAN	true	tr|C9JBS3|C9JBS3_HUMAN Vigilin (Fragment) OS=Homo sapiens GN=HDLBP PE=4 SV=1	sequence sub-set protein:PDH_696	1	163.5536315996618		210
PAG_150	1375.4365766187752	tr|C9JEJ8|C9JEJ8_HUMAN	true	tr|C9JEJ8|C9JEJ8_HUMAN Vigilin (Fragment) OS=Homo sapiens GN=HDLBP PE=4 SV=1	sequence sub-set protein:PDH_696	1	163.5536315996618		210
PAG_150	1375.4365766187752	tr|C9JHN6|C9JHN6_HUMAN	true	tr|C9JHN6|C9JHN6_HUMAN Vigilin (Fragment) OS=Homo sapiens GN=HDLBP PE=4 SV=1	sequence sub-set protein:PDH_696	1	163.5536315996618		210
PAG_150	1375.4365766187752	tr|C9JKQ5|C9JKQ5_HUMAN	true	tr|C9JKQ5|C9JKQ5_HUMAN Vigilin (Fragment) OS=Homo sapiens GN=HDLBP PE=4 SV=1	sequence sub-set protein:PDH_696	1	163.5536315996618		210
PAG_150	1375.4365766187752	tr|C9JMQ6|C9JMQ6_HUMAN	true	tr|C9JMQ6|C9JMQ6_HUMAN Vigilin (Fragment) OS=Homo sapiens GN=HDLBP PE=4 SV=1	sequence sub-set protein:PDH_696	1	163.5536315996618		210
PAG_150	1375.4365766187752	tr|C9JT62|C9JT62_HUMAN	true	tr|C9JT62|C9JT62_HUMAN Vigilin (Fragment) OS=Homo sapiens GN=HDLBP PE=4 SV=1	sequence sub-set protein:PDH_696	2	245.20045362609636		210
PAG_150	1375.4365766187752	tr|C9JK79|C9JK79_HUMAN	true	tr|C9JK79|C9JK79_HUMAN Vigilin (Fragment) OS=Homo sapiens GN=HDLBP PE=4 SV=1	sequence sub-set protein:PDH_696	2	245.20045362609636		210
PAG_150	1375.4365766187752	tr|H7BZC3|H7BZC3_HUMAN	true	tr|H7BZC3|H7BZC3_HUMAN Vigilin (Fragment) OS=Homo sapiens GN=HDLBP PE=4 SV=1	sequence sub-set protein:PDH_696	3	301.8978652190472		210
PAG_150	1375.4365766187752	tr|H7C2D1|H7C2D1_HUMAN	true	tr|H7C2D1|H7C2D1_HUMAN Vigilin (Fragment) OS=Homo sapiens GN=HDLBP PE=4 SV=1	sequence sub-set protein:PDH_696	3	559.5454668616472		210
PAG_150	1375.4365766187752	tr|C9JES8|C9JES8_HUMAN	true	tr|C9JES8|C9JES8_HUMAN Vigilin (Fragment) OS=Homo sapiens GN=HDLBP PE=4 SV=1	sequence sub-set protein:PDH_696	5	385.4015890362579		210
PAG_150	1375.4365766187752	tr|C9JHS7|C9JHS7_HUMAN	true	tr|C9JHS7|C9JHS7_HUMAN Vigilin (Fragment) OS=Homo sapiens GN=HDLBP PE=4 SV=1	sequence sub-set protein:PDH_696	5	385.4015890362579		210
PAG_150	1375.4365766187752	tr|C9JHZ8|C9JHZ8_HUMAN	true	tr|C9JHZ8|C9JHZ8_HUMAN Vigilin (Fragment) OS=Homo sapiens GN=HDLBP PE=4 SV=1	sequence sub-set protein:PDH_696	5	385.4015890362579		210
PAG_150	1375.4365766187752	tr|C9J5E5|C9J5E5_HUMAN	true	tr|C9J5E5|C9J5E5_HUMAN Vigilin (Fragment) OS=Homo sapiens GN=HDLBP PE=4 SV=1	sequence sub-set protein:PDH_696	6	508.9688042849561		210
PAG_150	1375.4365766187752	tr|C9JZI8|C9JZI8_HUMAN	true	tr|C9JZI8|C9JZI8_HUMAN Vigilin (Fragment) OS=Homo sapiens GN=HDLBP PE=4 SV=1	sequence sub-set protein:PDH_696	6	508.9688042849561		210
PAG_150	1375.4365766187752	tr|C9JIZ1|C9JIZ1_HUMAN	true	tr|C9JIZ1|C9JIZ1_HUMAN Vigilin (Fragment) OS=Homo sapiens GN=HDLBP PE=4 SV=1	sequence sub-set protein:PDH_696	7	632.0535606212844		210
PAG_150	1375.4365766187752	tr|H7C0A4|H7C0A4_HUMAN	true	tr|H7C0A4|H7C0A4_HUMAN Vigilin (Fragment) OS=Homo sapiens GN=HDLBP PE=4 SV=1	sequence sub-set protein:PDH_696	12	1043.0410576463892		210
PAG_150	1375.4365766187752	tr|H0Y394|H0Y394_HUMAN	true	tr|H0Y394|H0Y394_HUMAN Vigilin (Fragment) OS=Homo sapiens GN=HDLBP PE=4 SV=1	sequence sub-set protein:PDH_696	15	1818.5300108194856		210
PAG_150	1375.4365766187752	sw|Q00341-2|VIGLN_HUMAN	true	sw|Q00341-2|VIGLN_HUMAN Isoform 2 of Vigilin OS=Homo sapiens GN=HDLBP	sequence sub-set protein:PDH_696	21	2220.6286189835027		210
PAG_151	1372.985869332033	sw|P35221-2|CTNA1_HUMAN	true	sw|P35221-2|CTNA1_HUMAN Isoform 2 of Catenin alpha-1 OS=Homo sapiens GN=CTNNA1	anchor protein	24	2061.0839836231357	NLMNAVVQTVK; TSVQTEDDQLIAGQSAR; VIHVVTSEMDNYEPGVYTEK; HVNPVQALSEFK; AHVLAASVEQATENFLEK; IVAECNAVR; LLSNTVMPR; LAQENMDLFK; IAEQVASFQEEK; AAAGEFADDPCSSVK; SDALNSAIDK; QDLLAYLQR; AIMAQLPQEQK; WDDSGNDIIVLAK; LLILADMADVYK; TIADHCPDSACK; LESIISGAALMADSSCTR; QALQDLLSEYMGNAGR; LLEPLVTQVTTLVNTNSK; AHVLAASVEQATENFLEKGDK; ESQFLKEELVAAVEDVRK; SQGMASLNLPAVSWK; NAGNEQDLGIQYK; QIIVDPLSFSEER	328
PAG_151	1372.985869332033	tr|E5RJP7|E5RJP7_HUMAN	true	tr|E5RJP7|E5RJP7_HUMAN Catenin alpha-1 (Fragment) OS=Homo sapiens GN=CTNNA1 PE=4 SV=1	sequence sub-set protein:PDH_1112	1	63.29603755453551		328
PAG_151	1372.985869332033	tr|E5RGD2|E5RGD2_HUMAN	true	tr|E5RGD2|E5RGD2_HUMAN Catenin alpha-1 (Fragment) OS=Homo sapiens GN=CTNNA1 PE=4 SV=1	sequence sub-set protein:PDH_1112	1	63.29603755453551		328
PAG_151	1372.985869332033	sw|Q9UI47|CTNA3_HUMAN	true	sw|Q9UI47|CTNA3_HUMAN Catenin alpha-3 OS=Homo sapiens GN=CTNNA3 PE=1 SV=2	sequence sub-set protein:PDH_1112	1	111.45814552157887		328
PAG_151	1372.985869332033	tr|E5RFM3|E5RFM3_HUMAN	true	tr|E5RFM3|E5RFM3_HUMAN Catenin alpha-1 (Fragment) OS=Homo sapiens GN=CTNNA1 PE=4 SV=1	sequence sub-set protein:PDH_1112	3	178.4122853655352		328
PAG_151	1372.985869332033	tr|H0YBB8|H0YBB8_HUMAN	true	tr|H0YBB8|H0YBB8_HUMAN Catenin alpha-1 (Fragment) OS=Homo sapiens GN=CTNNA1 PE=4 SV=1	sequence sub-set protein:PDH_1112	3	203.31771016437713		328
PAG_151	1372.985869332033	tr|E5RGY7|E5RGY7_HUMAN	true	tr|E5RGY7|E5RGY7_HUMAN Catenin alpha-1 (Fragment) OS=Homo sapiens GN=CTNNA1 PE=4 SV=1	sequence sub-set protein:PDH_1112	3	298.1651506809211		328
PAG_151	1372.985869332033	tr|E5RJ41|E5RJ41_HUMAN	true	tr|E5RJ41|E5RJ41_HUMAN Catenin alpha-1 (Fragment) OS=Homo sapiens GN=CTNNA1 PE=4 SV=1	sequence sub-set protein:PDH_1112	3	320.37336270699825		328
PAG_151	1372.985869332033	sw|P26232-4|CTNA2_HUMAN	true	sw|P26232-4|CTNA2_HUMAN Isoform 4 of Catenin alpha-2 OS=Homo sapiens GN=CTNNA2	sequence sub-set protein:PDH_1112	3	438.48297756430156		328
PAG_151	1372.985869332033	sw|P26232-6|CTNA2_HUMAN	true	sw|P26232-6|CTNA2_HUMAN Isoform 6 of Catenin alpha-2 OS=Homo sapiens GN=CTNNA2	sequence sub-set protein:PDH_1112	3	438.48297756430156		328
PAG_151	1372.985869332033	tr|E5RJL0|E5RJL0_HUMAN	true	tr|E5RJL0|E5RJL0_HUMAN Catenin alpha-1 (Fragment) OS=Homo sapiens GN=CTNNA1 PE=4 SV=1	sequence sub-set protein:PDH_1112	4	226.46180186773586		328
PAG_151	1372.985869332033	tr|E5RIE0|E5RIE0_HUMAN	true	tr|E5RIE0|E5RIE0_HUMAN Catenin alpha-1 (Fragment) OS=Homo sapiens GN=CTNNA1 PE=4 SV=1	sequence sub-set protein:PDH_1112	4	226.46180186773586		328
PAG_151	1372.985869332033	tr|E5RGY6|E5RGY6_HUMAN	true	tr|E5RGY6|E5RGY6_HUMAN Catenin alpha-1 (Fragment) OS=Homo sapiens GN=CTNNA1 PE=4 SV=1	sequence sub-set protein:PDH_1112	5	344.0314985386619		328
PAG_151	1372.985869332033	tr|E5RHV7|E5RHV7_HUMAN	true	tr|E5RHV7|E5RHV7_HUMAN Catenin alpha-1 (Fragment) OS=Homo sapiens GN=CTNNA1 PE=4 SV=1	sequence sub-set protein:PDH_1112	5	344.0314985386619		328
PAG_151	1372.985869332033	tr|E5RG03|E5RG03_HUMAN	true	tr|E5RG03|E5RG03_HUMAN Catenin alpha-1 (Fragment) OS=Homo sapiens GN=CTNNA1 PE=4 SV=1	sequence sub-set protein:PDH_1112	6	415.74125746785285		328
PAG_151	1372.985869332033	tr|E5RIB1|E5RIB1_HUMAN	true	tr|E5RIB1|E5RIB1_HUMAN Catenin alpha-1 (Fragment) OS=Homo sapiens GN=CTNNA1 PE=4 SV=1	sequence sub-set protein:PDH_1112	7	546.8351645747341		328
PAG_151	1372.985869332033	sw|P35221-3|CTNA1_HUMAN	true	sw|P35221-3|CTNA1_HUMAN Isoform 3 of Catenin alpha-1 OS=Homo sapiens GN=CTNNA1	sequence sub-set protein:PDH_1112	12	1076.292657434805		328
PAG_151	1372.985869332033	tr|F8W845|F8W845_HUMAN	true	tr|F8W845|F8W845_HUMAN Catenin alpha-1 OS=Homo sapiens GN=CTNNA1 PE=4 SV=1	sequence sub-set protein:PDH_1112	20	1834.6221817553994		328
PAG_151	1372.985869332033	tr|G3XAM7|G3XAM7_HUMAN	true	tr|G3XAM7|G3XAM7_HUMAN Catenin (Cadherin-associated protein), alpha 1, 102kDa, isoform CRA_a OS=Homo sapiens GN=CTNNA1 PE=4 SV=1	sequence sub-set protein:PDH_1112	21	1762.9188329422143		328
PAG_151	1372.985869332033	sw|P35221|CTNA1_HUMAN	true	sw|P35221|CTNA1_HUMAN Catenin alpha-1 OS=Homo sapiens GN=CTNNA1 PE=1 SV=1	sequence same-set protein:PDH_1112	24	2061.0839836231357		328
PAG_152	1369.1462247195077	sw|O14980|XPO1_HUMAN	true	sw|O14980|XPO1_HUMAN Exportin-1 OS=Homo sapiens GN=XPO1 PE=1 SV=1	anchor protein	25	2364.1903371065087	QLYLPMLFK; KYVVGLIIK; LLSEEVFDFSSGQITQVK; DLLGLCEQK; LNMILVQILK; YYGLQILENVIK; LVLDSIIWAFK; TSESLCQNNMVILK; AIIASNIMYIVGQYPR; MAKPEEVLVVENDQGEVVR; EPEVLSTMAIIVNK; LHNQVNGTEWSWK; VDTILEFSQNMNTK; IYLDMLNVYK; ETLVYLTHLDYVDTER; QMLPLNTNIR; FLNVPMFR; MAQEVLTHLK; LDINLLDNVVNCLYHGEGAQQR; NVDILKDPETVK	270	DTDSINLYK; EFMKDTDSINLYK; QMSVPGIFNPHEIPEEMCD; EFAGEDTSDLFLEER; ICLEYWNHLAAELYR
PAG_152	1369.1462247195077	tr|C9IYM2|C9IYM2_HUMAN	true	tr|C9IYM2|C9IYM2_HUMAN Exportin-1 (Fragment) OS=Homo sapiens GN=XPO1 PE=4 SV=1	sequence sub-set protein:PDH_886	2	116.98603792465993		270
PAG_152	1369.1462247195077	tr|C9JF49|C9JF49_HUMAN	true	tr|C9JF49|C9JF49_HUMAN Exportin-1 (Fragment) OS=Homo sapiens GN=XPO1 PE=4 SV=1	sequence sub-set protein:PDH_886	2	116.98603792465993		270
PAG_152	1369.1462247195077	tr|F8WF71|F8WF71_HUMAN	true	tr|F8WF71|F8WF71_HUMAN Exportin-1 OS=Homo sapiens GN=XPO1 PE=4 SV=1	sequence sub-set protein:PDH_886	3	222.82636869768476		270
PAG_152	1369.1462247195077	tr|H7BZC5|H7BZC5_HUMAN	true	tr|H7BZC5|H7BZC5_HUMAN Exportin-1 (Fragment) OS=Homo sapiens GN=XPO1 PE=4 SV=1	sequence sub-set protein:PDH_886	3	267.9739958525856		270
PAG_152	1369.1462247195077	tr|C9IZS4|C9IZS4_HUMAN	true	tr|C9IZS4|C9IZS4_HUMAN Exportin-1 OS=Homo sapiens GN=XPO1 PE=4 SV=1	sequence sub-set protein:PDH_886	4	333.4403125219181		270
PAG_152	1369.1462247195077	tr|C9JQ02|C9JQ02_HUMAN	true	tr|C9JQ02|C9JQ02_HUMAN Exportin-1 (Fragment) OS=Homo sapiens GN=XPO1 PE=4 SV=1	sequence sub-set protein:PDH_886	4	333.4403125219181		270
PAG_152	1369.1462247195077	tr|C9JV99|C9JV99_HUMAN	true	tr|C9JV99|C9JV99_HUMAN Exportin-1 (Fragment) OS=Homo sapiens GN=XPO1 PE=4 SV=1	sequence sub-set protein:PDH_886	4	333.4403125219181		270
PAG_152	1369.1462247195077	tr|C9J673|C9J673_HUMAN	true	tr|C9J673|C9J673_HUMAN Exportin-1 (Fragment) OS=Homo sapiens GN=XPO1 PE=4 SV=1	sequence sub-set protein:PDH_886	5	369.155952896353		270
PAG_152	1369.1462247195077	tr|C9JKM9|C9JKM9_HUMAN	true	tr|C9JKM9|C9JKM9_HUMAN Exportin-1 (Fragment) OS=Homo sapiens GN=XPO1 PE=4 SV=1	sequence sub-set protein:PDH_886	7	568.7976325786643		270
PAG_153	1366.1218422638945	sw|P68104|EF1A1_HUMAN	true	sw|P68104|EF1A1_HUMAN Elongation factor 1-alpha 1 OS=Homo sapiens GN=EEF1A1 PE=1 SV=1	anchor protein	23	3009.837264263248	RYEEIVKEVSTYIK; SVEMHHEALSEALPGDNVGFNVK; SGDAAIVDMVPGKPMCVESFSDYPPLGR; RYEEIVKEVSTYIKK; KIGYNPDTVAFVPISGWNGDNMLEPSANMPWFK; YYVTIIDAPGHR; DMRQTVAVGVIK; FEKEAAEMGK; YEEIVKEVSTYIK; EHALLAYTLGVK; MDSTEPPYSQK; TIEKFEKEAAEMGK; STTTGHLIYK; VETGVLKPGMVVTFAPVNVTTEVK; YEEIVKEVSTYIKK; MDSTEPPYSQKR; IGGIGTVPVGR; NMITGTSQADCAVLIVAAGVGEFEAGISK; THINIVVIGHVDSGK; NGQTREHALLAYTLGVK; KDGNASGTTLLEALDCILPPTRPTDKPLR;…	699
PAG_153	1366.1218422638945	tr|A6PW80|A6PW80_HUMAN	true	tr|A6PW80|A6PW80_HUMAN Elongation factor 1-alpha 1 (Fragment) OS=Homo sapiens GN=EEF1A1 PE=4 SV=1	sequence sub-set protein:PDH_2385	6	945.6200712888775		699
PAG_153	1366.1218422638945	tr|Q5JR01|Q5JR01_HUMAN	true	tr|Q5JR01|Q5JR01_HUMAN Elongation factor 1-alpha 1 (Fragment) OS=Homo sapiens GN=EEF1A1 PE=4 SV=1	sequence sub-set protein:PDH_2385	7	1100.9452289070248		699
PAG_153	1366.1218422638945	sw|Q5VTE0|EF1A3_HUMAN	true	sw|Q5VTE0|EF1A3_HUMAN Putative elongation factor 1-alpha-like 3 OS=Homo sapiens GN=EEF1A1P5 PE=5 SV=1	sequence sub-set protein:PDH_2385	22	2993.656159130297		699
PAG_154	1364.3471620198848	sw|P22102|PUR2_HUMAN	true	sw|P22102|PUR2_HUMAN Trifunctional purine biosynthetic protein adenosine-3 OS=Homo sapiens GN=GART PE=1 SV=1	anchor protein	26	2145.2226706328383	QVLVAPGNAGTACSEK; VFSWLQQEGHLSEEEMAR; AAVAGLDKAER; SAGVQCFGPTAEAAQLESSKR; FGDPECQVILPLLK; MLNIHPSLLPSFK; ENLISALEEAK; NGSLTNHFSFEK; LGVDLDAQTWR; TVDGMQQEGTPYTGILYAGIMLTK; LLEGDGGPNTGGMGAYCPAPQVSNDLLLK; AFAHITGGGLLENIPR; DIQQHKEEAWVIGSVVAR; GDTVATLSER; AFTKPEEACSFILSADFPALVVK; AIAFLQQPR; ENLISALEEAKK; VDLGGFAGLFDLK; IYSHSLLPVLR; EQTEQILR; GVEITGFPEAQALGLEVFHAGTALK; KIEFVVVGPEAPLAAGIVGNLR; ISNTAISI…	460	ESGVDIAAGNMLVK
PAG_154	1364.3471620198848	tr|H7C366|H7C366_HUMAN	true	tr|H7C366|H7C366_HUMAN Phosphoribosylformylglycinamidine cyclo-ligase (Fragment) OS=Homo sapiens GN=GART PE=4 SV=1	sequence sub-set protein:PDH_1607	2	172.2297188746345		460
PAG_154	1364.3471620198848	tr|C9JZG2|C9JZG2_HUMAN	true	tr|C9JZG2|C9JZG2_HUMAN Phosphoribosylformylglycinamidine cyclo-ligase (Fragment) OS=Homo sapiens GN=GART PE=4 SV=1	sequence sub-set protein:PDH_1607	4	273.1502866516478		460
PAG_154	1364.3471620198848	tr|C9JKQ7|C9JKQ7_HUMAN	true	tr|C9JKQ7|C9JKQ7_HUMAN Phosphoribosylformylglycinamidine cyclo-ligase (Fragment) OS=Homo sapiens GN=GART PE=4 SV=1	sequence sub-set protein:PDH_1607	4	273.1502866516478		460
PAG_154	1364.3471620198848	tr|C9JTV6|C9JTV6_HUMAN	true	tr|C9JTV6|C9JTV6_HUMAN Phosphoribosylformylglycinamidine cyclo-ligase (Fragment) OS=Homo sapiens GN=GART PE=4 SV=1	sequence sub-set protein:PDH_1607	6	445.38000552628233		460
PAG_154	1364.3471620198848	tr|C9JBJ1|C9JBJ1_HUMAN	true	tr|C9JBJ1|C9JBJ1_HUMAN Phosphoribosylformylglycinamidine cyclo-ligase (Fragment) OS=Homo sapiens GN=GART PE=4 SV=1	sequence sub-set protein:PDH_1607	6	445.38000552628233		460
PAG_154	1364.3471620198848	tr|F8WD69|F8WD69_HUMAN	true	tr|F8WD69|F8WD69_HUMAN Phosphoribosylformylglycinamidine cyclo-ligase OS=Homo sapiens GN=GART PE=4 SV=1	sequence sub-set protein:PDH_1607	8	586.1025740218355		460
PAG_154	1364.3471620198848	tr|B4DJ93|B4DJ93_HUMAN	true	tr|B4DJ93|B4DJ93_HUMAN Phosphoribosylformylglycinamidine cyclo-ligase OS=Homo sapiens GN=GART PE=2 SV=1	sequence sub-set protein:PDH_1607	12	1031.636736746032		460
PAG_154	1364.3471620198848	sw|P22102-2|PUR2_HUMAN	true	sw|P22102-2|PUR2_HUMAN Isoform Short of Trifunctional purine biosynthetic protein adenosine-3 OS=Homo sapiens GN=GART	sequence sub-set protein:PDH_1607	13	1067.0262017313125		460
PAG_155	1362.2677022717533	sw|P55884|EIF3B_HUMAN	true	sw|P55884|EIF3B_HUMAN Eukaryotic translation initiation factor 3 subunit B OS=Homo sapiens GN=EIF3B PE=1 SV=3	anchor protein	26	2477.2425483108905	FAVLHGEAPR; DRPQEADGIDSVIVVDNVPQVGPDR; MAQELYMEQK; ITNDFYPEEDGKTK; YWLEEAECR; PRPPTLLSQEQIK; AQAVSEDAGGNEGR; VTLMQLPTR; DQYSVIFESGDR; KMAQELYMEQK; VNLFTDFDK; YVVTSVSWWSHK; MTLDTLSIYETPSMGLLDKK; GTQGVVTNFEIFR; GTYLATFHQR; VDNAYWLWTFQGR; ISVSFYHVK; ETIIAFAWEPNGSK; TSIFWNDVKDPVSIEER; NLFNVVDCK; QVPVDVVEMK; GYIFLEYASPAHAVDAVK; FSHQGVQLIDFSPCER; TMMEDFRK; MTLDTLSIYETPSMGLLDK; ITNDFYPEEDGK	918
PAG_155	1362.2677022717533	tr|C9JQN7|C9JQN7_HUMAN	true	tr|C9JQN7|C9JQN7_HUMAN Eukaryotic translation initiation factor 3 subunit B (Fragment) OS=Homo sapiens GN=EIF3B PE=4 SV=1	sequence sub-set protein:PDH_3093	5	512.7915632564615		918
PAG_155	1362.2677022717533	tr|C9JZG1|C9JZG1_HUMAN	true	tr|C9JZG1|C9JZG1_HUMAN Eukaryotic translation initiation factor 3 subunit B (Fragment) OS=Homo sapiens GN=EIF3B PE=4 SV=1	sequence sub-set protein:PDH_3093	9	1083.2844098180271		918
PAG_155	1362.2677022717533	sw|P55884-2|EIF3B_HUMAN	true	sw|P55884-2|EIF3B_HUMAN Isoform 2 of Eukaryotic translation initiation factor 3 subunit B OS=Homo sapiens GN=EIF3B	sequence same-set protein:PDH_3093	26	2477.2425483108905		918
PAG_156	1358.6374662980454	tr|G8JLB6|G8JLB6_HUMAN	true	tr|G8JLB6|G8JLB6_HUMAN Heterogeneous nuclear ribonucleoprotein H OS=Homo sapiens GN=HNRNPH1 PE=4 SV=1	anchor protein	15	3049.3897361333115	YVELFLNSTAGASGGAYEHR; MLGTEGGEGFVVK; GAYGGGYGGYDDYNGYNDGYGFGSDR; FFSDCKIQNGAQGIR; ATENDIYNFFSPLNPVR; VRGLPWSCSADEVQR; SNNVEMDWVLK; YGDGGSTFQSTTGHCVHMR; DLNYCFSGMSDHR; HTGPNSPDTANDGFVR; STGEAFVQFASQEIAEK; GLPYRATENDIYNFFSPLNPVR; VHIEIGPDGR; GLPWSCSADEVQR; EGRPSGEAFVELESEDEVK	24
PAG_156	1358.6374662980454	tr|E5RJ94|E5RJ94_HUMAN	true	tr|E5RJ94|E5RJ94_HUMAN Heterogeneous nuclear ribonucleoprotein H (Fragment) OS=Homo sapiens GN=HNRNPH1 PE=4 SV=1	sequence sub-set protein:PDH_97	1	37.7891412662955		24
PAG_156	1358.6374662980454	tr|H0YAQ2|H0YAQ2_HUMAN	true	tr|H0YAQ2|H0YAQ2_HUMAN Heterogeneous nuclear ribonucleoprotein H (Fragment) OS=Homo sapiens GN=HNRNPH1 PE=4 SV=1	sequence sub-set protein:PDH_97	2	534.141398980025		24
PAG_156	1358.6374662980454	tr|D6R9D3|D6R9D3_HUMAN	true	tr|D6R9D3|D6R9D3_HUMAN Heterogeneous nuclear ribonucleoprotein H OS=Homo sapiens GN=HNRNPH1 PE=4 SV=1	sequence sub-set protein:PDH_97	3	437.5445646732901		24
PAG_156	1358.6374662980454	tr|E5RGH4|E5RGH4_HUMAN	true	tr|E5RGH4|E5RGH4_HUMAN Heterogeneous nuclear ribonucleoprotein H (Fragment) OS=Homo sapiens GN=HNRNPH1 PE=4 SV=1	sequence sub-set protein:PDH_97	3	807.0953312359529		24
PAG_156	1358.6374662980454	tr|D6RF17|D6RF17_HUMAN	true	tr|D6RF17|D6RF17_HUMAN Heterogeneous nuclear ribonucleoprotein H (Fragment) OS=Homo sapiens GN=HNRNPH1 PE=4 SV=1	sequence sub-set protein:PDH_97	4	738.6726685912221		24
PAG_156	1358.6374662980454	tr|F5GZT4|F5GZT4_HUMAN	true	tr|F5GZT4|F5GZT4_HUMAN Heterogeneous nuclear ribonucleoprotein H OS=Homo sapiens GN=HNRNPH1 PE=4 SV=1	sequence sub-set protein:PDH_97	4	789.4756464815165		24
PAG_156	1358.6374662980454	tr|D6RDL0|D6RDL0_HUMAN	true	tr|D6RDL0|D6RDL0_HUMAN Heterogeneous nuclear ribonucleoprotein H (Fragment) OS=Homo sapiens GN=HNRNPH1 PE=4 SV=1	sequence sub-set protein:PDH_97	5	866.2957078686061		24
PAG_156	1358.6374662980454	tr|H0YBG7|H0YBG7_HUMAN	true	tr|H0YBG7|H0YBG7_HUMAN Heterogeneous nuclear ribonucleoprotein H (Fragment) OS=Homo sapiens GN=HNRNPH1 PE=4 SV=1	sequence sub-set protein:PDH_97	5	974.2151101415059		24
PAG_156	1358.6374662980454	tr|E7EN40|E7EN40_HUMAN	true	tr|E7EN40|E7EN40_HUMAN Heterogeneous nuclear ribonucleoprotein H (Fragment) OS=Homo sapiens GN=HNRNPH1 PE=4 SV=1	sequence sub-set protein:PDH_97	6	1139.249640124534		24
PAG_156	1358.6374662980454	tr|H0YBD7|H0YBD7_HUMAN	true	tr|H0YBD7|H0YBD7_HUMAN Heterogeneous nuclear ribonucleoprotein H (Fragment) OS=Homo sapiens GN=HNRNPH1 PE=4 SV=1	sequence sub-set protein:PDH_97	6	1203.0693165495836		24
PAG_156	1358.6374662980454	tr|E5RGV0|E5RGV0_HUMAN	true	tr|E5RGV0|E5RGV0_HUMAN Heterogeneous nuclear ribonucleoprotein H (Fragment) OS=Homo sapiens GN=HNRNPH1 PE=4 SV=1	sequence sub-set protein:PDH_97	6	1244.6398959092428		24
PAG_156	1358.6374662980454	tr|D6R9T0|D6R9T0_HUMAN	true	tr|D6R9T0|D6R9T0_HUMAN Heterogeneous nuclear ribonucleoprotein H (Fragment) OS=Homo sapiens GN=HNRNPH1 PE=4 SV=1	sequence sub-set protein:PDH_97	7	1400.437106848631		24
PAG_156	1358.6374662980454	tr|D6RIH9|D6RIH9_HUMAN	true	tr|D6RIH9|D6RIH9_HUMAN Heterogeneous nuclear ribonucleoprotein H OS=Homo sapiens GN=HNRNPH1 PE=4 SV=1	sequence sub-set protein:PDH_97	7	1400.437106848631		24
PAG_156	1358.6374662980454	tr|D6RJ04|D6RJ04_HUMAN	true	tr|D6RJ04|D6RJ04_HUMAN Heterogeneous nuclear ribonucleoprotein H (Fragment) OS=Homo sapiens GN=HNRNPH1 PE=4 SV=1	sequence sub-set protein:PDH_97	7	1400.437106848631		24
PAG_156	1358.6374662980454	tr|D6RDU3|D6RDU3_HUMAN	true	tr|D6RDU3|D6RDU3_HUMAN Heterogeneous nuclear ribonucleoprotein H (Fragment) OS=Homo sapiens GN=HNRNPH1 PE=4 SV=1	sequence sub-set protein:PDH_97	7	1400.437106848631		24
PAG_156	1358.6374662980454	tr|D6RAM1|D6RAM1_HUMAN	true	tr|D6RAM1|D6RAM1_HUMAN Heterogeneous nuclear ribonucleoprotein H (Fragment) OS=Homo sapiens GN=HNRNPH1 PE=4 SV=1	sequence sub-set protein:PDH_97	7	1400.437106848631		24
PAG_156	1358.6374662980454	tr|D6RFM3|D6RFM3_HUMAN	true	tr|D6RFM3|D6RFM3_HUMAN Heterogeneous nuclear ribonucleoprotein H (Fragment) OS=Homo sapiens GN=HNRNPH1 PE=4 SV=1	sequence sub-set protein:PDH_97	7	1400.437106848631		24
PAG_156	1358.6374662980454	tr|E7EQJ0|E7EQJ0_HUMAN	true	tr|E7EQJ0|E7EQJ0_HUMAN Heterogeneous nuclear ribonucleoprotein H (Fragment) OS=Homo sapiens GN=HNRNPH1 PE=4 SV=1	sequence sub-set protein:PDH_97	7	1400.437106848631		24
PAG_156	1358.6374662980454	tr|H0YB39|H0YB39_HUMAN	true	tr|H0YB39|H0YB39_HUMAN Heterogeneous nuclear ribonucleoprotein H (Fragment) OS=Homo sapiens GN=HNRNPH1 PE=4 SV=1	sequence sub-set protein:PDH_97	8	1648.95262928468		24
PAG_156	1358.6374662980454	tr|D6RIU0|D6RIU0_HUMAN	true	tr|D6RIU0|D6RIU0_HUMAN Heterogeneous nuclear ribonucleoprotein H (Fragment) OS=Homo sapiens GN=HNRNPH1 PE=4 SV=1	sequence sub-set protein:PDH_97	8	1673.3910391045586		24
PAG_156	1358.6374662980454	tr|D6RBM0|D6RBM0_HUMAN	true	tr|D6RBM0|D6RBM0_HUMAN Heterogeneous nuclear ribonucleoprotein H (Fragment) OS=Homo sapiens GN=HNRNPH1 PE=4 SV=1	sequence sub-set protein:PDH_97	8	1673.3910391045586		24
PAG_156	1358.6374662980454	tr|D6RIT2|D6RIT2_HUMAN	true	tr|D6RIT2|D6RIT2_HUMAN Heterogeneous nuclear ribonucleoprotein H (Fragment) OS=Homo sapiens GN=HNRNPH1 PE=4 SV=1	sequence sub-set protein:PDH_97	8	1694.8620267880403		24
PAG_156	1358.6374662980454	tr|E9PCY7|E9PCY7_HUMAN	true	tr|E9PCY7|E9PCY7_HUMAN Heterogeneous nuclear ribonucleoprotein H OS=Homo sapiens GN=HNRNPH1 PE=4 SV=1	sequence sub-set protein:PDH_97	14	2876.4603556541438		24
PAG_156	1358.6374662980454	sw|P31943|HNRH1_HUMAN	true	sw|P31943|HNRH1_HUMAN Heterogeneous nuclear ribonucleoprotein H OS=Homo sapiens GN=HNRNPH1 PE=1 SV=4	sequence same-set protein:PDH_97	15	3049.3897361333115		24
PAG_157	1353.3837302017653	sw|P49736|MCM2_HUMAN	true	sw|P49736|MCM2_HUMAN DNA replication licensing factor MCM2 OS=Homo sapiens GN=MCM2 PE=1 SV=4	anchor protein	22	2775.1832323989347	ESLVVNYEDLAAR; CTVIAAANPIGGR; FGAQQDTIEVPEK; AGIVTSLQAR; ESMATGSIPITVR; QINIHNLSAFYDSELFR; DNNELLLFILK; FDILCVVR; GDINVLLCGDPGTAK; TSGVVTSCTGVLPQLSMVK; FGAQQDTIEVPEKDLVDK; EWVSMAGPR; ATEDGEEDEEMIESIENLEDLK; QLHLNQLIR; EWTLEAGALVLADR; VAVGELTDEDVK; VMLESFIDTQK; GLALALFGGEPK; DTVDPVQDEMLAR; QLVAEQVTYQR; TSIHEAMEQQSISISK; LNQMDQDKVAK	417
PAG_157	1353.3837302017653	tr|H0Y8E6|H0Y8E6_HUMAN	true	tr|H0Y8E6|H0Y8E6_HUMAN DNA replication licensing factor MCM2 (Fragment) OS=Homo sapiens GN=MCM2 PE=3 SV=1	sequence same-set protein:PDH_1446	22	2775.1832323989347		417
PAG_158	1352.9926594531162	sw|P49588|SYAC_HUMAN	true	sw|P49588|SYAC_HUMAN Alanine--tRNA ligase, cytoplasmic OS=Homo sapiens GN=AARS PE=1 SV=2	anchor protein	23	2508.4840614557156	VGAEDADGIDMAYR; TITVALADGGRPDNTGR; AVYTQDCPLAAAK; RIVAVTGAEAQK; ITCLCQVPQNAANR; VGDQVWLFIDEPR; ASEWVQQVSGLMDGK; GGYVLHIGTIYGDLK; NSSHAGAFVIVTEEAIAK; MSNYDTDLFVPYFEAIQK; DIINEEEVQFLK; EADGILKPLPK; GLVVDMDGFEEER; QIWQNLGLDDTK; AEEIANEMIEAAK; IVAVTGAEAQK; SIDTGMGLER; KAEEIANEMIEAAK; EIADLGEALATAVIPQWQK; MALELLTQEFGIPIER; GLEVTDDSPK; AVFDETYPDPVR	1458	VDDSSEDKTEFTVK
PAG_158	1352.9926594531162	tr|H3BPK7|H3BPK7_HUMAN	true	tr|H3BPK7|H3BPK7_HUMAN Alanine--tRNA ligase, cytoplasmic (Fragment) OS=Homo sapiens GN=AARS PE=4 SV=3	sequence sub-set protein:PDH_4693	9	718.2195029773993		1458
PAG_159	1346.3638156887537	sw|P25205|MCM3_HUMAN	true	sw|P25205|MCM3_HUMAN DNA replication licensing factor MCM3 OS=Homo sapiens GN=MCM3 PE=1 SV=3	anchor protein	22	2744.9647753869594	TAIHEVMEQGR; GSSGVGLTAAVTTDQETGER; LLNNAFEELVAFQR; DAQPSFSAEDIAK; ELISDNQYR; TVLIACNVK; SKDIFDQLAK; CSVLAAANPVYGR; LIVNVNDLR; ALKDFVASIDATYAK; RLEAGAMVLADR; DHQTITIQEMPEK; EAHAQSIGMNR; DLENGSHIR; DYLDFLDDEEDQGIYQSK; ESQKVELSESR; TPMENIGLQDSLLSR; YSDLTTLVAFPSSSVYPTK; IIKPVLTQESATYIAEEYSR; GDINILLIGDPSVAK; AILCLLLGGVER; SVDVILDDDLVDK	603
PAG_159	1346.3638156887537	tr|Q7Z6P5|Q7Z6P5_HUMAN	true	tr|Q7Z6P5|Q7Z6P5_HUMAN DNA replication licensing factor MCM3 (Fragment) OS=Homo sapiens GN=MCM3 PE=4 SV=1	sequence sub-set protein:PDH_2068	2	242.21788287505203		603
PAG_159	1346.3638156887537	tr|J3KQ69|J3KQ69_HUMAN	true	tr|J3KQ69|J3KQ69_HUMAN DNA replication licensing factor MCM3 OS=Homo sapiens GN=MCM3 PE=3 SV=1	sequence sub-set protein:PDH_2068	19	2292.1891813157736		603
PAG_159	1346.3638156887537	tr|B4DWW4|B4DWW4_HUMAN	true	tr|B4DWW4|B4DWW4_HUMAN DNA replication licensing factor MCM3 OS=Homo sapiens GN=MCM3 PE=2 SV=1	sequence same-set protein:PDH_2068	22	2744.9647753869594		603
PAG_160	1345.0033789034915	sw|P50395|GDIB_HUMAN	true	sw|P50395|GDIB_HUMAN Rab GDP dissociation inhibitor beta OS=Homo sapiens GN=GDI2 PE=1 SV=2	anchor protein	25	2346.7552101878982	FDLGQDVIDFTGHALALYR; LSAIYGGTYMLNKPIEEIIVQNGK; QLICDPSYVK; PALELLEPIEQK; IYKVPSTEAEALASSLMGLFEK; IKLYSESLAR; KSDIYVCMISFAHNVAAQGK; TYDATTHFETTCDDIK; VICILSHPIK; FVSISDLLVPK; NPYYGGESASITPLEDLYKR; QLICDPSYVKDR; NTNDANSCQIIIPQNQVNR; FLMANGQLVK; MTGSEFDFEEMKR; FKIPGSPPESMGR; KFDLGQDVIDFTGHALALYR; DWNVDLIPK; MLLYTEVTR; DLGTESQIFISR; FLVYVANFDEKDPR; TDDYLDQPCYETINR; TYDATTHFETTCDDIKNIYKR; SPYLYPLYGLGE…	253
PAG_160	1345.0033789034915	tr|V9GYJ7|V9GYJ7_HUMAN	true	tr|V9GYJ7|V9GYJ7_HUMAN Rab GDP dissociation inhibitor beta (Fragment) OS=Homo sapiens GN=GDI2 PE=4 SV=1	sequence sub-set protein:PDH_810	6	313.66649909816095		253
PAG_160	1345.0033789034915	tr|Q5SX86|Q5SX86_HUMAN	true	tr|Q5SX86|Q5SX86_HUMAN Rab GDP dissociation inhibitor beta (Fragment) OS=Homo sapiens GN=GDI2 PE=4 SV=1	sequence sub-set protein:PDH_810	7	255.13682723781102		253
PAG_160	1345.0033789034915	tr|Q5SX90|Q5SX90_HUMAN	true	tr|Q5SX90|Q5SX90_HUMAN Rab GDP dissociation inhibitor beta (Fragment) OS=Homo sapiens GN=GDI2 PE=4 SV=1	sequence sub-set protein:PDH_810	7	338.3446606927785		253
PAG_160	1345.0033789034915	tr|V9GYF8|V9GYF8_HUMAN	true	tr|V9GYF8|V9GYF8_HUMAN Rab GDP dissociation inhibitor beta (Fragment) OS=Homo sapiens GN=GDI2 PE=4 SV=1	sequence sub-set protein:PDH_810	7	338.3446606927785		253
PAG_160	1345.0033789034915	tr|Q5SX91|Q5SX91_HUMAN	true	tr|Q5SX91|Q5SX91_HUMAN Rab GDP dissociation inhibitor beta (Fragment) OS=Homo sapiens GN=GDI2 PE=4 SV=1	sequence sub-set protein:PDH_810	10	964.1160582477484		253
PAG_160	1345.0033789034915	tr|Q5SX87|Q5SX87_HUMAN	true	tr|Q5SX87|Q5SX87_HUMAN Rab GDP dissociation inhibitor beta (Fragment) OS=Homo sapiens GN=GDI2 PE=4 SV=1	sequence sub-set protein:PDH_810	12	954.2566509958986		253
PAG_160	1345.0033789034915	tr|E7EU23|E7EU23_HUMAN	true	tr|E7EU23|E7EU23_HUMAN Rab GDP dissociation inhibitor beta OS=Homo sapiens GN=GDI2 PE=4 SV=1	sequence same-set protein:PDH_810	25	2346.7552101878982		253
PAG_161	1344.125921083765	sw|Q9BUF5|TBB6_HUMAN	true	sw|Q9BUF5|TBB6_HUMAN Tubulin beta-6 chain OS=Homo sapiens GN=TUBB6 PE=1 SV=1	anchor protein	29	4214.2631344501	YLTVATVFR; KECEHCDCLQGFQLTHSLGGGTGSGMGTLLISK; AALVDLEPGTMDSVR; ALTVPELTQQMFDAR; MREIVHIQAGQCGNQIGTK; VAVCDIPPR; INVYYNESSSQK; GHYTEGAELVDAVLDVVR; MASTFIGNSTAIQELFK; EIVHIQAGQCGNQIGTK; MASTFIGNSTAIQELFKR; GPMSMKEVDEQMLAIQSK; LTTPTYGDLNHLVSATMSGVTTSLR; ISEQFSAMFR; IREEFPDR; EVDEQMLAIQSK; FWEVISDEHGIDPAGGYVGDSALQLER; GHYTEGAELVDAVLDVVRK; SGPFGQLFRPDNFIFGQTGAGNNWAK; INVYYNESSSQKYVPR	23
PAG_161	1344.125921083765	tr|K7ES63|K7ES63_HUMAN	true	tr|K7ES63|K7ES63_HUMAN Tubulin beta-6 chain (Fragment) OS=Homo sapiens GN=TUBB6 PE=3 SV=1	sequence sub-set protein:PDH_84	6	730.5472832811008		23
PAG_161	1344.125921083765	tr|K7EJ64|K7EJ64_HUMAN	true	tr|K7EJ64|K7EJ64_HUMAN Tubulin beta-6 chain OS=Homo sapiens GN=TUBB6 PE=4 SV=1	sequence sub-set protein:PDH_84	6	809.8039401774801		23
PAG_161	1344.125921083765	tr|K7ESQ3|K7ESQ3_HUMAN	true	tr|K7ESQ3|K7ESQ3_HUMAN Tubulin beta-6 chain OS=Homo sapiens GN=TUBB6 PE=4 SV=1	sequence sub-set protein:PDH_84	6	809.8039401774801		23
PAG_161	1344.125921083765	tr|K7EJZ4|K7EJZ4_HUMAN	true	tr|K7EJZ4|K7EJZ4_HUMAN Tubulin beta-6 chain OS=Homo sapiens GN=TUBB6 PE=4 SV=1	sequence sub-set protein:PDH_84	6	809.8039401774801		23
PAG_161	1344.125921083765	tr|K7EPE5|K7EPE5_HUMAN	true	tr|K7EPE5|K7EPE5_HUMAN Tubulin beta-6 chain OS=Homo sapiens GN=TUBB6 PE=4 SV=1	sequence sub-set protein:PDH_84	6	809.8039401774801		23
PAG_161	1344.125921083765	tr|K7EQT3|K7EQT3_HUMAN	true	tr|K7EQT3|K7EQT3_HUMAN Tubulin beta-6 chain OS=Homo sapiens GN=TUBB6 PE=4 SV=1	sequence sub-set protein:PDH_84	6	809.8039401774801		23
PAG_161	1344.125921083765	tr|K7ERA8|K7ERA8_HUMAN	true	tr|K7ERA8|K7ERA8_HUMAN Tubulin beta-6 chain OS=Homo sapiens GN=TUBB6 PE=4 SV=1	sequence sub-set protein:PDH_84	6	809.8039401774801		23
PAG_161	1344.125921083765	tr|K7EN98|K7EN98_HUMAN	true	tr|K7EN98|K7EN98_HUMAN Tubulin beta-6 chain OS=Homo sapiens GN=TUBB6 PE=4 SV=1	sequence sub-set protein:PDH_84	7	901.9910900217102		23
PAG_161	1344.125921083765	tr|K7EL29|K7EL29_HUMAN	true	tr|K7EL29|K7EL29_HUMAN Tubulin beta-6 chain (Fragment) OS=Homo sapiens GN=TUBB6 PE=4 SV=1	sequence sub-set protein:PDH_84	9	1388.81123913533		23
PAG_161	1344.125921083765	tr|K7ESM5|K7ESM5_HUMAN	true	tr|K7ESM5|K7ESM5_HUMAN Tubulin beta-6 chain (Fragment) OS=Homo sapiens GN=TUBB6 PE=3 SV=1	sequence sub-set protein:PDH_84	22	3380.750752691352		23
PAG_162	1341.0169013753532	sw|P09960|LKHA4_HUMAN	true	sw|P09960|LKHA4_HUMAN Leukotriene A-4 hydrolase OS=Homo sapiens GN=LTA4H PE=1 SV=2	anchor protein	22	2398.9941832602576	SLSNVIAHEISHSWTGNLVTNK; HFNALGGWGELQNSVK; DGETPDPEDPSRK; DFLYSYFK; SAYEFSETESMLK; ELVALMSAIR; ASMHPVTAMLVGK; DGETPDPEDPSR; TFGETHPFTK; EDDLNSFNATDLK; TLTGTAALTVQSQEDNLR; EHPYLFSQCQAIHCR; TLVWSEKEQVEK; DLSSHQLNEFLAQTLQR; PEIVDTCSLASPASVCR; AILPCQDTPSVK; MQEVYNFNAINNSEIR; TWDHFWLNEGHTVYLER; LVVDLTDIDPDVAYSSVPYEK; LTYTAEVSVPK; WEDAIPLALK; GSPMEISLPIALSK	510
PAG_162	1341.0169013753532	tr|B4DEH5|B4DEH5_HUMAN	true	tr|B4DEH5|B4DEH5_HUMAN Leukotriene A-4 hydrolase OS=Homo sapiens GN=LTA4H PE=2 SV=1	sequence sub-set protein:PDH_1768	2	285.272099630732		510
PAG_162	1341.0169013753532	sw|P09960-3|LKHA4_HUMAN	true	sw|P09960-3|LKHA4_HUMAN Isoform 3 of Leukotriene A-4 hydrolase OS=Homo sapiens GN=LTA4H	sequence sub-set protein:PDH_1768	17	1685.0276213500142		510
PAG_162	1341.0169013753532	sw|P09960-2|LKHA4_HUMAN	true	sw|P09960-2|LKHA4_HUMAN Isoform 2 of Leukotriene A-4 hydrolase OS=Homo sapiens GN=LTA4H	sequence sub-set protein:PDH_1768	19	1970.2997209807465		510
PAG_162	1341.0169013753532	sw|P09960-4|LKHA4_HUMAN	true	sw|P09960-4|LKHA4_HUMAN Isoform 4 of Leukotriene A-4 hydrolase OS=Homo sapiens GN=LTA4H	sequence sub-set protein:PDH_1768	20	2113.722083629526		510
PAG_163	1337.5312117084682	sw|P00505|AATM_HUMAN	true	sw|P00505|AATM_HUMAN Aspartate aminotransferase, mitochondrial OS=Homo sapiens GN=GOT2 PE=1 SV=3	anchor protein	24	2447.6540163442314	EFSIYMTK; ASAELALGENSEVLK; KQWLQEVK; IAAAILNTPDLRK; EYLPIGGLAEFCK; NLDKEYLPIGGLAEFCK; DVFLPKPTWGNHTPIFR; LIKEFSIYMTK; VGAFTMVCKDADEAK; FVTVQTISGTGALR; PMYSNPPLNGAR; ISVAGVTSSNVGYLAHAIHQVTK; ILIRPMYSNPPLNGAR; MNLGVGAYRDDNGKPYVLPSVR; DDNGKPYVLPSVR; EGSTHNWQHITDQIGMFCFTGLKPEQVER; KMNLGVGAYRDDNGKPYVLPSVR; TQLVSNLKK; DADEAKRVESQLK; IAAAILNTPDLR; VGAFTMVCK; DAGMQLQGYR; TCGFDFTGAVEDISK; PTWGNHTPIFR	502
PAG_163	1337.5312117084682	tr|E7ERW2|E7ERW2_HUMAN	true	tr|E7ERW2|E7ERW2_HUMAN Aspartate aminotransferase OS=Homo sapiens GN=GOT2 PE=3 SV=1	sequence sub-set protein:PDH_1743	21	1971.2098963675298		502
PAG_164	1321.2186537095363	sw|O75083|WDR1_HUMAN	true	sw|O75083|WDR1_HUMAN WD repeat-containing protein 1 OS=Homo sapiens GN=WDR1 PE=1 SV=4	anchor protein	22	2121.6293004589525	FATASADGQIYIYDGK; CFSIDNPGYEPEVVAVHPGGDTVAIGGVDGNVR; YEYQPFAGK; DIAWTEDSKR; VVTVFSVADGYSENNVFYGHHAK; LYSILGTTLKDEGK; LHHVSSLAWLDEHTLVTTSHDASVK; IWDTTQKEHLLKYEYQPFAGK; YAPSGFYIASGDVSGK; LATGSDDNCAAFFEGPPFK; IIGGDPKGNNFLYTNGK; MTVDESGQLISCSMDDTVR; AHDGGIYAISWSPDSTHLLSASGDK; GNNFLYTNGK; IWDTTQKEHLLK; VFASLPQVER; SIQCLTVHK; FGAVFLWDSGSSVGEITGHNK; LYSILGTTLK; GPVTDVAYSHDGAFLAVCDASK; IKDIAWTEDSKR; SYIY…	347
PAG_164	1321.2186537095363	tr|D6RD66|D6RD66_HUMAN	true	tr|D6RD66|D6RD66_HUMAN WD repeat-containing protein 1 (Fragment) OS=Homo sapiens GN=WDR1 PE=4 SV=1	sequence sub-set protein:PDH_1189	12	1046.800112472206		347
PAG_164	1321.2186537095363	sw|O75083-3|WDR1_HUMAN	true	sw|O75083-3|WDR1_HUMAN Isoform 2 of WD repeat-containing protein 1 OS=Homo sapiens GN=WDR1	sequence sub-set protein:PDH_1189	14	1446.8358123960327		347
PAG_165	1319.0710212544873	sw|P23246|SFPQ_HUMAN	true	sw|P23246|SFPQ_HUMAN Splicing factor, proline- and glutamine-rich OS=Homo sapiens GN=SFPQ PE=1 SV=2	anchor protein	21	2723.369003172691	LFVGNLPADITEDEFKR; CSEGVFLLTTTPR; LFVGNLPADITEDEFK; YGEPGEVFINK; MEELHNQEMQK; FAQHGTFEYEYSQR; MGGGGAMNMGDPYGSGGQK; RMEELHNQEMQK; MEELHNQEMQKR; SEEKISDSEGFK; FGQGGAGPVGGQGPR; GIVEFASKPAAR; QHHPPYHQQHHQGPPPGGPGGR; PVIVEPLEQLDDEDGLPEK; AELDDTPMR; CSEGVFLLTTTPRPVIVEPLEQLDDEDGLPEK; FRSRGGGGGGFHRR; DKLESEMEDAYHEHQANLLR; GMGPGTPAGYGR; SPPPGMGLNQNR; FATHAAALSVR	390
PAG_165	1319.0710212544873	tr|H0Y9U2|H0Y9U2_HUMAN	true	tr|H0Y9U2|H0Y9U2_HUMAN Splicing factor, proline- and glutamine-rich (Fragment) OS=Homo sapiens GN=SFPQ PE=4 SV=1	sequence sub-set protein:PDH_1353	1	430.12384691794466		390
PAG_165	1319.0710212544873	tr|H0Y9K7|H0Y9K7_HUMAN	true	tr|H0Y9K7|H0Y9K7_HUMAN Splicing factor, proline- and glutamine-rich (Fragment) OS=Homo sapiens GN=SFPQ PE=4 SV=1	sequence sub-set protein:PDH_1353	6	1100.7875978395434		390
PAG_165	1319.0710212544873	sw|P23246-2|SFPQ_HUMAN	true	sw|P23246-2|SFPQ_HUMAN Isoform Short of Splicing factor, proline- and glutamine-rich OS=Homo sapiens GN=SFPQ	sequence sub-set protein:PDH_1353	19	2408.345129921554		390
PAG_166	1308.396152088646	sw|P04496|PKG3_ADE05	true	sw|P04496|PKG3_ADE05 Packaging protein 3 OS=Human adenovirus C serotype 5 GN=L1 PE=1 SV=2	anchor protein	21	1547.1034906980892	ELMHSLQR; VAAINYSMLSLGK; HYLDLEEGEGLAR; DALLNIVEPEGR; ELSDRELMHSLQR; ALEAAGAGPGLAVAPAR	411	ARHYLDLEEGEGLAR; RALEAAGAGPGLAVAPAR; VLTLSDDLGVYR; DNEAFRDALLNIVEPEGR; DREGEEPEEMR; ALAGTGSGDREAESYFDAGADLR; AHVAAADLVTAYEQTVNQEINFQK; PLMAQLFLIVQHSR; VLTLSDDLGVYRNER; EEDFEPDAR; KIYHTPYVPIDK; IYHTPYVPIDKEVK; EAESYFDAGADLR; SLSLADKVAAINYSMLSLGK; LLREEDFEPDAR
PAG_167	1303.8553540612238	sw|P27694|RFA1_HUMAN	true	sw|P27694|RFA1_HUMAN Replication protein A 70 kDa DNA-binding subunit OS=Homo sapiens GN=RPA1 PE=1 SV=2	anchor protein	19	2569.405597599448	ATVMDVKPVDYR; PQPQNGSSGMGSTVSK; DKNEQAFEEVFQNANFR; VKVETYNDESR; SYEDATKITVR; VVTATLWGEDADKFDGSR; NIYLMDTSGK; DSLVDIIGICK; MVGQLSEGAIAAIMQK; VIDQQNGLYR; SGGVGGSNTNWK; NEQAFEEVFQNANFR; SLSVLSSSTIIANPDIPEAYK; VGQLSEGAIAAIMQK; GWFDAEGQALDGVSISDLK; VVPIASLTPYQSK; ATAFNEQVDKFFPLIEVNK	95	CDTEFPNFK; ATAFNEQVDK
PAG_167	1303.8553540612238	tr|I3L2M5|I3L2M5_HUMAN	true	tr|I3L2M5|I3L2M5_HUMAN Replication protein A 70 kDa DNA-binding subunit (Fragment) OS=Homo sapiens GN=RPA1 PE=4 SV=1	sequence sub-set protein:PDH_326	1	116.98457364355531		95
PAG_167	1303.8553540612238	tr|I3L4R8|I3L4R8_HUMAN	true	tr|I3L4R8|I3L4R8_HUMAN Replication protein A 70 kDa DNA-binding subunit (Fragment) OS=Homo sapiens GN=RPA1 PE=4 SV=1	sequence sub-set protein:PDH_326	11	1609.145668217116		95
PAG_168	1301.3020182276032	sw|Q10471|GALT2_HUMAN	true	sw|Q10471|GALT2_HUMAN Polypeptide N-acetylgalactosaminyltransferase 2 OS=Homo sapiens GN=GALNT2 PE=1 SV=1	anchor protein	23	2454.507807502984	SGGLSVEVCGPALSQQWK; KEDWNEIDPIK; WYLENVYPELR; WEQIEGNSK; AAEVWMDEYK; FNQVESDKLR; VLTFLDSHCECNEHWLEPLLER; KQHPYTFPGGSGTVFAR; NKFNQVESDKLR; NVPYGNIQSR; TPMIAGGLFVMDK; FYFEELGK; QKWEQIEGNSKLR; QHPYTFPGGSGTVFAR; WPDFNQEAYVGGTMVR; QKWEQIEGNSK; HMDLCLTVVDR; AAEVWMDEYKNFYYAAVPSAR; HVGSNLCLDSR; WDYMTPEQR; NFYYAAVPSAR; EIILVDDYSNDPEDGALLGK; GGFDWNLVFK	76
PAG_168	1301.3020182276032	sw|Q8N4A0-2|GALT4_HUMAN	true	sw|Q8N4A0-2|GALT4_HUMAN Isoform 2 of Polypeptide N-acetylgalactosaminyltransferase 4 OS=Homo sapiens GN=GALNT4	sequence sub-set protein:PDH_264	1	39.30319517651184		76
PAG_168	1301.3020182276032	tr|F8VUJ3|F8VUJ3_HUMAN	true	tr|F8VUJ3|F8VUJ3_HUMAN Protein POC1B-GALNT4 OS=Homo sapiens GN=POC1B-GALNT4 PE=3 SV=1	sequence sub-set protein:PDH_264	1	39.30319517651184		76
PAG_168	1301.3020182276032	sw|Q8N4A0|GALT4_HUMAN	true	sw|Q8N4A0|GALT4_HUMAN Polypeptide N-acetylgalactosaminyltransferase 4 OS=Homo sapiens GN=GALNT4 PE=1 SV=2	sequence sub-set protein:PDH_264	1	39.30319517651184		76
PAG_168	1301.3020182276032	tr|B7Z8V8|B7Z8V8_HUMAN	true	tr|B7Z8V8|B7Z8V8_HUMAN Polypeptide N-acetylgalactosaminyltransferase 2 soluble form OS=Homo sapiens GN=GALNT2 PE=2 SV=1	sequence sub-set protein:PDH_264	6	526.3197275321677		76
PAG_168	1301.3020182276032	tr|G3V1S6|G3V1S6_HUMAN	true	tr|G3V1S6|G3V1S6_HUMAN Polypeptide N-acetylgalactosaminyltransferase 2 soluble form OS=Homo sapiens GN=GALNT2 PE=3 SV=1	sequence sub-set protein:PDH_264	22	2325.0519699966376		76
PAG_169	1300.7083193650149	sw|Q16891|IMMT_HUMAN	true	sw|Q16891|IMMT_HUMAN Mitochondrial inner membrane protein OS=Homo sapiens GN=IMMT PE=1 SV=1	anchor protein	23	2076.4462949330746	EVAGAKPHITAAEGK; YSTSGSSGLTTGK; GIEQAVQSHAVAEEEAR; KAHQLWLSVEALK; VVSQYHELVVQAR; AAMDNSEIAGEK; SEFEQNLSEK; KAVDEAADALLK; LSEQELQFR; AVDEAADALLK; FVNQLKGESR; IEEVRDAMENEMR; ANCSDNEFTQALTAAIPPESLTR; ELDSITPEVLPGWK; LRGIEQAVQSHAVAEEEAR; TDHPEIGEGKPTPALSEEASSSSIR; LFEMVLGPAAYNVPLPK; GVYSEETLR; QEQVKIESLAK; QTASVTLQAIAAQNAAVQAVNAHSNILK; TSSAETPTIPLGSAVEAIK; QHITLALEK; AAMDNSEIAGEKK	563
PAG_169	1300.7083193650149	tr|D6RAW4|D6RAW4_HUMAN	true	tr|D6RAW4|D6RAW4_HUMAN Mitochondrial inner membrane protein OS=Homo sapiens GN=IMMT PE=4 SV=1	sequence sub-set protein:PDH_1954	2	162.59617546405235		563
PAG_169	1300.7083193650149	tr|H7C463|H7C463_HUMAN	true	tr|H7C463|H7C463_HUMAN Mitochondrial inner membrane protein (Fragment) OS=Homo sapiens GN=IMMT PE=4 SV=1	sequence sub-set protein:PDH_1954	19	1760.59687617274		563
PAG_169	1300.7083193650149	tr|C9J406|C9J406_HUMAN	true	tr|C9J406|C9J406_HUMAN Mitochondrial inner membrane protein OS=Homo sapiens GN=IMMT PE=4 SV=1	sequence sub-set protein:PDH_1954	20	1793.0357558220385		563
PAG_169	1300.7083193650149	sw|Q16891-3|IMMT_HUMAN	true	sw|Q16891-3|IMMT_HUMAN Isoform 3 of Mitochondrial inner membrane protein OS=Homo sapiens GN=IMMT	sequence sub-set protein:PDH_1954	21	1923.1930516367922		563
PAG_169	1300.7083193650149	tr|B9A067|B9A067_HUMAN	true	tr|B9A067|B9A067_HUMAN Mitochondrial inner membrane protein OS=Homo sapiens GN=IMMT PE=4 SV=2	sequence sub-set protein:PDH_1954	22	1955.6319312860908		563
PAG_169	1300.7083193650149	sw|Q16891-4|IMMT_HUMAN	true	sw|Q16891-4|IMMT_HUMAN Isoform 4 of Mitochondrial inner membrane protein OS=Homo sapiens GN=IMMT	sequence sub-set protein:PDH_1954	22	1955.6319312860908		563
PAG_169	1300.7083193650149	sw|Q16891-2|IMMT_HUMAN	true	sw|Q16891-2|IMMT_HUMAN Isoform 2 of Mitochondrial inner membrane protein OS=Homo sapiens GN=IMMT	sequence same-set protein:PDH_1954	23	2076.4462949330746		563
PAG_170	1294.4952742318885	sw|P15311|EZRI_HUMAN	true	sw|P15311|EZRI_HUMAN Ezrin OS=Homo sapiens GN=EZR PE=1 SV=4	anchor protein	32	3324.5146797173416	IAQDLEMYGINYFEIK; AKFYPEDVAEELIQDITQK; KAERELSEQIQR; ELSEQIQR; EDEVEEWQHR; SQEQLAAELAEYTAK; RKEDEVEEWQHR; RRKEDEVEEWQHR; EGILSDEIYCPPETAVLLGSYAVQAK; EVWYFGLHYVDNK; DQWEDRIQVWHAEHR; KEDEVEEWQHR; GFPTWLKLDK; IQVWHAEHR; FGDYNKEVHK; QAVDQIKSQEQLAAELAEYTAK; KENPLQFK; THNDIIHNENMR; GMLKDNAMLEYLK; ILQLCMGNHELYMR; DNAMLEYLK; ETVEREKEQMMR; EKEELMLR; QLLTLSSELSQAR	414
PAG_170	1294.4952742318885	tr|E7EQR4|E7EQR4_HUMAN	true	tr|E7EQR4|E7EQR4_HUMAN Ezrin OS=Homo sapiens GN=EZR PE=4 SV=2	sequence sub-set protein:PDH_2324	30	3077.4276313618693		414
PAG_171	1293.375129379874	sw|Q12931|TRAP1_HUMAN	true	sw|Q12931|TRAP1_HUMAN Heat shock protein 75 kDa, mitochondrial OS=Homo sapiens GN=TRAP1 PE=1 SV=3	anchor protein	21	2537.691920065454	SPAAECLSEK; FFEDYGLFMR; ELLQESALIR; YSNFVSFPLYLNGR; SLYSEKEVFIR; AQLLQPTLEINPR; SPAAECLSEKETEELMAWMR; EWQHEEFYR; SIFYVPDMKPSMFDVSR; ELISNASDALEK; EGIVTATEQEVKEDIAK; ELGSSVALYSR; MNTLQAIWMMDPK; EGIVTATEQEVK; NIYYLCAPNR; AFLDALQNQAEASSK; SDCKEFSSEAR; LDTHPAMVTVLEMGAAR; HLAEHSPYYEAMK; YESSALPSGQLTSLSEYASR	22
PAG_171	1293.375129379874	tr|I3L2D5|I3L2D5_HUMAN	true	tr|I3L2D5|I3L2D5_HUMAN Heat shock protein 75 kDa, mitochondrial (Fragment) OS=Homo sapiens GN=TRAP1 PE=4 SV=1	sequence sub-set protein:PDH_553	2	161.82157830097037		22
PAG_171	1293.375129379874	tr|I3L239|I3L239_HUMAN	true	tr|I3L239|I3L239_HUMAN Heat shock protein 75 kDa, mitochondrial (Fragment) OS=Homo sapiens GN=TRAP1 PE=4 SV=1	sequence sub-set protein:PDH_553	8	1004.3513698337748		22
PAG_171	1293.375129379874	tr|I3L0K7|I3L0K7_HUMAN	true	tr|I3L0K7|I3L0K7_HUMAN Heat shock protein 75 kDa, mitochondrial OS=Homo sapiens GN=TRAP1 PE=4 SV=1	sequence sub-set protein:PDH_553	18	2185.1222905376276		22
PAG_171	1293.375129379874	tr|F5H897|F5H897_HUMAN	true	tr|F5H897|F5H897_HUMAN Heat shock protein 75 kDa, mitochondrial OS=Homo sapiens GN=TRAP1 PE=3 SV=1	sequence same-set protein:PDH_553	21	2537.691920065454		22
PAG_172	1291.3762902366893	sw|P09211|GSTP1_HUMAN	true	sw|P09211|GSTP1_HUMAN Glutathione S-transferase P OS=Homo sapiens GN=GSTP1 PE=1 SV=2	anchor protein	16	3188.8750823100904	AFLASPEYVNLPINGNGKQ; MPPYTVVYFPVR; TLGLYGKDQQEAALVDMVNDGVEDLRCK; LKAFLASPEYVNLPINGNGKQ; ASCLYGQLPK; DQQEAALVDMVNDGVEDLR; PPYTVVYFPVR; MLLADQGQSWK; AFLASPEYVNLPINGNGK; FQDGDLTLYQSNTILR; YISLIYTNYEAGKDDYVK; TLGLYGKDQQEAALVDMVNDGVEDLR; EEVVTVETWQEGSLK; ALPGQLKPFETLLSQNQGGK; MLLADQGQSWKEEVVTVETWQEGSLK	30	YISLIYTNYEAGK
PAG_172	1291.3762902366893	tr|A8MX94|A8MX94_HUMAN	true	tr|A8MX94|A8MX94_HUMAN Glutathione S-transferase P OS=Homo sapiens GN=GSTP1 PE=3 SV=1	sequence sub-set protein:PDH_121	13	2658.384313899932		30
PAG_173	1286.368086491695	sw|P42224|STAT1_HUMAN	true	sw|P42224|STAT1_HUMAN Signal transducer and activator of transcription 1-alpha/beta OS=Homo sapiens GN=STAT1 PE=1 SV=2	anchor protein	24	2111.3011560475866	VMCIEHEIK; LLGPNASPDGLIPWTR; LQELNYNLK; LQTTDNLLPMSPEEFDEVSR; QYLAQWLEK; FNQAQSGNIQSTVMLDK; YLYPNIDKDHAFGK; EAPEPMELDGPK; FHDLLSQLDDQYSR; ELSAVTFPDIIR; SLEDLQDEYDFK; VMAAENIPENPLK; GLNVDQLNMLGEK; QDWEHAANDVSFATIR; FNILGTHTK; VLFDKDVNER; KMYLMLDNK; FSLENNFLLQHNIR; SDQKQEQLLLK; EGAITFTWVER; TELISVSEVHPSR; FLEQVHQLYDDSFPMEIR; YTYEHDPITK; MYLMLDNK	871
PAG_173	1286.368086491695	tr|H7BZ88|H7BZ88_HUMAN	true	tr|H7BZ88|H7BZ88_HUMAN Signal transducer and activator of transcription 1-alpha/beta (Fragment) OS=Homo sapiens GN=STAT1 PE=4 SV=1	sequence sub-set protein:PDH_2953	1	55.00784228299308		871
PAG_173	1286.368086491695	tr|H7BZB5|H7BZB5_HUMAN	true	tr|H7BZB5|H7BZB5_HUMAN Signal transducer and activator of transcription 1-alpha/beta (Fragment) OS=Homo sapiens GN=STAT1 PE=4 SV=1	sequence sub-set protein:PDH_2953	2	107.18917600641049		871
PAG_173	1286.368086491695	tr|E9PH66|E9PH66_HUMAN	true	tr|E9PH66|E9PH66_HUMAN Signal transducer and activator of transcription 1-alpha/beta (Fragment) OS=Homo sapiens GN=STAT1 PE=4 SV=1	sequence sub-set protein:PDH_2953	4	448.7763443011033		871
PAG_173	1286.368086491695	tr|E7ENM1|E7ENM1_HUMAN	true	tr|E7ENM1|E7ENM1_HUMAN Signal transducer and activator of transcription 1-alpha/beta (Fragment) OS=Homo sapiens GN=STAT1 PE=4 SV=1	sequence sub-set protein:PDH_2953	6	689.0249449650563		871
PAG_173	1286.368086491695	tr|D2KFR9|D2KFR9_HUMAN	true	tr|D2KFR9|D2KFR9_HUMAN Signal transducer and activator of transcription 1-alpha/beta OS=Homo sapiens GN=STAT1 PE=2 SV=1	sequence sub-set protein:PDH_2953	8	861.6931356706766		871
PAG_173	1286.368086491695	tr|E7EPD2|E7EPD2_HUMAN	true	tr|E7EPD2|E7EPD2_HUMAN Signal transducer and activator of transcription 1-alpha/beta (Fragment) OS=Homo sapiens GN=STAT1 PE=4 SV=1	sequence sub-set protein:PDH_2953	8	861.6931356706766		871
PAG_173	1286.368086491695	tr|J3KPM9|J3KPM9_HUMAN	true	tr|J3KPM9|J3KPM9_HUMAN Signal transducer and activator of transcription OS=Homo sapiens GN=STAT1 PE=3 SV=1	sequence sub-set protein:PDH_2953	22	1943.9341801305432		871
PAG_173	1286.368086491695	sw|P42224-2|STAT1_HUMAN	true	sw|P42224-2|STAT1_HUMAN Isoform Beta of Signal transducer and activator of transcription 1-alpha/beta OS=Homo sapiens GN=STAT1	sequence sub-set protein:PDH_2953	22	1943.9341801305432		871
PAG_174	1284.5759172572186	sw|P40763|STAT3_HUMAN	true	sw|P40763|STAT3_HUMAN Signal transducer and activator of transcription 3 OS=Homo sapiens GN=STAT3 PE=1 SV=2	anchor protein	20	1961.017756448179	LLGPGVNYSGCQITWAK; LLQTAATAAQQGGQANHPTAAVVTEK; ESHATLVFHNLLGEIDQQYSR; QQMLEQHLQDVR; EGGVTFTWVEK; SQGDMQDLNGNNQSVTR; AILSTKPPGTFLLR; YLEQLHQLYSDSFPMELR; LENWITSLAESQLQTR; FPELNYQLK; TLTDEELADWK; QQLNNMSFAEIIMGYK; FLQESNVLYQHNLR; MQQLEQMLTALDQMR; TQIQSVEPYTK; KFNILGTNTK; QFLAPWIESQDWAYAASK; VVENLQDDFDFNYK; TLTDEELADWKR; GLSIEQLTTLAEK	299
PAG_174	1284.5759172572186	tr|K7EP08|K7EP08_HUMAN	true	tr|K7EP08|K7EP08_HUMAN Signal transducer and activator of transcription 3 (Fragment) OS=Homo sapiens GN=STAT3 PE=4 SV=1	sequence sub-set protein:PDH_974	3	403.6141799671224		299
PAG_174	1284.5759172572186	tr|G8JLH9|G8JLH9_HUMAN	true	tr|G8JLH9|G8JLH9_HUMAN Signal transducer and activator of transcription OS=Homo sapiens GN=STAT3 PE=3 SV=1	sequence sub-set protein:PDH_974	16	1369.5028979753008		299
PAG_174	1284.5759172572186	sw|P40763-2|STAT3_HUMAN	true	sw|P40763-2|STAT3_HUMAN Isoform Del-701 of Signal transducer and activator of transcription 3 OS=Homo sapiens GN=STAT3	sequence same-set protein:PDH_974	20	1961.017756448179		299
PAG_174	1284.5759172572186	tr|K7ENL3|K7ENL3_HUMAN	true	tr|K7ENL3|K7ENL3_HUMAN Signal transducer and activator of transcription OS=Homo sapiens GN=STAT3 PE=3 SV=1	sequence same-set protein:PDH_974	20	1961.017756448179		299
PAG_175	1284.0086592232472	sw|Q05682-4|CALD1_HUMAN	true	sw|Q05682-4|CALD1_HUMAN Isoform 4 of Caldesmon OS=Homo sapiens GN=CALD1	anchor protein	24	2134.942394764084	ASVDTKEAEGAPQVEAGKR; MQNDTAENETTEKEEK; YEIEETETVTK; SAKPTKPAASDLPVPAEGVR; MQNDTAENETTEKEEKSESR; GNVFSSPTAAGTPNKETAGLK; QKQEEESLGQVTDQVEVNAQNSVPDEEAK; QQEAALELEELKK; TTTTNTQVEGDDEAAFLER; IDSRLEQYTSAIEGTK; EAEGAPQVEAGK; LEQYTSAIEGTK; GSIGENQIKDEK; EFDPTITDASLSLPSR; QERYEIEETETVTK; MQNDTAENETTEK; GNVFSSPTAAGTPNK; RGETESEEFEKLK; RGETESEEFEK; DAEENKKEDKEKEEEEEEKPK; QKQQEAALELEELKK; QSVDKVTSPTKV; VLEEE…	425
PAG_175	1284.0086592232472	tr|C9JEK3|C9JEK3_HUMAN	true	tr|C9JEK3|C9JEK3_HUMAN Caldesmon (Fragment) OS=Homo sapiens GN=CALD1 PE=4 SV=1	sequence sub-set protein:PDH_1473	2	294.1763689394345		425
PAG_175	1284.0086592232472	tr|C9J813|C9J813_HUMAN	true	tr|C9J813|C9J813_HUMAN Caldesmon (Fragment) OS=Homo sapiens GN=CALD1 PE=4 SV=1	sequence sub-set protein:PDH_1473	21	1765.7875564461544		425
PAG_175	1284.0086592232472	sw|Q05682|CALD1_HUMAN	true	sw|Q05682|CALD1_HUMAN Caldesmon OS=Homo sapiens GN=CALD1 PE=1 SV=3	sequence sub-set protein:PDH_1473	23	2108.5761123732145		425
PAG_175	1284.0086592232472	sw|Q05682-2|CALD1_HUMAN	true	sw|Q05682-2|CALD1_HUMAN Isoform 2 of Caldesmon OS=Homo sapiens GN=CALD1	sequence sub-set protein:PDH_1473	23	2108.5761123732145		425
PAG_175	1284.0086592232472	sw|Q05682-6|CALD1_HUMAN	true	sw|Q05682-6|CALD1_HUMAN Isoform 6 of Caldesmon OS=Homo sapiens GN=CALD1	sequence sub-set protein:PDH_1473	23	2108.5761123732145		425
PAG_175	1284.0086592232472	sw|Q05682-3|CALD1_HUMAN	true	sw|Q05682-3|CALD1_HUMAN Isoform 3 of Caldesmon OS=Homo sapiens GN=CALD1	sequence sub-set protein:PDH_1473	23	2108.5761123732145		425
PAG_175	1284.0086592232472	tr|E7EX44|E7EX44_HUMAN	true	tr|E7EX44|E7EX44_HUMAN Caldesmon OS=Homo sapiens GN=CALD1 PE=4 SV=1	sequence sub-set protein:PDH_1473	23	2108.5761123732145		425
PAG_175	1284.0086592232472	tr|E9PGZ1|E9PGZ1_HUMAN	true	tr|E9PGZ1|E9PGZ1_HUMAN Caldesmon OS=Homo sapiens GN=CALD1 PE=4 SV=1	sequence sub-set protein:PDH_1473	23	2124.8896151088043		425
PAG_175	1284.0086592232472	tr|F5H1Z9|F5H1Z9_HUMAN	true	tr|F5H1Z9|F5H1Z9_HUMAN Caldesmon OS=Homo sapiens GN=CALD1 PE=4 SV=1	sequence same-set protein:PDH_1473	24	2134.942394764084		425
PAG_175	1284.0086592232472	sw|Q05682-5|CALD1_HUMAN	true	sw|Q05682-5|CALD1_HUMAN Isoform 5 of Caldesmon OS=Homo sapiens GN=CALD1	sequence same-set protein:PDH_1473	24	2134.942394764084		425
PAG_176	1282.4695760004854	sw|O75534-3|CSDE1_HUMAN	true	sw|O75534-3|CSDE1_HUMAN Isoform 3 of Cold shock domain-containing protein E1 OS=Homo sapiens GN=CSDE1	anchor protein	25	2193.0408590667153	GEVYPFGIVGMANK; LFFHCSQYNGNLQDLK; EKEAEDGIIAYDDCGVK; NITLDDASAPR; CQGVVCAMK; INFVIDNNK; DQFGFINYEVGDSKK; THSVNGITEEADPTIYSGK; SKVTLLEGDHVR; EIFFHYSEFK; CSACNVWR; GPDNSMGFGAER; IKVDFVIPK; DNFGFIETANHDK; EAEDGIIAYDDCGVK; DQFGFINYEVGDSK; QRPGQQVATCVR; LKNITLDDASAPR; LLTSYGFIQCSER; VTLLEGDHVR; IKQEILPEER; ELPFGDKDTK; NQNDPLPGR; ATNIEVLSNTFQFTNEAR; DVEGSTSPQIGDK	129
PAG_176	1282.4695760004854	tr|E9PJK7|E9PJK7_HUMAN	true	tr|E9PJK7|E9PJK7_HUMAN Cold shock domain-containing protein E1 (Fragment) OS=Homo sapiens GN=CSDE1 PE=4 SV=1	sequence sub-set protein:PDH_434	1	24.62321104336369		129
PAG_176	1282.4695760004854	tr|E9PKN4|E9PKN4_HUMAN	true	tr|E9PKN4|E9PKN4_HUMAN Cold shock domain-containing protein E1 (Fragment) OS=Homo sapiens GN=CSDE1 PE=4 SV=1	sequence sub-set protein:PDH_434	1	148.31466018350505		129
PAG_176	1282.4695760004854	tr|E9PLD4|E9PLD4_HUMAN	true	tr|E9PLD4|E9PLD4_HUMAN Cold shock domain-containing protein E1 (Fragment) OS=Homo sapiens GN=CSDE1 PE=4 SV=1	sequence sub-set protein:PDH_434	2	294.07400756625447		129
PAG_176	1282.4695760004854	tr|E9PNG3|E9PNG3_HUMAN	true	tr|E9PNG3|E9PNG3_HUMAN Cold shock domain-containing protein E1 (Fragment) OS=Homo sapiens GN=CSDE1 PE=4 SV=1	sequence sub-set protein:PDH_434	3	69.06228116179705		129
PAG_176	1282.4695760004854	tr|E9PLT0|E9PLT0_HUMAN	true	tr|E9PLT0|E9PLT0_HUMAN Cold shock domain-containing protein E1 OS=Homo sapiens GN=CSDE1 PE=4 SV=1	sequence sub-set protein:PDH_434	22	1859.5187289685434		129
PAG_176	1282.4695760004854	sw|O75534|CSDE1_HUMAN	true	sw|O75534|CSDE1_HUMAN Cold shock domain-containing protein E1 OS=Homo sapiens GN=CSDE1 PE=1 SV=2	sequence same-set protein:PDH_434	25	2193.0408590667153		129
PAG_176	1282.4695760004854	tr|G5E9Q2|G5E9Q2_HUMAN	true	tr|G5E9Q2|G5E9Q2_HUMAN Cold shock domain containing E1, RNA-binding, isoform CRA_d OS=Homo sapiens GN=CSDE1 PE=4 SV=1	sequence same-set protein:PDH_434	25	2193.0408590667153		129
PAG_176	1282.4695760004854	sw|O75534-2|CSDE1_HUMAN	true	sw|O75534-2|CSDE1_HUMAN Isoform Short of Cold shock domain-containing protein E1 OS=Homo sapiens GN=CSDE1	sequence same-set protein:PDH_434	25	2193.0408590667153		129
PAG_177	1279.0899960736829	sw|P22234|PUR6_HUMAN	true	sw|P22234|PUR6_HUMAN Multifunctional protein ADE2 OS=Homo sapiens GN=PAICS PE=1 SV=3	anchor protein	20	2314.9680501473886	EIVLADVIDNDSWR; AEYEGDGIPTVFVAVAGR; NFEWVAER; EVTPEGLQMVKK; VTSAHKGPDETLR; KNFEWVAER; ACGNFGIPCELR; EVTPEGLQMVK; VELFFKDDANNDPQWSEEQLIAAK; DDANNDPQWSEEQLIAAK; ASILNTWISLK; DLKEVTPEGLQMVKK; SWLPQNCTLVDMK; IKAEYEGDGIPTVFVAVAGR; KCGETAFIAPQCEMIPIEWVCR; ITSCIFQLLQEAGIK; DQITAGNAAR; DLKEVTPEGLQMVK; VVVLMGSTSDLGHCEK; TKEVYELLDSPGK	160
PAG_177	1279.0899960736829	tr|D6RF62|D6RF62_HUMAN	true	tr|D6RF62|D6RF62_HUMAN Phosphoribosylaminoimidazole carboxylase OS=Homo sapiens GN=PAICS PE=4 SV=1	sequence sub-set protein:PDH_542	16	1888.493568002889		160
PAG_177	1279.0899960736829	sw|P22234-2|PUR6_HUMAN	true	sw|P22234-2|PUR6_HUMAN Isoform 2 of Multifunctional protein ADE2 OS=Homo sapiens GN=PAICS	sequence sub-set protein:PDH_542	19	2157.9820798398027		160
PAG_177	1279.0899960736829	tr|E9PBS1|E9PBS1_HUMAN	true	tr|E9PBS1|E9PBS1_HUMAN Phosphoribosylaminoimidazole carboxylase (Fragment) OS=Homo sapiens GN=PAICS PE=4 SV=1	sequence sub-set protein:PDH_542	19	2161.809173210383		160
PAG_178	1275.6386244224805	sw|P00367|DHE3_HUMAN	true	sw|P00367|DHE3_HUMAN Glutamate dehydrogenase 1, mitochondrial OS=Homo sapiens GN=GLUD1 PE=1 SV=2	anchor protein	20	1916.2183555483778	ELEDFKLQHGSILGFPK; DDGSWEVIEGYR; NYTDNELEK; CAVVDVPFGGAK; CIAVGESDGSIWNPDGIDPK; DSNYHLLMSVQESLER; YSTDVSVDEVK; NYTDNELEKITR; DIVHSGLAYTMER; ISGASEKDIVHSGLAYTMER; GFIGPGIDVPAPDMSTGER; KGFIGPGIDVPAPDMSTGER; IIAEGANGPTTPEADKIFLER; TAAYVNAIEK; MVEGFFDR; GASIVEDKLVEDLR; TFVVQGFGNVGLHSMR; AKPYEGSILEADCDILIPAASEK; IIAEGANGPTTPEADK; HGGTIPIVPTAEFQDR	335
PAG_178	1275.6386244224805	sw|P49448|DHE4_HUMAN	true	sw|P49448|DHE4_HUMAN Glutamate dehydrogenase 2, mitochondrial OS=Homo sapiens GN=GLUD2 PE=1 SV=2	sequence sub-set protein:PDH_1144	10	932.928256433232		335
PAG_178	1275.6386244224805	tr|B3KV55|B3KV55_HUMAN	true	tr|B3KV55|B3KV55_HUMAN Glutamate dehydrogenase OS=Homo sapiens GN=GLUD1 PE=2 SV=1	sequence sub-set protein:PDH_1144	16	1466.3657108440746		335
PAG_178	1275.6386244224805	tr|B4DGN5|B4DGN5_HUMAN	true	tr|B4DGN5|B4DGN5_HUMAN Glutamate dehydrogenase OS=Homo sapiens GN=GLUD1 PE=2 SV=1	sequence sub-set protein:PDH_1144	17	1592.2920117755748		335
PAG_179	1271.3480404978745	sw|Q9Y230|RUVB2_HUMAN	true	sw|Q9Y230|RUVB2_HUMAN RuvB-like 2 OS=Homo sapiens GN=RUVBL2 PE=1 SV=3	anchor protein	24	2157.6713982261317	TQGFLALFSGDTGEIK; EYQDAFLFNELKGETMDTS; DKVQAGDVITIDK; GTSYQSPHGIPIDLLDR; AAGVVLEMIR; RKEVVHTVSLHEIDVINSR; LLIVSTTPYSEK; DYDAMGSQTK; RAAGVVLEMIR; LLIVSTTPYSEKDTK; AVLIAGQPGTGK; ARDYDAMGSQTK; EVVHTVSLHEIDVINSR; VYSLFLDESR; DKVQAGDVITIDKATGK; TEALTQAFR; FVQCPDGELQK; TTEMETIYDLGTK; IRCEEEDVEMSEDAYTVLTR; KEVVHTVSLHEIDVINSR; GTEVQVDDIKR; ALESDMAPVLIMATNR; QASQGMVGQLAAR; GLGLDDALEPR	956
PAG_179	1271.3480404978745	tr|M0R0Z0|M0R0Z0_HUMAN	true	tr|M0R0Z0|M0R0Z0_HUMAN RuvB-like 2 OS=Homo sapiens GN=RUVBL2 PE=4 SV=1	sequence sub-set protein:PDH_3221	1	113.02143572361558		956
PAG_179	1271.3480404978745	tr|M0QXI6|M0QXI6_HUMAN	true	tr|M0QXI6|M0QXI6_HUMAN RuvB-like 2 (Fragment) OS=Homo sapiens GN=RUVBL2 PE=4 SV=1	sequence sub-set protein:PDH_3221	4	222.33814590177454		956
PAG_179	1271.3480404978745	tr|M0R0Y3|M0R0Y3_HUMAN	true	tr|M0R0Y3|M0R0Y3_HUMAN RuvB-like 2 OS=Homo sapiens GN=RUVBL2 PE=4 SV=1	sequence sub-set protein:PDH_3221	18	1466.0378555923196		956
PAG_179	1271.3480404978745	tr|B3KQ59|B3KQ59_HUMAN	true	tr|B3KQ59|B3KQ59_HUMAN RuvB-like 2 OS=Homo sapiens GN=RUVBL2 PE=2 SV=1	sequence sub-set protein:PDH_3221	22	1793.9849146906445		956
PAG_180	1271.2186994582287	sw|P12538|CAPSP_ADE05	true	sw|P12538|CAPSP_ADE05 Penton protein OS=Human adenovirus C serotype 5 GN=L2 PE=1 SV=1	anchor protein	19	1756.565219796531	SWYLAYNYGDPQTGIR; SYNLISNDSTFTQYR; YSELAPLFDTTR; SFYNDQAVYSQLIR; TILHTNMPNVNEFMFTNK; QNGVLESDIGVK	128	LSNLLGIRK; QPFQEGFR; AEAEAAAEAAAPAAQPEVEKPQK; FPENQILARPPAPTITTVSENVPALTDHGTLPLR; LPTKDNQVELK; TILHTNMPNVNEFMFTNKFK; NSIRYSELAPLFDTTR; QNGVLESDIGVKFDTR; RQPFQEGFR; RSYNLISNDSTFTQYR; QISNFPVVGAELLPVHSK; QFTSLTHVFNR; VGRQNGVLESDIGVK
PAG_181	1269.9991430827583	sw|P00338-3|LDHA_HUMAN	true	sw|P00338-3|LDHA_HUMAN Isoform 3 of L-lactate dehydrogenase A chain OS=Homo sapiens GN=LDHA	anchor protein	21	3086.6042305661936	TLHPDLGTDK; GEMMDLQHGSLFLR; LKGEMMDLQHGSLFLR; TLHPDLGTDKDKEQWK; DQLIYNLLK; NRVIGSGCNLDSAR; VTLTSEEEAR; EVHKQVVESAYEVIK; QQEGESRLNLVQR; DYNVTANSK; TLHPDLGTDKDK; RVHPVSTMIK; NVNIFKFIIPNVVK; VIGSGCNLDSAR; QVVESAYEVIK; IVSGKDYNVTANSK; DLADELALVDVIEDK; SADTLWGIQKELQF; DQLIYNLLKEEQTPQNK; SADTLWGIQK; KSADTLWGIQK	294
PAG_181	1269.9991430827583	tr|G3XAP5|G3XAP5_HUMAN	true	tr|G3XAP5|G3XAP5_HUMAN L-lactate dehydrogenase OS=Homo sapiens GN=LDHC PE=3 SV=1	sequence sub-set protein:PDH_1652	1	220.04868400369514		294
PAG_181	1269.9991430827583	tr|F5H5G7|F5H5G7_HUMAN	true	tr|F5H5G7|F5H5G7_HUMAN L-lactate dehydrogenase OS=Homo sapiens GN=LDHC PE=3 SV=1	sequence sub-set protein:PDH_1652	1	220.04868400369514		294
PAG_181	1269.9991430827583	sw|P07864|LDHC_HUMAN	true	sw|P07864|LDHC_HUMAN L-lactate dehydrogenase C chain OS=Homo sapiens GN=LDHC PE=1 SV=4	sequence sub-set protein:PDH_1652	1	220.04868400369514		294
PAG_181	1269.9991430827583	tr|F5H245|F5H245_HUMAN	true	tr|F5H245|F5H245_HUMAN L-lactate dehydrogenase OS=Homo sapiens GN=LDHC PE=3 SV=1	sequence sub-set protein:PDH_1652	1	220.04868400369514		294
PAG_181	1269.9991430827583	tr|F5H155|F5H155_HUMAN	true	tr|F5H155|F5H155_HUMAN L-lactate dehydrogenase OS=Homo sapiens GN=LDHC PE=3 SV=1	sequence sub-set protein:PDH_1652	1	220.04868400369514		294
PAG_181	1269.9991430827583	tr|F5H8H6|F5H8H6_HUMAN	true	tr|F5H8H6|F5H8H6_HUMAN L-lactate dehydrogenase A chain OS=Homo sapiens GN=LDHA PE=4 SV=1	sequence sub-set protein:PDH_1652	2	240.0837704291563		294
PAG_181	1269.9991430827583	tr|F5GXU1|F5GXU1_HUMAN	true	tr|F5GXU1|F5GXU1_HUMAN L-lactate dehydrogenase A chain OS=Homo sapiens GN=LDHA PE=4 SV=1	sequence sub-set protein:PDH_1652	2	240.0837704291563		294
PAG_181	1269.9991430827583	tr|F5GXC7|F5GXC7_HUMAN	true	tr|F5GXC7|F5GXC7_HUMAN L-lactate dehydrogenase A chain OS=Homo sapiens GN=LDHA PE=4 SV=1	sequence sub-set protein:PDH_1652	2	240.0837704291563		294
PAG_181	1269.9991430827583	tr|F5GWW2|F5GWW2_HUMAN	true	tr|F5GWW2|F5GWW2_HUMAN L-lactate dehydrogenase A chain OS=Homo sapiens GN=LDHA PE=4 SV=1	sequence sub-set protein:PDH_1652	2	240.0837704291563		294
PAG_181	1269.9991430827583	sw|Q6ZMR3|LDH6A_HUMAN	true	sw|Q6ZMR3|LDH6A_HUMAN L-lactate dehydrogenase A-like 6A OS=Homo sapiens GN=LDHAL6A PE=2 SV=1	sequence sub-set protein:PDH_1652	2	329.0850969802021		294
PAG_181	1269.9991430827583	tr|F5GZQ4|F5GZQ4_HUMAN	true	tr|F5GZQ4|F5GZQ4_HUMAN L-lactate dehydrogenase A chain (Fragment) OS=Homo sapiens GN=LDHA PE=3 SV=1	sequence sub-set protein:PDH_1652	3	458.07523738248574		294
PAG_181	1269.9991430827583	tr|F5H6W8|F5H6W8_HUMAN	true	tr|F5H6W8|F5H6W8_HUMAN L-lactate dehydrogenase A chain OS=Homo sapiens GN=LDHA PE=3 SV=1	sequence sub-set protein:PDH_1652	5	1354.9278053897353		294
PAG_181	1269.9991430827583	tr|F5H5J4|F5H5J4_HUMAN	true	tr|F5H5J4|F5H5J4_HUMAN L-lactate dehydrogenase A chain OS=Homo sapiens GN=LDHA PE=3 SV=1	sequence sub-set protein:PDH_1652	5	1354.9278053897353		294
PAG_181	1269.9991430827583	tr|F5GXH2|F5GXH2_HUMAN	true	tr|F5GXH2|F5GXH2_HUMAN L-lactate dehydrogenase A chain (Fragment) OS=Homo sapiens GN=LDHA PE=3 SV=1	sequence sub-set protein:PDH_1652	8	1800.3115232850737		294
PAG_181	1269.9991430827583	tr|F5GYU2|F5GYU2_HUMAN	true	tr|F5GYU2|F5GYU2_HUMAN L-lactate dehydrogenase A chain (Fragment) OS=Homo sapiens GN=LDHA PE=3 SV=1	sequence sub-set protein:PDH_1652	9	1921.8892323251537		294
PAG_181	1269.9991430827583	tr|F5GXY2|F5GXY2_HUMAN	true	tr|F5GXY2|F5GXY2_HUMAN L-lactate dehydrogenase A chain (Fragment) OS=Homo sapiens GN=LDHA PE=3 SV=1	sequence sub-set protein:PDH_1652	9	1921.8892323251537		294
PAG_181	1269.9991430827583	sw|P00338-5|LDHA_HUMAN	true	sw|P00338-5|LDHA_HUMAN Isoform 5 of L-lactate dehydrogenase A chain OS=Homo sapiens GN=LDHA	sequence sub-set protein:PDH_1652	14	2468.1819032264666		294
PAG_181	1269.9991430827583	sw|P00338-2|LDHA_HUMAN	true	sw|P00338-2|LDHA_HUMAN Isoform 2 of L-lactate dehydrogenase A chain OS=Homo sapiens GN=LDHA	sequence sub-set protein:PDH_1652	14	2468.1819032264666		294
PAG_181	1269.9991430827583	sw|P00338-4|LDHA_HUMAN	true	sw|P00338-4|LDHA_HUMAN Isoform 4 of L-lactate dehydrogenase A chain OS=Homo sapiens GN=LDHA	sequence sub-set protein:PDH_1652	17	2519.642803630776		294
PAG_181	1269.9991430827583	sw|P00338|LDHA_HUMAN	true	sw|P00338|LDHA_HUMAN L-lactate dehydrogenase A chain OS=Homo sapiens GN=LDHA PE=1 SV=2	sequence same-set protein:PDH_1652	21	3086.6042305661936		294
PAG_182	1269.6897816429114	sw|P49411|EFTU_HUMAN	true	sw|P49411|EFTU_HUMAN Elongation factor Tu, mitochondrial OS=Homo sapiens GN=TUFM PE=1 SV=2	anchor protein	19	2333.577134625013	DLEKPFLLPVEAVYSVPGR; YEEIDNAPEER; DKPHVNVGTIGHVDHGK; KYEEIDNAPEER; LLDAVDTYIPVPAR; HYAHTDCPGHADYVK; GITINAAHVEYSTAAR; TIGTGLVTNTLAMTEEEK; GTVVTGTLER; AEAGDNLGALVR; TVVTGIEMFHK; QIGVEHVVVYVNK; ELAMPGEDLK	756	KGDECELLGHSK; VEAQVYILSK; TIGTGLVTNTLAMTEEEKNIK; ELLTEFGYKGEETPVIVGSALCALEGRDPELGLK; FKKYEEIDNAPEER; ELLTEFGYK
PAG_182	1269.6897816429114	tr|H3BNU3|H3BNU3_HUMAN	true	tr|H3BNU3|H3BNU3_HUMAN Elongation factor Tu, mitochondrial OS=Homo sapiens GN=TUFM PE=4 SV=1	sequence sub-set protein:PDH_2566	1	132.1636579849781		756
PAG_183	1263.221060575798	sw|Q14566|MCM6_HUMAN	true	sw|Q14566|MCM6_HUMAN DNA replication licensing factor MCM6 OS=Homo sapiens GN=MCM6 PE=1 SV=1	anchor protein	22	2487.8862056292105	TSILAAANPISGHYDR; ASSAAGLTAAVVR; IQETQAELPR; LVFLACCVAPTNPR; LTHYDHVLIELTQAGLK; ESEDFIVEQYK; VSGVDGYETEGIR; GVLLMLFGGVPK; DQVAIHEAMEQQTISITK; KVEEEEDESALK; SELVNWYLK; GDINVCIVGDPSTAK; ISNLIVLHLR; LGFSEYCR; EIESEIDSEEELINK; DFYVAFQDLPTR	1017	QNINLSAPIMSR; KVEEEEDESALKR; DEEQTAESIK; ELRDEEQTAESIK; VYSLDDIRR; ELRDEEQTAESIKNQMTVK
PAG_184	1254.1982951556968	sw|P52209|6PGD_HUMAN	true	sw|P52209|6PGD_HUMAN 6-phosphogluconate dehydrogenase, decarboxylating OS=Homo sapiens GN=PGD PE=1 SV=3	anchor protein	19	2025.6690314682678	CLSSLKDER; TVSKVDDFLANEAK; SAVENCQDSWR; SFLEDIRK; GILFVGSGVSGGEEGAR; DAFDRNPELQNLLLDDFFK; DYFGAHTYELLAK; LVPLLDTGDIIIDGGNSEYR; IISYAQGFMLLR; FQDTDGKHLLPK; VGTGEPCCDWVGDEGAGHFVK; AGQAVDDFIEK; YGPSLMPGGNK; AKGILFVGSGVSGGEEGAR; HEMLPASLIQAQR; VDDFLANEAK; MVHNGIEYGDMQLICEAYHLMK; NPELQNLLLDDFFK; IKDAFDRNPELQNLLLDDFFK	257
PAG_184	1254.1982951556968	tr|K7ELN9|K7ELN9_HUMAN	true	tr|K7ELN9|K7ELN9_HUMAN 6-phosphogluconate dehydrogenase, decarboxylating (Fragment) OS=Homo sapiens GN=PGD PE=3 SV=1	sequence sub-set protein:PDH_822	5	413.5036649268379		257
PAG_184	1254.1982951556968	tr|K7EMN2|K7EMN2_HUMAN	true	tr|K7EMN2|K7EMN2_HUMAN 6-phosphogluconate dehydrogenase, decarboxylating (Fragment) OS=Homo sapiens GN=PGD PE=4 SV=1	sequence sub-set protein:PDH_822	7	1054.501883190624		257
PAG_184	1254.1982951556968	tr|K7EPF6|K7EPF6_HUMAN	true	tr|K7EPF6|K7EPF6_HUMAN 6-phosphogluconate dehydrogenase, decarboxylating (Fragment) OS=Homo sapiens GN=PGD PE=3 SV=1	sequence sub-set protein:PDH_822	9	1167.2165388380283		257
PAG_184	1254.1982951556968	tr|K7EM49|K7EM49_HUMAN	true	tr|K7EM49|K7EM49_HUMAN 6-phosphogluconate dehydrogenase, decarboxylating (Fragment) OS=Homo sapiens GN=PGD PE=4 SV=1	sequence sub-set protein:PDH_822	9	1303.8393402554145		257
PAG_184	1254.1982951556968	tr|F5H7U0|F5H7U0_HUMAN	true	tr|F5H7U0|F5H7U0_HUMAN 6-phosphogluconate dehydrogenase, decarboxylating OS=Homo sapiens GN=PGD PE=3 SV=1	sequence sub-set protein:PDH_822	18	1778.970844348512		257
PAG_184	1254.1982951556968	tr|B4DQJ8|B4DQJ8_HUMAN	true	tr|B4DQJ8|B4DQJ8_HUMAN 6-phosphogluconate dehydrogenase, decarboxylating OS=Homo sapiens GN=PGD PE=2 SV=1	sequence same-set protein:PDH_822	19	2025.6690314682678		257
PAG_185	1250.5525023101093	sw|P38606|VATA_HUMAN	true	sw|P38606|VATA_HUMAN V-type proton ATPase catalytic subunit A OS=Homo sapiens GN=ATP6V1A PE=1 SV=2	anchor protein	21	2203.1775685438124	ALDEYYDKHFTEFVPLR; LAEMPADSGYPAYLGAR; DMGYHVSMMADSTSR; IKSDYAQLLEDMQNAFR; ASLAETDKITLEVAK; VLDALFPCVQGGTTAIPGAFGCGK; FKDPLKDGEAK; VGSHITGGDIYGIVSENSLIK; HFPSVNWLISYSK; EHMGDILYK; FTMVQVWPVR; AKEILQEEEDLAEIVQLVGK; TVGMLSNMIAFYDMAR; SDYAQLLEDMQNAFR; TALVANTSNMPVAAR; VGHSELVGEIIR; GNEMSEVLR; YSNSDVIIYVGCGER; LPANHPLLTGQR; LIKDDFLQQNGYTPYDR; DFPELTMEVDGK	545
PAG_185	1250.5525023101093	tr|C9JVW8|C9JVW8_HUMAN	true	tr|C9JVW8|C9JVW8_HUMAN V-type proton ATPase catalytic subunit A (Fragment) OS=Homo sapiens GN=ATP6V1A PE=4 SV=1	sequence sub-set protein:PDH_1895	3	270.0892868824128		545
PAG_185	1250.5525023101093	tr|C9JA17|C9JA17_HUMAN	true	tr|C9JA17|C9JA17_HUMAN V-type proton ATPase catalytic subunit A (Fragment) OS=Homo sapiens GN=ATP6V1A PE=4 SV=1	sequence sub-set protein:PDH_1895	3	270.0892868824128		545
PAG_185	1250.5525023101093	tr|B7Z1R5|B7Z1R5_HUMAN	true	tr|B7Z1R5|B7Z1R5_HUMAN V-type proton ATPase catalytic subunit A OS=Homo sapiens GN=ATP6V1A PE=2 SV=1	sequence same-set protein:PDH_1895	21	2203.1775685438124		545
PAG_186	1248.6542559208556	sw|P36952|SPB5_HUMAN	true	sw|P36952|SPB5_HUMAN Serpin B5 OS=Homo sapiens GN=SERPINB5 PE=1 SV=2	anchor protein	17	2414.6428414140105	ILVVNAAYFVGK; HLSMFILLPK; ILQHKDELNADHPFIYIIR; DVEDESTGLEK; HIFSEDTSDFSGMSETK; DELNADHPFIYIIR; IIELPFQNK; ELETVDFKDKLEETK; SLNLSTEFISSTK; GDTANEIGQVLHFENVK; ACLENLGLK; DLTDGHFENILADNSVNDQTK; DVPFGFQTVTSDVNK; QLNSESLSQWTNPSTMANAK; ELETVDFKDK; DVEDESTGLEKIEK	86	GVALSNVIHK
PAG_186	1248.6542559208556	tr|C9JLM5|C9JLM5_HUMAN	true	tr|C9JLM5|C9JLM5_HUMAN Serpin B5 (Fragment) OS=Homo sapiens GN=SERPINB5 PE=4 SV=1	sequence sub-set protein:PDH_298	5	606.759288963894		86
PAG_186	1248.6542559208556	sw|P36952-2|SPB5_HUMAN	true	sw|P36952-2|SPB5_HUMAN Isoform 2 of Serpin B5 OS=Homo sapiens GN=SERPINB5	sequence sub-set protein:PDH_298	7	869.904319577948		86
PAG_187	1247.3377029092558	sw|P51991|ROA3_HUMAN	true	sw|P51991|ROA3_HUMAN Heterogeneous nuclear ribonucleoprotein A3 OS=Homo sapiens GN=HNRNPA3 PE=1 SV=2	anchor protein	20	2279.6133781775784	WGTLTDCVVMR; GFAFVTFDDHDTVDKIVVQK; IFVGGIKEDTEEYNLR; LFIGGLSFETTDDSLR; GEEGHDPKEPEQLR; KLFIGGLSFETTDDSLR; YGKIETIEVMEDR; KIFVGGIKEDTEEYNLR; SSGSPYGGGYGSGGGSGGYGSR; EDSVKPGAHLTVKK; YHTINGHNCEVK; ALSKQEMQSAGSQR; EDTEEYNLR; IETIEVMEDR; EDSVKPGAHLTVK; WGTLTDCVVMRDPQTK; GFAFVTFDDHDTVDK	14	RRGEEGHDPKEPEQLR; RGEEGHDPKEPEQLR; RGEEGHDPKEPEQLRK
PAG_187	1247.3377029092558	tr|H7C1J8|H7C1J8_HUMAN	true	tr|H7C1J8|H7C1J8_HUMAN Heterogeneous nuclear ribonucleoprotein A3 (Fragment) OS=Homo sapiens GN=HNRNPA3 PE=4 SV=1	sequence sub-set protein:PDH_49	2	344.53910769008945		14
PAG_187	1247.3377029092558	sw|P51991-2|ROA3_HUMAN	true	sw|P51991-2|ROA3_HUMAN Isoform 2 of Heterogeneous nuclear ribonucleoprotein A3 OS=Homo sapiens GN=HNRNPA3	sequence sub-set protein:PDH_49	16	2102.807923443856		14
PAG_188	1246.0430489102305	sw|P11388-4|TOP2A_HUMAN	true	sw|P11388-4|TOP2A_HUMAN Isoform 4 of DNA topoisomerase 2-alpha OS=Homo sapiens GN=TOP2A	anchor protein	26	2138.8475045416913	GFQQISFVNSIATSK; YDTVLDILR; QIMENAEINNIIK; QTTLAFKPIK; YIFTMLSSLAR; EWLTNFMEDR; EWLLGMLGAESAK; IMIMTDQDQDGSHIK; DKLDETGNSLK; DKYGVFPLR; FLEEFITPIVK; EVTFVPGLYK; KYDTVLDILR; NYEDEDSLK; EQVLEPMLNGTEK; HVDYVADQIVTK; IFDEILVNAADNK; VTIDPENNLISIWNNGK; TPPLITDYR; MQSLDKDIVALMVR; ELILFSNSDNER; TLAVSGLGVVGR; EKQDEQVGLPGK; LMDGEEPLPMLPSYK; RDPALNSGVSQKPDPAK; FLYDDNQR	1226
PAG_188	1246.0430489102305	tr|J3KTB7|J3KTB7_HUMAN	true	tr|J3KTB7|J3KTB7_HUMAN DNA topoisomerase 2-alpha (Fragment) OS=Homo sapiens GN=TOP2A PE=4 SV=1	sequence sub-set protein:PDH_4008	3	362.3874826212512		1226
PAG_188	1246.0430489102305	sw|P11388|TOP2A_HUMAN	true	sw|P11388|TOP2A_HUMAN DNA topoisomerase 2-alpha OS=Homo sapiens GN=TOP2A PE=1 SV=3	sequence same-set protein:PDH_4008	26	2138.8475045416913		1226
PAG_188	1246.0430489102305	sw|P11388-3|TOP2A_HUMAN	true	sw|P11388-3|TOP2A_HUMAN Isoform 3 of DNA topoisomerase 2-alpha OS=Homo sapiens GN=TOP2A	sequence same-set protein:PDH_4008	26	2138.8475045416913		1226
PAG_188	1246.0430489102305	sw|P11388-2|TOP2A_HUMAN	true	sw|P11388-2|TOP2A_HUMAN Isoform 2 of DNA topoisomerase 2-alpha OS=Homo sapiens GN=TOP2A	sequence same-set protein:PDH_4008	26	2138.8475045416913		1226
PAG_189	1226.2160543693808	sw|Q14195-2|DPYL3_HUMAN	true	sw|Q14195-2|DPYL3_HUMAN Isoform LCRMP-4 of Dihydropyrimidinase-related protein 3 OS=Homo sapiens GN=DPYSL3	anchor protein	18	2251.9937855507615	QIGDNLIVPGGVK; ISVGSDSDLVIWDPDAVK; NLHQSGFSLSGTQVDEGVR; NHQSAAEYNIFEGMELR; IMLEDGNLHVTQGAGR; MADLHAVPR; MDENQFVAVTSTNAAK; EESREPAPASPAPAGVEIR; GSGSRPGIEGDTPR; AALAGGTTMIIDHVVPEPESSLTEAYEK; YGGMFCNVEGAFESK; SAADLISQAR; GAPLVVICQGK; RGWDSSHEDDLPVYLAR; GMYDGPVFDLTTTPK; DNFTAIPEGTNGVEER; GMTTVDDFFQGTK; AITIASQTNCPLYVTK	126
PAG_189	1226.2160543693808	tr|D6RF19|D6RF19_HUMAN	true	tr|D6RF19|D6RF19_HUMAN Dihydropyrimidinase-related protein 3 (Fragment) OS=Homo sapiens GN=DPYSL3 PE=4 SV=1	sequence sub-set protein:PDH_683	1	37.61668449263473		126
PAG_189	1226.2160543693808	tr|H0YBT4|H0YBT4_HUMAN	true	tr|H0YBT4|H0YBT4_HUMAN Dihydropyrimidinase-related protein 3 (Fragment) OS=Homo sapiens GN=DPYSL3 PE=4 SV=1	sequence sub-set protein:PDH_683	5	814.3582956336074		126
PAG_189	1226.2160543693808	tr|F5GWI3|F5GWI3_HUMAN	true	tr|F5GWI3|F5GWI3_HUMAN Dihydropyrimidinase-related protein 3 OS=Homo sapiens GN=DPYSL3 PE=4 SV=1	sequence sub-set protein:PDH_683	8	1381.5760870825695		126
PAG_189	1226.2160543693808	sw|Q14195|DPYL3_HUMAN	true	sw|Q14195|DPYL3_HUMAN Dihydropyrimidinase-related protein 3 OS=Homo sapiens GN=DPYSL3 PE=1 SV=1	sequence sub-set protein:PDH_683	14	1790.3908589299213		126
PAG_190	1225.2574745677857	sw|P49748|ACADV_HUMAN	true	sw|P49748|ACADV_HUMAN Very long-chain specific acyl-CoA dehydrogenase, mitochondrial OS=Homo sapiens GN=ACADVL PE=1 SV=1	anchor protein	23	2115.8469259493418	LFVALQGCMDK; TPVTDPATGAVKEK; VPSENVLGEVGSGFK; GIVNEQFLLQR; NDALEMVEETTWQGLK; NPFGNAGLLLGEAGK; LASGETVAAFCLTEPSSGSDAASIR; GFGGITHGPPEK; ALEQFATVVEAK; RAGLGSGLSLSGLVHPELSR; GKELSGLGSALK; IHNFGLIQEK; AGLGSGLSLSGLVHPELSR; IFGSEAAWK; ELSGLGSALKNPFGNAGLLLGEAGK; ASNTAEVFFDGVR; EGMAALQSDPWQQELYR; FFEEVNDPAKNDALEMVEETTWQGLK; IFEGTNDILR; TPVTDPATGAVK; FGMAAALAGTMR; IREGMAALQSDPWQQELYR; GQLTTDQVFPYPSVLNEEQT…	950
PAG_190	1225.2574745677857	tr|K7EMF8|K7EMF8_HUMAN	true	tr|K7EMF8|K7EMF8_HUMAN Very long-chain-specific acyl-CoA dehydrogenase, mitochondrial (Fragment) OS=Homo sapiens GN=ACADVL PE=4 SV=1	sequence sub-set protein:PDH_3196	1	136.83600247221509		950
PAG_190	1225.2574745677857	tr|J3QKU9|J3QKU9_HUMAN	true	tr|J3QKU9|J3QKU9_HUMAN Very long-chain-specific acyl-CoA dehydrogenase, mitochondrial (Fragment) OS=Homo sapiens GN=ACADVL PE=4 SV=1	sequence sub-set protein:PDH_3196	1	252.16261411357505		950
PAG_190	1225.2574745677857	tr|J3KS89|J3KS89_HUMAN	true	tr|J3KS89|J3KS89_HUMAN Very long-chain-specific acyl-CoA dehydrogenase, mitochondrial (Fragment) OS=Homo sapiens GN=ACADVL PE=4 SV=1	sequence sub-set protein:PDH_3196	2	271.9775191035555		950
PAG_190	1225.2574745677857	tr|K7EJW8|K7EJW8_HUMAN	true	tr|K7EJW8|K7EJW8_HUMAN Very long-chain-specific acyl-CoA dehydrogenase, mitochondrial (Fragment) OS=Homo sapiens GN=ACADVL PE=4 SV=1	sequence sub-set protein:PDH_3196	2	314.66493030299085		950
PAG_190	1225.2574745677857	tr|K7EQP4|K7EQP4_HUMAN	true	tr|K7EQP4|K7EQP4_HUMAN Very long-chain-specific acyl-CoA dehydrogenase, mitochondrial (Fragment) OS=Homo sapiens GN=ACADVL PE=4 SV=1	sequence sub-set protein:PDH_3196	3	334.4798352929713		950
PAG_190	1225.2574745677857	tr|J3KSR4|J3KSR4_HUMAN	true	tr|J3KSR4|J3KSR4_HUMAN Very long-chain-specific acyl-CoA dehydrogenase, mitochondrial (Fragment) OS=Homo sapiens GN=ACADVL PE=4 SV=1	sequence sub-set protein:PDH_3196	4	253.621960907438		950
PAG_190	1225.2574745677857	tr|J3QRJ8|J3QRJ8_HUMAN	true	tr|J3QRJ8|J3QRJ8_HUMAN Very long-chain-specific acyl-CoA dehydrogenase, mitochondrial (Fragment) OS=Homo sapiens GN=ACADVL PE=4 SV=1	sequence sub-set protein:PDH_3196	4	328.6931470393828		950
PAG_190	1225.2574745677857	tr|G3V1M7|G3V1M7_HUMAN	true	tr|G3V1M7|G3V1M7_HUMAN Very long-chain-specific acyl-CoA dehydrogenase, mitochondrial (Fragment) OS=Homo sapiens GN=ACADVL PE=4 SV=2	sequence sub-set protein:PDH_3196	11	920.9227863666146		950
PAG_190	1225.2574745677857	sw|P49748-2|ACADV_HUMAN	true	sw|P49748-2|ACADV_HUMAN Isoform 2 of Very long-chain specific acyl-CoA dehydrogenase, mitochondrial OS=Homo sapiens GN=ACADVL	sequence same-set protein:PDH_3196	23	2115.8469259493418		950
PAG_190	1225.2574745677857	sw|P49748-3|ACADV_HUMAN	true	sw|P49748-3|ACADV_HUMAN Isoform 3 of Very long-chain specific acyl-CoA dehydrogenase, mitochondrial OS=Homo sapiens GN=ACADVL	sequence same-set protein:PDH_3196	23	2115.8469259493418		950
PAG_191	1225.2421549754795	sw|P53618|COPB_HUMAN	true	sw|P53618|COPB_HUMAN Coatomer subunit beta OS=Homo sapiens GN=COPB1 PE=1 SV=3	anchor protein	22	2045.493515823255	EDIQSVMTEIR; LKEAELLEPLMPAIR; KPITDDDVDR; DLQHPNEFIR; VLQDLVMDILR; CIYNLLQSSSPAVK; VLSTPDLEVR; TNNVSEHEDTDKYR; VLSECSPLMNDIFNK; GALWILGEYCSTK; YEAAGTLVTLSSAPTAIK; NVTVQPDDPISFMQLTAK; VASTENGIIFGNIVYDVSGAASDR; LPGLLMTIIR; EAELLEPLMPAIR; NAFMMLIHADQDR	774	EAGELKPEEEITVGPVQK; QMWAEFEWENK; SLGEIPIVESEIKK; LVTEMGTYATQSALSSSR; QSLSHMLSAK; LVEKPSPLTLAPHDFANIK
PAG_191	1225.2421549754795	tr|E9PP63|E9PP63_HUMAN	true	tr|E9PP63|E9PP63_HUMAN Coatomer subunit beta (Fragment) OS=Homo sapiens GN=COPB1 PE=4 SV=1	sequence sub-set protein:PDH_2630	2	95.1079523736467		774
PAG_191	1225.2421549754795	tr|E9PKQ1|E9PKQ1_HUMAN	true	tr|E9PKQ1|E9PKQ1_HUMAN Coatomer subunit beta (Fragment) OS=Homo sapiens GN=COPB1 PE=4 SV=1	sequence sub-set protein:PDH_2630	2	95.1079523736467		774
PAG_191	1225.2421549754795	tr|E9PP73|E9PP73_HUMAN	true	tr|E9PP73|E9PP73_HUMAN Coatomer subunit beta (Fragment) OS=Homo sapiens GN=COPB1 PE=4 SV=1	sequence sub-set protein:PDH_2630	12	1312.6217135331951		774
PAG_192	1214.3575329997054	sw|P17844|DDX5_HUMAN	true	sw|P17844|DDX5_HUMAN Probable ATP-dependent RNA helicase DDX5 OS=Homo sapiens GN=DDX5 PE=1 SV=1	anchor protein	26	2962.594914216966	TAQEVETYR; LIDFLECGK; LKSTCIYGGAPK; TGTAYTFFTPNNIK; KWNLDELPK; QVSDLISVLR; NFYQEHPDLAR; GHNCPKPVLNFYEANFPANVMDVIAR; APILIATDVASR; DGWPAMGIHGDK; LMEEIMSEK; RTTYLVLDEADR; STCIYGGAPK; ELAQQVQQVAAEYCR; KIVDQIRPDR; LMEEIMSEKENK; TTYLVLDEADR; KWNLDELPKFEK; WNLDELPK; DWVLNEFK; GVEICIATPGR; QTLMWSATWPK; WNLDELPKFEK; GDGPICLVLAPTR; FVINYDYPNSSEDYIHR	795
PAG_192	1214.3575329997054	tr|J3QR02|J3QR02_HUMAN	true	tr|J3QR02|J3QR02_HUMAN Probable ATP-dependent RNA helicase DDX5 OS=Homo sapiens GN=DDX5 PE=4 SV=1	sequence sub-set protein:PDH_4705	6	308.968324217627		795
PAG_192	1214.3575329997054	tr|J3KRX8|J3KRX8_HUMAN	true	tr|J3KRX8|J3KRX8_HUMAN Probable ATP-dependent RNA helicase DDX5 (Fragment) OS=Homo sapiens GN=DDX5 PE=4 SV=1	sequence sub-set protein:PDH_4705	7	330.7544764059195		795
PAG_192	1214.3575329997054	tr|J3QSF1|J3QSF1_HUMAN	true	tr|J3QSF1|J3QSF1_HUMAN Probable ATP-dependent RNA helicase DDX5 (Fragment) OS=Homo sapiens GN=DDX5 PE=4 SV=1	sequence sub-set protein:PDH_4705	9	1251.0837723072395		795
PAG_192	1214.3575329997054	tr|J3QRQ7|J3QRQ7_HUMAN	true	tr|J3QRQ7|J3QRQ7_HUMAN Probable ATP-dependent RNA helicase DDX5 (Fragment) OS=Homo sapiens GN=DDX5 PE=4 SV=1	sequence sub-set protein:PDH_4705	11	885.2692923408945		795
PAG_192	1214.3575329997054	tr|J3KRZ1|J3KRZ1_HUMAN	true	tr|J3KRZ1|J3KRZ1_HUMAN Probable ATP-dependent RNA helicase DDX5 (Fragment) OS=Homo sapiens GN=DDX5 PE=4 SV=1	sequence sub-set protein:PDH_4705	11	1531.7590821874949		795
PAG_192	1214.3575329997054	tr|B4DLW8|B4DLW8_HUMAN	true	tr|B4DLW8|B4DLW8_HUMAN Probable ATP-dependent RNA helicase DDX5 OS=Homo sapiens GN=DDX5 PE=2 SV=1	sequence sub-set protein:PDH_4705	25	2940.8087620286738		795
PAG_192	1214.3575329997054	tr|J3KTA4|J3KTA4_HUMAN	true	tr|J3KTA4|J3KTA4_HUMAN Probable ATP-dependent RNA helicase DDX5 OS=Homo sapiens GN=DDX5 PE=4 SV=1	sequence same-set protein:PDH_4705	26	2962.594914216966		795
PAG_193	1213.3295790308116	sw|P46821|MAP1B_HUMAN	true	sw|P46821|MAP1B_HUMAN Microtubule-associated protein 1B OS=Homo sapiens GN=MAP1B PE=1 SV=2	anchor protein	21	1699.756357453303	MGVGKLEMYVLNPVK; SVGNTIDPVILFQK; SSYYVVSGNDPAAEEPSR; AVLDALLEGK; DLTGQVPTPVVK; NLISPDLGVVFLNVPENLK; HNLQDFINIK; VLFPGNSTQYNILEGLEK; SPSDSGYSYETIGK; EWYQETHEK; SVNFSLTPNEIK; AIGNIELGIR; ASLTLFCPEEGDWK; LEMYVLNPVK	226	STDFAPIKEDFGQEK; TPEEGGYSYDISEK; AAEAGGAEEQYGFLTTPTK; TSDVGGYYYEK; TTSPPEVSGYSYEK; MSISEGTVSDK; KTDDVEAMSSQPALALDER
PAG_193	1213.3295790308116	tr|D6RCL2|D6RCL2_HUMAN	true	tr|D6RCL2|D6RCL2_HUMAN Microtubule-associated protein 1B OS=Homo sapiens GN=MAP1B PE=4 SV=2	sequence sub-set protein:PDH_739	1	30.365983377236574		226
PAG_193	1213.3295790308116	tr|D6RGJ3|D6RGJ3_HUMAN	true	tr|D6RGJ3|D6RGJ3_HUMAN Microtubule-associated protein 1B (Fragment) OS=Homo sapiens GN=MAP1B PE=4 SV=1	sequence sub-set protein:PDH_739	1	30.365983377236574		226
PAG_193	1213.3295790308116	tr|J3KPX8|J3KPX8_HUMAN	true	tr|J3KPX8|J3KPX8_HUMAN MAP1 light chain LC2 OS=Homo sapiens GN=MAP1A PE=4 SV=1	sequence sub-set protein:PDH_739	1	87.89946960170889		226
PAG_193	1213.3295790308116	sw|P78559|MAP1A_HUMAN	true	sw|P78559|MAP1A_HUMAN Microtubule-associated protein 1A OS=Homo sapiens GN=MAP1A PE=1 SV=6	sequence sub-set protein:PDH_739	1	87.89946960170889		226
PAG_193	1213.3295790308116	tr|E9PGC8|E9PGC8_HUMAN	true	tr|E9PGC8|E9PGC8_HUMAN MAP1 light chain LC2 OS=Homo sapiens GN=MAP1A PE=4 SV=1	sequence sub-set protein:PDH_739	1	87.89946960170889		226
PAG_193	1213.3295790308116	sw|P78559-2|MAP1A_HUMAN	true	sw|P78559-2|MAP1A_HUMAN Isoform 2 of Microtubule-associated protein 1A OS=Homo sapiens GN=MAP1A	sequence sub-set protein:PDH_739	1	87.89946960170889		226
PAG_193	1213.3295790308116	tr|D6RA40|D6RA40_HUMAN	true	tr|D6RA40|D6RA40_HUMAN Microtubule-associated protein 1B (Fragment) OS=Homo sapiens GN=MAP1B PE=4 SV=1	sequence sub-set protein:PDH_739	8	692.06275348981		226
PAG_193	1213.3295790308116	tr|D6RA32|D6RA32_HUMAN	true	tr|D6RA32|D6RA32_HUMAN Microtubule-associated protein 1B (Fragment) OS=Homo sapiens GN=MAP1B PE=4 SV=2	sequence sub-set protein:PDH_739	9	722.4287368670466		226
PAG_194	1205.846185167975	tr|B4DGP8|B4DGP8_HUMAN	true	tr|B4DGP8|B4DGP8_HUMAN Calnexin OS=Homo sapiens GN=CANX PE=2 SV=1	anchor protein	23	2177.912914087619	WEVEEMKESK; AEEDEILNR; EIEDPEDR; IVDDWANDGWGLK; YDGKWEVEEMK; TPYTIMFGPDK; KPEDWDERPK; IVDDWANDGWGLKK; CESAPGCGVWQRPVIDNPNYK; CGEDYKLHFIFR; IPDPEAVKPDDWDEDAPAK; TPELNLDQFHDK; PVIDNPNYK; KIPNPDFFEDLEPFR; IPNPDFFEDLEPFR; TPELNLDQFHDKTPYTIMFGPDK; RIVDDWANDGWGLKK; KTDAPQPDVKEEEEEKEEEKDKGDEEEEGEEKLEEK; YDGKWEVEEMKESK; CESAPGCGVWQR; KTDAPQPDVKEEEEEK; APVPTGEVYFADSFDR; GTLSGWILSK	798
PAG_194	1205.846185167975	sw|O14967|CLGN_HUMAN	true	sw|O14967|CLGN_HUMAN Calmegin OS=Homo sapiens GN=CLGN PE=1 SV=1	sequence sub-set protein:PDH_2721	1	43.33075467841114		798
PAG_194	1205.846185167975	tr|D6RD16|D6RD16_HUMAN	true	tr|D6RD16|D6RD16_HUMAN Calnexin OS=Homo sapiens GN=CANX PE=4 SV=1	sequence sub-set protein:PDH_2721	1	188.68205842211796		798
PAG_194	1205.846185167975	tr|D6RHJ3|D6RHJ3_HUMAN	true	tr|D6RHJ3|D6RHJ3_HUMAN Calnexin (Fragment) OS=Homo sapiens GN=CANX PE=4 SV=1	sequence sub-set protein:PDH_2721	1	188.68205842211796		798
PAG_194	1205.846185167975	tr|D6RAQ8|D6RAQ8_HUMAN	true	tr|D6RAQ8|D6RAQ8_HUMAN Calnexin (Fragment) OS=Homo sapiens GN=CANX PE=4 SV=1	sequence sub-set protein:PDH_2721	2	283.40573409366255		798
PAG_194	1205.846185167975	tr|D6RFL1|D6RFL1_HUMAN	true	tr|D6RFL1|D6RFL1_HUMAN Calnexin (Fragment) OS=Homo sapiens GN=CANX PE=3 SV=1	sequence sub-set protein:PDH_2721	4	396.6986309142219		798
PAG_194	1205.846185167975	tr|H0Y9H1|H0Y9H1_HUMAN	true	tr|H0Y9H1|H0Y9H1_HUMAN Calnexin (Fragment) OS=Homo sapiens GN=CANX PE=3 SV=1	sequence sub-set protein:PDH_2721	4	396.6986309142219		798
PAG_194	1205.846185167975	tr|D6RDP7|D6RDP7_HUMAN	true	tr|D6RDP7|D6RDP7_HUMAN Calnexin (Fragment) OS=Homo sapiens GN=CANX PE=3 SV=1	sequence sub-set protein:PDH_2721	5	566.968069972683		798
PAG_194	1205.846185167975	tr|D6RAU8|D6RAU8_HUMAN	true	tr|D6RAU8|D6RAU8_HUMAN Calnexin (Fragment) OS=Homo sapiens GN=CANX PE=3 SV=1	sequence sub-set protein:PDH_2721	5	566.968069972683		798
PAG_194	1205.846185167975	tr|D6RB85|D6RB85_HUMAN	true	tr|D6RB85|D6RB85_HUMAN Calnexin (Fragment) OS=Homo sapiens GN=CANX PE=3 SV=1	sequence sub-set protein:PDH_2721	5	566.968069972683		798
PAG_194	1205.846185167975	tr|D6RGY2|D6RGY2_HUMAN	true	tr|D6RGY2|D6RGY2_HUMAN Calnexin (Fragment) OS=Homo sapiens GN=CANX PE=3 SV=1	sequence sub-set protein:PDH_2721	8	638.4517077176367		798
PAG_194	1205.846185167975	tr|H0Y9Q7|H0Y9Q7_HUMAN	true	tr|H0Y9Q7|H0Y9Q7_HUMAN Calnexin (Fragment) OS=Homo sapiens GN=CANX PE=3 SV=1	sequence sub-set protein:PDH_2721	8	920.3359462084937		798
PAG_194	1205.846185167975	tr|B4E2T8|B4E2T8_HUMAN	true	tr|B4E2T8|B4E2T8_HUMAN Calnexin OS=Homo sapiens GN=CANX PE=2 SV=1	sequence sub-set protein:PDH_2721	18	1610.9448441149357		798
PAG_194	1205.846185167975	sw|P27824|CALX_HUMAN	true	sw|P27824|CALX_HUMAN Calnexin OS=Homo sapiens GN=CANX PE=1 SV=2	sequence same-set protein:PDH_2721	23	2177.912914087619		798
PAG_195	1205.5252137710154	sw|Q06830|PRDX1_HUMAN	true	sw|Q06830|PRDX1_HUMAN Peroxiredoxin-1 OS=Homo sapiens GN=PRDX1 PE=1 SV=1	anchor protein	19	2540.906746777207	TIAQDYGVLK; KQGGLGPMNIPLVSDPKR; KLNCQVIGASVDSHFCHLAWVNTPK; GLFIIDDKGILR; HGEVCPAGWK; ATAVMPDGQFK; LNCQVIGASVDSHFCHLAWVNTPK; QITVNDLPVGR; QGGLGPMNIPLVSDPKR; ATAVMPDGQFKDISLSDYK; KQGGLGPMNIPLVSDPK; DISLSDYKGK; QGGLGPMNIPLVSDPK; TIAQDYGVLKADEGISFR; LVQAFQFTDK	141	HGEVCPAGWKPGSDTIKPDVQK; LNCQVIGASVDSHFCHLAWVNTPKK; RTIAQDYGVLK; ATAVMPDGQFKDISLSDYKGK
PAG_196	1204.70190150217	sw|P46060|RAGP1_HUMAN	true	sw|P46060|RAGP1_HUMAN Ran GTPase-activating protein 1 OS=Homo sapiens GN=RANGAP1 PE=1 SV=1	anchor protein	21	2404.986414738349	LNTAEDAKDVIK; SKGAVAIADAIR; MAVQDAVDALMQK; LLVHMGLLK; HSLLQTLYK; NRLENDGATALAEAFR; EIEDFDSLEALR; SSACFTLQELK; DAALAVAEAMADKAELEK; ALAPLLLAFVTKPNSALESCSFAR; AFNSSSFNSNTFLTR; VINLNDNTFTEK; SSVLIAQQTDTSDPEK; VSSVFKDEATVR; LNNCGMGIGGGK; DAALAVAEAMADK; ILAAALTECHR; QVEVINFGDCLVR; TQVAGGQLSFK; LENDGATALAEAFR; DVIKEIEDFDSLEALR	1297
PAG_196	1204.70190150217	tr|B0QYT6|B0QYT6_HUMAN	true	tr|B0QYT6|B0QYT6_HUMAN Ran GTPase-activating protein 1 (Fragment) OS=Homo sapiens GN=RANGAP1 PE=4 SV=1	sequence sub-set protein:PDH_4210	1	90.93526074011037		1297
PAG_196	1204.70190150217	tr|B0QYT5|B0QYT5_HUMAN	true	tr|B0QYT5|B0QYT5_HUMAN Ran GTPase-activating protein 1 (Fragment) OS=Homo sapiens GN=RANGAP1 PE=4 SV=1	sequence sub-set protein:PDH_4210	4	401.3147056271379		1297
PAG_196	1204.70190150217	tr|B0QYT4|B0QYT4_HUMAN	true	tr|B0QYT4|B0QYT4_HUMAN Ran GTPase-activating protein 1 (Fragment) OS=Homo sapiens GN=RANGAP1 PE=4 SV=1	sequence sub-set protein:PDH_4210	4	401.3147056271379		1297
PAG_196	1204.70190150217	tr|H0Y4Q3|H0Y4Q3_HUMAN	true	tr|H0Y4Q3|H0Y4Q3_HUMAN Ran GTPase-activating protein 1 (Fragment) OS=Homo sapiens GN=RANGAP1 PE=4 SV=1	sequence sub-set protein:PDH_4210	7	760.8881714885539		1297
PAG_196	1204.70190150217	tr|F8W7I9|F8W7I9_HUMAN	true	tr|F8W7I9|F8W7I9_HUMAN Ran GTPase-activating protein 1 OS=Homo sapiens GN=RANGAP1 PE=4 SV=1	sequence sub-set protein:PDH_4210	16	1849.8581387185693		1297
PAG_197	1203.8434631171465	sw|P06737-2|PYGL_HUMAN	true	sw|P06737-2|PYGL_HUMAN Isoform 2 of Glycogen phosphorylase, liver form OS=Homo sapiens GN=PYGL	anchor protein	25	1929.2729826913564	HLEIIYEINQK; LKQEYFVVAATLQDIIR; EYYEALPELK; YEYGIFNQK; GIVGVENVAELKK; VFADYEAYVK; DGWQVEEADDWLR; VIPATDLSEQISTAGTEASGTGNMK; SRPEFMLPVHFYGK; MSLIEEEGSKR; ISLSNESNKVNGN; LITSVADVVNNDPMVGSK; IFVDIEKLPWSK; DYYFALAHTVR; VSQLYMNPK; LHSFLGDDVFLR; VLYPNDNFFEGK; LVIDQIDNGFFSPK; EYAQNIWNVEPSDLK; FSQFLETEYK; IDDVAALDKK; TFAYTNHTVLPEALER; VIFLENYR; RWLLLCNPGLAELIAEK; INPSSMFDVQVK	1533
PAG_197	1203.8434631171465	sw|P11217|PYGM_HUMAN	true	sw|P11217|PYGM_HUMAN Glycogen phosphorylase, muscle form OS=Homo sapiens GN=PYGM PE=1 SV=6	sequence sub-set protein:PDH_4882	4	361.2408730583088		1533
PAG_197	1203.8434631171465	sw|P11217-2|PYGM_HUMAN	true	sw|P11217-2|PYGM_HUMAN Isoform 2 of Glycogen phosphorylase, muscle form OS=Homo sapiens GN=PYGM	sequence sub-set protein:PDH_4882	4	361.2408730583088		1533
PAG_197	1203.8434631171465	tr|E9PK47|E9PK47_HUMAN	true	tr|E9PK47|E9PK47_HUMAN Phosphorylase OS=Homo sapiens GN=PYGL PE=3 SV=1	sequence sub-set protein:PDH_4882	22	1802.4072963293027		1533
PAG_197	1203.8434631171465	sw|P06737|PYGL_HUMAN	true	sw|P06737|PYGL_HUMAN Glycogen phosphorylase, liver form OS=Homo sapiens GN=PYGL PE=1 SV=4	sequence same-set protein:PDH_4882	25	1929.2729826913564		1533
PAG_198	1199.9631312090407	sw|P11498|PYC_HUMAN	true	sw|P11498|PYC_HUMAN Pyruvate carboxylase, mitochondrial OS=Homo sapiens GN=PC PE=1 SV=2	anchor protein	21	1977.15810086719	VFDYSEYWEGAR; GTPLDTEVPMER; VVHSYEELEENYTR; QVGYENAGTVEFLVDR; IVGDLAQFMVQNGLSR; VVEIAPAAHLDPQLR; DFTATFGPLDSLNTR; ELIPNIPFQMLLR; HYFIEVNSR; QKADEAYLIGR; TSTAPAASPNVR; AYVEANQMLGDLIK; AYSEALAAFGNGALFVEK; INGCAIQCR; HGEEVTPEDVLSAAMYPDVFAHFK; GANAVGYTNYPDNVVFK; AEAEAQAEELSFPR; DAHQSLLATR; ADFAQACQDAGVR; TVAIYSEQDTGQMHR	1194	DMAGLLKPTACTMLVSSLR
PAG_198	1199.9631312090407	tr|E9PS68|E9PS68_HUMAN	true	tr|E9PS68|E9PS68_HUMAN Pyruvate carboxylase, mitochondrial OS=Homo sapiens GN=PC PE=4 SV=1	sequence sub-set protein:PDH_3937	5	773.965380655287		1194
PAG_198	1199.9631312090407	tr|E9PRE7|E9PRE7_HUMAN	true	tr|E9PRE7|E9PRE7_HUMAN Pyruvate carboxylase, mitochondrial OS=Homo sapiens GN=PC PE=4 SV=1	sequence sub-set protein:PDH_3937	9	548.7153897792962		1194
PAG_198	1199.9631312090407	tr|B4DN00|B4DN00_HUMAN	true	tr|B4DN00|B4DN00_HUMAN Pyruvate carboxylase, mitochondrial OS=Homo sapiens GN=PC PE=2 SV=1	sequence sub-set protein:PDH_3937	10	573.4806789218807		1194
PAG_199	1196.4779831982264	sw|Q86VP6|CAND1_HUMAN	true	sw|Q86VP6|CAND1_HUMAN Cullin-associated NEDD8-dissociated protein 1 OS=Homo sapiens GN=CAND1 PE=1 SV=2	anchor protein	27	2171.0657418602436	ITSEALLVTQQLVK; TLEDPDLNVR; QYLLLHSLK; DSIKLDDDSER; LGTLSALDILIK; NGEVQNLAVK; FTISDHPQPIDPLLK; SVILEAFSSPSEEVK; ADVFHAYLSLLK; FCNVDDDELR; LLEDKNGEVQNLAVK; ALTLIAGSPLK; GYLISGSSYAR; HTVDDGLDIR; MLTFLMLVR; EYCIQAFESFVR; EGPAVVGQFIQDVK; AVAALLTIPEAEK; AADIDQEVKER; HEMLPEFYK; FMATNDLMTELQK; CLDAVVSTR; DLLDTVLPHLYNETK; LTLIDPETLLPR; VKEYQVETIVDTLCTNMLSDKEQLR; TYIQCIAAISR	1140	VIRPLDQPSSFDATPYIK
PAG_199	1196.4779831982264	sw|O75155|CAND2_HUMAN	true	sw|O75155|CAND2_HUMAN Cullin-associated NEDD8-dissociated protein 2 OS=Homo sapiens GN=CAND2 PE=1 SV=3	sequence sub-set protein:PDH_3748	2	37.98509276088838		1140
PAG_199	1196.4779831982264	tr|F8WBB8|F8WBB8_HUMAN	true	tr|F8WBB8|F8WBB8_HUMAN Cullin-associated NEDD8-dissociated protein 2 OS=Homo sapiens GN=CAND2 PE=4 SV=1	sequence sub-set protein:PDH_3748	2	37.98509276088838		1140
PAG_199	1196.4779831982264	sw|O75155-2|CAND2_HUMAN	true	sw|O75155-2|CAND2_HUMAN Isoform 2 of Cullin-associated NEDD8-dissociated protein 2 OS=Homo sapiens GN=CAND2	sequence sub-set protein:PDH_3748	2	37.98509276088838		1140
PAG_199	1196.4779831982264	tr|F5H6I6|F5H6I6_HUMAN	true	tr|F5H6I6|F5H6I6_HUMAN Cullin-associated NEDD8-dissociated protein 1 (Fragment) OS=Homo sapiens GN=CAND1 PE=4 SV=1	sequence sub-set protein:PDH_3748	3	175.06229880300793		1140
PAG_199	1196.4779831982264	tr|H0YH27|H0YH27_HUMAN	true	tr|H0YH27|H0YH27_HUMAN Cullin-associated NEDD8-dissociated protein 1 (Fragment) OS=Homo sapiens GN=CAND1 PE=4 SV=1	sequence sub-set protein:PDH_3748	7	619.0825553738755		1140
PAG_199	1196.4779831982264	sw|Q86VP6-3|CAND1_HUMAN	true	sw|Q86VP6-3|CAND1_HUMAN Isoform 3 of Cullin-associated NEDD8-dissociated protein 1 OS=Homo sapiens GN=CAND1	sequence sub-set protein:PDH_3748	7	619.0825553738755		1140
PAG_199	1196.4779831982264	sw|Q86VP6-2|CAND1_HUMAN	true	sw|Q86VP6-2|CAND1_HUMAN Isoform 2 of Cullin-associated NEDD8-dissociated protein 1 OS=Homo sapiens GN=CAND1	sequence sub-set protein:PDH_3748	24	1976.7112198181321		1140
PAG_200	1194.295499350918	sw|Q9UJS0|CMC2_HUMAN	true	sw|Q9UJS0|CMC2_HUMAN Calcium-binding mitochondrial carrier protein Aralar2 OS=Homo sapiens GN=SLC25A13 PE=1 SV=2	anchor protein	21	2003.7609188260333	NGEFFMSPNDFVTR; AGQTTYSGVIDCFR; KIYSTLAGTR; YEGFFGLYR; DLGFFGIYK; TVELLSGVVDQTK; DVEVTKEEFVLAAQK; IAPLEEGTLPFNLAEAQR; FGLYLPLFK; AGKGEVTFEDVK; INLPAPNPDHVGGYK; LAVATFAGIENK; AGQTTYSGVIDCFRK; FGLYLPLFKPSVSTSK; ASGDSARPVLLQVAESAYR; STGSFVGELMYK; DIPFSAIYFPCYAHVK; YLNIFGESQPNPK; GLLPQLLGVAPEK; WFYIDFGGVKPMGSEPVPK; LQVAGEITTGPR	736
PAG_200	1194.295499350918	tr|R4GN64|R4GN64_HUMAN	true	tr|R4GN64|R4GN64_HUMAN Calcium-binding mitochondrial carrier protein Aralar2 OS=Homo sapiens GN=SLC25A13 PE=4 SV=1	sequence sub-set protein:PDH_2505	3	339.75967051851944		736
PAG_200	1194.295499350918	tr|F5GX33|F5GX33_HUMAN	true	tr|F5GX33|F5GX33_HUMAN Calcium-binding mitochondrial carrier protein Aralar2 OS=Homo sapiens GN=SLC25A13 PE=3 SV=1	sequence sub-set protein:PDH_2505	17	1646.6934555350408		736
PAG_200	1194.295499350918	sw|Q9UJS0-2|CMC2_HUMAN	true	sw|Q9UJS0-2|CMC2_HUMAN Isoform 2 of Calcium-binding mitochondrial carrier protein Aralar2 OS=Homo sapiens GN=SLC25A13	sequence same-set protein:PDH_2505	21	2003.7609188260333		736
PAG_201	1191.827849098516	sw|P49419-2|AL7A1_HUMAN	true	sw|P49419-2|AL7A1_HUMAN Isoform 2 of Alpha-aminoadipic semialdehyde dehydrogenase OS=Homo sapiens GN=ALDH7A1	anchor protein	20	1864.0891532311975	IQVLGSLVSLEMGK; STCTINYSK; VMDRPGNYVEPTIVTGLGHDASIAHTETFAPILYVFK; QGLSSSIFTK; VGNPWDPNVLYGPLHTK; ELGLREENEGVYNGSWGGR; GSDCGIVNVNIPTSGAEIGGAFGGEK; FKNEEEVFAWNNEVK; QAVSMFLGAVEEAKK; EENEGVYNGSWGGR; RLFIHESIHDEVVNR; QASVADYEETVK; MIGGPILPSER; GAPTTSLISVAVTK; LFIHESIHDEVVNR; GEVITTYCPANNEPIAR; VRQASVADYEETVKK; QASVADYEETVKK; VNLLSFTGSTQVGK	1677	MSTLLINQPQYAWLK
PAG_201	1191.827849098516	tr|F8WD33|F8WD33_HUMAN	true	tr|F8WD33|F8WD33_HUMAN Alpha-aminoadipic semialdehyde dehydrogenase OS=Homo sapiens GN=ALDH7A1 PE=4 SV=1	sequence sub-set protein:PDH_5353	2	246.67513482937886		1677
PAG_201	1191.827849098516	tr|F8WDY6|F8WDY6_HUMAN	true	tr|F8WDY6|F8WDY6_HUMAN Alpha-aminoadipic semialdehyde dehydrogenase OS=Homo sapiens GN=ALDH7A1 PE=4 SV=1	sequence sub-set protein:PDH_5353	2	246.67513482937886		1677
PAG_201	1191.827849098516	tr|F8VVF2|F8VVF2_HUMAN	true	tr|F8VVF2|F8VVF2_HUMAN Alpha-aminoadipic semialdehyde dehydrogenase (Fragment) OS=Homo sapiens GN=ALDH7A1 PE=4 SV=1	sequence sub-set protein:PDH_5353	4	350.9270181455555		1677
PAG_201	1191.827849098516	tr|H0YHM6|H0YHM6_HUMAN	true	tr|H0YHM6|H0YHM6_HUMAN Alpha-aminoadipic semialdehyde dehydrogenase (Fragment) OS=Homo sapiens GN=ALDH7A1 PE=4 SV=1	sequence sub-set protein:PDH_5353	8	893.3438509129322		1677
PAG_201	1191.827849098516	sw|P49419-3|AL7A1_HUMAN	true	sw|P49419-3|AL7A1_HUMAN Isoform 3 of Alpha-aminoadipic semialdehyde dehydrogenase OS=Homo sapiens GN=ALDH7A1	sequence sub-set protein:PDH_5353	10	896.5881023350514		1677
PAG_201	1191.827849098516	sw|P49419-4|AL7A1_HUMAN	true	sw|P49419-4|AL7A1_HUMAN Isoform 4 of Alpha-aminoadipic semialdehyde dehydrogenase OS=Homo sapiens GN=ALDH7A1	sequence sub-set protein:PDH_5353	14	1332.382984176595		1677
PAG_201	1191.827849098516	tr|F8VS02|F8VS02_HUMAN	true	tr|F8VS02|F8VS02_HUMAN Alpha-aminoadipic semialdehyde dehydrogenase OS=Homo sapiens GN=ALDH7A1 PE=3 SV=1	sequence sub-set protein:PDH_5353	14	1332.382984176595		1677
PAG_201	1191.827849098516	sw|P49419|AL7A1_HUMAN	true	sw|P49419|AL7A1_HUMAN Alpha-aminoadipic semialdehyde dehydrogenase OS=Homo sapiens GN=ALDH7A1 PE=1 SV=5	sequence sub-set protein:PDH_5353	19	1842.044617964283		1677
PAG_202	1191.5332459497745	sw|P54577|SYYC_HUMAN	true	sw|P54577|SYYC_HUMAN Tyrosine--tRNA ligase, cytoplasmic OS=Homo sapiens GN=YARS PE=1 SV=4	anchor protein	23	2042.7539627220583	AFCEPGNVENNGVLSFIK; NSEPEEVIPSR; EYTLDVYR; TYTAYVDLEKDFAAEVVHPGDLK; TVVSGLVQFVPK; HPDADSLYVEK; APWELLELR; AMLESIGVPLEK; QVEPLDPPAGSAPGEHVFVK; SEFVILRDEK; VHLMNPMVPGLTGSK; VSYYENVIK; LVVVLCNLKPQK; TVVSGLVQFVPKEELQDR; LASAAYPDPSK; VDAQFGGIDQR	1110	LSSVVTQHDSK; IITVEKHPDADSLYVEK; IITVEKHPDADSLYVEKIDVGEAEPR; GQPDEELKPK; NLQEVLGEEK; ISEECIAQWK; TYTAYVDLEK
PAG_203	1189.2747881298021	sw|Q9Y265|RUVB1_HUMAN	true	sw|Q9Y265|RUVB1_HUMAN RuvB-like 1 OS=Homo sapiens GN=RUVBL1 PE=1 SV=1	anchor protein	24	2038.432798035797	QAASGLVGQENAR; CDTYATEFDLEAEEYVPLPK; ALESSIAPIVIFASNR; VPFCPMVGSEVYSTEIK; QLKLDPSIFESLQK; GTEDITSPHGIPLDLLDR; YSVQLLTPANLLAK; VEAGDVIYIEANSGAVKR; INGKDSIEKEHVEEISELFYDAK; EVYEGEVTELTPCETENPMGGYGK; EACGVIVELIK; EIIQDVTLHDLDVANARPQGGQDILSMMGQLMKPK; DSIEKEHVEEISELFYDAK; AQTEGINISEEALNHLGEIGTK; GLGLDESGLAK; TALALAIAQELGSK; ILADQQDKYMK; AVLLAGPPGTGK; VPFCPMVGSEVYSTEIKK; TMLYTPQEMK; TISHVIIGLK; KTEVLME…	1112
PAG_203	1189.2747881298021	tr|H7C4I3|H7C4I3_HUMAN	true	tr|H7C4I3|H7C4I3_HUMAN RuvB-like 1 (Fragment) OS=Homo sapiens GN=RUVBL1 PE=4 SV=1	sequence sub-set protein:PDH_3684	4	234.1323550964471		1112
PAG_203	1189.2747881298021	tr|J3QLR1|J3QLR1_HUMAN	true	tr|J3QLR1|J3QLR1_HUMAN RuvB-like 1 (Fragment) OS=Homo sapiens GN=RUVBL1 PE=4 SV=1	sequence sub-set protein:PDH_3684	5	540.3281245582644		1112
PAG_203	1189.2747881298021	tr|H7C4G5|H7C4G5_HUMAN	true	tr|H7C4G5|H7C4G5_HUMAN RuvB-like 1 (Fragment) OS=Homo sapiens GN=RUVBL1 PE=4 SV=1	sequence sub-set protein:PDH_3684	11	832.5179040699903		1112
PAG_203	1189.2747881298021	tr|E7ETR0|E7ETR0_HUMAN	true	tr|E7ETR0|E7ETR0_HUMAN RuvB-like 1 OS=Homo sapiens GN=RUVBL1 PE=4 SV=1	sequence sub-set protein:PDH_3684	15	1246.6194751437524		1112
PAG_203	1189.2747881298021	sw|Q9Y265-2|RUVB1_HUMAN	true	sw|Q9Y265-2|RUVB1_HUMAN Isoform 2 of RuvB-like 1 OS=Homo sapiens GN=RUVBL1	sequence sub-set protein:PDH_3684	18	1621.7344785052087		1112
PAG_204	1188.549496407249	sw|P28838-2|AMPL_HUMAN	true	sw|P28838-2|AMPL_HUMAN Isoform 2 of Cytosol aminopeptidase OS=Homo sapiens GN=LAP3	anchor protein	19	2144.7435349187467	ETLNISGPPLK; GITFDSGGISIK; LILADALCYAHTFNPK; LNLPINIIGLAPLCENMPSGK; AAGIDEQENWHEGKENIR; QLMETPANEMTPTR; LFEASIETGDR; GSPNANEPPLVFVGK; GSDEPPVFLEIHYK; ADMGGAATICSAIVSAAK; TIQVDNTDAEGR; SWIEEQAMGSFLSVAK; TFYGLHQDFPSVVLVGLGK; LYGSGDQEAWQK; QVVDCQLADVNNIGK; TLIEFLLR; SAGACTAAAFLK; GVLFASGQNLAR	682	TKGLVLGIYSK
PAG_204	1188.549496407249	tr|H0Y983|H0Y983_HUMAN	true	tr|H0Y983|H0Y983_HUMAN Cytosol aminopeptidase (Fragment) OS=Homo sapiens GN=LAP3 PE=4 SV=1	sequence sub-set protein:PDH_2338	1	34.15471711556506		682
PAG_204	1188.549496407249	tr|H0Y9Q1|H0Y9Q1_HUMAN	true	tr|H0Y9Q1|H0Y9Q1_HUMAN Cytosol aminopeptidase (Fragment) OS=Homo sapiens GN=LAP3 PE=4 SV=1	sequence sub-set protein:PDH_2338	9	1122.5882818407647		682
PAG_204	1188.549496407249	sw|P28838|AMPL_HUMAN	true	sw|P28838|AMPL_HUMAN Cytosol aminopeptidase OS=Homo sapiens GN=LAP3 PE=1 SV=3	sequence sub-set protein:PDH_2338	18	2096.3847206669443		682
PAG_205	1186.0005885169167	sw|Q99798|ACON_HUMAN	true	sw|Q99798|ACON_HUMAN Aconitate hydratase, mitochondrial OS=Homo sapiens GN=ACO2 PE=1 SV=2	anchor protein	17	1786.545245964822	LNRPLTLSEK; QGLLPLTFADPADYNK; VAMQDATAQMAMLQFISSGLSK; NAVTQEFGPVPDTAR; AKDINQEVYNFLATAGAK; GHLDNISNNLLIGAINIENGK; VGLIGSCTNSSYEDMGR; IVYGHLDDPASQEIER; CTTDHISAAGPWLK; WVVIGDENYGEGSSR; GEFDPGQDTYQHPPK; SQFTITPGSEQIR; NTIVTSYNR; DLGGIVLANACGPCIGQWDR; DINQEVYNFLATAGAK; DSSGQHVDVSPTSQR; FNPETDYLTGTDGKK	243
PAG_205	1186.0005885169167	tr|A2A274|A2A274_HUMAN	true	tr|A2A274|A2A274_HUMAN Aconitate hydratase, mitochondrial OS=Homo sapiens GN=ACO2 PE=4 SV=1	sequence same-set protein:PDH_782	17	1786.545245964822		243
PAG_206	1185.1046047994732	sw|O00567|NOP56_HUMAN	true	sw|O00567|NOP56_HUMAN Nucleolar protein 56 OS=Homo sapiens GN=NOP56 PE=1 SV=4	anchor protein	20	1943.637466744447	EVEEISLLQPQVEESVLNLGK; IDCFSEVPTSVFGEK; ELNEDKLEK; MSQVAPSLSALIGEAVGAR; LLLETHLPSK; YPASTVQILGAEK; QSLHTYLR; LHFHNLVK; EAMVQAEEAAAEITR; YGLIFHSTFIGR; LIAHAGSLTNLAK; EWYGYHFPELVK; IINDNATYCR; LEELTMDGAK; AQLGLGHSYSR; LSFYETGEIPR	146	STPKEETVNDPEEAGHR; KSTPKEETVNDPEEAGHR; QKPQEVPQENGMEDPSISFSKPK; EETVNDPEEAGHR
PAG_206	1185.1046047994732	tr|Q5JXT2|Q5JXT2_HUMAN	true	tr|Q5JXT2|Q5JXT2_HUMAN Nucleolar protein 56 (Fragment) OS=Homo sapiens GN=NOP56 PE=4 SV=1	sequence sub-set protein:PDH_479	8	501.43633895649543		146
PAG_206	1185.1046047994732	tr|H0Y653|H0Y653_HUMAN	true	tr|H0Y653|H0Y653_HUMAN Nucleolar protein 56 (Fragment) OS=Homo sapiens GN=NOP56 PE=4 SV=1	sequence sub-set protein:PDH_479	8	1199.2501260809095		146
PAG_206	1185.1046047994732	tr|H0YDU4|H0YDU4_HUMAN	true	tr|H0YDU4|H0YDU4_HUMAN Nucleolar protein 56 (Fragment) OS=Homo sapiens GN=NOP56 PE=4 SV=1	sequence sub-set protein:PDH_479	9	1225.1344177593298		146
PAG_207	1184.4948401807246	sw|P30837|AL1B1_HUMAN	true	sw|P30837|AL1B1_HUMAN Aldehyde dehydrogenase X, mitochondrial OS=Homo sapiens GN=ALDH1B1 PE=1 SV=3	anchor protein	19	2055.1182989208837	VLGYIQLGQKEGAK; GFFIKPTVFGGVQDDMR; HEPVGVCGQIIPWNFPLVMQGWK; YFAGWADKWHGK; YGLAAAVFTR; VLGYIQLGQK; VAFTGSTEVGHLIQK; LAPALATGNTVVMK; ELGEDGLKAYTEVK; IAKEEIFGPVQPLFK; TVTIKVPQK; VAEQTPLSALYLASLIK	973	VYLASLETLDNGKPFQESYALDLDEVIK; TIPMDGQHFCFTR; KTFPTVNPTTGEVIGHVAEGDR; VGNPFELDTQQGPQVDKEQFER; EEIFGPVQPLFK; TFVEESIYNEFLER; KVGNPFELDTQQGPQVDKEQFER
PAG_208	1181.522624416792	sw|P03271|PKG1_ADE05	true	sw|P03271|PKG1_ADE05 Packaging protein 1 OS=Human adenovirus C serotype 5 GN=IVa2 PE=1 SV=1	anchor protein	18	1319.425162390987	DMAGNIANLK; DMLNEVAPLLR; NFASLQELLSLGGER	697	DMAGNIANLKIQSK; SCYDWIIYNTTPQHEALQWCYLHPR; PAALQHQQDQPQAHPGQR; LELLGQTLK; GLPLAISLLLK; SMPTADGLKPLK; DAVEQVTELWDR; CTGYTVLVVLHNMNPR; GPIAIIMDECMENLGGHK; DPDYADEDPAPVER; SAPLHRDPDYADEDPAPVER; DGLMPMYLNIQSHLYHVLEK; MAYDDLILEHNYDVSDPR; VRDMLNEVAPLLR; RPAALQHQQDQPQAHPGQR
PAG_209	1180.7631549680657	sw|P09651|ROA1_HUMAN	true	sw|P09651|ROA1_HUMAN Heterogeneous nuclear ribonucleoprotein A1 OS=Homo sapiens GN=HNRNPA1 PE=1 SV=5	anchor protein	19	3512.390277224101	RGFAFVTFDDHDSVDK; SESPKEPEQLRK; SSGPYGGGGQYFAK; DYFEQYGK; SSGPYGGGGQYFAKPR; GFAFVTFDDHDSVDKIVIQK; EDSQRPGAHLTVK; IEVIEIMTDR; SESPKEPEQLR; GFGFVTYATVEEVDAAMNARPHK; SHFEQWGTLTDCVVMRDPNTK; SHFEQWGTLTDCVVMR; GFAFVTFDDHDSVDK; KLFIGGLSFETTDESLR; NQGGYGGSSSSSSYGSGR; GGGFGGNDNFGR; LFIGGLSFETTDESLR	0
PAG_209	1180.7631549680657	tr|F8VYN5|F8VYN5_HUMAN	true	tr|F8VYN5|F8VYN5_HUMAN Heterogeneous nuclear ribonucleoprotein A1 (Fragment) OS=Homo sapiens GN=HNRNPA1 PE=4 SV=1	sequence sub-set protein:PDH_133	6	931.8897566721973		0
PAG_209	1180.7631549680657	tr|F8W646|F8W646_HUMAN	true	tr|F8W646|F8W646_HUMAN Heterogeneous nuclear ribonucleoprotein A1 (Fragment) OS=Homo sapiens GN=HNRNPA1 PE=4 SV=1	sequence sub-set protein:PDH_133	8	1468.227874176547		0
PAG_209	1180.7631549680657	tr|H0YH80|H0YH80_HUMAN	true	tr|H0YH80|H0YH80_HUMAN Heterogeneous nuclear ribonucleoprotein A1 (Fragment) OS=Homo sapiens GN=HNRNPA1 PE=4 SV=1	sequence sub-set protein:PDH_133	8	1497.7571771326968		0
PAG_209	1180.7631549680657	tr|F8VTQ5|F8VTQ5_HUMAN	true	tr|F8VTQ5|F8VTQ5_HUMAN Heterogeneous nuclear ribonucleoprotein A1 (Fragment) OS=Homo sapiens GN=HNRNPA1 PE=4 SV=1	sequence sub-set protein:PDH_133	11	1641.0501705330717		0
PAG_209	1180.7631549680657	tr|F8VZ49|F8VZ49_HUMAN	true	tr|F8VZ49|F8VZ49_HUMAN Heterogeneous nuclear ribonucleoprotein A1 (Fragment) OS=Homo sapiens GN=HNRNPA1 PE=4 SV=1	sequence sub-set protein:PDH_133	13	2334.0254809448925		0
PAG_209	1180.7631549680657	sw|Q32P51|RA1L2_HUMAN	true	sw|Q32P51|RA1L2_HUMAN Heterogeneous nuclear ribonucleoprotein A1-like 2 OS=Homo sapiens GN=HNRNPA1L2 PE=2 SV=2	sequence sub-set protein:PDH_133	13	2536.777038097277		0
PAG_209	1180.7631549680657	sw|P09651-3|ROA1_HUMAN	true	sw|P09651-3|ROA1_HUMAN Isoform 2 of Heterogeneous nuclear ribonucleoprotein A1 OS=Homo sapiens GN=HNRNPA1	sequence sub-set protein:PDH_133	18	3444.825288741177		0
PAG_209	1180.7631549680657	sw|P09651-2|ROA1_HUMAN	true	sw|P09651-2|ROA1_HUMAN Isoform A1-A of Heterogeneous nuclear ribonucleoprotein A1 OS=Homo sapiens GN=HNRNPA1	sequence same-set protein:PDH_133	19	3512.390277224101		0
PAG_209	1180.7631549680657	tr|F8W6I7|F8W6I7_HUMAN	true	tr|F8W6I7|F8W6I7_HUMAN Heterogeneous nuclear ribonucleoprotein A1 OS=Homo sapiens GN=HNRNPA1 PE=4 SV=2	sequence same-set protein:PDH_133	19	3512.390277224101		0
PAG_210	1180.4471172959582	tr|E9PLK3|E9PLK3_HUMAN	true	tr|E9PLK3|E9PLK3_HUMAN Puromycin-sensitive aminopeptidase OS=Homo sapiens GN=NPEPPS PE=4 SV=1	anchor protein	22	2124.0227553198843	VTLSFPSTLQTGTGTLK; TIQQCCENILLNAAWLK; DAESIHQYLLQR; LNLGTVGFYR; HGDGTTLDIMLK; VALSNMNVIDR; TQYSSAMLESLLPGIR; LGWDPKPGEGHLDALLR; LGLQNDLFSLAR; DVFSPIGER; IDFVGELNDK; SKYTTPSGEVR; LSVEGFAVDK; DYFNVPYPLPK; VLGATLLPDLIQK; FIKDNWEELYNR; AFFESHPAPSAER; SPVYLTVLK; AGIISTVEVLK; YAAVTQFEATDAR; KPYPDDENLVEVK; YQGGFLISR	1753
PAG_210	1180.4471172959582	tr|H0YCQ5|H0YCQ5_HUMAN	true	tr|H0YCQ5|H0YCQ5_HUMAN Puromycin-sensitive aminopeptidase (Fragment) OS=Homo sapiens GN=NPEPPS PE=4 SV=1	sequence sub-set protein:PDH_5560	2	145.92550341814228		1753
PAG_210	1180.4471172959582	sw|A6NEC2-3|PSAL_HUMAN	true	sw|A6NEC2-3|PSAL_HUMAN Isoform 3 of Puromycin-sensitive aminopeptidase-like protein OS=Homo sapiens GN=NPEPPSL1	sequence sub-set protein:PDH_5560	2	213.5269691612965		1753
PAG_210	1180.4471172959582	tr|E9PPD4|E9PPD4_HUMAN	true	tr|E9PPD4|E9PPD4_HUMAN Puromycin-sensitive aminopeptidase OS=Homo sapiens GN=NPEPPS PE=4 SV=1	sequence sub-set protein:PDH_5560	2	213.5269691612965		1753
PAG_210	1180.4471172959582	tr|E9PJY4|E9PJY4_HUMAN	true	tr|E9PJY4|E9PJY4_HUMAN Puromycin-sensitive aminopeptidase (Fragment) OS=Homo sapiens GN=NPEPPS PE=4 SV=2	sequence sub-set protein:PDH_5560	2	213.5269691612965		1753
PAG_210	1180.4471172959582	sw|A6NEC2-2|PSAL_HUMAN	true	sw|A6NEC2-2|PSAL_HUMAN Isoform 2 of Puromycin-sensitive aminopeptidase-like protein OS=Homo sapiens GN=NPEPPSL1	sequence sub-set protein:PDH_5560	2	224.2964368928208		1753
PAG_210	1180.4471172959582	tr|E9PP11|E9PP11_HUMAN	true	tr|E9PP11|E9PP11_HUMAN Puromycin-sensitive aminopeptidase (Fragment) OS=Homo sapiens GN=NPEPPS PE=4 SV=1	sequence sub-set protein:PDH_5560	4	481.3419042276314		1753
PAG_210	1180.4471172959582	tr|H0YAQ6|H0YAQ6_HUMAN	true	tr|H0YAQ6|H0YAQ6_HUMAN Protein LOC100510707 (Fragment) OS=Homo sapiens GN=LOC100510707 PE=4 SV=1	sequence sub-set protein:PDH_5560	5	537.0762566019692		1753
PAG_210	1180.4471172959582	tr|F5GZY4|F5GZY4_HUMAN	true	tr|F5GZY4|F5GZY4_HUMAN Protein LOC100510707 OS=Homo sapiens GN=LOC100510707 PE=4 SV=1	sequence sub-set protein:PDH_5560	5	682.6887107348078		1753
PAG_210	1180.4471172959582	tr|H0YDG0|H0YDG0_HUMAN	true	tr|H0YDG0|H0YDG0_HUMAN Puromycin-sensitive aminopeptidase (Fragment) OS=Homo sapiens GN=NPEPPS PE=4 SV=1	sequence sub-set protein:PDH_5560	6	501.58201242911764		1753
PAG_210	1180.4471172959582	tr|E7EWZ2|E7EWZ2_HUMAN	true	tr|E7EWZ2|E7EWZ2_HUMAN Protein LOC100510707 OS=Homo sapiens GN=LOC100510707 PE=4 SV=1	sequence sub-set protein:PDH_5560	7	896.2156798961043		1753
PAG_210	1180.4471172959582	sw|A6NEC2|PSAL_HUMAN	true	sw|A6NEC2|PSAL_HUMAN Puromycin-sensitive aminopeptidase-like protein OS=Homo sapiens GN=NPEPPSL1 PE=2 SV=3	sequence sub-set protein:PDH_5560	7	896.2156798961043		1753
PAG_210	1180.4471172959582	tr|E5RJ24|E5RJ24_HUMAN	true	tr|E5RJ24|E5RJ24_HUMAN Protein LOC100510707 (Fragment) OS=Homo sapiens GN=LOC100510707 PE=4 SV=1	sequence sub-set protein:PDH_5560	7	896.2156798961043		1753
PAG_210	1180.4471172959582	tr|B7Z463|B7Z463_HUMAN	true	tr|B7Z463|B7Z463_HUMAN Puromycin-sensitive aminopeptidase OS=Homo sapiens GN=NPEPPS PE=2 SV=1	sequence sub-set protein:PDH_5560	20	1764.8833320257484		1753
PAG_210	1180.4471172959582	sw|P55786|PSA_HUMAN	true	sw|P55786|PSA_HUMAN Puromycin-sensitive aminopeptidase OS=Homo sapiens GN=NPEPPS PE=1 SV=2	sequence same-set protein:PDH_5560	22	2124.0227553198843		1753
PAG_211	1179.4141911737108	sw|P52292|IMA1_HUMAN	true	sw|P52292|IMA1_HUMAN Importin subunit alpha-1 OS=Homo sapiens GN=KPNA2 PE=1 SV=1	anchor protein	14	2346.3946113546353	TDCSPIQFESAWALTNIASGTSEQTK; NKNPAPPIDAVEQILPTLVR; LLHHDDPEVLADTCWAISYLTDGPNER; EKQPPIDNIIR; NVSSFPDDATSPLQENR; GINSSNVENQLQATQAAR; NNQGTVNWSVDDIVK; LLGASELPIVTPALR; EATWTMSNITAGR; IEALQNHENESVYK; NLTWTLSNLCR; NPAPPIDAVEQILPTLVR	591	QDQIQQVVNHGLVPFLVSVLSK; LSIMIEECGGLDKIEALQNHENESVYK
PAG_211	1179.4141911737108	tr|J3KS65|J3KS65_HUMAN	true	tr|J3KS65|J3KS65_HUMAN Importin subunit alpha-1 (Fragment) OS=Homo sapiens GN=KPNA2 PE=4 SV=1	sequence sub-set protein:PDH_2044	4	723.1272471344389		591
PAG_211	1179.4141911737108	tr|J3QLL0|J3QLL0_HUMAN	true	tr|J3QLL0|J3QLL0_HUMAN Importin subunit alpha-1 (Fragment) OS=Homo sapiens GN=KPNA2 PE=4 SV=1	sequence sub-set protein:PDH_2044	4	723.1272471344389		591
PAG_211	1179.4141911737108	sw|A9QM74|IMA8_HUMAN	true	sw|A9QM74|IMA8_HUMAN Importin subunit alpha-8 OS=Homo sapiens GN=KPNA7 PE=1 SV=1	sequence subsumable protein:PDH_2044	1	187.0990483470957		591
PAG_212	1178.7315103356207	sw|Q96HC4|PDLI5_HUMAN	true	sw|Q96HC4|PDLI5_HUMAN PDZ and LIM domain protein 5 OS=Homo sapiens GN=PDLIM5 PE=1 SV=5	anchor protein	19	1930.6054783623183	NTMAYIGFVEEK; ILAQITGTEHLK; YTEFYHVPTHSDASK; GCTGSLNMTLQR; LIEDTEDWRPR; DFNMPLTISSLK; GALYCELCYEK; ANNSQEPSPQLASSVASTR; VTSTNNMAYNK; APRPFGSVSSPK; EVVKPVPITSPAVSK; ASAAPKPEPVPVQK; SWHPEEFNCAHCK; SPSWQRPNQGVPSTGR; QPTVTSVCSETSQELAEGQR; TPMCAHCNQVIR; RTPMCAHCNQVIR; KANNSQEPSPQLASSVASTR; LQGGKDFNMPLTISSLK	380
PAG_212	1178.7315103356207	tr|H0Y929|H0Y929_HUMAN	true	tr|H0Y929|H0Y929_HUMAN PDZ and LIM domain protein 5 (Fragment) OS=Homo sapiens GN=PDLIM5 PE=4 SV=1	sequence sub-set protein:PDH_1320	2	201.73903597757266		380
PAG_212	1178.7315103356207	tr|H0YBI4|H0YBI4_HUMAN	true	tr|H0YBI4|H0YBI4_HUMAN PDZ and LIM domain protein 5 (Fragment) OS=Homo sapiens GN=PDLIM5 PE=4 SV=1	sequence sub-set protein:PDH_1320	5	424.68542121090155		380
PAG_212	1178.7315103356207	tr|F5H0X8|F5H0X8_HUMAN	true	tr|F5H0X8|F5H0X8_HUMAN PDZ and LIM domain protein 5 OS=Homo sapiens GN=PDLIM5 PE=4 SV=1	sequence sub-set protein:PDH_1320	7	592.046092048953		380
PAG_212	1178.7315103356207	sw|Q96HC4-3|PDLI5_HUMAN	true	sw|Q96HC4-3|PDLI5_HUMAN Isoform 3 of PDZ and LIM domain protein 5 OS=Homo sapiens GN=PDLIM5	sequence sub-set protein:PDH_1320	7	592.046092048953		380
PAG_212	1178.7315103356207	sw|Q96HC4-2|PDLI5_HUMAN	true	sw|Q96HC4-2|PDLI5_HUMAN Isoform 2 of PDZ and LIM domain protein 5 OS=Homo sapiens GN=PDLIM5	sequence sub-set protein:PDH_1320	7	592.046092048953		380
PAG_212	1178.7315103356207	tr|D3YTJ1|D3YTJ1_HUMAN	true	tr|D3YTJ1|D3YTJ1_HUMAN PDZ and LIM domain protein 5 OS=Homo sapiens GN=PDLIM5 PE=4 SV=1	sequence sub-set protein:PDH_1320	7	592.046092048953		380
PAG_212	1178.7315103356207	tr|H0Y8Y3|H0Y8Y3_HUMAN	true	tr|H0Y8Y3|H0Y8Y3_HUMAN PDZ and LIM domain protein 5 (Fragment) OS=Homo sapiens GN=PDLIM5 PE=4 SV=1	sequence sub-set protein:PDH_1320	10	946.8090701587927		380
PAG_212	1178.7315103356207	tr|D6RB78|D6RB78_HUMAN	true	tr|D6RB78|D6RB78_HUMAN PDZ and LIM domain protein 5 OS=Homo sapiens GN=PDLIM5 PE=4 SV=1	sequence sub-set protein:PDH_1320	13	1210.1928025192617		380
PAG_212	1178.7315103356207	tr|F5H7Y0|F5H7Y0_HUMAN	true	tr|F5H7Y0|F5H7Y0_HUMAN PDZ and LIM domain protein 5 OS=Homo sapiens GN=PDLIM5 PE=4 SV=1	sequence sub-set protein:PDH_1320	13	1260.962934771355		380
PAG_212	1178.7315103356207	tr|E9PBF5|E9PBF5_HUMAN	true	tr|E9PBF5|E9PBF5_HUMAN PDZ and LIM domain protein 5 OS=Homo sapiens GN=PDLIM5 PE=4 SV=1	sequence sub-set protein:PDH_1320	15	1488.9722676854662		380
PAG_212	1178.7315103356207	sw|Q96HC4-4|PDLI5_HUMAN	true	sw|Q96HC4-4|PDLI5_HUMAN Isoform 4 of PDZ and LIM domain protein 5 OS=Homo sapiens GN=PDLIM5	sequence sub-set protein:PDH_1320	15	1488.9722676854662		380
PAG_213	1177.8405773854267	sw|P50454|SERPH_HUMAN	true	sw|P50454|SERPH_HUMAN Serpin H1 OS=Homo sapiens GN=SERPINH1 PE=1 SV=2	anchor protein	18	2222.390988449913	AVLSAEQLRDEEVHAGLGELLR; SALQSINEWAAQTTDGKLPEVTK; SALQSINEWAAQTTDGK; DTQSGSLLFIGR; HLAGLGLTEAIDKNK; LQIVEMPLAHK; SYTVGVMMMHR; TGLYNYYDDEKEK; GVVEVTHDLQK; TGLYNYYDDEKEKLQIVEMPLAHK; LYGPSSVSFADDFVR; SALQSINEWAAQTTDGKLPEVTKDVER; LSSLIILMPHHVEPLER; SAGLAFSLYQAMAK; LFYADHPFIFLVR; HLAGLGLTEAIDKNKADLSR; TDGALLVNAMFFKPHWDEK; HLAGLGLTEAIDK	655
PAG_213	1177.8405773854267	tr|E9PLA6|E9PLA6_HUMAN	true	tr|E9PLA6|E9PLA6_HUMAN Serpin H1 (Fragment) OS=Homo sapiens GN=SERPINH1 PE=4 SV=1	sequence sub-set protein:PDH_2253	1	136.78684182416612		655
PAG_213	1177.8405773854267	tr|H0YEP8|H0YEP8_HUMAN	true	tr|H0YEP8|H0YEP8_HUMAN Serpin H1 (Fragment) OS=Homo sapiens GN=SERPINH1 PE=3 SV=1	sequence sub-set protein:PDH_2253	2	287.9071154134159		655
PAG_213	1177.8405773854267	tr|E9PQ34|E9PQ34_HUMAN	true	tr|E9PQ34|E9PQ34_HUMAN Serpin H1 (Fragment) OS=Homo sapiens GN=SERPINH1 PE=4 SV=1	sequence sub-set protein:PDH_2253	3	520.8235539002472		655
PAG_213	1177.8405773854267	tr|E9PRS3|E9PRS3_HUMAN	true	tr|E9PRS3|E9PRS3_HUMAN Serpin H1 (Fragment) OS=Homo sapiens GN=SERPINH1 PE=4 SV=1	sequence sub-set protein:PDH_2253	3	576.1417255893344		655
PAG_213	1177.8405773854267	tr|E9PIG2|E9PIG2_HUMAN	true	tr|E9PIG2|E9PIG2_HUMAN Serpin H1 (Fragment) OS=Homo sapiens GN=SERPINH1 PE=4 SV=2	sequence sub-set protein:PDH_2253	3	576.1417255893344		655
PAG_213	1177.8405773854267	tr|E9PJH8|E9PJH8_HUMAN	true	tr|E9PJH8|E9PJH8_HUMAN Serpin H1 (Fragment) OS=Homo sapiens GN=SERPINH1 PE=4 SV=1	sequence sub-set protein:PDH_2253	3	576.1417255893344		655
PAG_213	1177.8405773854267	tr|E9PNX1|E9PNX1_HUMAN	true	tr|E9PNX1|E9PNX1_HUMAN Serpin H1 (Fragment) OS=Homo sapiens GN=SERPINH1 PE=3 SV=1	sequence sub-set protein:PDH_2253	6	759.6553516582659		655
PAG_213	1177.8405773854267	tr|E9PMI5|E9PMI5_HUMAN	true	tr|E9PMI5|E9PMI5_HUMAN Serpin H1 (Fragment) OS=Homo sapiens GN=SERPINH1 PE=3 SV=1	sequence sub-set protein:PDH_2253	8	1250.1675529895335		655
PAG_213	1177.8405773854267	tr|E9PK86|E9PK86_HUMAN	true	tr|E9PK86|E9PK86_HUMAN Serpin H1 (Fragment) OS=Homo sapiens GN=SERPINH1 PE=3 SV=1	sequence sub-set protein:PDH_2253	8	1250.1675529895335		655
PAG_213	1177.8405773854267	tr|E9PKH2|E9PKH2_HUMAN	true	tr|E9PKH2|E9PKH2_HUMAN Serpin H1 OS=Homo sapiens GN=SERPINH1 PE=3 SV=1	sequence sub-set protein:PDH_2253	11	1274.091963236631		655
PAG_213	1177.8405773854267	tr|E9PPV6|E9PPV6_HUMAN	true	tr|E9PPV6|E9PPV6_HUMAN Serpin H1 OS=Homo sapiens GN=SERPINH1 PE=3 SV=1	sequence sub-set protein:PDH_2253	12	1660.7914865902612		655
PAG_213	1177.8405773854267	tr|E9PR70|E9PR70_HUMAN	true	tr|E9PR70|E9PR70_HUMAN Serpin H1 (Fragment) OS=Homo sapiens GN=SERPINH1 PE=3 SV=1	sequence sub-set protein:PDH_2253	12	1660.7914865902612		655
PAG_214	1177.4936080718894	sw|Q9Y2X3|NOP58_HUMAN	true	sw|Q9Y2X3|NOP58_HUMAN Nucleolar protein 58 OS=Homo sapiens GN=NOP58 PE=1 SV=1	anchor protein	17	2071.9908922169843	EMAAMCLGLAHSLSR; LSELLPEEVEAEVK; SQMDGLIPGVEPR; EAHEPLAVADAK; YDAFGEDSSSAMGVENR; IISDNLTYCK; EWYGWHFPELGK; TQLYEYLQNR; HAASTVQILGAEK; TYDPSGDSTLPTCSK; YGLIYHASLVGQTSPK; KLQEVDSLWK	59	KIEQVDKEDEITEK; LIAHAGSLLNLAK; VKVEEEEEEKVAEEEETSVK; IEQVDKEDEITEK; VEEEEEEKVAEEEETSVK
PAG_214	1177.4936080718894	tr|F8WED0|F8WED0_HUMAN	true	tr|F8WED0|F8WED0_HUMAN Nucleolar protein 58 OS=Homo sapiens GN=NOP58 PE=4 SV=1	sequence sub-set protein:PDH_221	1	44.960022610185455		59
PAG_214	1177.4936080718894	tr|H7BZ72|H7BZ72_HUMAN	true	tr|H7BZ72|H7BZ72_HUMAN Nucleolar protein 58 (Fragment) OS=Homo sapiens GN=NOP58 PE=4 SV=1	sequence sub-set protein:PDH_221	5	483.44857342540547		59
PAG_215	1173.1611255666064	tr|B0QY89|B0QY89_HUMAN	true	tr|B0QY89|B0QY89_HUMAN Eukaryotic translation initiation factor 3 subunit L OS=Homo sapiens GN=EIF3L PE=3 SV=1	anchor protein	20	1859.3334712261394	VFSDEVQQQAQLSTIR; SEEEIDFLR; QIHKFEELNR; RYGDFFIR; MLGYFSLVGLLR; NFIQYFHK; QYEQQTYQVIPEVIK; KSEEEIDFLR; VLENIELNKK; IWNVHSVLNVLHSLVDK; QLEVYTSGGDPESVAGEYGR; VSGGPSLEQR; LAGFLDLTEQEFR; LHSLLGDYYQAIK; IWNVHSVLNVLHSLVDKSNINR; TVSDLIDQK; VLENIELNK; VYEIQDIYENSWTK; GDPQVYEELFSYSCPK; TVSDLIDQKVYELQASR	19
PAG_215	1173.1611255666064	tr|H0Y7E6|H0Y7E6_HUMAN	true	tr|H0Y7E6|H0Y7E6_HUMAN Eukaryotic translation initiation factor 3 subunit L (Fragment) OS=Homo sapiens GN=EIF3L PE=4 SV=1	sequence sub-set protein:PDH_78	1	13.799346462010021		19
PAG_215	1173.1611255666064	tr|H7C3A0|H7C3A0_HUMAN	true	tr|H7C3A0|H7C3A0_HUMAN Eukaryotic translation initiation factor 3 subunit L (Fragment) OS=Homo sapiens GN=EIF3L PE=4 SV=1	sequence sub-set protein:PDH_78	4	296.3471242461267		19
PAG_215	1173.1611255666064	tr|C9K0Q7|C9K0Q7_HUMAN	true	tr|C9K0Q7|C9K0Q7_HUMAN Eukaryotic translation initiation factor 3 subunit L (Fragment) OS=Homo sapiens GN=EIF3L PE=4 SV=1	sequence sub-set protein:PDH_78	6	452.0146380336397		19
PAG_215	1173.1611255666064	tr|C9JHP4|C9JHP4_HUMAN	true	tr|C9JHP4|C9JHP4_HUMAN Eukaryotic translation initiation factor 3 subunit L (Fragment) OS=Homo sapiens GN=EIF3L PE=4 SV=1	sequence sub-set protein:PDH_78	6	452.0146380336397		19
PAG_215	1173.1611255666064	tr|B0QY90|B0QY90_HUMAN	true	tr|B0QY90|B0QY90_HUMAN Eukaryotic translation initiation factor 3 subunit L OS=Homo sapiens GN=EIF3L PE=2 SV=1	sequence sub-set protein:PDH_78	15	1498.1273517489103		19
PAG_215	1173.1611255666064	sw|Q9Y262-2|EIF3L_HUMAN	true	sw|Q9Y262-2|EIF3L_HUMAN Isoform 2 of Eukaryotic translation initiation factor 3 subunit L OS=Homo sapiens GN=EIF3L	sequence sub-set protein:PDH_78	19	1768.5249526697285		19
PAG_215	1173.1611255666064	sw|Q9Y262|EIF3L_HUMAN	true	sw|Q9Y262|EIF3L_HUMAN Eukaryotic translation initiation factor 3 subunit L OS=Homo sapiens GN=EIF3L PE=1 SV=1	sequence same-set protein:PDH_78	20	1859.3334712261394		19
PAG_216	1172.5609336299822	sw|O43143|DHX15_HUMAN	true	sw|O43143|DHX15_HUMAN Putative pre-mRNA-splicing factor ATP-dependent RNA helicase DHX15 OS=Homo sapiens GN=DHX15 PE=1 SV=2	anchor protein	25	2336.3697883185328	TLATDILMGVLK; EAMNDPLLER; KALVTGYFMQVAHLER; YMTDGMLLR; FAHIDGDHLTLLNVYHAFK; SNLGSVVLQLK; VESLLVTAISK; HQSFVLVGETGSGK; IRVESLLVTAISK; TEMQDNTYPEILR; ALVTGYFMQVAHLER; HRLDLGEDYPSGK; TCTDIKPEWLVK; QNHESVQWCYDNFINYR; LDLGEDYPSGK; SNLGSVVLQLKK; EVDDLGPEVGDIK	481	LQLPVWEYKDR; IAPQYYDMSNFPQCEAK; LQLPVWEYK; TTQIPQWCVEYMR; SLMSADNVR; ASTNAMLISAGLPPLK; RVAAMSVAQR; YGVIILDEAHER
PAG_217	1167.4058442099943	sw|Q92973|TNPO1_HUMAN	true	sw|Q92973|TNPO1_HUMAN Transportin-1 OS=Homo sapiens GN=TNPO1 PE=1 SV=2	anchor protein	21	2084.9563762962694	ATVGILITTIASK; FSDQFPLPLK; AHFQNFPNGVTDFIK; LLPHMHNIVEYMLQR; TLLENTAITIGR; YSDIDIILLK; DELLPHILPLLK; LIPVLVNGMK; LCSLLDSEDYNTCEGAFGALQK; GDVEEDETIPDSEQDIRPR; SECLNNIGDSSPLIR; GELQNWPDLLPK; QSSFALLGDLTK; ESQSPDTTIQR; YAHWVVSQPPDTYLKPLMTELLK; ALVMLLEVR; SNILTLMYQCMQDK; NIRDNEEKDSAFR; SITCWTLSR; SHAVACVNQFIISR; NQVGDENWR	1187
PAG_217	1167.4058442099943	sw|O14787|TNPO2_HUMAN	true	sw|O14787|TNPO2_HUMAN Transportin-2 OS=Homo sapiens GN=TNPO2 PE=1 SV=3	sequence sub-set protein:PDH_3917	3	194.8696568093177		1187
PAG_217	1167.4058442099943	tr|E7EW37|E7EW37_HUMAN	true	tr|E7EW37|E7EW37_HUMAN Transportin-1 OS=Homo sapiens GN=TNPO1 PE=4 SV=1	sequence sub-set protein:PDH_3917	3	462.5298702466752		1187
PAG_217	1167.4058442099943	tr|B4DSC0|B4DSC0_HUMAN	true	tr|B4DSC0|B4DSC0_HUMAN Transportin-1 OS=Homo sapiens GN=TNPO1 PE=2 SV=1	sequence sub-set protein:PDH_3917	3	462.5298702466752		1187
PAG_217	1167.4058442099943	tr|S4R398|S4R398_HUMAN	true	tr|S4R398|S4R398_HUMAN Transportin-1 (Fragment) OS=Homo sapiens GN=TNPO1 PE=4 SV=1	sequence sub-set protein:PDH_3917	4	306.9738104096883		1187
PAG_217	1167.4058442099943	sw|O14787-2|TNPO2_HUMAN	true	sw|O14787-2|TNPO2_HUMAN Isoform 2 of Transportin-2 OS=Homo sapiens GN=TNPO2	sequence sub-set protein:PDH_3917	4	330.4039337269751		1187
PAG_217	1167.4058442099943	sw|Q92973-3|TNPO1_HUMAN	true	sw|Q92973-3|TNPO1_HUMAN Isoform 3 of Transportin-1 OS=Homo sapiens GN=TNPO1	sequence sub-set protein:PDH_3917	18	1535.6239209118821		1187
PAG_217	1167.4058442099943	sw|Q92973-2|TNPO1_HUMAN	true	sw|Q92973-2|TNPO1_HUMAN Isoform 2 of Transportin-1 OS=Homo sapiens GN=TNPO1	sequence same-set protein:PDH_3917	21	2084.9563762962694		1187
PAG_218	1167.2793843940658	sw|P26641|EF1G_HUMAN	true	sw|P26641|EF1G_HUMAN Elongation factor 1-gamma OS=Homo sapiens GN=EEF1G PE=1 SV=3	anchor protein	17	2398.4418059021	AKDPFAHLPK; KLDPGSEETQTLVR; STFVLDEFK; RILGLLDAYLK; EYFSWEGAFQHVGK; STFVLDEFKR; WFLTCINQPQFR; LDPGSEETQTLVR; DGWSLWYSEYR; AVLGEVKLCEK; VLSAPPHFHFGQTNR; GQELAFPLSPDWQVDYESYTWR; ALIAAQYSGAQVR; AAAPAPEEEMDECEQALAAEPK; YSNEDTLSVALPYFWEHFDK; KAAAPAPEEEMDECEQALAAEPK; ILGLLDAYLK	444
PAG_218	1167.2793843940658	tr|B4DTG2|B4DTG2_HUMAN	true	tr|B4DTG2|B4DTG2_HUMAN Elongation factor 1-gamma OS=Homo sapiens GN=EEF1G PE=2 SV=1	sequence same-set protein:PDH_1533	17	2398.4418059021		444
PAG_219	1166.9666244123703	tr|A8MXP9|A8MXP9_HUMAN	true	tr|A8MXP9|A8MXP9_HUMAN Matrin-3 OS=Homo sapiens GN=MATR3 PE=4 SV=1	anchor protein	24	1982.0802819736498	IGPYQPNVPVGIDYVIPK; GDADQASNILASFGLSAR; VVHIMDFQR; DLDELSRYPEDK; YPEDKITPENLPQILLQLK; YQLLQLVEPFGVISNHLILNK; ITPENLPQILLQLK; GNLGAGNGNLQGPR; VIHLSNLPHSGYSDSAVLK; EDAMAMVDHCLK; EDAMAMVDHCLKK; SFQQSSLSR; TEEGPTLSYGR; GYPHLCSICDLPVHSNK; RTEEGPTLSYGR; DSFDDRGPSLNPVLDYDHGSR; GPLPLSSQHR; SQESGYYDR; GAPPSSNIEDFHGLLPK; FDQKQELGR; SQAFIEMETR; LCSLFYTNEEVAK; EWSQHINGASHSR; MDYEDDRLR	1096
PAG_219	1166.9666244123703	tr|D6R9F3|D6R9F3_HUMAN	true	tr|D6R9F3|D6R9F3_HUMAN Matrin-3 (Fragment) OS=Homo sapiens GN=MATR3 PE=4 SV=1	sequence sub-set protein:PDH_3628	1	55.95004107161011		1096
PAG_219	1166.9666244123703	tr|D6RCM3|D6RCM3_HUMAN	true	tr|D6RCM3|D6RCM3_HUMAN Matrin-3 (Fragment) OS=Homo sapiens GN=MATR3 PE=4 SV=1	sequence sub-set protein:PDH_3628	1	55.95004107161011		1096
PAG_219	1166.9666244123703	tr|D6RBS2|D6RBS2_HUMAN	true	tr|D6RBS2|D6RBS2_HUMAN Matrin-3 (Fragment) OS=Homo sapiens GN=MATR3 PE=4 SV=1	sequence sub-set protein:PDH_3628	1	55.95004107161011		1096
PAG_219	1166.9666244123703	tr|D6RB45|D6RB45_HUMAN	true	tr|D6RB45|D6RB45_HUMAN Matrin-3 (Fragment) OS=Homo sapiens GN=MATR3 PE=4 SV=1	sequence sub-set protein:PDH_3628	1	55.95004107161011		1096
PAG_219	1166.9666244123703	tr|D6REK4|D6REK4_HUMAN	true	tr|D6REK4|D6REK4_HUMAN Matrin-3 (Fragment) OS=Homo sapiens GN=MATR3 PE=4 SV=1	sequence sub-set protein:PDH_3628	1	55.95004107161011		1096
PAG_219	1166.9666244123703	tr|D6R8Z5|D6R8Z5_HUMAN	true	tr|D6R8Z5|D6R8Z5_HUMAN Matrin-3 (Fragment) OS=Homo sapiens GN=MATR3 PE=4 SV=1	sequence sub-set protein:PDH_3628	2	93.33565855798403		1096
PAG_219	1166.9666244123703	tr|D6RAY2|D6RAY2_HUMAN	true	tr|D6RAY2|D6RAY2_HUMAN Matrin-3 (Fragment) OS=Homo sapiens GN=MATR3 PE=4 SV=1	sequence sub-set protein:PDH_3628	2	151.6821371187226		1096
PAG_219	1166.9666244123703	tr|D6RAM9|D6RAM9_HUMAN	true	tr|D6RAM9|D6RAM9_HUMAN Matrin-3 (Fragment) OS=Homo sapiens GN=MATR3 PE=4 SV=1	sequence sub-set protein:PDH_3628	2	151.6821371187226		1096
PAG_219	1166.9666244123703	tr|D6RBK5|D6RBK5_HUMAN	true	tr|D6RBK5|D6RBK5_HUMAN Matrin-3 (Fragment) OS=Homo sapiens GN=MATR3 PE=4 SV=1	sequence sub-set protein:PDH_3628	3	262.13951720454526		1096
PAG_219	1166.9666244123703	tr|D6RE02|D6RE02_HUMAN	true	tr|D6RE02|D6RE02_HUMAN Matrin-3 (Fragment) OS=Homo sapiens GN=MATR3 PE=4 SV=1	sequence sub-set protein:PDH_3628	3	267.879295702307		1096
PAG_219	1166.9666244123703	tr|D6RBI2|D6RBI2_HUMAN	true	tr|D6RBI2|D6RBI2_HUMAN Matrin-3 (Fragment) OS=Homo sapiens GN=MATR3 PE=4 SV=1	sequence sub-set protein:PDH_3628	3	267.879295702307		1096
PAG_219	1166.9666244123703	tr|D6RIA2|D6RIA2_HUMAN	true	tr|D6RIA2|D6RIA2_HUMAN Matrin-3 (Fragment) OS=Homo sapiens GN=MATR3 PE=4 SV=1	sequence sub-set protein:PDH_3628	3	267.879295702307		1096
PAG_219	1166.9666244123703	tr|B3KM87|B3KM87_HUMAN	true	tr|B3KM87|B3KM87_HUMAN Matrin-3 OS=Homo sapiens GN=MATR3 PE=2 SV=1	sequence sub-set protein:PDH_3628	10	876.3710033798745		1096
PAG_219	1166.9666244123703	sw|P43243-2|MATR3_HUMAN	true	sw|P43243-2|MATR3_HUMAN Isoform 2 of Matrin-3 OS=Homo sapiens GN=MATR3	sequence sub-set protein:PDH_3628	10	876.3710033798745		1096
PAG_219	1166.9666244123703	tr|H0Y8T4|H0Y8T4_HUMAN	true	tr|H0Y8T4|H0Y8T4_HUMAN Matrin-3 (Fragment) OS=Homo sapiens GN=MATR3 PE=4 SV=1	sequence sub-set protein:PDH_3628	11	837.0063309869727		1096
PAG_219	1166.9666244123703	tr|D6R991|D6R991_HUMAN	true	tr|D6R991|D6R991_HUMAN Matrin-3 (Fragment) OS=Homo sapiens GN=MATR3 PE=4 SV=1	sequence sub-set protein:PDH_3628	17	1373.5885742960822		1096
[truncated: 20,166 more rows]
