# Supplementary material for: Galaxy Integrated Omics: Web-based Standards-Compliant Workflows for Proteomics Informed by Transcriptomics
Source: Mol Cell Proteomics. 2015 Aug 12;14(11):3087–93. doi: 10.1074/mcp.O115.048777 (PMC4638048; doi:10.1074/mcp.O115.048777)
Supplement: Supplemental Data [file supp_O115.048777_mcp.O115.048777-1.zip › standard_genome_guided_peptides.csv]

Raw data location	Spectrum ID	Spectrum Title	Retention Time (s)	PSM_ID	rank	Pass Threshold	Calc m/z	Exp m/z	Charge	Sequence	Modifications	MS-GF:RawScore	MS-GF:DeNovoScore	MS-GF:SpecEValue	MS-GF:EValue	PSM-level local FDR	PSM-level q-value	PSM-level FDRScore	proteinacc_start_stop_pre_post_;	Is decoy
J:\Data\HUMAN\mgf\DM_from_raw.mgf	index=42192	DM_1.10699.10699.2	-1.0	SII_42193_1	1	true	1095.456298828125	1095.4581298828125	2	NMGGPYGGGNYGPGGSGGSGGYGGR		244	246	1.7397903E-31	4.767387E-24	0.0	0.0	1.0584706463361556E-25	sw|P22626-2|ROA2_HUMAN_314_338_R_S;sw|P22626|ROA2_HUMAN_326_350_R_S	false
J:\Data\HUMAN\mgf\DM_from_raw.mgf	index=80090	DM_1.10806.10806.2	-1.0	SII_80091_1	1	true	1095.456298828125	1095.458251953125	2	NMGGPYGGGNYGPGGSGGSGGYGGR		232	235	3.6985404E-31	1.0134769E-23	0.0	0.0	2.250154118786168E-25	sw|P22626-2|ROA2_HUMAN_314_338_R_S;sw|P22626|ROA2_HUMAN_326_350_R_S	false
J:\Data\HUMAN\mgf\DM_from_raw.mgf	index=80144	DM_1.10870.10870.2	-1.0	SII_80145_1	1	true	1100.46044921875	1100.4615478515625	2	NMGGPYGGGNYGPGGSGGSGGYGGR	unknown modification:25	216	219	7.057376E-30	1.9338678E-22	0.0	0.0	4.2936356964405856E-24	sw|P22626-2|ROA2_HUMAN_314_338_R_S;sw|P22626|ROA2_HUMAN_326_350_R_S	false
J:\Data\HUMAN\mgf\DM_from_raw.mgf	index=99531	DM_1.10832.10832.2	-1.0	SII_99532_1	1	true	1095.456298828125	1095.456298828125	2	NMGGPYGGGNYGPGGSGGSGGYGGR		230	233	3.3061928E-29	9.059654E-22	0.0	0.0	2.0114536170363212E-23	sw|P22626-2|ROA2_HUMAN_314_338_R_S;sw|P22626|ROA2_HUMAN_326_350_R_S	false
J:\Data\HUMAN\mgf\DM_from_raw.mgf	index=8220	DM_1.10524.10524.2	-1.0	SII_8221_1	1	true	1095.456298828125	1095.4580078125	2	NMGGPYGGGNYGPGGSGGSGGYGGR		211	215	1.1731998E-28	3.2148114E-21	0.0	0.0	7.137628013850861E-23	sw|P22626-2|ROA2_HUMAN_314_338_R_S;sw|P22626|ROA2_HUMAN_326_350_R_S	false
J:\Data\HUMAN\mgf\DM_from_raw.mgf	index=61033	DM_1.10801.10801.2	-1.0	SII_61034_1	1	true	1095.456298828125	1095.4573974609375	2	NMGGPYGGGNYGPGGSGGSGGYGGR		223	229	1.191274E-28	3.2643382E-21	0.0	0.0	7.247589013465454E-23	sw|P22626-2|ROA2_HUMAN_314_338_R_S;sw|P22626|ROA2_HUMAN_326_350_R_S	false
J:\Data\HUMAN\mgf\DM_from_raw.mgf	index=59044	DM_1.8457.8457.2	-1.0	SII_59045_1	1	true	1103.4537353515625	1103.4547119140625	2	NMGGPYGGGNYGPGGSGGSGGYGGR	Oxidation:2	255	263	1.523494E-27	4.17469E-20	0.0	0.0	9.268781457333096E-22	sw|P22626-2|ROA2_HUMAN_314_338_R_S;sw|P22626|ROA2_HUMAN_326_350_R_S	false
J:\Data\HUMAN\mgf\DM_from_raw.mgf	index=78027	DM_1.8362.8362.2	-1.0	SII_78028_1	1	true	1103.4537353515625	1103.45947265625	2	NMGGPYGGGNYGPGGSGGSGGYGGR	Oxidation:2	226	237	9.877552E-27	2.7066546E-19	0.0	0.0	6.009401888016913E-21	sw|P22626-2|ROA2_HUMAN_314_338_R_S;sw|P22626|ROA2_HUMAN_326_350_R_S	false
J:\Data\HUMAN\mgf\DM_from_raw.mgf	index=138031	DM_1.9429.9429.2	-1.0	SII_138032_1	1	true	1045.4561767578125	1045.459716796875	2	SSSSSSASAAAAAAAASSSASCSR	Carbamidomethyl:22	253	255	1.8837954E-26	5.132265E-19	0.0	0.0	1.1394820373757007E-20	sw|Q07065|CKAP4_HUMAN_79_102_K_R	false
J:\Data\HUMAN\mgf\DM_from_raw.mgf	index=40178	DM_1.8331.8331.2	-1.0	SII_40179_1	1	true	1103.4537353515625	1103.4549560546875	2	NMGGPYGGGNYGPGGSGGSGGYGGR	Oxidation:2	250	265	3.697825E-26	1.0132808E-18	0.0	0.0	2.2497187312379232E-20	sw|P22626-2|ROA2_HUMAN_314_338_R_S;sw|P22626|ROA2_HUMAN_326_350_R_S	false
J:\Data\HUMAN\mgf\DM_from_raw.mgf	index=77891	DM_1.8203.8203.2	-1.0	SII_77892_1	1	true	1093.027587890625	1093.028076171875	2	SLAGSSGPGASSGTSGDHGELVVR		244	260	4.927689E-26	1.3425134E-18	0.0	0.0	2.980691574258498E-20	sw|P29692-2|EF1D_HUMAN_426_449_K_I;sw|P29692|EF1D_HUMAN_60_83_K_I;tr|E9PL12|E9PL12_HUMAN_60_83_K_I;tr|E9PK01|E9PK01_HUMAN_60_83_K_I;tr|E9PIZ1|E9PIZ1_HUMAN_76_99_K_I;tr|E9PI39|E9PI39_HUMAN_60_83_K_I;tr|H0YCK7|H0YCK7_HUMAN_140_163_K_I;tr|E9PRY8|E9PRY8_HUMAN_476_499_K_I;tr|E9PQ49|E9PQ49_HUMAN_60_83_K_I;tr|E9PPR1|E9PPR1_HUMAN_60_83_K_I;tr|E9PMW7|E9PMW7_HUMAN_60_83_K_I	false
J:\Data\HUMAN\mgf\DM_from_raw.mgf	index=82468	DM_1.13601.13601.2	-1.0	SII_82469_1	1	true	1285.632080078125	1285.6356201171875	2	LVQDVANNTNEEAGDGTTTATVLAR	unknown modification:25	225	229	1.5092007E-25	4.1355234E-18	0.0	0.0	9.181822508087335E-20	tr|E7EXB4|E7EXB4_HUMAN_97_121_K_S;tr|E7ESH4|E7ESH4_HUMAN_97_121_K_S;sw|P10809|CH60_HUMAN_97_121_K_S;tr|C9JL25|C9JL25_HUMAN_139_163_K_S;tr|B7Z712|B7Z712_HUMAN_97_121_K_S	false
J:\Data\HUMAN\mgf\DM_from_raw.mgf	index=40183	DM_1.8337.8337.2	-1.0	SII_40184_1	1	true	1108.4578857421875	1108.459228515625	2	NMGGPYGGGNYGPGGSGGSGGYGGR	Oxidation:2;unknown modification:25	245	267	1.6754015E-25	4.590948E-18	0.0	0.0	1.0192970901786829E-19	sw|P22626-2|ROA2_HUMAN_314_338_R_S;sw|P22626|ROA2_HUMAN_326_350_R_S	false
J:\Data\HUMAN\mgf\DM_from_raw.mgf	index=136438	DM_1.7558.7558.2	-1.0	SII_136439_1	1	true	1083.4884033203125	1083.4896240234375	2	GPGASGEQPEPGEAAAGGAAEEAR		249	258	3.2715154E-25	8.913008E-18	0.0	0.0	1.978894798882349E-19	sw|Q9H3P7|GCP60_HUMAN_50_73_R_R	false
J:\Data\HUMAN\mgf\DM_from_raw.mgf	index=42200	DM_1.10709.10709.2	-1.0	SII_42201_1	1	true	1100.46044921875	1100.46142578125	2	NMGGPYGGGNYGPGGSGGSGGYGGR	unknown modification:25	227	244	5.702411E-25	1.5625791E-17	0.0	0.0	3.4692885430286406E-19	sw|P22626-2|ROA2_HUMAN_314_338_R_S;sw|P22626|ROA2_HUMAN_326_350_R_S	false
J:\Data\HUMAN\mgf\DM_from_raw.mgf	index=172054	DM_1.2155.2155.2	-1.0	SII_172055_1	1	true	896.3674926757812	896.3670654296875	2	GGSGGSYGGGGSGGGYGGGSGSR		213	220	8.490533E-25	2.2996117E-17	0.0	0.0	5.105672105959062E-19	sw|P35527|K1C9_HUMAN_491_513_R_G;tr|K7EQQ3|K7EQQ3_HUMAN_258_280_R_G	false
J:\Data\HUMAN\mgf\DM_from_raw.mgf	index=130296	DM_1.23256.23256.2	-1.0	SII_130297_1	1	true	1144.58447265625	1144.5845947265625	2	VQDDEVGDGTTSVTVLAAELLR		279	285	1.3011664E-24	3.5030146E-17	0.0	0.0	7.777506058952188E-19	tr|F8VQ14|F8VQ14_HUMAN_90_111_R_E;tr|F5GWF6|F5GWF6_HUMAN_90_111_R_E;sw|P78371-2|TCPB_HUMAN_43_64_R_E;sw|P78371|TCPB_HUMAN_90_111_R_E	false
J:\Data\HUMAN\mgf\DM_from_raw.mgf	index=8215	DM_1.10518.10518.2	-1.0	SII_8216_1	1	true	1100.46044921875	1100.4609375	2	NMGGPYGGGNYGPGGSGGSGGYGGR	unknown modification:25	220	237	1.4409051E-24	3.9483792E-17	0.0	0.0	8.766318916010455E-19	sw|P22626-2|ROA2_HUMAN_314_338_R_S;sw|P22626|ROA2_HUMAN_326_350_R_S	false
J:\Data\HUMAN\mgf\DM_from_raw.mgf	index=48068	DM_1.17558.17558.2	-1.0	SII_48069_1	1	true	1049.0103759765625	1049.0103759765625	2	APPAPGPASGGSGEVDELFDVK		219	241	1.888341E-24	5.0838127E-17	0.0	0.0	1.1287245013717066E-18	sw|O14579-2|COPE_HUMAN_2_23_-_N;sw|O14579-3|COPE_HUMAN_2_23_-_N;sw|O14579|COPE_HUMAN_2_23_-_N;tr|M0R061|M0R061_HUMAN_2_23_-_N;tr|M0QXB4|M0QXB4_HUMAN_2_23_-_N	false
J:\Data\HUMAN\mgf\DM_from_raw.mgf	index=140530	DM_1.12347.12347.2	-1.0	SII_140531_1	1	true	1132.9991455078125	1133.00341796875	2	TYFSCTSAHTSTGDGTAMITR	Carbamidomethyl:5	222	232	2.312812E-24	6.188473E-17	0.0	0.0	1.3739847459717133E-18	sw|P31040|DHSA_HUMAN_262_282_R_A;tr|D6RFM5|D6RFM5_HUMAN_262_282_R_A;tr|E9PBJ5|E9PBJ5_HUMAN_214_234_R_A	false
J:\Data\HUMAN\mgf\DM_from_raw.mgf	index=11717	DM_1.14625.14625.2	-1.0	SII_11718_1	1	true	1086.4326171875	1086.4346923828125	2	ECPSDECGAGVFMASHFDR	Carbamidomethyl:2;Carbamidomethyl:7	218	227	2.609134E-24	6.892883E-17	0.0	0.0	1.5303801273379942E-18	sw|P62979|RS27A_HUMAN_120_138_R_H	false
J:\Data\HUMAN\mgf\DM_from_raw.mgf	index=53657	DM_1.2072.2072.2	-1.0	SII_53658_1	1	true	896.3674926757812	896.3682861328125	2	GGSGGSYGGGGSGGGYGGGSGSR		219	229	2.7787947E-24	7.526205E-17	0.0	0.0	1.6709923215397462E-18	sw|P35527|K1C9_HUMAN_491_513_R_G;tr|K7EQQ3|K7EQQ3_HUMAN_258_280_R_G	false
J:\Data\HUMAN\mgf\DM_from_raw.mgf	index=61032	DM_1.10800.10800.2	-1.0	SII_61033_1	1	true	1100.46044921875	1100.4583740234375	2	NMGGPYGGGNYGPGGSGGSGGYGGR	unknown modification:25	225	243	2.9559817E-24	8.1000034E-17	0.0	0.0	1.7983888939838655E-18	sw|P22626-2|ROA2_HUMAN_314_338_R_S;sw|P22626|ROA2_HUMAN_326_350_R_S	false
J:\Data\HUMAN\mgf\DM_from_raw.mgf	index=68685	DM_1.19753.19753.2	-1.0	SII_68686_1	1	true	1147.0201416015625	1147.0223388671875	2	WGDAGAEYVVESTGVFTTMEK	Oxidation:19	221	222	3.0353867E-24	8.121891E-17	0.0	0.0	1.8032484495682448E-18	sw|P04406-2|G3P_HUMAN_45_65_K_A;sw|P04406|G3P_HUMAN_87_107_K_A;tr|E7EUT5|E7EUT5_HUMAN_12_32_K_A	false
J:\Data\HUMAN\mgf\DM_from_raw.mgf	index=128163	DM_1.20750.20750.2	-1.0	SII_128164_1	1	true	1178.0587158203125	1178.062744140625	2	TMMACGGSIQTSVNALSADVLGR	Oxidation:2;Carbamidomethyl:5	219	226	3.0692566E-24	8.312904E-17	0.0	0.0	1.8456577722367436E-18	sw|Q99832|TCPH_HUMAN_322_344_R_C;tr|B7Z1C9|B7Z1C9_HUMAN_194_216_R_C;tr|F5GZK5|F5GZK5_HUMAN_222_244_R_C;sw|Q99832-2|TCPH_HUMAN_118_140_R_C;sw|Q99832-3|TCPH_HUMAN_278_300_R_C;sw|Q99832-4|TCPH_HUMAN_235_257_R_C	false
J:\Data\HUMAN\mgf\DM_from_raw.mgf	index=128163	DM_1.20750.20750.2	-1.0	SII_128164_2	2	true	1178.0587158203125	1178.062744140625	2	TMMACGGSIQTSVNALSADVLGR	Oxidation:3;Carbamidomethyl:5	219	226	3.0692566E-24	8.312904E-17	0.0	0.0	1.8456577722367436E-18	sw|Q99832|TCPH_HUMAN_322_344_R_C;tr|B7Z1C9|B7Z1C9_HUMAN_194_216_R_C;tr|F5GZK5|F5GZK5_HUMAN_222_244_R_C;sw|Q99832-2|TCPH_HUMAN_118_140_R_C;sw|Q99832-3|TCPH_HUMAN_278_300_R_C;sw|Q99832-4|TCPH_HUMAN_235_257_R_C	false
J:\Data\HUMAN\mgf\DM_from_raw.mgf	index=126281	DM_1.18545.18545.2	-1.0	SII_126282_1	1	true	1085.0462646484375	1085.0440673828125	2	FGQAATMEGIGAIGGTPPAFNR	unknown modification:22	244	253	3.497976E-24	9.4172905E-17	0.0	0.0	2.0908572268771844E-18	sw|Q15233-2|NONO_HUMAN_346_367_R_A;sw|Q15233|NONO_HUMAN_435_456_R_A	false
J:\Data\HUMAN\mgf\DM_from_raw.mgf	index=126283	DM_1.18547.18547.2	-1.0	SII_126284_1	1	true	1082.0362548828125	1082.034423828125	2	FGQAATMEGIGAIGGTPPAFNR		260	273	3.5606823E-24	9.586109E-17	0.0	0.0	2.1283388550329222E-18	sw|Q15233-2|NONO_HUMAN_346_367_R_A;sw|Q15233|NONO_HUMAN_435_456_R_A	false
J:\Data\HUMAN\mgf\DM_from_raw.mgf	index=38843	DM_1.6741.6741.2	-1.0	SII_38844_1	1	true	955.8986206054688	955.898193359375	2	SSGSPYGGGYGSGGGSGGYGSR		205	214	3.6014774E-24	9.695937E-17	0.0	0.0	2.1527232220133682E-18	sw|P51991-2|ROA3_HUMAN_333_354_R_R;tr|H7C1J8|H7C1J8_HUMAN_92_113_R_R;sw|P51991|ROA3_HUMAN_355_376_R_R	false
J:\Data\HUMAN\mgf\DM_from_raw.mgf	index=57707	DM_1.6869.6869.2	-1.0	SII_57708_1	1	true	955.8986206054688	955.8954467773438	2	SSGSPYGGGYGSGGGSGGYGSR		196	204	3.700055E-24	9.9613305E-17	0.0	0.0	2.211646743321459E-18	sw|P51991-2|ROA3_HUMAN_333_354_R_R;tr|H7C1J8|H7C1J8_HUMAN_92_113_R_R;sw|P51991|ROA3_HUMAN_355_376_R_R	false
J:\Data\HUMAN\mgf\DM_from_raw.mgf	index=156333	DM_1.7387.7387.2	-1.0	SII_156334_1	1	true	1135.5364990234375	1135.5396728515625	2	GGGGPGGGGPGGGSAGGPSQPPGGGGPGIR		218	242	3.7225735E-24	1.048469E-16	0.0	0.0	2.3278447084187266E-18	sw|Q92945|FUBP2_HUMAN_41_70_R_K	false
J:\Data\HUMAN\mgf\DM_from_raw.mgf	index=47680	DM_1.17105.17105.2	-1.0	SII_47681_1	1	true	995.5067749023438	995.5057373046875	2	PSSINYMVAPVTGNDVGIR		210	211	4.5671067E-24	1.206551E-16	0.0	0.0	2.6788234662038865E-18	sw|O00560|SDCB1_HUMAN_86_104_R_R;sw|O00560-2|SDCB1_HUMAN_85_103_R_R;sw|O00560-3|SDCB1_HUMAN_80_98_R_R;tr|G5EA09|G5EA09_HUMAN_106_124_R_R	false
J:\Data\HUMAN\mgf\DM_from_raw.mgf	index=106433	DM_1.18941.18941.2	-1.0	SII_106434_1	1	true	1082.0362548828125	1082.03515625	2	FGQAATMEGIGAIGGTPPAFNR		248	258	4.6240482E-24	1.2448915E-16	0.0	0.0	2.763948281570987E-18	sw|Q15233-2|NONO_HUMAN_346_367_R_A;sw|Q15233|NONO_HUMAN_435_456_R_A	false
J:\Data\HUMAN\mgf\DM_from_raw.mgf	index=128980	DM_1.21710.21710.2	-1.0	SII_128981_1	1	true	1170.061279296875	1170.0635986328125	2	TMMACGGSIQTSVNALSADVLGR	Carbamidomethyl:5	242	254	5.4976624E-24	1.4890101E-16	0.0	0.0	3.305948275120236E-18	sw|Q99832|TCPH_HUMAN_322_344_R_C;tr|B7Z1C9|B7Z1C9_HUMAN_194_216_R_C;tr|F5GZK5|F5GZK5_HUMAN_222_244_R_C;sw|Q99832-2|TCPH_HUMAN_118_140_R_C;sw|Q99832-3|TCPH_HUMAN_278_300_R_C;sw|Q99832-4|TCPH_HUMAN_235_257_R_C	false
J:\Data\HUMAN\mgf\DM_from_raw.mgf	index=83447	DM_1.14747.14747.3	-1.0	SII_83448_1	1	true	984.4593505859375	984.4592895507812	3	HVNGQDQIVPGLYACGEAACASVHGANR	Carbamidomethyl:15;Carbamidomethyl:20	111	122	6.163985E-24	1.7175675E-16	0.0	0.0	3.813398790261783E-18	sw|P31040|DHSA_HUMAN_424_451_R_L;tr|D6RFM5|D6RFM5_HUMAN_424_451_R_L;tr|E9PBJ5|E9PBJ5_HUMAN_376_403_R_L	false
J:\Data\HUMAN\mgf\DM_from_raw.mgf	index=203601	DM_1.15474.15474.2	-1.0	SII_203602_1	1	true	1074.003662109375	1074.006103515625	2	SADESGQALLAAGHYASDEVR		250	258	6.6427594E-24	1.7774265E-16	0.0	0.0	3.9462996737416345E-18	sw|Q13813-2|SPTN1_HUMAN_419_439_K_E;sw|Q13813-3|SPTN1_HUMAN_419_439_K_E;sw|Q13813|SPTN1_HUMAN_419_439_K_E;tr|A6NG51|A6NG51_HUMAN_419_439_K_E	false
J:\Data\HUMAN\mgf\DM_from_raw.mgf	index=72708	DM_1.2024.2024.2	-1.0	SII_72709_1	1	true	896.3674926757812	896.366455078125	2	GGSGGSYGGGGSGGGYGGGSGSR		209	218	6.7388545E-24	1.8251798E-16	0.0	0.0	4.052323091424496E-18	sw|P35527|K1C9_HUMAN_491_513_R_G;tr|K7EQQ3|K7EQQ3_HUMAN_258_280_R_G	false
J:\Data\HUMAN\mgf\DM_from_raw.mgf	index=146861	DM_1.19737.19737.2	-1.0	SII_146862_1	1	true	1004.4501953125	1004.4514770507812	2	TIGGGDDSFNTFFSETGAGK		221	231	6.871039E-24	1.8269745E-16	0.0	0.0	4.056307742280362E-18	sw|P68363|TBA1B_HUMAN_41_60_K_H;sw|Q71U36|TBA1A_HUMAN_41_60_K_H;tr|F8VQQ4|F8VQQ4_HUMAN_6_25_K_H;tr|F8VRZ4|F8VRZ4_HUMAN_6_25_K_H;tr|F8VS66|F8VS66_HUMAN_41_60_K_H;tr|F8VRK0|F8VRK0_HUMAN_6_25_K_H;tr|F8W0F6|F8W0F6_HUMAN_41_60_K_H;sw|Q71U36-2|TBA1A_HUMAN_6_25_K_H;sw|Q6PEY2|TBA3E_HUMAN_41_60_K_H;tr|F5H5D3|F5H5D3_HUMAN_111_130_K_H;tr|F8VX09|F8VX09_HUMAN_6_25_K_H;sw|Q13748-2|TBA3C_HUMAN_41_60_K_H;tr|F8VV…	false
J:\Data\HUMAN\mgf\DM_from_raw.mgf	index=77921	DM_1.8238.8238.2	-1.0	SII_77922_1	1	true	1098.03173828125	1098.0313720703125	2	SLAGSSGPGASSGTSGDHGELVVR	unknown modification:24	186	199	7.575431E-24	2.0638717E-16	0.0	0.0	4.582274550511423E-18	sw|P29692-2|EF1D_HUMAN_426_449_K_I;sw|P29692|EF1D_HUMAN_60_83_K_I;tr|E9PL12|E9PL12_HUMAN_60_83_K_I;tr|E9PK01|E9PK01_HUMAN_60_83_K_I;tr|E9PIZ1|E9PIZ1_HUMAN_76_99_K_I;tr|E9PI39|E9PI39_HUMAN_60_83_K_I;tr|H0YCK7|H0YCK7_HUMAN_140_163_K_I;tr|E9PRY8|E9PRY8_HUMAN_476_499_K_I;tr|E9PQ49|E9PQ49_HUMAN_60_83_K_I;tr|E9PPR1|E9PPR1_HUMAN_60_83_K_I;tr|E9PMW7|E9PMW7_HUMAN_60_83_K_I	false
J:\Data\HUMAN\mgf\DM_from_raw.mgf	index=106441	DM_1.18950.18950.2	-1.0	SII_106442_1	1	true	1087.0404052734375	1087.0389404296875	2	FGQAATMEGIGAIGGTPPAFNR	unknown modification:22	251	263	8.463139E-24	2.278456E-16	0.0	0.0	5.058701538114048E-18	sw|Q15233-2|NONO_HUMAN_346_367_R_A;sw|Q15233|NONO_HUMAN_435_456_R_A	false
J:\Data\HUMAN\mgf\DM_from_raw.mgf	index=143303	DM_1.15583.15583.2	-1.0	SII_143304_1	1	true	1062.491455078125	1062.4942626953125	2	QLEVYTSGGDPESVAGEYGR	unknown modification:20	276	281	8.831016E-24	2.3481225E-16	0.0	0.0	5.213377349586827E-18	sw|Q9Y262-2|EIF3L_HUMAN_195_214_R_H;tr|B0QY90|B0QY90_HUMAN_145_164_R_H;tr|B0QY89|B0QY89_HUMAN_286_305_R_H;sw|Q9Y262|EIF3L_HUMAN_243_262_R_H	false
J:\Data\HUMAN\mgf\DM_from_raw.mgf	index=68323	DM_1.19330.19330.2	-1.0	SII_68324_1	1	true	1090.449462890625	1090.44970703125	2	CSQFCTTGMDGGMSIWDVK	Carbamidomethyl:1;Carbamidomethyl:5	210	222	1.4159607E-23	3.7407246E-16	0.0	0.0	8.305277471972711E-18	sw|O15143|ARC1B_HUMAN_342_360_K_S	false
J:\Data\HUMAN\mgf\DM_from_raw.mgf	index=103266	DM_1.15219.15219.2	-1.0	SII_103267_1	1	true	1155.055908203125	1155.0584716796875	2	YGKDATNVGDEGGFAPNILENK		238	250	1.436364E-23	3.8669952E-16	0.0	0.0	8.585627532908092E-18	sw|P06733-2|ENOA_HUMAN_107_128_K_E;sw|P06733|ENOA_HUMAN_200_221_K_E	false
J:\Data\HUMAN\mgf\DM_from_raw.mgf	index=102610	DM_1.14450.14450.2	-1.0	SII_102611_1	1	true	1088.9761962890625	1088.9752197265625	2	YHTSQSGDEMTSLSEYVSR		258	270	1.4409497E-23	3.806741E-16	0.0	0.0	8.45184921363494E-18	sw|P08238|HS90B_HUMAN_457_475_R_M	false
J:\Data\HUMAN\mgf\DM_from_raw.mgf	index=110563	DM_1.23992.23992.2	-1.0	SII_110564_1	1	true	1149.588623046875	1149.58935546875	2	VQDDEVGDGTTSVTVLAAELLR	unknown modification:22	239	249	1.4896551E-23	4.0104665E-16	0.0	0.0	8.90416714305866E-18	tr|F8VQ14|F8VQ14_HUMAN_90_111_R_E;tr|F5GWF6|F5GWF6_HUMAN_90_111_R_E;sw|P78371-2|TCPB_HUMAN_43_64_R_E;sw|P78371|TCPB_HUMAN_90_111_R_E	false
J:\Data\HUMAN\mgf\DM_from_raw.mgf	index=109995	DM_1.23290.23290.2	-1.0	SII_109996_1	1	true	977.001220703125	977.0008544921875	2	GHYTEGAELVDAVLDVVR	unknown modification:18	218	218	1.5190476E-23	3.9864658E-16	0.0	0.0	8.850880014404075E-18	sw|Q9BUF5|TBB6_HUMAN_104_121_K_K;sw|P04350|TBB4A_HUMAN_104_121_K_K;tr|K7ES63|K7ES63_HUMAN_32_49_K_K;tr|M0R278|M0R278_HUMAN_149_166_K_K;tr|M0R1I1|M0R1I1_HUMAN_32_49_K_K;tr|K7EL29|K7EL29_HUMAN_104_121_K_K;tr|K7ESM5|K7ESM5_HUMAN_67_84_K_K	false
J:\Data\HUMAN\mgf\DM_from_raw.mgf	index=126304	DM_1.18572.18572.2	-1.0	SII_126305_1	1	true	1087.0404052734375	1087.0380859375	2	FGQAATMEGIGAIGGTPPAFNR	unknown modification:22	251	261	1.5223501E-23	4.098488E-16	0.0	0.0	9.099595317856465E-18	sw|Q15233-2|NONO_HUMAN_346_367_R_A;sw|Q15233|NONO_HUMAN_435_456_R_A	false
J:\Data\HUMAN\mgf\DM_from_raw.mgf	index=202991	DM_1.14762.14762.2	-1.0	SII_202992_1	1	true	1088.9761962890625	1088.9765625	2	YHTSQSGDEMTSLSEYVSR		262	272	1.6024901E-23	4.2335035E-16	0.0	0.0	9.39936108797414E-18	sw|P08238|HS90B_HUMAN_457_475_R_M	false
J:\Data\HUMAN\mgf\DM_from_raw.mgf	index=108995	DM_1.22033.22033.2	-1.0	SII_108996_1	1	true	1175.0654296875	1175.068603515625	2	TMMACGGSIQTSVNALSADVLGR	Carbamidomethyl:5;unknown modification:23	204	214	1.6205538E-23	4.3891762E-16	0.0	0.0	9.744990640149985E-18	sw|Q99832|TCPH_HUMAN_322_344_R_C;tr|B7Z1C9|B7Z1C9_HUMAN_194_216_R_C;tr|F5GZK5|F5GZK5_HUMAN_222_244_R_C;sw|Q99832-2|TCPH_HUMAN_118_140_R_C;sw|Q99832-3|TCPH_HUMAN_278_300_R_C;sw|Q99832-4|TCPH_HUMAN_235_257_R_C	false
J:\Data\HUMAN\mgf\DM_from_raw.mgf	index=138020	DM_1.9416.9416.2	-1.0	SII_138021_1	1	true	1048.46630859375	1048.4688720703125	2	SSSSSSASAAAAAAAASSSASCSR	Carbamidomethyl:22;unknown modification:24	253	264	1.7563728E-23	4.7851115E-16	0.0	0.0	1.0624058970240032E-17	sw|Q07065|CKAP4_HUMAN_79_102_K_R	false
J:\Data\HUMAN\mgf\DM_from_raw.mgf	index=95860	DM_1.6471.6471.2	-1.0	SII_95861_1	1	true	1049.4468994140625	1049.4482421875	2	YGDGGSTFQSTTGHCVHMR	Carbamidomethyl:15	192	198	1.8196618E-23	4.8072333E-16	0.0	0.0	1.0673174504481576E-17	tr|H0YBD7|H0YBD7_HUMAN_90_108_R_G;tr|H0YBG7|H0YBG7_HUMAN_32_50_R_G;tr|E9PCY7|E9PCY7_HUMAN_276_294_R_G;tr|H0YB39|H0YB39_HUMAN_151_169_R_G;tr|D6RIT2|D6RIT2_HUMAN_139_157_R_G;tr|F5GZT4|F5GZT4_HUMAN_6_24_R_G;tr|G8JLB6|G8JLB6_HUMAN_276_294_R_G;sw|P31943|HNRH1_HUMAN_276_294_R_G	false
J:\Data\HUMAN\mgf\DM_from_raw.mgf	index=190796	DM_1.24056.24056.2	-1.0	SII_190797_1	1	true	1058.012451171875	1058.0145263671875	2	AGTLSITEFADMLSGNAGGFR		252	268	1.830926E-23	4.8990734E-16	0.0	0.0	1.087708085822751E-17	sw|Q15149-4|PLEC_HUMAN_4224_4244_R_S;sw|Q15149-5|PLEC_HUMAN_4224_4244_R_S;sw|Q15149-6|PLEC_HUMAN_4228_4248_R_S;sw|Q15149-7|PLEC_HUMAN_4192_4212_R_S;sw|Q15149-8|PLEC_HUMAN_4202_4222_R_S;sw|Q15149-9|PLEC_HUMAN_4210_4230_R_S;sw|Q15149-2|PLEC_HUMAN_4251_4271_R_S;sw|Q15149-3|PLEC_HUMAN_4247_4267_R_S;sw|Q15149|PLEC_HUMAN_4361_4381_R_S	false
J:\Data\HUMAN\mgf\DM_from_raw.mgf	index=150078	DM_1.23493.23493.2	-1.0	SII_150079_1	1	true	1130.576416015625	1130.576416015625	2	SINPDEAVAYGAAVQAAILSGDK		265	272	1.9919448E-23	5.3950673E-16	0.0	0.0	1.1978302520978594E-17	tr|A8K7Q2|A8K7Q2_HUMAN_126_148_K_S;tr|E9PKE3|E9PKE3_HUMAN_343_365_K_S;tr|E9PNE6|E9PNE6_HUMAN_216_238_K_S;sw|P11142-2|HSP7C_HUMAN_362_384_K_S;sw|P11142|HSP7C_HUMAN_362_384_K_S	false
J:\Data\HUMAN\mgf\DM_from_raw.mgf	index=86826	DM_1.18703.18703.2	-1.0	SII_86827_1	1	true	1087.0404052734375	1087.0401611328125	2	FGQAATMEGIGAIGGTPPAFNR	unknown modification:22	233	245	2.0957198E-23	5.6421203E-16	0.0	0.0	1.2526817564102398E-17	sw|Q15233-2|NONO_HUMAN_346_367_R_A;sw|Q15233|NONO_HUMAN_435_456_R_A	false
J:\Data\HUMAN\mgf\DM_from_raw.mgf	index=207104	DM_1.19564.19564.2	-1.0	SII_207105_1	1	true	1014.0294799804688	1014.0299072265625	2	LNEAAAGLNQAATELVQASR		287	294	2.1379278E-23	5.6846414E-16	0.0	0.0	1.2621224282499551E-17	sw|Q9Y490|TLN1_HUMAN_1242_1261_R_G;tr|Q5TCU6|Q5TCU6_HUMAN_1242_1261_R_G	false
J:\Data\HUMAN\mgf\DM_from_raw.mgf	index=129789	DM_1.22662.22662.2	-1.0	SII_129790_1	1	true	1138.14208984375	1138.1431884765625	2	IAIPGLAGAGNSVLLVSNLNPER		219	235	2.1662628E-23	5.8671976E-16	0.0	0.0	1.302654144891938E-17	sw|P26599|PTBP1_HUMAN_326_348_R_V;sw|P26599-3|PTBP1_HUMAN_352_374_R_V;sw|P26599-2|PTBP1_HUMAN_345_367_R_V;tr|K7EK45|K7EK45_HUMAN_177_199_R_V	false
J:\Data\HUMAN\mgf\DM_from_raw.mgf	index=189137	DM_1.22119.22119.2	-1.0	SII_189138_1	1	true	1090.05126953125	1090.0521240234375	2	LSAASTWLEDEGVGATTVMLK		227	235	2.1783791E-23	5.8287656E-16	0.0	0.0	1.2941213482299529E-17	sw|Q9Y4L1|HYOU1_HUMAN_775_795_K_E;tr|E9PL22|E9PL22_HUMAN_713_733_K_E	false
J:\Data\HUMAN\mgf\DM_from_raw.mgf	index=15345	DM_1.18933.18933.2	-1.0	SII_15346_1	1	true	1058.994384765625	1058.9970703125	2	DQQEAALVDMVNDGVEDLR		240	243	2.2440567E-23	5.9284117E-16	0.0	0.0	1.3162450969148984E-17	sw|P09211|GSTP1_HUMAN_83_101_K_C;tr|A8MX94|A8MX94_HUMAN_83_101_K_C	false
J:\Data\HUMAN\mgf\DM_from_raw.mgf	index=89481	DM_1.21941.21941.2	-1.0	SII_89482_1	1	true	1139.022705078125	1139.026123046875	2	WGDAGAEYVVESTGVFTTMEK		230	242	2.4022463E-23	6.427775E-16	0.0	0.0	1.4271153482512293E-17	sw|P04406-2|G3P_HUMAN_45_65_K_A;sw|P04406|G3P_HUMAN_87_107_K_A;tr|E7EUT5|E7EUT5_HUMAN_12_32_K_A	false
J:\Data\HUMAN\mgf\DM_from_raw.mgf	index=151926	DM_1.2184.2184.2	-1.0	SII_151927_1	1	true	896.3674926757812	896.3681030273438	2	GGSGGSYGGGGSGGGYGGGSGSR		189	197	2.4777141E-23	6.7107456E-16	0.0	0.0	1.4899413940235003E-17	sw|P35527|K1C9_HUMAN_491_513_R_G;tr|K7EQQ3|K7EQQ3_HUMAN_258_280_R_G	false
J:\Data\HUMAN\mgf\DM_from_raw.mgf	index=190006	DM_1.23134.23134.2	-1.0	SII_190007_1	1	true	1037.0196533203125	1037.0206298828125	2	VTIAQGYDALSSMANIAGYK		230	244	2.5700374E-23	6.833599E-16	0.0	0.0	1.517217702345563E-17	tr|E9PCX7|E9PCX7_HUMAN_52_71_R_A;tr|D6RAI5|D6RAI5_HUMAN_183_202_R_A;sw|Q13423|NNTM_HUMAN_183_202_R_A	false
J:\Data\HUMAN\mgf\DM_from_raw.mgf	index=44467	DM_1.13356.13356.2	-1.0	SII_44468_1	1	true	1285.632080078125	1285.6346435546875	2	LVQDVANNTNEEAGDGTTTATVLAR	unknown modification:25	229	244	2.650367E-23	7.262556E-16	0.0	0.0	1.6124561197512442E-17	tr|E7EXB4|E7EXB4_HUMAN_97_121_K_S;tr|E7ESH4|E7ESH4_HUMAN_97_121_K_S;sw|P10809|CH60_HUMAN_97_121_K_S;tr|C9JL25|C9JL25_HUMAN_139_163_K_S;tr|B7Z712|B7Z712_HUMAN_97_121_K_S	false
J:\Data\HUMAN\mgf\DM_from_raw.mgf	index=1102	DM_1.2010.2010.2	-1.0	SII_1103_1	1	true	896.3674926757812	896.3668212890625	2	GGSGGSYGGGGSGGGYGGGSGSR		168	178	2.704609E-23	7.325277E-16	0.0	0.0	1.6263816385750465E-17	sw|P35527|K1C9_HUMAN_491_513_R_G;tr|K7EQQ3|K7EQQ3_HUMAN_258_280_R_G	false
J:\Data\HUMAN\mgf\DM_from_raw.mgf	index=169196	DM_1.22455.22455.2	-1.0	SII_169197_1	1	true	1139.022705078125	1139.026611328125	2	WGDAGAEYVVESTGVFTTMEK		241	252	2.7310847E-23	7.30766E-16	0.0	0.0	1.622470255384107E-17	sw|P04406-2|G3P_HUMAN_45_65_K_A;sw|P04406|G3P_HUMAN_87_107_K_A;tr|E7EUT5|E7EUT5_HUMAN_12_32_K_A	false
J:\Data\HUMAN\mgf\DM_from_raw.mgf	index=162459	DM_1.14576.14576.2	-1.0	SII_162460_1	1	true	1129.5107421875	1129.5140380859375	2	YYTSASGDEMVSLKDYCTR	unknown modification:14;Carbamidomethyl:17;unknown modification:19	204	218	2.9879877E-23	7.8937494E-16	0.0	0.0	1.7525957153118976E-17	sw|P07900|HS90A_HUMAN_465_483_R_M;sw|P07900-2|HS90A_HUMAN_587_605_R_M;tr|Q86U12|Q86U12_HUMAN_286_304_R_M	false
J:\Data\HUMAN\mgf\DM_from_raw.mgf	index=76591	DM_1.6666.6666.2	-1.0	SII_76592_1	1	true	955.8986206054688	955.8970336914062	2	SSGSPYGGGYGSGGGSGGYGSR		201	209	3.1913807E-23	8.59187E-16	0.0	0.0	1.9075947037939706E-17	sw|P51991-2|ROA3_HUMAN_333_354_R_R;tr|H7C1J8|H7C1J8_HUMAN_92_113_R_R;sw|P51991|ROA3_HUMAN_355_376_R_R	false
J:\Data\HUMAN\mgf\DM_from_raw.mgf	index=187829	DM_1.20593.20593.2	-1.0	SII_187830_1	1	true	1179.545654296875	1179.55126953125	2	MQEAMTQEVSDVFSDTTTPIK		242	246	3.2416387E-23	8.673767E-16	0.0	0.0	1.925777740019683E-17	sw|P18206-2|VINC_HUMAN_587_607_R_L;tr|Q5JQ13|Q5JQ13_HUMAN_259_279_R_L;sw|P18206|VINC_HUMAN_587_607_R_L	false
J:\Data\HUMAN\mgf\DM_from_raw.mgf	index=124166	DM_1.16075.16075.2	-1.0	SII_124167_1	1	true	981.4931030273438	981.49169921875	2	GHVFEESQVAGTPMFVVK		199	203	3.7379508E-23	9.809578E-16	0.0	0.0	2.177954163558556E-17	sw|P13639|EF2_HUMAN_768_785_R_A	false
J:\Data\HUMAN\mgf\DM_from_raw.mgf	index=72896	DM_1.2245.2245.2	-1.0	SII_72897_1	1	true	852.8578491210938	852.856201171875	2	NQGGYGGSSSSSSYGSGR	unknown modification:18	181	181	3.761971E-23	9.872614E-16	0.0	0.0	2.1919496196988786E-17	sw|P09651|ROA1_HUMAN_353_370_R_R;tr|H0YH80|H0YH80_HUMAN_172_189_R_R;tr|F8W6I7|F8W6I7_HUMAN_288_305_R_R;sw|P09651-2|ROA1_HUMAN_301_318_R_R;sw|P09651-3|ROA1_HUMAN_248_265_R_R	false
J:\Data\HUMAN\mgf\DM_from_raw.mgf	index=35081	DM_1.2254.2254.2	-1.0	SII_35082_1	1	true	852.8578491210938	852.8555908203125	2	NQGGYGGSSSSSSYGSGR	unknown modification:18	168	168	4.1839646E-23	1.098006E-15	0.0	0.0	2.4378283544024787E-17	sw|P09651|ROA1_HUMAN_353_370_R_R;tr|H0YH80|H0YH80_HUMAN_172_189_R_R;tr|F8W6I7|F8W6I7_HUMAN_288_305_R_R;sw|P09651-2|ROA1_HUMAN_301_318_R_R;sw|P09651-3|ROA1_HUMAN_248_265_R_R	false
J:\Data\HUMAN\mgf\DM_from_raw.mgf	index=186075	DM_1.18546.18546.2	-1.0	SII_186076_1	1	true	1277.6365966796875	1277.6405029296875	2	GLVEPVDVVDNADGTQTVNYVPSR	unknown modification:24	222	233	4.2416764E-23	1.1556142E-15	0.0	0.0	2.565731939087889E-17	sw|P21333|FLNA_HUMAN_1492_1515_K_E;sw|P21333-2|FLNA_HUMAN_1492_1515_K_E;tr|Q5HY54|Q5HY54_HUMAN_1492_1515_K_E	false
J:\Data\HUMAN\mgf\DM_from_raw.mgf	index=107444	DM_1.20150.20150.2	-1.0	SII_107445_1	1	true	1351.6314697265625	1351.6317138671875	2	YIYDQCPAVAGYGPIEQLPDYNR	Carbamidomethyl:6	195	210	4.2439754E-23	1.1494562E-15	0.0	0.0	2.552059748766151E-17	sw|P31930|QCR1_HUMAN_448_470_K_I	false
J:\Data\HUMAN\mgf\DM_from_raw.mgf	index=86831	DM_1.18709.18709.2	-1.0	SII_86832_1	1	true	1082.0362548828125	1082.0362548828125	2	FGQAATMEGIGAIGGTPPAFNR		236	252	4.2569582E-23	1.146063E-15	0.0	0.0	2.5445260566258908E-17	sw|Q15233-2|NONO_HUMAN_346_367_R_A;sw|Q15233|NONO_HUMAN_435_456_R_A	false
J:\Data\HUMAN\mgf\DM_from_raw.mgf	index=67883	DM_1.18817.18817.2	-1.0	SII_67884_1	1	true	1004.4501953125	1004.4501342773438	2	TIGGGDDSFNTFFSETGAGK		213	227	4.4071775E-23	1.1718462E-15	0.0	0.0	2.6017707493026428E-17	sw|P68363|TBA1B_HUMAN_41_60_K_H;sw|Q71U36|TBA1A_HUMAN_41_60_K_H;tr|F8VQQ4|F8VQQ4_HUMAN_6_25_K_H;tr|F8VRZ4|F8VRZ4_HUMAN_6_25_K_H;tr|F8VS66|F8VS66_HUMAN_41_60_K_H;tr|F8VRK0|F8VRK0_HUMAN_6_25_K_H;tr|F8W0F6|F8W0F6_HUMAN_41_60_K_H;sw|Q71U36-2|TBA1A_HUMAN_6_25_K_H;sw|Q6PEY2|TBA3E_HUMAN_41_60_K_H;tr|F5H5D3|F5H5D3_HUMAN_111_130_K_H;tr|F8VX09|F8VX09_HUMAN_6_25_K_H;sw|Q13748-2|TBA3C_HUMAN_41_60_K_H;tr|F8VV…	false
J:\Data\HUMAN\mgf\DM_from_raw.mgf	index=190877	DM_1.24151.24151.2	-1.0	SII_190878_1	1	true	1051.5650634765625	1051.5682373046875	2	LVLEQVVTSIASVADTAEEK		251	256	5.1447836E-23	1.3679719E-15	0.0	0.0	3.037215357517019E-17	sw|O00410|IPO5_HUMAN_507_526_K_F;tr|H0Y8C6|H0Y8C6_HUMAN_509_528_K_F;tr|B4E0R6|B4E0R6_HUMAN_382_401_K_F;sw|O00410-2|IPO5_HUMAN_447_466_K_F;sw|O00410-3|IPO5_HUMAN_525_544_K_F	false
J:\Data\HUMAN\mgf\DM_from_raw.mgf	index=68331	DM_1.19340.19340.2	-1.0	SII_68332_1	1	true	1093.45947265625	1093.961181640625	2	CSQFCTTGMDGGMSIWDVK	Carbamidomethyl:1;Carbamidomethyl:5;unknown modification:19	225	237	5.2835922E-23	1.3958341E-15	0.0	0.0	3.0990759130841403E-17	sw|O15143|ARC1B_HUMAN_342_360_K_S	false
J:\Data\HUMAN\mgf\DM_from_raw.mgf	index=72904	DM_1.2255.2255.2	-1.0	SII_72905_1	1	true	847.8536987304688	847.8510131835938	2	NQGGYGGSSSSSSYGSGR		191	192	5.318713E-23	1.3958001E-15	0.0	0.0	3.099000425186943E-17	sw|P09651|ROA1_HUMAN_353_370_R_R;tr|H0YH80|H0YH80_HUMAN_172_189_R_R;tr|F8W6I7|F8W6I7_HUMAN_288_305_R_R;sw|P09651-2|ROA1_HUMAN_301_318_R_R;sw|P09651-3|ROA1_HUMAN_248_265_R_R	false
J:\Data\HUMAN\mgf\DM_from_raw.mgf	index=167719	DM_1.20729.20729.2	-1.0	SII_167720_1	1	true	1113.042724609375	1113.0455322265625	2	DLYANTVLSGGTTMYPGIADR	unknown modification:21	213	224	5.364639E-23	1.4354354E-15	0.0	0.0	3.1869999972978865E-17	sw|P63261|ACTG_HUMAN_292_312_K_M;sw|P60709|ACTB_HUMAN_292_312_K_M	false
J:\Data\HUMAN\mgf\DM_from_raw.mgf	index=46869	DM_1.16159.16159.2	-1.0	SII_46870_1	1	true	1141.57861328125	1141.5765380859375	2	GVVPLAGTNGETTTQGLDGLSER	unknown modification:23	208	224	5.8322544E-23	1.5796325E-15	0.0	0.0	3.507151052030383E-17	sw|P04075-2|ALDOA_HUMAN_166_188_K_C;tr|H3BPS8|H3BPS8_HUMAN_166_188_K_C;tr|H3BQN4|H3BQN4_HUMAN_112_134_K_C;tr|H3BR04|H3BR04_HUMAN_101_123_K_C;tr|H3BMQ8|H3BMQ8_HUMAN_101_123_K_C;tr|H3BUH7|H3BUH7_HUMAN_112_134_K_C;tr|H3BU78|H3BU78_HUMAN_57_79_K_C;sw|P04075|ALDOA_HUMAN_112_134_K_C;tr|J3KPS3|J3KPS3_HUMAN_112_134_K_C	false
J:\Data\HUMAN\mgf\DM_from_raw.mgf	index=45941	DM_1.15076.15076.2	-1.0	SII_45942_1	1	true	1248.0234375	1248.0240478515625	2	GFGDGYNGYGGGPGGGNFGGSPGYGGGR		243	274	6.468974E-23	1.8025513E-15	0.0	0.0	4.0020825654914894E-17	sw|P22626-2|ROA2_HUMAN_227_254_R_G;sw|P22626|ROA2_HUMAN_239_266_R_G	false
J:\Data\HUMAN\mgf\DM_from_raw.mgf	index=56256	DM_1.5149.5149.2	-1.0	SII_56257_1	1	true	1192.4796142578125	1192.484130859375	2	GGGGGGYGSGGSSYGSGGGSYGSGGGGGGGR		249	279	6.53714E-23	1.8508873E-15	0.0	0.0	4.109399712518371E-17	sw|P04264|K2C1_HUMAN_519_549_R_G	false
J:\Data\HUMAN\mgf\DM_from_raw.mgf	index=76622	DM_1.6704.6704.2	-1.0	SII_76623_1	1	true	795.8909301757812	795.8887329101562	2	PVSSAASVYAGAGGSGSR	unknown modification:18	201	201	6.7416936E-23	1.7692357E-15	0.0	0.0	3.928114195260424E-17	tr|F8VZY9|F8VZY9_HUMAN_28_45_R_I;sw|P05783|K1C18_HUMAN_28_45_R_I	false
J:\Data\HUMAN\mgf\DM_from_raw.mgf	index=168992	DM_1.22217.22217.2	-1.0	SII_168993_1	1	true	1068.04931640625	1068.0498046875	2	GITNLCVIGGDGSLTGANLFR	Carbamidomethyl:6	251	259	7.251329E-23	1.9402636E-15	0.0	0.0	4.307835857996248E-17	tr|V9GYV7|V9GYV7_HUMAN_80_100_R_K;sw|Q01813-2|K6PP_HUMAN_110_130_R_K;sw|Q01813|K6PP_HUMAN_118_138_R_K;tr|Q5VSR5|Q5VSR5_HUMAN_80_100_R_K	false
J:\Data\HUMAN\mgf\DM_from_raw.mgf	index=35077	DM_1.2249.2249.2	-1.0	SII_35078_1	1	true	847.8536987304688	847.8521118164062	2	NQGGYGGSSSSSSYGSGR		206	211	7.401612E-23	1.9424193E-15	0.0	0.0	4.312622012701765E-17	sw|P09651|ROA1_HUMAN_353_370_R_R;tr|H0YH80|H0YH80_HUMAN_172_189_R_R;tr|F8W6I7|F8W6I7_HUMAN_288_305_R_R;sw|P09651-2|ROA1_HUMAN_301_318_R_R;sw|P09651-3|ROA1_HUMAN_248_265_R_R	false
J:\Data\HUMAN\mgf\DM_from_raw.mgf	index=130031	DM_1.22946.22946.2	-1.0	SII_130032_1	1	true	977.001220703125	976.9987182617188	2	GHYTEGAELVDAVLDVVR	unknown modification:18	200	201	8.056892E-23	2.1143857E-15	0.0	0.0	4.694427363423454E-17	sw|Q9BUF5|TBB6_HUMAN_104_121_K_K;sw|P04350|TBB4A_HUMAN_104_121_K_K;tr|K7ES63|K7ES63_HUMAN_32_49_K_K;tr|M0R278|M0R278_HUMAN_149_166_K_K;tr|M0R1I1|M0R1I1_HUMAN_32_49_K_K;tr|K7EL29|K7EL29_HUMAN_104_121_K_K;tr|K7ESM5|K7ESM5_HUMAN_67_84_K_K	false
J:\Data\HUMAN\mgf\DM_from_raw.mgf	index=128955	DM_1.21681.21681.2	-1.0	SII_128956_1	1	true	983.004638671875	983.0020751953125	2	GHYTEGAELVDSVLDVVR	unknown modification:18	253	255	8.169878E-23	2.144037E-15	0.0	0.0	4.760260136545727E-17	sw|Q9BVA1|TBB2B_HUMAN_104_121_K_K;tr|Q5ST81|Q5ST81_HUMAN_32_49_K_K;tr|A8K854|A8K854_HUMAN_32_49_K_K;sw|P68371|TBB4B_HUMAN_104_121_K_K;tr|Q5JP53|Q5JP53_HUMAN_86_103_K_K;tr|G3V2A3|G3V2A3_HUMAN_32_49_K_K;sw|P07437|TBB5_HUMAN_104_121_K_K;sw|Q13885|TBB2A_HUMAN_104_121_K_K;sw|Q13509|TBB3_HUMAN_104_121_K_K;tr|E9PBJ4|E9PBJ4_HUMAN_104_121_K_K	false
J:\Data\HUMAN\mgf\DM_from_raw.mgf	index=76595	DM_1.6671.6671.2	-1.0	SII_76596_1	1	true	960.9027709960938	960.9007568359375	2	SSGSPYGGGYGSGGGSGGYGSR	unknown modification:22	204	215	8.554046E-23	2.30293E-15	0.0	0.0	5.113039502702262E-17	sw|P51991-2|ROA3_HUMAN_333_354_R_R;tr|H7C1J8|H7C1J8_HUMAN_92_113_R_R;sw|P51991|ROA3_HUMAN_355_376_R_R	false
J:\Data\HUMAN\mgf\DM_from_raw.mgf	index=16650	DM_1.20519.20519.2	-1.0	SII_16651_1	1	true	1139.022705078125	1139.0260009765625	2	WGDAGAEYVVESTGVFTTMEK		228	238	9.817893E-23	2.627008E-15	0.0	0.0	5.832567936461318E-17	sw|P04406-2|G3P_HUMAN_45_65_K_A;sw|P04406|G3P_HUMAN_87_107_K_A;tr|E7EUT5|E7EUT5_HUMAN_12_32_K_A	false
J:\Data\HUMAN\mgf\DM_from_raw.mgf	index=40180	DM_1.8333.8333.2	-1.0	SII_40181_1	1	true	885.8869018554688	885.8853759765625	2	YGPADVEDTTGSGATDSK		162	163	9.8398653E-23	2.582295E-15	0.0	0.0	5.733294690950458E-17	tr|C9JZW3|C9JZW3_HUMAN_79_96_K_D;sw|P24534|EF1B_HUMAN_79_96_K_D	false
J:\Data\HUMAN\mgf\DM_from_raw.mgf	index=124963	DM_1.17005.17005.2	-1.0	SII_124964_1	1	true	1055.0101318359375	1055.00732421875	2	ELQSQISDTSVVLSMDNSR		254	257	9.896588E-23	2.6145082E-15	0.0	0.0	5.804815477126523E-17	tr|H0YIB2|H0YIB2_HUMAN_64_82_R_S;tr|F8VUG2|F8VUG2_HUMAN_234_252_R_S;sw|P05787-2|K2C8_HUMAN_262_280_R_S;sw|P05787|K2C8_HUMAN_234_252_R_S	false
J:\Data\HUMAN\mgf\DM_from_raw.mgf	index=11176	DM_1.13985.13985.2	-1.0	SII_11177_1	1	true	913.9678344726562	913.9681396484375	2	TVAGGAWTYNTTSAVTVK		185	192	9.987277E-23	2.6209806E-15	0.0	0.0	5.819185708474108E-17	sw|P61513|RL37A_HUMAN_63_80_K_S;tr|C9J4Z3|C9J4Z3_HUMAN_39_56_K_S	false
J:\Data\HUMAN\mgf\DM_from_raw.mgf	index=66032	DM_1.16650.16650.2	-1.0	SII_66033_1	1	true	1137.06640625	1137.069580078125	2	GVVPLAGTDGETTTQGLDGLSER		223	239	1.0576878E-22	2.8646862E-15	0.0	0.0	6.36026874609564E-17	tr|J3QKP5|J3QKP5_HUMAN_112_134_K_C;sw|P09972|ALDOC_HUMAN_112_134_K_C;tr|A8MVZ9|A8MVZ9_HUMAN_112_134_K_C;tr|J3KSV6|J3KSV6_HUMAN_112_134_K_C;tr|C9J8F3|C9J8F3_HUMAN_112_134_K_C;tr|K7EKH5|K7EKH5_HUMAN_73_95_K_C	false
J:\Data\HUMAN\mgf\DM_from_raw.mgf	index=102002	DM_1.13738.13738.2	-1.0	SII_102003_1	1	true	1285.632080078125	1285.63232421875	2	LVQDVANNTNEEAGDGTTTATVLAR	unknown modification:25	217	226	1.1328015E-22	3.1041113E-15	0.0	0.0	6.891848079483299E-17	tr|E7EXB4|E7EXB4_HUMAN_97_121_K_S;tr|E7ESH4|E7ESH4_HUMAN_97_121_K_S;sw|P10809|CH60_HUMAN_97_121_K_S;tr|C9JL25|C9JL25_HUMAN_139_163_K_S;tr|B7Z712|B7Z712_HUMAN_97_121_K_S	false
J:\Data\HUMAN\mgf\DM_from_raw.mgf	index=9824	DM_1.12405.12405.2	-1.0	SII_9825_1	1	true	1080.034423828125	1080.03515625	2	GYGYGQGAGTLSTDKGESLGIK		210	230	1.1694512E-22	3.1484096E-15	0.0	0.0	6.990200594671583E-17	sw|P21291|CSRP1_HUMAN_70_91_K_H;tr|E9PS42|E9PS42_HUMAN_70_91_K_H;tr|E9PP21|E9PP21_HUMAN_37_58_K_H;tr|E9PND2|E9PND2_HUMAN_33_54_K_H	false
J:\Data\HUMAN\mgf\DM_from_raw.mgf	index=128921	DM_1.21641.21641.2	-1.0	SII_128922_1	1	true	984.9986572265625	984.9915771484375	2	GHYTEGAELVDSVLDVVR	unknown modification:18	267	270	1.1988676E-22	3.1462116E-15	0.0	0.0	6.985320524141024E-17	sw|Q9BVA1|TBB2B_HUMAN_104_121_K_K;tr|Q5ST81|Q5ST81_HUMAN_32_49_K_K;tr|A8K854|A8K854_HUMAN_32_49_K_K;sw|P68371|TBB4B_HUMAN_104_121_K_K;tr|Q5JP53|Q5JP53_HUMAN_86_103_K_K;tr|G3V2A3|G3V2A3_HUMAN_32_49_K_K;sw|P07437|TBB5_HUMAN_104_121_K_K;sw|Q13885|TBB2A_HUMAN_104_121_K_K;sw|Q13509|TBB3_HUMAN_104_121_K_K;tr|E9PBJ4|E9PBJ4_HUMAN_104_121_K_K	false
J:\Data\HUMAN\mgf\DM_from_raw.mgf	index=126792	DM_1.19142.19142.2	-1.0	SII_126793_1	1	true	1004.4501953125	1004.4508056640625	2	TIGGGDDSFNTFFSETGAGK		225	235	1.2234696E-22	3.2531437E-15	0.0	0.0	7.222734623313343E-17	sw|P68363|TBA1B_HUMAN_41_60_K_H;sw|Q71U36|TBA1A_HUMAN_41_60_K_H;tr|F8VQQ4|F8VQQ4_HUMAN_6_25_K_H;tr|F8VRZ4|F8VRZ4_HUMAN_6_25_K_H;tr|F8VS66|F8VS66_HUMAN_41_60_K_H;tr|F8VRK0|F8VRK0_HUMAN_6_25_K_H;tr|F8W0F6|F8W0F6_HUMAN_41_60_K_H;sw|Q71U36-2|TBA1A_HUMAN_6_25_K_H;sw|Q6PEY2|TBA3E_HUMAN_41_60_K_H;tr|F5H5D3|F5H5D3_HUMAN_111_130_K_H;tr|F8VX09|F8VX09_HUMAN_6_25_K_H;sw|Q13748-2|TBA3C_HUMAN_41_60_K_H;tr|F8VV…	false
J:\Data\HUMAN\mgf\DM_from_raw.mgf	index=207032	DM_1.19480.19480.2	-1.0	SII_207033_1	1	true	1004.4501953125	1004.4532470703125	2	TIGGGDDSFNTFFSETGAGK		199	218	1.2240596E-22	3.2547125E-15	0.0	0.0	7.226217723699303E-17	sw|P68363|TBA1B_HUMAN_41_60_K_H;sw|Q71U36|TBA1A_HUMAN_41_60_K_H;tr|F8VQQ4|F8VQQ4_HUMAN_6_25_K_H;tr|F8VRZ4|F8VRZ4_HUMAN_6_25_K_H;tr|F8VS66|F8VS66_HUMAN_41_60_K_H;tr|F8VRK0|F8VRK0_HUMAN_6_25_K_H;tr|F8W0F6|F8W0F6_HUMAN_41_60_K_H;sw|Q71U36-2|TBA1A_HUMAN_6_25_K_H;sw|Q6PEY2|TBA3E_HUMAN_41_60_K_H;tr|F5H5D3|F5H5D3_HUMAN_111_130_K_H;tr|F8VX09|F8VX09_HUMAN_6_25_K_H;sw|Q13748-2|TBA3C_HUMAN_41_60_K_H;tr|F8VV…	false
J:\Data\HUMAN\mgf\DM_from_raw.mgf	index=142671	DM_1.14846.14846.2	-1.0	SII_142672_1	1	true	1088.9761962890625	1088.9775390625	2	YHTSQSGDEMTSLSEYVSR		263	279	1.2735008E-22	3.36437E-15	0.0	0.0	7.469682843901643E-17	sw|P08238|HS90B_HUMAN_457_475_R_M	false
J:\Data\HUMAN\mgf\DM_from_raw.mgf	index=46884	DM_1.16177.16177.2	-1.0	SII_46885_1	1	true	1136.574462890625	1136.57666015625	2	GVVPLAGTNGETTTQGLDGLSER		221	242	1.2808957E-22	3.4692318E-15	0.0	0.0	7.702500396204345E-17	sw|P04075-2|ALDOA_HUMAN_166_188_K_C;tr|H3BPS8|H3BPS8_HUMAN_166_188_K_C;tr|H3BQN4|H3BQN4_HUMAN_112_134_K_C;tr|H3BR04|H3BR04_HUMAN_101_123_K_C;tr|H3BMQ8|H3BMQ8_HUMAN_101_123_K_C;tr|H3BUH7|H3BUH7_HUMAN_112_134_K_C;tr|H3BU78|H3BU78_HUMAN_57_79_K_C;sw|P04075|ALDOA_HUMAN_112_134_K_C;tr|J3KPS3|J3KPS3_HUMAN_112_134_K_C	false
J:\Data\HUMAN\mgf\DM_from_raw.mgf	index=109630	DM_1.22832.22832.2	-1.0	SII_109631_1	1	true	1064.6153564453125	1064.6171875	2	KLPIDVTEGEVISLGLPFGK	unknown modification:1;unknown modification:20	215	219	1.2997388E-22	3.4559395E-15	0.0	0.0	7.67298840279518E-17	sw|P26599|PTBP1_HUMAN_65_84_R_V;sw|P26599-3|PTBP1_HUMAN_65_84_R_V;sw|P26599-2|PTBP1_HUMAN_65_84_R_V;tr|K7ES59|K7ES59_HUMAN_79_98_R_V;tr|K7ELW5|K7ELW5_HUMAN_65_84_R_V;tr|K7EKJ7|K7EKJ7_HUMAN_65_84_R_V	false
J:\Data\HUMAN\mgf\DM_from_raw.mgf	index=150425	DM_1.23898.23898.2	-1.0	SII_150426_1	1	true	1085.53515625	1085.53662109375	2	TQGNVFATDAILATLMSCTR	Carbamidomethyl:18	238	245	1.3439888E-22	3.573598E-15	0.0	0.0	7.934217601393789E-17	sw|O15371|EIF3D_HUMAN_241_260_K_S;tr|B0QYA5|B0QYA5_HUMAN_241_260_K_S;tr|B0QYA4|B0QYA4_HUMAN_37_56_K_S;tr|B4DVY1|B4DVY1_HUMAN_192_211_K_S	false
J:\Data\HUMAN\mgf\DM_from_raw.mgf	index=76623	DM_1.6705.6705.2	-1.0	SII_76624_1	1	true	790.8868408203125	790.8853149414062	2	PVSSAASVYAGAGGSGSR		161	161	1.3483387E-22	3.5384715E-15	0.0	0.0	7.856228612544075E-17	tr|F8VZY9|F8VZY9_HUMAN_28_45_R_I;sw|P05783|K1C18_HUMAN_28_45_R_I	false
J:\Data\HUMAN\mgf\DM_from_raw.mgf	index=7664	DM_1.9862.9862.2	-1.0	SII_7665_1	1	true	1018.4456176757812	1018.4464721679688	2	GDQPAASGDSDDDEPPPLPR		209	219	1.3607459E-22	3.618154E-15	0.0	0.0	8.033142270438181E-17	sw|O00264|PGRC1_HUMAN_48_67_R_L;tr|B7Z1L3|B7Z1L3_HUMAN_48_67_R_L	false
J:\Data\HUMAN\mgf\DM_from_raw.mgf	index=189043	DM_1.22010.22010.2	-1.0	SII_189044_1	1	true	983.004638671875	983.0061645507812	2	GHYTEGAELVDSVLDVVR	unknown modification:18	222	225	1.3675117E-22	3.5887875E-15	0.0	0.0	7.967941819466547E-17	sw|Q9BVA1|TBB2B_HUMAN_104_121_K_K;tr|Q5ST81|Q5ST81_HUMAN_32_49_K_K;tr|A8K854|A8K854_HUMAN_32_49_K_K;sw|P68371|TBB4B_HUMAN_104_121_K_K;tr|Q5JP53|Q5JP53_HUMAN_86_103_K_K;tr|G3V2A3|G3V2A3_HUMAN_32_49_K_K;sw|P07437|TBB5_HUMAN_104_121_K_K;sw|Q13885|TBB2A_HUMAN_104_121_K_K;sw|Q13509|TBB3_HUMAN_104_121_K_K;tr|E9PBJ4|E9PBJ4_HUMAN_104_121_K_K	false
J:\Data\HUMAN\mgf\DM_from_raw.mgf	index=59045	DM_1.8458.8458.2	-1.0	SII_59046_1	1	true	1108.4578857421875	1108.4603271484375	2	NMGGPYGGGNYGPGGSGGSGGYGGR	Oxidation:2;unknown modification:25	219	251	1.3689993E-22	3.7513425E-15	0.0	0.0	8.328851676197653E-17	sw|P22626-2|ROA2_HUMAN_314_338_R_S;sw|P22626|ROA2_HUMAN_326_350_R_S	false
J:\Data\HUMAN\mgf\DM_from_raw.mgf	index=124995	DM_1.17043.17043.2	-1.0	SII_124996_1	1	true	1010.5391235351562	1010.5383911132812	2	ILATPPQEDAPSVDIANIR		221	225	1.3744928E-22	3.6311735E-15	0.0	0.0	8.062048584483955E-17	sw|P29401-2|TKT_HUMAN_292_310_K_M;tr|E9PFF2|E9PFF2_HUMAN_284_302_K_M;tr|B4E022|B4E022_HUMAN_237_255_K_M;sw|P29401|TKT_HUMAN_284_302_K_M	false
J:\Data\HUMAN\mgf\DM_from_raw.mgf	index=1331	DM_1.2285.2285.2	-1.0	SII_1332_1	1	true	852.8578491210938	852.8568725585938	2	NQGGYGGSSSSSSYGSGR	unknown modification:18	187	187	1.387798E-22	3.6420253E-15	0.0	0.0	8.086142101036965E-17	sw|P09651|ROA1_HUMAN_353_370_R_R;tr|H0YH80|H0YH80_HUMAN_172_189_R_R;tr|F8W6I7|F8W6I7_HUMAN_288_305_R_R;sw|P09651-2|ROA1_HUMAN_301_318_R_R;sw|P09651-3|ROA1_HUMAN_248_265_R_R	false
J:\Data\HUMAN\mgf\DM_from_raw.mgf	index=63932	DM_1.14193.14193.2	-1.0	SII_63933_1	1	true	1088.9761962890625	1088.9775390625	2	YHTSQSGDEMTSLSEYVSR		245	274	1.4039739E-22	3.7090573E-15	0.0	0.0	8.234968710593112E-17	sw|P08238|HS90B_HUMAN_457_475_R_M	false
J:\Data\HUMAN\mgf\DM_from_raw.mgf	index=185633	DM_1.18030.18030.2	-1.0	SII_185634_1	1	true	1023.539306640625	1023.5413208007812	2	LVSPGSANETSSILVESVTR		209	219	1.4167085E-22	3.7669563E-15	0.0	0.0	8.363517938822784E-17	sw|O75369-8|FLNB_HUMAN_2507_2526_R_S;sw|O75369-9|FLNB_HUMAN_2465_2484_R_S;sw|O75369-6|FLNB_HUMAN_2411_2430_R_S;sw|O75369-7|FLNB_HUMAN_2296_2315_R_S;sw|O75369-3|FLNB_HUMAN_2435_2454_R_S;sw|O75369-2|FLNB_HUMAN_2452_2471_R_S;tr|E7EN95|E7EN95_HUMAN_2283_2302_R_S;sw|O75369|FLNB_HUMAN_2476_2495_R_S	false
J:\Data\HUMAN\mgf\DM_from_raw.mgf	index=64676	DM_1.15064.15064.2	-1.0	SII_64677_1	1	true	1248.0234375	1248.0250244140625	2	GFGDGYNGYGGGPGGGNFGGSPGYGGGR		246	275	1.4831201E-22	4.1326496E-15	0.0	0.0	9.175442004588373E-17	sw|P22626-2|ROA2_HUMAN_227_254_R_G;sw|P22626|ROA2_HUMAN_239_266_R_G	false
J:\Data\HUMAN\mgf\DM_from_raw.mgf	index=130124	DM_1.23055.23055.2	-1.0	SII_130125_1	1	true	1051.0736083984375	1051.072998046875	2	GLTAVSNNAGVDNFGLGLLLR		272	284	1.4899241E-22	3.9866427E-15	0.0	0.0	8.851272773492726E-17	sw|P55809|SCOT1_HUMAN_84_104_K_S	false
J:\Data\HUMAN\mgf\DM_from_raw.mgf	index=198340	DM_1.9329.9329.2	-1.0	SII_198341_1	1	true	948.9664916992188	948.96630859375	2	SAATSGAGSTTSGVVSGSLGSR		196	202	1.4961961E-22	4.0280758E-15	0.0	0.0	8.943263879179574E-17	tr|H0Y5W0|H0Y5W0_HUMAN_878_899_R_E;sw|Q7Z6Z7|HUWE1_HUMAN_1844_1865_R_E;sw|Q7Z6Z7-2|HUWE1_HUMAN_1844_1865_R_E;sw|Q7Z6Z7-3|HUWE1_HUMAN_1835_1856_R_E	false
J:\Data\HUMAN\mgf\DM_from_raw.mgf	index=198342	DM_1.9331.9331.2	-1.0	SII_198343_1	1	true	951.9765625	951.9758911132812	2	SAATSGAGSTTSGVVSGSLGSR	unknown modification:22	201	209	1.5041702E-22	4.049544E-15	0.0	0.0	8.99092826960912E-17	tr|H0Y5W0|H0Y5W0_HUMAN_878_899_R_E;sw|Q7Z6Z7|HUWE1_HUMAN_1844_1865_R_E;sw|Q7Z6Z7-2|HUWE1_HUMAN_1844_1865_R_E;sw|Q7Z6Z7-3|HUWE1_HUMAN_1835_1856_R_E	false
J:\Data\HUMAN\mgf\DM_from_raw.mgf	index=150070	DM_1.23483.23483.2	-1.0	SII_150071_1	1	true	1210.56298828125	1210.5667724609375	2	ELHSEFSEVMNEIWASDQIR		224	228	1.515756E-22	4.0303183E-15	0.0	0.0	8.94824275004617E-17	sw|P40939|ECHA_HUMAN_67_86_K_S	false
J:\Data\HUMAN\mgf\DM_from_raw.mgf	index=141993	DM_1.14055.14055.2	-1.0	SII_141994_1	1	true	917.8810424804688	917.8812255859375	2	YDAFGEDSSSAMGVENR		186	188	1.6324698E-22	4.2547824E-15	0.0	0.0	9.446605188434878E-17	sw|Q9Y2X3|NOP58_HUMAN_372_388_R_A	false
J:\Data\HUMAN\mgf\DM_from_raw.mgf	index=128864	DM_1.21574.21574.2	-1.0	SII_128865_1	1	true	984.9986572265625	984.99658203125	2	GHYTEGAELVDSVLDVVR	unknown modification:18	284	289	1.6579495E-22	4.350989E-15	0.0	0.0	9.660206186389952E-17	sw|Q9BVA1|TBB2B_HUMAN_104_121_K_K;tr|Q5ST81|Q5ST81_HUMAN_32_49_K_K;tr|A8K854|A8K854_HUMAN_32_49_K_K;sw|P68371|TBB4B_HUMAN_104_121_K_K;tr|Q5JP53|Q5JP53_HUMAN_86_103_K_K;tr|G3V2A3|G3V2A3_HUMAN_32_49_K_K;sw|P07437|TBB5_HUMAN_104_121_K_K;sw|Q13885|TBB2A_HUMAN_104_121_K_K;sw|Q13509|TBB3_HUMAN_104_121_K_K;tr|E9PBJ4|E9PBJ4_HUMAN_104_121_K_K	false
J:\Data\HUMAN\mgf\DM_from_raw.mgf	index=96872	DM_1.7669.7669.2	-1.0	SII_96873_1	1	true	949.9638061523438	949.960693359375	2	VVQVSAGDSHTAALTDDGR		209	214	1.6635588E-22	4.3948364E-15	0.0	0.0	9.757557598847468E-17	sw|P18754-2|RCC1_HUMAN_152_170_K_V;tr|C9JMJ4|C9JMJ4_HUMAN_121_139_K_V;tr|C9JW69|C9JW69_HUMAN_138_156_K_V;tr|C9JRH2|C9JRH2_HUMAN_121_139_K_V;tr|C9JQZ4|C9JQZ4_HUMAN_121_139_K_V;tr|C9J3R0|C9J3R0_HUMAN_129_147_K_V;sw|P18754|RCC1_HUMAN_121_139_K_V	false
J:\Data\HUMAN\mgf\DM_from_raw.mgf	index=207102	DM_1.19562.19562.2	-1.0	SII_207103_1	1	true	1017.03955078125	1017.0405883789062	2	LNEAAAGLNQAATELVQASR	unknown modification:20	280	303	1.6708032E-22	4.442581E-15	0.0	0.0	9.863561700509577E-17	sw|Q9Y490|TLN1_HUMAN_1242_1261_R_G;tr|Q5TCU6|Q5TCU6_HUMAN_1242_1261_R_G	false
J:\Data\HUMAN\mgf\DM_from_raw.mgf	index=70829	DM_1.22265.22265.2	-1.0	SII_70830_1	1	true	1092.1099853515625	1092.1109619140625	2	QVTITGSAASISLAQYLINAR	unknown modification:21	239	254	1.7262055E-22	4.618869E-15	0.0	0.0	1.0254962007011458E-16	sw|Q15365|PCBP1_HUMAN_326_346_R_L	false
J:\Data\HUMAN\mgf\DM_from_raw.mgf	index=199862	DM_1.11109.11109.2	-1.0	SII_199863_1	1	true	939.4290771484375	939.4296875	2	SPYTVTVGQACNPSACR	Carbamidomethyl:11;Carbamidomethyl:16;unknown modification:17	181	182	1.7691813E-22	4.6111E-15	0.0	0.0	1.0237713022501944E-16	sw|P21333|FLNA_HUMAN_468_484_R_A;tr|F8WE98|F8WE98_HUMAN_454_470_R_A;sw|P21333-2|FLNA_HUMAN_468_484_R_A;tr|Q5HY54|Q5HY54_HUMAN_468_484_R_A	false
J:\Data\HUMAN\mgf\DM_from_raw.mgf	index=83011	DM_1.14238.14238.2	-1.0	SII_83012_1	1	true	1166.55126953125	1166.5546875	2	QPYAVSELAGHQTSAESWGTGR		232	248	1.8769935E-22	5.053263E-15	0.0	0.0	1.1219417583922977E-16	tr|H3BTP7|H3BTP7_HUMAN_50_71_R_A;tr|H3BU31|H3BU31_HUMAN_50_71_R_A;sw|P36578|RL4_HUMAN_50_71_R_A	false
J:\Data\HUMAN\mgf\DM_from_raw.mgf	index=66113	DM_1.16744.16744.2	-1.0	SII_66114_1	1	true	1006.5006103515625	1006.500732421875	2	VCLLGCGISTGYGAAVNTAK	Carbamidomethyl:2;Carbamidomethyl:6	239	242	1.8826057E-22	5.005753E-15	0.0	0.0	1.1113934348751527E-16	tr|H0YAG8|H0YAG8_HUMAN_156_175_K_L;sw|P11766|ADHX_HUMAN_169_188_K_L	false
J:\Data\HUMAN\mgf\DM_from_raw.mgf	index=83307	DM_1.14583.14583.2	-1.0	SII_83308_1	1	true	975.0047607421875	975.004638671875	2	VNIEGGAIALGHPLGASGCR	Carbamidomethyl:19	181	185	1.9746303E-22	5.2504417E-15	0.0	0.0	1.1657200096718188E-16	sw|Q9BWD1|THIC_HUMAN_342_361_K_I;tr|B7Z233|B7Z233_HUMAN_371_390_K_I	false
J:\Data\HUMAN\mgf\DM_from_raw.mgf	index=59120	DM_1.8547.8547.2	-1.0	SII_59121_1	1	true	1093.027587890625	1093.029296875	2	SLAGSSGPGASSGTSGDHGELVVR		210	224	2.0024561E-22	5.4555478E-15	0.0	0.0	1.2112583278814561E-16	sw|P29692-2|EF1D_HUMAN_426_449_K_I;sw|P29692|EF1D_HUMAN_60_83_K_I;tr|E9PL12|E9PL12_HUMAN_60_83_K_I;tr|E9PK01|E9PK01_HUMAN_60_83_K_I;tr|E9PIZ1|E9PIZ1_HUMAN_76_99_K_I;tr|E9PI39|E9PI39_HUMAN_60_83_K_I;tr|H0YCK7|H0YCK7_HUMAN_140_163_K_I;tr|E9PRY8|E9PRY8_HUMAN_476_499_K_I;tr|E9PQ49|E9PQ49_HUMAN_60_83_K_I;tr|E9PPR1|E9PPR1_HUMAN_60_83_K_I;tr|E9PMW7|E9PMW7_HUMAN_60_83_K_I	false
J:\Data\HUMAN\mgf\DM_from_raw.mgf	index=63198	DM_1.13333.13333.2	-1.0	SII_63199_1	1	true	1280.6279296875	1280.6295166015625	2	LVQDVANNTNEEAGDGTTTATVLAR		210	219	2.0521303E-22	5.6232633E-15	0.0	0.0	1.2484950644177582E-16	tr|E7EXB4|E7EXB4_HUMAN_97_121_K_S;tr|E7ESH4|E7ESH4_HUMAN_97_121_K_S;sw|P10809|CH60_HUMAN_97_121_K_S;tr|C9JL25|C9JL25_HUMAN_139_163_K_S;tr|B7Z712|B7Z712_HUMAN_97_121_K_S	false
J:\Data\HUMAN\mgf\DM_from_raw.mgf	index=77448	DM_1.7680.7680.2	-1.0	SII_77449_1	1	true	949.9638061523438	949.9593505859375	2	VVQVSAGDSHTAALTDDGR		183	187	2.0622294E-22	5.4480554E-15	0.0	0.0	1.2095948410551068E-16	sw|P18754-2|RCC1_HUMAN_152_170_K_V;tr|C9JMJ4|C9JMJ4_HUMAN_121_139_K_V;tr|C9JW69|C9JW69_HUMAN_138_156_K_V;tr|C9JRH2|C9JRH2_HUMAN_121_139_K_V;tr|C9JQZ4|C9JQZ4_HUMAN_121_139_K_V;tr|C9J3R0|C9J3R0_HUMAN_129_147_K_V;sw|P18754|RCC1_HUMAN_121_139_K_V	false
J:\Data\HUMAN\mgf\DM_from_raw.mgf	index=106994	DM_1.19605.19605.2	-1.0	SII_106995_1	1	true	1004.4501953125	1004.4502563476562	2	TIGGGDDSFNTFFSETGAGK		209	226	2.0741204E-22	5.514981E-15	0.0	0.0	1.2244538787393635E-16	sw|P68363|TBA1B_HUMAN_41_60_K_H;sw|Q71U36|TBA1A_HUMAN_41_60_K_H;tr|F8VQQ4|F8VQQ4_HUMAN_6_25_K_H;tr|F8VRZ4|F8VRZ4_HUMAN_6_25_K_H;tr|F8VS66|F8VS66_HUMAN_41_60_K_H;tr|F8VRK0|F8VRK0_HUMAN_6_25_K_H;tr|F8W0F6|F8W0F6_HUMAN_41_60_K_H;sw|Q71U36-2|TBA1A_HUMAN_6_25_K_H;sw|Q6PEY2|TBA3E_HUMAN_41_60_K_H;tr|F5H5D3|F5H5D3_HUMAN_111_130_K_H;tr|F8VX09|F8VX09_HUMAN_6_25_K_H;sw|Q13748-2|TBA3C_HUMAN_41_60_K_H;tr|F8VV…	false
J:\Data\HUMAN\mgf\DM_from_raw.mgf	index=65627	DM_1.16176.16176.2	-1.0	SII_65628_1	1	true	1136.574462890625	1136.5775146484375	2	GVVPLAGTNGETTTQGLDGLSER		240	268	2.0810734E-22	5.6364672E-15	0.0	0.0	1.2514266369054036E-16	sw|P04075-2|ALDOA_HUMAN_166_188_K_C;tr|H3BPS8|H3BPS8_HUMAN_166_188_K_C;tr|H3BQN4|H3BQN4_HUMAN_112_134_K_C;tr|H3BR04|H3BR04_HUMAN_101_123_K_C;tr|H3BMQ8|H3BMQ8_HUMAN_101_123_K_C;tr|H3BUH7|H3BUH7_HUMAN_112_134_K_C;tr|H3BU78|H3BU78_HUMAN_57_79_K_C;sw|P04075|ALDOA_HUMAN_112_134_K_C;tr|J3KPS3|J3KPS3_HUMAN_112_134_K_C	false
J:\Data\HUMAN\mgf\DM_from_raw.mgf	index=17270	DM_1.21323.21323.2	-1.0	SII_17271_1	1	true	1058.994384765625	1059.001953125	2	DQQEAALVDMVNDGVEDLR		243	255	2.1420676E-22	5.6589738E-15	0.0	0.0	1.256423624867327E-16	sw|P09211|GSTP1_HUMAN_83_101_K_C;tr|A8MX94|A8MX94_HUMAN_83_101_K_C	false
J:\Data\HUMAN\mgf\DM_from_raw.mgf	index=183467	DM_1.15502.15502.2	-1.0	SII_183468_1	1	true	1074.003662109375	1074.0042724609375	2	SADESGQALLAAGHYASDEVR		230	243	2.1877082E-22	5.853728E-15	0.0	0.0	1.2996635808328655E-16	sw|Q13813-2|SPTN1_HUMAN_419_439_K_E;sw|Q13813-3|SPTN1_HUMAN_419_439_K_E;sw|Q13813|SPTN1_HUMAN_419_439_K_E;tr|A6NG51|A6NG51_HUMAN_419_439_K_E	false
J:\Data\HUMAN\mgf\DM_from_raw.mgf	index=209355	DM_1.22192.22192.2	-1.0	SII_209356_1	1	true	946.0149536132812	946.5109252929688	2	DIGEGNLSTAAAAALAAAAVK	unknown modification:21	133	137	2.3031255E-22	6.162554E-15	0.0	0.0	1.3682301259498045E-16	sw|Q8TAQ2|SMRC2_HUMAN_852_872_R_A;sw|Q8TAQ2-3|SMRC2_HUMAN_883_903_R_A;sw|Q8TAQ2-2|SMRC2_HUMAN_883_903_R_A;tr|F8VXC8|F8VXC8_HUMAN_883_903_R_A	false
J:\Data\HUMAN\mgf\DM_from_raw.mgf	index=79422	DM_1.10016.10016.2	-1.0	SII_79423_1	1	true	917.9795532226562	917.9799194335938	2	TNVNGGAIALGHPLGGSGSR		179	183	2.3084499E-22	6.138051E-15	0.0	0.0	1.3627898908173988E-16	sw|P42765|THIM_HUMAN_341_360_K_I;tr|K7EME0|K7EME0_HUMAN_286_305_K_I	false
J:\Data\HUMAN\mgf\DM_from_raw.mgf	index=110419	DM_1.23819.23819.2	-1.0	SII_110420_1	1	true	1063.5362548828125	1063.5372314453125	2	LLQDSVDFSLADAINTEFK		236	241	2.3589831E-22	6.2320275E-15	0.0	0.0	1.3836548566142619E-16	tr|B0YJC4|B0YJC4_HUMAN_79_97_R_N;sw|P08670|VIME_HUMAN_79_97_R_N	false
J:\Data\HUMAN\mgf\DM_from_raw.mgf	index=47524	DM_1.16923.16923.2	-1.0	SII_47525_1	1	true	1017.989990234375	1017.9895629882812	2	QQLSAEELDAQLDAYNAR		258	260	2.4253714E-22	6.3649495E-15	0.0	0.0	1.4131666280002003E-16	sw|Q86V81|THOC4_HUMAN_236_253_K_M;tr|E9PB61|E9PB61_HUMAN_243_260_K_M	false
J:\Data\HUMAN\mgf\DM_from_raw.mgf	index=130167	DM_1.23105.23105.2	-1.0	SII_130168_1	1	true	1063.5362548828125	1063.537109375	2	LLQDSVDFSLADAINTEFK		259	267	2.452208E-22	6.4783117E-15	0.0	0.0	1.4383356694696863E-16	tr|B0YJC4|B0YJC4_HUMAN_79_97_R_N;sw|P08670|VIME_HUMAN_79_97_R_N	false
J:\Data\HUMAN\mgf\DM_from_raw.mgf	index=65625	DM_1.16174.16174.2	-1.0	SII_65626_1	1	true	1141.57861328125	1141.5821533203125	2	GVVPLAGTNGETTTQGLDGLSER	unknown modification:23	207	223	2.5191323E-22	6.8229245E-15	0.0	0.0	1.514847715408418E-16	sw|P04075-2|ALDOA_HUMAN_166_188_K_C;tr|H3BPS8|H3BPS8_HUMAN_166_188_K_C;tr|H3BQN4|H3BQN4_HUMAN_112_134_K_C;tr|H3BR04|H3BR04_HUMAN_101_123_K_C;tr|H3BMQ8|H3BMQ8_HUMAN_101_123_K_C;tr|H3BUH7|H3BUH7_HUMAN_112_134_K_C;tr|H3BU78|H3BU78_HUMAN_57_79_K_C;sw|P04075|ALDOA_HUMAN_112_134_K_C;tr|J3KPS3|J3KPS3_HUMAN_112_134_K_C	false
J:\Data\HUMAN\mgf\DM_from_raw.mgf	index=109027	DM_1.22073.22073.3	-1.0	SII_109028_1	1	true	1158.8455810546875	1158.845703125	3	MRPGAYSTGYGGYEEYSGLSDGYGFTTDLFGR		64	79	2.6015754E-22	7.404171E-15	0.0	0.0	1.6438979390499283E-16	sw|P52597|HNRPF_HUMAN_231_262_R_D	false
J:\Data\HUMAN\mgf\DM_from_raw.mgf	index=128988	DM_1.21720.21720.2	-1.0	SII_128989_1	1	true	1175.0654296875	1175.06591796875	2	TMMACGGSIQTSVNALSADVLGR	Carbamidomethyl:5;unknown modification:23	220	234	2.6076243E-22	7.0625997E-15	0.0	0.0	1.568061176756269E-16	sw|Q99832|TCPH_HUMAN_322_344_R_C;tr|B7Z1C9|B7Z1C9_HUMAN_194_216_R_C;tr|F5GZK5|F5GZK5_HUMAN_222_244_R_C;sw|Q99832-2|TCPH_HUMAN_118_140_R_C;sw|Q99832-3|TCPH_HUMAN_278_300_R_C;sw|Q99832-4|TCPH_HUMAN_235_257_R_C	false
J:\Data\HUMAN\mgf\DM_from_raw.mgf	index=83126	DM_1.14372.14372.2	-1.0	SII_83127_1	1	true	1088.9761962890625	1088.9754638671875	2	YHTSQSGDEMTSLSEYVSR		262	283	2.638158E-22	6.96956E-15	0.0	0.0	1.5474042023185063E-16	sw|P08238|HS90B_HUMAN_457_475_R_M	false
J:\Data\HUMAN\mgf\DM_from_raw.mgf	index=47523	DM_1.16922.16922.2	-1.0	SII_47524_1	1	true	1022.994140625	1022.9937744140625	2	QQLSAEELDAQLDAYNAR	unknown modification:18	284	285	2.6385176E-22	6.9243127E-15	0.0	0.0	1.5373582507572076E-16	sw|Q86V81|THOC4_HUMAN_236_253_K_M;tr|E9PB61|E9PB61_HUMAN_243_260_K_M	false
J:\Data\HUMAN\mgf\DM_from_raw.mgf	index=176273	DM_1.7105.7105.2	-1.0	SII_176274_1	1	true	1086.9989013671875	1087.0	2	NTTQNTGYSSGTQNANYPVR		224	248	2.742029E-22	7.290916E-15	0.0	0.0	1.6187526984703819E-16	sw|Q12965|MYO1E_HUMAN_934_953_R_A	false
J:\Data\HUMAN\mgf\DM_from_raw.mgf	index=18886	DM_1.2193.2193.2	-1.0	SII_18887_1	1	true	847.8536987304688	847.853271484375	2	NQGGYGGSSSSSSYGSGR		181	181	2.775596E-22	7.2840505E-15	0.0	0.0	1.61722839800507E-16	sw|P09651|ROA1_HUMAN_353_370_R_R;tr|H0YH80|H0YH80_HUMAN_172_189_R_R;tr|F8W6I7|F8W6I7_HUMAN_288_305_R_R;sw|P09651-2|ROA1_HUMAN_301_318_R_R;sw|P09651-3|ROA1_HUMAN_248_265_R_R	false
J:\Data\HUMAN\mgf\DM_from_raw.mgf	index=48817	DM_1.18432.18432.2	-1.0	SII_48818_1	1	true	876.3641967773438	876.3622436523438	2	DAEDAMDAMDGAVLDGR		190	191	2.7836614E-22	7.255187E-15	0.0	0.0	1.6108200305911126E-16	tr|J3QL05|J3QL05_HUMAN_67_83_R_E;tr|B4DN89|B4DN89_HUMAN_67_83_R_E;sw|Q01130|SRSF2_HUMAN_67_83_R_E;tr|J3KP15|J3KP15_HUMAN_67_83_R_E	false
J:\Data\HUMAN\mgf\DM_from_raw.mgf	index=9030	DM_1.11475.11475.2	-1.0	SII_9031_1	1	true	883.3710327148438	883.3697509765625	2	FSSCGGGGGSFGAGGGFGSR	Carbamidomethyl:4	174	179	2.9162554E-22	7.754175E-15	0.0	0.0	1.7216069566103316E-16	sw|P04264|K2C1_HUMAN_46_65_R_S	false
J:\Data\HUMAN\mgf\DM_from_raw.mgf	index=47918	DM_1.17383.17383.2	-1.0	SII_47919_1	1	true	1008.997314453125	1008.9981079101562	2	NYGSYSTQASAAAATAELLK		229	238	2.92094E-22	7.766631E-15	0.0	0.0	1.7243724779264664E-16	sw|O14828-2|SCAM3_HUMAN_56_75_K_K;sw|O14828|SCAM3_HUMAN_82_101_K_K	false
J:\Data\HUMAN\mgf\DM_from_raw.mgf	index=126347	DM_1.18622.18622.2	-1.0	SII_126348_1	1	true	1082.0362548828125	1082.0281982421875	2	FGQAATMEGIGAIGGTPPAFNR		221	242	3.0915363E-22	8.3230686E-15	0.0	0.0	1.847914549530416E-16	sw|Q15233-2|NONO_HUMAN_346_367_R_A;sw|Q15233|NONO_HUMAN_435_456_R_A	false
J:\Data\HUMAN\mgf\DM_from_raw.mgf	index=109727	DM_1.22953.22953.2	-1.0	SII_109728_1	1	true	1174.101806640625	1174.1044921875	2	MLPTIIADNAGYDSADLVAQLR		237	266	3.1654959E-22	8.522183E-15	0.0	0.0	1.892122571170538E-16	tr|F5GWF6|F5GWF6_HUMAN_445_466_R_A;sw|P78371-2|TCPB_HUMAN_398_419_R_A;sw|P78371|TCPB_HUMAN_445_466_R_A	false
J:\Data\HUMAN\mgf\DM_from_raw.mgf	index=30200	DM_1.15538.15538.2	-1.0	SII_30201_1	1	true	928.4210205078125	928.4212646484375	2	ITENIGCVMTGMTADSR	Carbamidomethyl:7	193	195	3.1761933E-22	8.278261E-15	0.0	0.0	1.837966221582051E-16	tr|G3V3I1|G3V3I1_HUMAN_72_88_K_S;tr|G3V5Z7|G3V5Z7_HUMAN_72_88_K_S;tr|G3V295|G3V295_HUMAN_72_88_K_S;tr|B4DXJ9|B4DXJ9_HUMAN_53_69_K_S;sw|P60900|PSA6_HUMAN_72_88_K_S	false
J:\Data\HUMAN\mgf\DM_from_raw.mgf	index=96862	DM_1.7657.7657.2	-1.0	SII_96863_1	1	true	954.9678955078125	954.9652099609375	2	VVQVSAGDSHTAALTDDGR	unknown modification:19	219	223	3.1949685E-22	8.440557E-15	0.0	0.0	1.873999703239356E-16	sw|P18754-2|RCC1_HUMAN_152_170_K_V;tr|C9JMJ4|C9JMJ4_HUMAN_121_139_K_V;tr|C9JW69|C9JW69_HUMAN_138_156_K_V;tr|C9JRH2|C9JRH2_HUMAN_121_139_K_V;tr|C9JQZ4|C9JQZ4_HUMAN_121_139_K_V;tr|C9J3R0|C9J3R0_HUMAN_129_147_K_V;sw|P18754|RCC1_HUMAN_121_139_K_V	false
J:\Data\HUMAN\mgf\DM_from_raw.mgf	index=80936	DM_1.11811.11811.2	-1.0	SII_80937_1	1	true	1132.9991455078125	1132.999755859375	2	TYFSCTSAHTSTGDGTAMITR	Carbamidomethyl:5	192	202	3.200987E-22	8.564994E-15	0.0	0.0	1.9016276075437752E-16	sw|P31040|DHSA_HUMAN_262_282_R_A;tr|D6RFM5|D6RFM5_HUMAN_262_282_R_A;tr|E9PBJ5|E9PBJ5_HUMAN_214_234_R_A	false
J:\Data\HUMAN\mgf\DM_from_raw.mgf	index=192302	DM_1.2239.2239.2	-1.0	SII_192303_1	1	true	896.3674926757812	896.3677368164062	2	GGSGGSYGGGGSGGGYGGGSGSR		175	186	3.2217875E-22	8.726025E-15	0.0	0.0	1.9373802298188617E-16	sw|P35527|K1C9_HUMAN_491_513_R_G;tr|K7EQQ3|K7EQQ3_HUMAN_258_280_R_G	false
J:\Data\HUMAN\mgf\DM_from_raw.mgf	index=82471	DM_1.13605.13605.2	-1.0	SII_82472_1	1	true	1280.6279296875	1280.63037109375	2	LVQDVANNTNEEAGDGTTTATVLAR		212	227	3.3431885E-22	9.161031E-15	0.0	0.0	2.033961665724968E-16	tr|E7EXB4|E7EXB4_HUMAN_97_121_K_S;tr|E7ESH4|E7ESH4_HUMAN_97_121_K_S;sw|P10809|CH60_HUMAN_97_121_K_S;tr|C9JL25|C9JL25_HUMAN_139_163_K_S;tr|B7Z712|B7Z712_HUMAN_97_121_K_S	false
J:\Data\HUMAN\mgf\DM_from_raw.mgf	index=92077	DM_1.1973.1973.2	-1.0	SII_92078_1	1	true	896.3674926757812	896.3679809570312	2	GGSGGSYGGGGSGGGYGGGSGSR		190	201	3.351721E-22	9.077943E-15	0.0	0.0	2.0155141998358389E-16	sw|P35527|K1C9_HUMAN_491_513_R_G;tr|K7EQQ3|K7EQQ3_HUMAN_258_280_R_G	false
J:\Data\HUMAN\mgf\DM_from_raw.mgf	index=199943	DM_1.11204.11204.2	-1.0	SII_199944_1	1	true	998.016357421875	998.0172729492188	2	QAAASATQTIAAAQHAASTPK		186	193	3.413252E-22	9.132959E-15	0.0	0.0	2.0277290296952208E-16	sw|Q9Y490|TLN1_HUMAN_923_943_K_A;tr|Q5TCU6|Q5TCU6_HUMAN_923_943_K_A	false
J:\Data\HUMAN\mgf\DM_from_raw.mgf	index=84326	DM_1.15774.15774.2	-1.0	SII_84327_1	1	true	1141.57861328125	1141.5806884765625	2	GVVPLAGTNGETTTQGLDGLSER	unknown modification:23	208	228	3.5139187E-22	9.517246E-15	0.0	0.0	2.1130496695485791E-16	sw|P04075-2|ALDOA_HUMAN_166_188_K_C;tr|H3BPS8|H3BPS8_HUMAN_166_188_K_C;tr|H3BQN4|H3BQN4_HUMAN_112_134_K_C;tr|H3BR04|H3BR04_HUMAN_101_123_K_C;tr|H3BMQ8|H3BMQ8_HUMAN_101_123_K_C;tr|H3BUH7|H3BUH7_HUMAN_112_134_K_C;tr|H3BU78|H3BU78_HUMAN_57_79_K_C;sw|P04075|ALDOA_HUMAN_112_134_K_C;tr|J3KPS3|J3KPS3_HUMAN_112_134_K_C	false
J:\Data\HUMAN\mgf\DM_from_raw.mgf	index=107839	DM_1.20628.20628.2	-1.0	SII_107840_1	1	true	1113.042724609375	1113.0406494140625	2	DLYANTVLSGGTTMYPGIADR	unknown modification:21	218	233	3.545849E-22	9.487753E-15	0.0	0.0	2.1065015385131937E-16	sw|P63261|ACTG_HUMAN_292_312_K_M;sw|P60709|ACTB_HUMAN_292_312_K_M	false
J:\Data\HUMAN\mgf\DM_from_raw.mgf	index=147326	DM_1.20280.20280.2	-1.0	SII_147327_1	1	true	1088.5364990234375	1088.5413818359375	2	EIILVDDYSNDPEDGALLGK		266	275	3.5720664E-22	9.497944E-15	0.0	0.0	2.1087641772200603E-16	tr|G3V1S6|G3V1S6_HUMAN_132_151_K_I;tr|B7Z8V8|B7Z8V8_HUMAN_80_99_K_I;sw|Q10471|GALT2_HUMAN_170_189_K_I	false
J:\Data\HUMAN\mgf\DM_from_raw.mgf	index=31209	DM_1.16715.16715.2	-1.0	SII_31210_1	1	true	1049.5556640625	1049.555419921875	2	TVATPLNQVANPNSAIFGGAR		218	228	3.6037047E-22	9.6425595E-15	0.0	0.0	2.1408721772115077E-16	sw|Q15056-2|IF4H_HUMAN_197_217_R_P;sw|Q15056|IF4H_HUMAN_217_237_R_P	false
J:\Data\HUMAN\mgf\DM_from_raw.mgf	index=87161	DM_1.19097.19097.2	-1.0	SII_87162_1	1	true	1063.48876953125	1063.4892578125	2	NCTVYCGGIASGLTDQLMR	Carbamidomethyl:2;Carbamidomethyl:6;unknown modification:19	214	224	3.7222481E-22	9.833539E-15	0.0	0.0	2.1832740621019005E-16	sw|Q01085-2|TIAR_HUMAN_221_239_K_Q;tr|Q49AS9|Q49AS9_HUMAN_81_99_K_Q;sw|Q01085|TIAR_HUMAN_204_222_K_Q	false
J:\Data\HUMAN\mgf\DM_from_raw.mgf	index=87380	DM_1.19359.19359.2	-1.0	SII_87381_1	1	true	1004.4501953125	1004.451416015625	2	TIGGGDDSFNTFFSETGAGK		207	226	3.7940484E-22	1.0088183E-14	0.0	0.0	2.2398109447308173E-16	sw|P68363|TBA1B_HUMAN_41_60_K_H;sw|Q71U36|TBA1A_HUMAN_41_60_K_H;tr|F8VQQ4|F8VQQ4_HUMAN_6_25_K_H;tr|F8VRZ4|F8VRZ4_HUMAN_6_25_K_H;tr|F8VS66|F8VS66_HUMAN_41_60_K_H;tr|F8VRK0|F8VRK0_HUMAN_6_25_K_H;tr|F8W0F6|F8W0F6_HUMAN_41_60_K_H;sw|Q71U36-2|TBA1A_HUMAN_6_25_K_H;sw|Q6PEY2|TBA3E_HUMAN_41_60_K_H;tr|F5H5D3|F5H5D3_HUMAN_111_130_K_H;tr|F8VX09|F8VX09_HUMAN_6_25_K_H;sw|Q13748-2|TBA3C_HUMAN_41_60_K_H;tr|F8VV…	false
J:\Data\HUMAN\mgf\DM_from_raw.mgf	index=108986	DM_1.22022.22022.2	-1.0	SII_108987_1	1	true	1170.061279296875	1170.0645751953125	2	TMMACGGSIQTSVNALSADVLGR	Carbamidomethyl:5	206	224	3.8649163E-22	1.04679025E-14	0.0	0.0	2.324117493494625E-16	sw|Q99832|TCPH_HUMAN_322_344_R_C;tr|B7Z1C9|B7Z1C9_HUMAN_194_216_R_C;tr|F5GZK5|F5GZK5_HUMAN_222_244_R_C;sw|Q99832-2|TCPH_HUMAN_118_140_R_C;sw|Q99832-3|TCPH_HUMAN_278_300_R_C;sw|Q99832-4|TCPH_HUMAN_235_257_R_C	false
J:\Data\HUMAN\mgf\DM_from_raw.mgf	index=70517	DM_1.21899.21899.2	-1.0	SII_70518_1	1	true	1139.022705078125	1139.025146484375	2	WGDAGAEYVVESTGVFTTMEK		230	244	3.8936809E-22	1.0418459E-14	0.0	0.0	2.3131398880679786E-16	sw|P04406-2|G3P_HUMAN_45_65_K_A;sw|P04406|G3P_HUMAN_87_107_K_A;tr|E7EUT5|E7EUT5_HUMAN_12_32_K_A	false
J:\Data\HUMAN\mgf\DM_from_raw.mgf	index=174036	DM_1.4484.4484.2	-1.0	SII_174037_1	1	true	981.9718627929688	981.97265625	2	GAAAAAAASGAAGGGGGGAGAGAPGGGR	unknown modification:28	188	216	4.0025502E-22	1.1152932E-14	0.0	0.0	2.4762099537090636E-16	sw|Q68E01|INT3_HUMAN_8_35_K_L;sw|Q68E01-2|INT3_HUMAN_8_35_K_L	false
J:\Data\HUMAN\mgf\DM_from_raw.mgf	index=140942	DM_1.12828.12828.2	-1.0	SII_140943_1	1	true	1068.9530029296875	1068.954833984375	2	SEQDQAENEGEDSAVLMER		262	269	4.1512024E-22	1.09667626E-14	0.0	0.0	2.434876022743104E-16	sw|B5ME19|EIFCL_HUMAN_533_551_K_L;tr|H3BRV0|H3BRV0_HUMAN_522_540_K_L;sw|Q99613|EIF3C_HUMAN_532_550_K_L	false
J:\Data\HUMAN\mgf\DM_from_raw.mgf	index=83837	DM_1.15202.15202.2	-1.0	SII_83838_1	1	true	1068.01513671875	1068.0155029296875	2	AASADSTTEGTPADGFTVLSTK	unknown modification:22	213	224	4.15591E-22	1.1188588E-14	0.0	0.0	2.484126413892758E-16	sw|O75367-3|H2AY_HUMAN_167_188_K_S;sw|O75367-2|H2AY_HUMAN_168_189_K_S;sw|O75367|H2AY_HUMAN_168_189_K_S	false
J:\Data\HUMAN\mgf\DM_from_raw.mgf	index=67278	DM_1.18105.18105.2	-1.0	SII_67279_1	1	true	1074.509765625	1074.5081787109375	2	ETFGVNNAVYGIDAMNPSSR	unknown modification:20	183	192	4.1593218E-22	1.1059426E-14	0.0	0.0	2.4554494498405277E-16	tr|H0YGJ7|H0YGJ7_HUMAN_13_32_K_D;tr|F5H425|F5H425_HUMAN_85_104_K_D;sw|O75822|EIF3J_HUMAN_134_153_K_D	false
J:\Data\HUMAN\mgf\DM_from_raw.mgf	index=127284	DM_1.19720.19720.2	-1.0	SII_127285_1	1	true	1088.5364990234375	1088.536865234375	2	EIILVDDYSNDPEDGALLGK		235	255	4.1923497E-22	1.1147246E-14	0.0	0.0	2.474947529640058E-16	tr|G3V1S6|G3V1S6_HUMAN_132_151_K_I;tr|B7Z8V8|B7Z8V8_HUMAN_80_99_K_I;sw|Q10471|GALT2_HUMAN_170_189_K_I	false
J:\Data\HUMAN\mgf\DM_from_raw.mgf	index=88176	DM_1.20318.20318.2	-1.0	SII_88177_1	1	true	1113.042724609375	1113.0443115234375	2	DLYANTVLSGGTTMYPGIADR	unknown modification:21	226	241	4.2079189E-22	1.1259277E-14	0.0	0.0	2.499821013789695E-16	sw|P63261|ACTG_HUMAN_292_312_K_M;sw|P60709|ACTB_HUMAN_292_312_K_M	false
J:\Data\HUMAN\mgf\DM_from_raw.mgf	index=139493	DM_1.11137.11137.2	-1.0	SII_139494_1	1	true	925.8785400390625	925.880615234375	2	YDAFGEDSSSAMGVENR	Oxidation:12	163	163	4.3300396E-22	1.1285586E-14	0.0	0.0	2.505662222870153E-16	sw|Q9Y2X3|NOP58_HUMAN_372_388_R_A	false
J:\Data\HUMAN\mgf\DM_from_raw.mgf	index=208541	DM_1.21241.21241.2	-1.0	SII_208542_1	1	true	1097.567626953125	1097.56982421875	2	FANSLVGVQQQLQAFNTYR	unknown modification:19	225	232	4.380159E-22	1.1571627E-14	0.0	0.0	2.569169968758758E-16	sw|Q01082-2|SPTB2_HUMAN_330_348_K_T;sw|Q01082-3|SPTB2_HUMAN_317_335_K_T;tr|F8W6C1|F8W6C1_HUMAN_330_348_K_T;sw|Q01082|SPTB2_HUMAN_330_348_K_T	false
J:\Data\HUMAN\mgf\DM_from_raw.mgf	index=128437	DM_1.21071.21071.3	-1.0	SII_128438_1	1	true	987.4735107421875	987.4711303710938	3	FWEVISDEHGIDPAGGYVGDSALQLER		121	141	4.48286E-22	1.2422965E-14	0.0	0.0	2.7581867788290397E-16	sw|Q9BUF5|TBB6_HUMAN_20_46_K_I;tr|K7EJ64|K7EJ64_HUMAN_20_46_K_I;tr|K7ERA8|K7ERA8_HUMAN_20_46_K_I;tr|K7EQT3|K7EQT3_HUMAN_20_46_K_I;tr|K7EPE5|K7EPE5_HUMAN_20_46_K_I;tr|K7EN98|K7EN98_HUMAN_20_46_K_I;tr|K7EL29|K7EL29_HUMAN_20_46_K_I;tr|K7EJZ4|K7EJZ4_HUMAN_20_46_K_I;tr|K7ESM5|K7ESM5_HUMAN_20_46_K_I;tr|K7ESQ3|K7ESQ3_HUMAN_20_46_K_I	false
J:\Data\HUMAN\mgf\DM_from_raw.mgf	index=168877	DM_1.22082.22082.2	-1.0	SII_168878_1	1	true	983.004638671875	983.0032958984375	2	GHYTEGAELVDSVLDVVR	unknown modification:18	223	226	4.5347834E-22	1.1900721E-14	0.0	0.0	2.6422364806415463E-16	sw|Q9BVA1|TBB2B_HUMAN_104_121_K_K;tr|Q5ST81|Q5ST81_HUMAN_32_49_K_K;tr|A8K854|A8K854_HUMAN_32_49_K_K;sw|P68371|TBB4B_HUMAN_104_121_K_K;tr|Q5JP53|Q5JP53_HUMAN_86_103_K_K;tr|G3V2A3|G3V2A3_HUMAN_32_49_K_K;sw|P07437|TBB5_HUMAN_104_121_K_K;sw|Q13885|TBB2A_HUMAN_104_121_K_K;sw|Q13509|TBB3_HUMAN_104_121_K_K;tr|E9PBJ4|E9PBJ4_HUMAN_104_121_K_K	false
J:\Data\HUMAN\mgf\DM_from_raw.mgf	index=91030	DM_1.656.656.2	-1.0	SII_91031_1	1	true	1051.9444580078125	1052.43994140625	2	SSGNSSSSGSGSGSTSAGSSSPGAR		135	154	4.7145736E-22	1.2918911E-14	0.0	0.0	2.8682983101915726E-16	sw|Q12797-2|ASPH_HUMAN_9_33_K_R;sw|Q12797-6|ASPH_HUMAN_9_33_K_R;sw|Q12797-7|ASPH_HUMAN_9_33_K_R;sw|Q12797|ASPH_HUMAN_9_33_K_R;tr|E5RG56|E5RG56_HUMAN_9_33_K_R;tr|E5RHJ2|E5RHJ2_HUMAN_9_33_K_R	false
J:\Data\HUMAN\mgf\DM_from_raw.mgf	index=11714	DM_1.14621.14621.2	-1.0	SII_11715_1	1	true	1091.436767578125	1091.436767578125	2	ECPSDECGAGVFMASHFDR	Carbamidomethyl:2;Carbamidomethyl:7;unknown modification:19	221	236	5.0549924E-22	1.335442E-14	0.0	0.0	2.9649914237808854E-16	sw|P62979|RS27A_HUMAN_120_138_R_H	false
J:\Data\HUMAN\mgf\DM_from_raw.mgf	index=96011	DM_1.6651.6651.2	-1.0	SII_96012_1	1	true	790.8868408203125	790.8854370117188	2	PVSSAASVYAGAGGSGSR		171	174	5.1779643E-22	1.3588633E-14	0.0	0.0	3.016992149857944E-16	tr|F8VZY9|F8VZY9_HUMAN_28_45_R_I;sw|P05783|K1C18_HUMAN_28_45_R_I	false
J:\Data\HUMAN\mgf\DM_from_raw.mgf	index=63245	DM_1.13388.13388.2	-1.0	SII_63246_1	1	true	959.4122314453125	959.4118041992188	2	HIFSEDTSDFSGMSETK		226	228	5.3194044E-22	1.3864212E-14	0.0	0.0	3.078177088745152E-16	sw|P36952|SPB5_HUMAN_295_311_K_G	false
J:\Data\HUMAN\mgf\DM_from_raw.mgf	index=18885	DM_1.2192.2192.2	-1.0	SII_18886_1	1	true	852.8578491210938	852.8573608398438	2	NQGGYGGSSSSSSYGSGR	unknown modification:18	179	182	5.3412714E-22	1.4017202E-14	0.0	0.0	3.11214442225153E-16	sw|P09651|ROA1_HUMAN_353_370_R_R;tr|H0YH80|H0YH80_HUMAN_172_189_R_R;tr|F8W6I7|F8W6I7_HUMAN_288_305_R_R;sw|P09651-2|ROA1_HUMAN_301_318_R_R;sw|P09651-3|ROA1_HUMAN_248_265_R_R	false
J:\Data\HUMAN\mgf\DM_from_raw.mgf	index=193602	DM_1.3765.3765.2	-1.0	SII_193603_1	1	true	937.419189453125	937.4210205078125	2	YSEFTSTTSGTGHNQTR		154	155	5.4517256E-22	1.4209088E-14	0.0	0.0	3.1547475711972433E-16	sw|P48960-2|CD97_HUMAN_717_733_K_A;sw|P48960-3|CD97_HUMAN_761_777_K_A;sw|P48960|CD97_HUMAN_810_826_K_A	false
J:\Data\HUMAN\mgf\DM_from_raw.mgf	index=121873	DM_1.13399.13399.2	-1.0	SII_121874_1	1	true	1280.6279296875	1280.630615234375	2	LVQDVANNTNEEAGDGTTTATVLAR		223	245	5.475185E-22	1.5003144E-14	0.0	0.0	3.331046446775648E-16	tr|E7EXB4|E7EXB4_HUMAN_97_121_K_S;tr|E7ESH4|E7ESH4_HUMAN_97_121_K_S;sw|P10809|CH60_HUMAN_97_121_K_S;tr|C9JL25|C9JL25_HUMAN_139_163_K_S;tr|B7Z712|B7Z712_HUMAN_97_121_K_S	false
J:\Data\HUMAN\mgf\DM_from_raw.mgf	index=80140	DM_1.10865.10865.2	-1.0	SII_80141_1	1	true	1061.0140380859375	1061.0162353515625	2	ALRTDYNASVSVPDSSGPER		233	255	5.5580125E-22	1.4778474E-14	0.0	0.0	3.2811644883543274E-16	tr|Q5T6W5|Q5T6W5_HUMAN_56_75_K_I;tr|Q5T6W2|Q5T6W2_HUMAN_67_86_K_I;sw|P61978-3|HNRPK_HUMAN_67_86_K_I;sw|P61978-2|HNRPK_HUMAN_67_86_K_I;sw|P61978|HNRPK_HUMAN_67_86_K_I	false
J:\Data\HUMAN\mgf\DM_from_raw.mgf	index=142630	DM_1.14798.14798.2	-1.0	SII_142631_1	1	true	940.4576416015625	940.45703125	2	SKPGAAMVEMADGYAVDR	unknown modification:2;unknown modification:18	166	174	5.6350336E-22	1.4788128E-14	0.0	0.0	3.2833079005882675E-16	sw|P14866|HNRPL_HUMAN_417_434_K_A;sw|P14866-2|HNRPL_HUMAN_284_301_K_A;tr|M0QYT0|M0QYT0_HUMAN_34_51_K_A;tr|M0QXS5|M0QXS5_HUMAN_358_375_K_A	false
J:\Data\HUMAN\mgf\DM_from_raw.mgf	index=106850	DM_1.19434.19434.2	-1.0	SII_106851_1	1	true	1131.0543212890625	1131.0540771484375	2	GGMGSGGLATGIAGGLAGMGGIQNEK		261	297	5.6425355E-22	1.5549677E-14	0.0	0.0	3.452389467124958E-16	tr|F8VZY9|F8VZY9_HUMAN_56_81_R_E;sw|P05783|K1C18_HUMAN_56_81_R_E	false
J:\Data\HUMAN\mgf\DM_from_raw.mgf	index=147311	DM_1.20262.20262.2	-1.0	SII_147312_1	1	true	1088.5364990234375	1088.53564453125	2	EIILVDDYSNDPEDGALLGK		243	255	5.7256464E-22	1.5224204E-14	0.0	0.0	3.3801269013473182E-16	tr|G3V1S6|G3V1S6_HUMAN_132_151_K_I;tr|B7Z8V8|B7Z8V8_HUMAN_80_99_K_I;sw|Q10471|GALT2_HUMAN_170_189_K_I	false
J:\Data\HUMAN\mgf\DM_from_raw.mgf	index=146610	DM_1.19444.19444.2	-1.0	SII_146611_1	1	true	995.4198608398438	995.4225463867188	2	YGETANECGEAFFFYGK	Carbamidomethyl:8	243	251	5.800835E-22	1.5118988E-14	0.0	0.0	3.3567665054900264E-16	sw|P49321|NASP_HUMAN_77_93_K_S;tr|E9PI86|E9PI86_HUMAN_77_93_K_S;tr|E9PPR5|E9PPR5_HUMAN_40_56_K_S;tr|E9PPQ8|E9PPQ8_HUMAN_61_77_K_S;sw|P49321-2|NASP_HUMAN_77_93_K_S;sw|P49321-3|NASP_HUMAN_79_95_K_S	false
J:\Data\HUMAN\mgf\DM_from_raw.mgf	index=108753	DM_1.21731.21731.2	-1.0	SII_108754_1	1	true	984.9986572265625	984.9967041015625	2	GHYTEGAELVDSVLDVVR	unknown modification:18	178	182	5.9863653E-22	1.5710135E-14	0.0	0.0	3.488014870090945E-16	sw|Q9BVA1|TBB2B_HUMAN_104_121_K_K;tr|Q5ST81|Q5ST81_HUMAN_32_49_K_K;tr|A8K854|A8K854_HUMAN_32_49_K_K;sw|P68371|TBB4B_HUMAN_104_121_K_K;tr|Q5JP53|Q5JP53_HUMAN_86_103_K_K;tr|G3V2A3|G3V2A3_HUMAN_32_49_K_K;sw|P07437|TBB5_HUMAN_104_121_K_K;sw|Q13885|TBB2A_HUMAN_104_121_K_K;sw|Q13509|TBB3_HUMAN_104_121_K_K;tr|E9PBJ4|E9PBJ4_HUMAN_104_121_K_K	false
J:\Data\HUMAN\mgf\DM_from_raw.mgf	index=69249	DM_1.20416.20416.2	-1.0	SII_69250_1	1	true	1147.0201416015625	1147.02197265625	2	WGDAGAEYVVESTGVFTTMEK	Oxidation:19	195	206	5.9864183E-22	1.601807E-14	0.0	0.0	3.556383592512583E-16	sw|P04406-2|G3P_HUMAN_45_65_K_A;sw|P04406|G3P_HUMAN_87_107_K_A;tr|E7EUT5|E7EUT5_HUMAN_12_32_K_A	false
J:\Data\HUMAN\mgf\DM_from_raw.mgf	index=47718	DM_1.17150.17150.2	-1.0	SII_47719_1	1	true	1001.483642578125	1001.4834594726562	2	LQQGYNAMGFSQGGQFLR		219	231	6.127404E-22	1.6080265E-14	0.0	0.0	3.5701923271189565E-16	sw|P50897|PPT1_HUMAN_105_122_K_A;tr|E9PK48|E9PK48_HUMAN_105_122_K_A;tr|E9PP28|E9PP28_HUMAN_55_72_K_A;tr|E9PMG2|E9PMG2_HUMAN_134_151_K_A	false
J:\Data\HUMAN\mgf\DM_from_raw.mgf	index=190143	DM_1.23294.23294.2	-1.0	SII_190144_1	1	true	942.0046997070312	942.0039672851562	2	DLPVTEAVFSALVTGHAR		184	185	6.1339133E-22	1.6097348E-14	0.0	0.0	3.573985149906652E-16	tr|B8ZZ38|B8ZZ38_HUMAN_227_244_K_A;tr|C9JCA9|C9JCA9_HUMAN_201_218_K_A;sw|P42704|LPPRC_HUMAN_227_244_K_A	false
J:\Data\HUMAN\mgf\DM_from_raw.mgf	index=122881	DM_1.14576.14576.2	-1.0	SII_122882_1	1	true	1068.01171875	1068.0074462890625	2	ELQSQISDTSVVLSMDNSR	Oxidation:15;unknown modification:19	223	227	6.2192486E-22	1.6430184E-14	0.0	0.0	3.6478824727050614E-16	tr|H0YIB2|H0YIB2_HUMAN_64_82_R_S;tr|F8VUG2|F8VUG2_HUMAN_234_252_R_S;sw|P05787-2|K2C8_HUMAN_262_280_R_S;sw|P05787|K2C8_HUMAN_234_252_R_S	false
J:\Data\HUMAN\mgf\DM_from_raw.mgf	index=208013	DM_1.20625.20625.2	-1.0	SII_208014_1	1	true	1082.5447998046875	1082.5452880859375	2	GFFDPNTHENLTYVQLLR		198	203	6.264161E-22	1.643916E-14	0.0	0.0	3.6498753531910616E-16	sw|P58107|EPIPL_HUMAN_2385_2402_K_R;sw|P58107|EPIPL_HUMAN_2919_2936_K_R;sw|P58107|EPIPL_HUMAN_3453_3470_K_R;sw|P58107|EPIPL_HUMAN_3987_4004_K_R;sw|P58107|EPIPL_HUMAN_4521_4538_K_R	false
J:\Data\HUMAN\mgf\DM_from_raw.mgf	index=206777	DM_1.19182.19182.2	-1.0	SII_206778_1	1	true	995.4198608398438	995.420166015625	2	YGETANECGEAFFFYGK	Carbamidomethyl:8	204	217	6.5759243E-22	1.713914E-14	0.0	0.0	3.805287171661512E-16	sw|P49321|NASP_HUMAN_77_93_K_S;tr|E9PI86|E9PI86_HUMAN_77_93_K_S;tr|E9PPR5|E9PPR5_HUMAN_40_56_K_S;tr|E9PPQ8|E9PPQ8_HUMAN_61_77_K_S;sw|P49321-2|NASP_HUMAN_77_93_K_S;sw|P49321-3|NASP_HUMAN_79_95_K_S	false
J:\Data\HUMAN\mgf\DM_from_raw.mgf	index=149479	DM_1.22794.22794.2	-1.0	SII_149480_1	1	true	1007.4966430664062	1007.998779296875	2	GWFDAEGQALDGVSISDLK	unknown modification:19	230	235	6.6566976E-22	1.7585849E-14	0.0	0.0	3.904466945393784E-16	sw|P27694|RFA1_HUMAN_413_431_R_S;tr|I3L4R8|I3L4R8_HUMAN_169_187_R_S	false
J:\Data\HUMAN\mgf\DM_from_raw.mgf	index=96529	DM_1.7265.7265.2	-1.0	SII_96530_1	1	true	795.8909301757812	795.8900146484375	2	PVSSAASVYAGAGGSGSR	unknown modification:18	150	152	6.707689E-22	1.7603118E-14	0.0	0.0	3.90830106450171E-16	tr|F8VZY9|F8VZY9_HUMAN_28_45_R_I;sw|P05783|K1C18_HUMAN_28_45_R_I	false
J:\Data\HUMAN\mgf\DM_from_raw.mgf	index=71936	DM_1.1100.1100.2	-1.0	SII_71937_1	1	true	939.8869018554688	939.8880004882812	2	HYNGEAYEDDEHHPR	unknown modification:15	171	171	6.7200246E-22	1.7261522E-14	0.0	0.0	3.832458818234343E-16	sw|P31689|DNJA1_HUMAN_375_389_R_G;tr|B7Z5C0|B7Z5C0_HUMAN_218_232_R_G	false
J:\Data\HUMAN\mgf\DM_from_raw.mgf	index=110485	DM_1.23899.23899.2	-1.0	SII_110486_1	1	true	1067.5433349609375	1067.5439453125	2	LLQDSVDFSLADAINTEFK	unknown modification:19	220	231	7.046333E-22	1.8615199E-14	0.0	0.0	4.133006554157688E-16	tr|B0YJC4|B0YJC4_HUMAN_79_97_R_N;sw|P08670|VIME_HUMAN_79_97_R_N	false
J:\Data\HUMAN\mgf\DM_from_raw.mgf	index=167018	DM_1.19903.19903.2	-1.0	SII_167019_1	1	true	1014.0294799804688	1014.031494140625	2	LNEAAAGLNQAATELVQASR		266	284	7.215116E-22	1.9184629E-14	0.0	0.0	4.259433240336762E-16	sw|Q9Y490|TLN1_HUMAN_1242_1261_R_G;tr|Q5TCU6|Q5TCU6_HUMAN_1242_1261_R_G	false
J:\Data\HUMAN\mgf\DM_from_raw.mgf	index=64970	DM_1.15408.15408.2	-1.0	SII_64971_1	1	true	1136.574462890625	1136.5758056640625	2	GVVPLAGTNGETTTQGLDGLSER		217	241	7.684375E-22	2.0812685E-14	0.0	0.0	4.620899487274856E-16	sw|P04075-2|ALDOA_HUMAN_166_188_K_C;tr|H3BPS8|H3BPS8_HUMAN_166_188_K_C;tr|H3BQN4|H3BQN4_HUMAN_112_134_K_C;tr|H3BR04|H3BR04_HUMAN_101_123_K_C;tr|H3BMQ8|H3BMQ8_HUMAN_101_123_K_C;tr|H3BUH7|H3BUH7_HUMAN_112_134_K_C;tr|H3BU78|H3BU78_HUMAN_57_79_K_C;sw|P04075|ALDOA_HUMAN_112_134_K_C;tr|J3KPS3|J3KPS3_HUMAN_112_134_K_C	false
J:\Data\HUMAN\mgf\DM_from_raw.mgf	index=96052	DM_1.6699.6699.2	-1.0	SII_96053_1	1	true	955.8986206054688	955.8954467773438	2	SSGSPYGGGYGSGGGSGGYGSR		187	201	7.779801E-22	2.0944867E-14	0.0	0.0	4.650246961472777E-16	sw|P51991-2|ROA3_HUMAN_333_354_R_R;tr|H7C1J8|H7C1J8_HUMAN_92_113_R_R;sw|P51991|ROA3_HUMAN_355_376_R_R	false
J:\Data\HUMAN\mgf\DM_from_raw.mgf	index=130442	DM_1.23426.23426.2	-1.0	SII_130443_1	1	true	1058.012451171875	1058.0126953125	2	AGTLSITEFADMLSGNAGGFR		228	237	8.057804E-22	2.1560551E-14	0.0	0.0	4.786943109995821E-16	sw|Q15149-4|PLEC_HUMAN_4224_4244_R_S;sw|Q15149-5|PLEC_HUMAN_4224_4244_R_S;sw|Q15149-6|PLEC_HUMAN_4228_4248_R_S;sw|Q15149-7|PLEC_HUMAN_4192_4212_R_S;sw|Q15149-8|PLEC_HUMAN_4202_4222_R_S;sw|Q15149-9|PLEC_HUMAN_4210_4230_R_S;sw|Q15149-2|PLEC_HUMAN_4251_4271_R_S;sw|Q15149-3|PLEC_HUMAN_4247_4267_R_S;sw|Q15149|PLEC_HUMAN_4361_4381_R_S	false
J:\Data\HUMAN\mgf\DM_from_raw.mgf	index=69919	DM_1.21200.21200.2	-1.0	SII_69920_1	1	true	1008.492431640625	1008.4920654296875	2	AIMTYVSSFYHAFSGAQK	unknown modification:18	220	232	8.253335E-22	2.1659388E-14	0.0	0.0	4.80888721968776E-16	sw|O43707|ACTN4_HUMAN_256_273_K_A;tr|H9KV75|H9KV75_HUMAN_172_189_K_A;tr|G3V2N5|G3V2N5_HUMAN_216_233_K_A;tr|G3V2W4|G3V2W4_HUMAN_172_189_K_A;sw|P12814-4|ACTN1_HUMAN_237_254_K_A;sw|P12814-3|ACTN1_HUMAN_237_254_K_A;sw|P12814-2|ACTN1_HUMAN_237_254_K_A;sw|P12814|ACTN1_HUMAN_237_254_K_A	false
J:\Data\HUMAN\mgf\DM_from_raw.mgf	index=85549	DM_1.17203.17203.2	-1.0	SII_85550_1	1	true	1010.5391235351562	1010.538818359375	2	ILATPPQEDAPSVDIANIR		218	222	8.2613225E-22	2.1824991E-14	0.0	0.0	4.845654932156919E-16	sw|P29401-2|TKT_HUMAN_292_310_K_M;tr|E9PFF2|E9PFF2_HUMAN_284_302_K_M;tr|B4E022|B4E022_HUMAN_237_255_K_M;sw|P29401|TKT_HUMAN_284_302_K_M	false
J:\Data\HUMAN\mgf\DM_from_raw.mgf	index=170286	DM_1.23729.23729.2	-1.0	SII_170287_1	1	true	1130.576416015625	1130.5787353515625	2	SINPDEAVAYGAAVQAAILSGDK		216	231	8.342742E-22	2.2595835E-14	0.0	0.0	5.01680020458904E-16	tr|A8K7Q2|A8K7Q2_HUMAN_126_148_K_S;tr|E9PKE3|E9PKE3_HUMAN_343_365_K_S;tr|E9PNE6|E9PNE6_HUMAN_216_238_K_S;sw|P11142-2|HSP7C_HUMAN_362_384_K_S;sw|P11142|HSP7C_HUMAN_362_384_K_S	false
J:\Data\HUMAN\mgf\DM_from_raw.mgf	index=143004	DM_1.15234.15234.3	-1.0	SII_143005_1	1	true	987.79541015625	987.7954711914062	3	HVNGQDQIVPGLYACGEAACASVHGANR	Carbamidomethyl:15;Carbamidomethyl:20;unknown modification:28	118	139	8.514815E-22	2.372616E-14	0.0	0.0	5.267758608704316E-16	sw|P31040|DHSA_HUMAN_424_451_R_L;tr|D6RFM5|D6RFM5_HUMAN_424_451_R_L;tr|E9PBJ5|E9PBJ5_HUMAN_376_403_R_L	false
J:\Data\HUMAN\mgf\DM_from_raw.mgf	index=110560	DM_1.23988.23988.2	-1.0	SII_110561_1	1	true	1144.58447265625	1144.582763671875	2	VQDDEVGDGTTSVTVLAAELLR		217	238	8.852645E-22	2.383319E-14	0.0	0.0	5.291521754695476E-16	tr|F8VQ14|F8VQ14_HUMAN_90_111_R_E;tr|F5GWF6|F5GWF6_HUMAN_90_111_R_E;sw|P78371-2|TCPB_HUMAN_43_64_R_E;sw|P78371|TCPB_HUMAN_90_111_R_E	false
J:\Data\HUMAN\mgf\DM_from_raw.mgf	index=45136	DM_1.14136.14136.2	-1.0	SII_45137_1	1	true	1088.9761962890625	1088.97705078125	2	YHTSQSGDEMTSLSEYVSR		254	284	9.039405E-22	2.3880552E-14	0.0	0.0	5.302037218775017E-16	sw|P08238|HS90B_HUMAN_457_475_R_M	false
J:\Data\HUMAN\mgf\DM_from_raw.mgf	index=75085	DM_1.4871.4871.2	-1.0	SII_75086_1	1	true	842.8873291015625	842.8843994140625	2	HTGPNSPDTANDGFVR		163	166	9.054204E-22	2.3430705E-14	0.0	0.0	5.202160736156262E-16	sw|P55795|HNRH2_HUMAN_99_114_K_L;tr|E7EQJ0|E7EQJ0_HUMAN_99_114_K_L;tr|H0YAQ2|H0YAQ2_HUMAN_46_61_K_L;tr|E9PCY7|E9PCY7_HUMAN_99_114_K_L;tr|E5RGH4|E5RGH4_HUMAN_22_37_K_L;tr|E5RGV0|E5RGV0_HUMAN_47_62_K_L;tr|D6RFM3|D6RFM3_HUMAN_99_114_K_L;tr|D6RAM1|D6RAM1_HUMAN_99_114_K_L;tr|D6RBM0|D6RBM0_HUMAN_99_114_K_L;tr|D6RDU3|D6RDU3_HUMAN_99_114_K_L;tr|D6RIU0|D6RIU0_HUMAN_99_114_K_L;tr|D6RIT2|D6RIT2_HUMAN_99_114…	false
J:\Data\HUMAN\mgf\DM_from_raw.mgf	index=84324	DM_1.15772.15772.2	-1.0	SII_84325_1	1	true	1136.574462890625	1136.5765380859375	2	GVVPLAGTNGETTTQGLDGLSER		200	218	9.058568E-22	2.4534607E-14	0.0	0.0	5.447252620543197E-16	sw|P04075-2|ALDOA_HUMAN_166_188_K_C;tr|H3BPS8|H3BPS8_HUMAN_166_188_K_C;tr|H3BQN4|H3BQN4_HUMAN_112_134_K_C;tr|H3BR04|H3BR04_HUMAN_101_123_K_C;tr|H3BMQ8|H3BMQ8_HUMAN_101_123_K_C;tr|H3BUH7|H3BUH7_HUMAN_112_134_K_C;tr|H3BU78|H3BU78_HUMAN_57_79_K_C;sw|P04075|ALDOA_HUMAN_112_134_K_C;tr|J3KPS3|J3KPS3_HUMAN_112_134_K_C	false
J:\Data\HUMAN\mgf\DM_from_raw.mgf	index=124782	DM_1.16794.16794.2	-1.0	SII_124783_1	1	true	1106.9881591796875	1106.9871826171875	2	EMEENFAVEAANYQDTIGR	Oxidation:2;unknown modification:19	225	229	9.09111E-22	2.4017147E-14	0.0	0.0	5.33236448147391E-16	tr|B0YJC5|B0YJC5_HUMAN_164_182_R_L;tr|B0YJC4|B0YJC4_HUMAN_346_364_R_L;sw|P08670|VIME_HUMAN_346_364_R_L	false
J:\Data\HUMAN\mgf\DM_from_raw.mgf	index=84990	DM_1.16551.16551.2	-1.0	SII_84991_1	1	true	1141.57861328125	1141.57861328125	2	GVVPLAGTNGETTTQGLDGLSER	unknown modification:23	193	210	9.357794E-22	2.5345044E-14	0.0	0.0	5.627188458603907E-16	sw|P04075-2|ALDOA_HUMAN_166_188_K_C;tr|H3BPS8|H3BPS8_HUMAN_166_188_K_C;tr|H3BQN4|H3BQN4_HUMAN_112_134_K_C;tr|H3BR04|H3BR04_HUMAN_101_123_K_C;tr|H3BMQ8|H3BMQ8_HUMAN_101_123_K_C;tr|H3BUH7|H3BUH7_HUMAN_112_134_K_C;tr|H3BU78|H3BU78_HUMAN_57_79_K_C;sw|P04075|ALDOA_HUMAN_112_134_K_C;tr|J3KPS3|J3KPS3_HUMAN_112_134_K_C	false
J:\Data\HUMAN\mgf\DM_from_raw.mgf	index=142473	DM_1.14615.14615.2	-1.0	SII_142474_1	1	true	952.9634399414062	952.9620971679688	2	LEGLGSSEADQDGLASTVR		191	195	9.385582E-22	2.4795092E-14	0.0	0.0	5.505086340841312E-16	sw|Q07065|CKAP4_HUMAN_455_473_R_S	false
J:\Data\HUMAN\mgf\DM_from_raw.mgf	index=14731	DM_1.18204.18204.2	-1.0	SII_14732_1	1	true	1004.4501953125	1004.451171875	2	TIGGGDDSFNTFFSETGAGK		195	206	9.571364E-22	2.5449774E-14	0.0	0.0	5.650440951172852E-16	sw|P68363|TBA1B_HUMAN_41_60_K_H;sw|Q71U36|TBA1A_HUMAN_41_60_K_H;tr|F8VQQ4|F8VQQ4_HUMAN_6_25_K_H;tr|F8VRZ4|F8VRZ4_HUMAN_6_25_K_H;tr|F8VS66|F8VS66_HUMAN_41_60_K_H;tr|F8VRK0|F8VRK0_HUMAN_6_25_K_H;tr|F8W0F6|F8W0F6_HUMAN_41_60_K_H;sw|Q71U36-2|TBA1A_HUMAN_6_25_K_H;sw|Q6PEY2|TBA3E_HUMAN_41_60_K_H;tr|F5H5D3|F5H5D3_HUMAN_111_130_K_H;tr|F8VX09|F8VX09_HUMAN_6_25_K_H;sw|Q13748-2|TBA3C_HUMAN_41_60_K_H;tr|F8VV…	false
J:\Data\HUMAN\mgf\DM_from_raw.mgf	index=102616	DM_1.14457.14457.2	-1.0	SII_102617_1	1	true	948.4200439453125	948.4183349609375	2	SCGSSTPDEFPTDIPGTK	Carbamidomethyl:2	169	179	9.719337E-22	2.5506646E-14	0.0	0.0	5.663067856141639E-16	sw|P41091|IF2G_HUMAN_104_121_R_G;tr|H7BZU1|H7BZU1_HUMAN_104_121_R_G	false
J:\Data\HUMAN\mgf\DM_from_raw.mgf	index=163626	DM_1.15941.15941.2	-1.0	SII_163627_1	1	true	1093.4449462890625	1093.4443359375	2	EDEEESLNEVGYDDIGGCR	Carbamidomethyl:18	205	223	9.734941E-22	2.5718041E-14	0.0	0.0	5.710002456223871E-16	sw|P55072|TERA_HUMAN_192_210_R_K	false
J:\Data\HUMAN\mgf\DM_from_raw.mgf	index=162605	DM_1.14747.14747.2	-1.0	SII_162606_1	1	true	1088.9761962890625	1088.976806640625	2	YHTSQSGDEMTSLSEYVSR		257	285	1.0673621E-21	2.8197869E-14	0.0	0.0	6.260581871312786E-16	sw|P08238|HS90B_HUMAN_457_475_R_M	false
J:\Data\HUMAN\mgf\DM_from_raw.mgf	index=189948	DM_1.23066.23066.2	-1.0	SII_189949_1	1	true	1354.70751953125	1354.713623046875	2	MEYDGILIAGGPGNPALAEPLIQNVR		209	222	1.0821529E-21	2.9821926E-14	0.0	0.0	6.621160247365906E-16	sw|P31327-3|CPSM_HUMAN_260_285_K_K;sw|P31327|CPSM_HUMAN_254_279_K_K	false
J:\Data\HUMAN\mgf\DM_from_raw.mgf	index=95029	DM_1.5480.5480.2	-1.0	SII_95030_1	1	true	943.9638061523438	943.96337890625	2	QFTSSSSIKGSSGLGGGSSR		177	179	1.0847597E-21	2.884321E-14	0.0	0.0	6.403862562680451E-16	sw|Q04695|K1C17_HUMAN_7_26_R_T	false
J:\Data\HUMAN\mgf\DM_from_raw.mgf	index=110220	DM_1.23573.23573.3	-1.0	SII_110221_1	1	true	980.130859375	980.13037109375	3	FISDKDASIVGFFDDSFSEAHSEFLK		121	131	1.0873609E-21	2.996545E-14	0.0	0.0	6.653025909005029E-16	sw|P30101|PDIA3_HUMAN_148_173_K_A;tr|G5EA52|G5EA52_HUMAN_128_153_K_A	false
J:\Data\HUMAN\mgf\DM_from_raw.mgf	index=17422	DM_1.21541.21541.2	-1.0	SII_17423_1	1	true	934.9476928710938	934.9492797851562	2	NATNVEQAFMTMAAEIK		203	204	1.0951985E-21	2.8544675E-14	0.0	0.0	6.337580858593084E-16	sw|Q9H0U4|RAB1B_HUMAN_154_170_K_K;tr|E9PLD0|E9PLD0_HUMAN_122_138_K_K;sw|Q92928|RAB1C_HUMAN_154_170_K_K	false
J:\Data\HUMAN\mgf\DM_from_raw.mgf	index=144188	DM_1.16616.16616.2	-1.0	SII_144189_1	1	true	981.4931030273438	981.4937133789062	2	GHVFEESQVAGTPMFVVK		191	201	1.0954722E-21	2.874869E-14	0.0	0.0	6.382876927259686E-16	sw|P13639|EF2_HUMAN_768_785_R_A	false
J:\Data\HUMAN\mgf\DM_from_raw.mgf	index=188710	DM_1.21621.21621.2	-1.0	SII_188711_1	1	true	958.4676513671875	958.4667358398438	2	CVPDPDTGLYMLQLAGR	Carbamidomethyl:1;unknown modification:17	157	168	1.0987543E-21	2.863735E-14	0.0	0.0	6.358156861159942E-16	sw|P58107|EPIPL_HUMAN_2404_2420_R_G;sw|P58107|EPIPL_HUMAN_2938_2954_R_G;sw|P58107|EPIPL_HUMAN_3472_3488_R_G;sw|P58107|EPIPL_HUMAN_4006_4022_R_G;sw|P58107|EPIPL_HUMAN_4540_4556_R_G	false
J:\Data\HUMAN\mgf\DM_from_raw.mgf	index=59121	DM_1.8548.8548.2	-1.0	SII_59122_1	1	true	1098.03173828125	1098.03271484375	2	SLAGSSGPGASSGTSGDHGELVVR	unknown modification:24	190	217	1.112589E-21	3.0311687E-14	0.0	0.0	6.729898565069134E-16	sw|P29692-2|EF1D_HUMAN_426_449_K_I;sw|P29692|EF1D_HUMAN_60_83_K_I;tr|E9PL12|E9PL12_HUMAN_60_83_K_I;tr|E9PK01|E9PK01_HUMAN_60_83_K_I;tr|E9PIZ1|E9PIZ1_HUMAN_76_99_K_I;tr|E9PI39|E9PI39_HUMAN_60_83_K_I;tr|H0YCK7|H0YCK7_HUMAN_140_163_K_I;tr|E9PRY8|E9PRY8_HUMAN_476_499_K_I;tr|E9PQ49|E9PQ49_HUMAN_60_83_K_I;tr|E9PPR1|E9PPR1_HUMAN_60_83_K_I;tr|E9PMW7|E9PMW7_HUMAN_60_83_K_I	false
J:\Data\HUMAN\mgf\DM_from_raw.mgf	index=69393	DM_1.20585.20585.2	-1.0	SII_69394_1	1	true	1116.55908203125	1116.5604248046875	2	DYFEEYGKIDTIEIITDR	unknown modification:8;unknown modification:18	203	206	1.1127873E-21	2.9203094E-14	0.0	0.0	6.483765169724109E-16	sw|P22626-2|ROA2_HUMAN_118_135_R_Q;sw|P22626|ROA2_HUMAN_130_147_R_Q	false
J:\Data\HUMAN\mgf\DM_from_raw.mgf	index=150296	DM_1.23747.23747.2	-1.0	SII_150297_1	1	true	1152.5806884765625	1152.585205078125	2	SINPDEAVAYGAAVQAAILMGDK		275	294	1.1250919E-21	3.0472464E-14	0.0	0.0	6.76559479344455E-16	tr|V9GZ37|V9GZ37_HUMAN_197_219_K_S;tr|E7EP94|E7EP94_HUMAN_271_293_K_S;sw|P08107-2|HSP71_HUMAN_307_329_K_S;sw|P34931|HS71L_HUMAN_364_386_K_S;sw|P08107|HSP71_HUMAN_362_384_K_S	false
J:\Data\HUMAN\mgf\DM_from_raw.mgf	index=142620	DM_1.14786.14786.2	-1.0	SII_142621_1	1	true	934.4375	934.4393920898438	2	SKPGAAMVEMADGYAVDR		172	181	1.1285539E-21	2.961686E-14	0.0	0.0	6.575630832287674E-16	sw|P14866|HNRPL_HUMAN_417_434_K_A;sw|P14866-2|HNRPL_HUMAN_284_301_K_A;tr|M0QYT0|M0QYT0_HUMAN_34_51_K_A;tr|M0QXS5|M0QXS5_HUMAN_358_375_K_A	false
J:\Data\HUMAN\mgf\DM_from_raw.mgf	index=48458	DM_1.18013.18013.2	-1.0	SII_48459_1	1	true	1008.494384765625	1008.4949340820312	2	ACADATLSQITNNIDPVGR	Carbamidomethyl:2	223	235	1.1655204E-21	3.0791044E-14	0.0	0.0	6.836326953118136E-16	sw|P62873|GBB1_HUMAN_24_42_K_I;tr|F6UT28|F6UT28_HUMAN_24_42_K_I;tr|B1AKQ8|B1AKQ8_HUMAN_24_42_K_I	false
J:\Data\HUMAN\mgf\DM_from_raw.mgf	index=12644	DM_1.15719.15719.2	-1.0	SII_12645_1	1	true	975.4761962890625	975.4771118164062	2	GNDISSGTVLSDYVGSGPPK		189	196	1.1695216E-21	3.1096985E-14	0.0	0.0	6.904252961225035E-16	sw|P30086|PEBP1_HUMAN_94_113_K_G	false
J:\Data\HUMAN\mgf\DM_from_raw.mgf	index=109028	DM_1.22074.22074.3	-1.0	SII_109029_1	1	true	1162.8590087890625	1162.86181640625	3	MRPGAYSTGYGGYEEYSGLSDGYGFTTDLFGR	unknown modification:2;unknown modification:32	79	102	1.1815292E-21	3.3626713E-14	0.0	0.0	7.465911335343745E-16	sw|P52597|HNRPF_HUMAN_231_262_R_D	false
J:\Data\HUMAN\mgf\DM_from_raw.mgf	index=27743	DM_1.12672.12672.2	-1.0	SII_27744_1	1	true	1072.018798828125	1072.0196533203125	2	KQTIDNSQGAYQEAFDISK		267	308	1.184335E-21	3.1288093E-14	0.0	0.0	6.946683376100104E-16	sw|P27348|1433T_HUMAN_139_157_R_K	false
J:\Data\HUMAN\mgf\DM_from_raw.mgf	index=101442	DM_1.13084.13084.2	-1.0	SII_101443_1	1	true	921.4706420898438	921.4708251953125	2	IISNASCTTNCLAPLAK	Carbamidomethyl:7;Carbamidomethyl:11;unknown modification:17	184	186	1.1862907E-21	3.091885E-14	0.0	0.0	6.864702853674486E-16	sw|P04406-2|G3P_HUMAN_104_120_K_V;sw|P04406|G3P_HUMAN_146_162_K_V;tr|E7EUT5|E7EUT5_HUMAN_71_87_K_V	false
J:\Data\HUMAN\mgf\DM_from_raw.mgf	index=168297	DM_1.21405.21405.2	-1.0	SII_168298_1	1	true	1149.5916748046875	1149.59521484375	2	SLLHGDFHAFSAGPGLFSYIR	unknown modification:21	259	289	1.2020416E-21	3.216345E-14	0.0	0.0	7.1410329620609E-16	sw|P08195-2|4F2_HUMAN_434_454_R_H;sw|P08195-3|4F2_HUMAN_473_493_R_H;sw|P08195-4|4F2_HUMAN_566_586_R_H;sw|P08195|4F2_HUMAN_535_555_R_H;tr|F5GZS6|F5GZS6_HUMAN_504_524_R_H;tr|F5GZI0|F5GZI0_HUMAN_80_100_R_H;tr|J3KPF3|J3KPF3_HUMAN_536_556_R_H	false
J:\Data\HUMAN\mgf\DM_from_raw.mgf	index=201608	DM_1.13148.13148.2	-1.0	SII_201609_1	1	true	817.9412841796875	817.94189453125	2	KADIGVAMGIAGSDVSK	unknown modification:1;unknown modification:17	186	186	1.2167958E-21	3.171392E-14	0.0	0.0	7.041226860805119E-16	sw|P05023|AT1A1_HUMAN_727_743_K_Q;sw|P13637|AT1A3_HUMAN_717_733_K_Q;sw|P05023-3|AT1A1_HUMAN_696_712_K_Q;sw|P05023-4|AT1A1_HUMAN_727_743_K_Q;tr|M0R116|M0R116_HUMAN_687_703_K_Q;sw|P13637-2|AT1A3_HUMAN_728_744_K_Q;sw|P13637-3|AT1A3_HUMAN_730_746_K_Q	false
J:\Data\HUMAN\mgf\DM_from_raw.mgf	index=167759	DM_1.20776.20776.2	-1.0	SII_167760_1	1	true	973.5075073242188	973.5079956054688	2	LQVELDNVTGLLSQSDSK		200	200	1.2246342E-21	3.2138314E-14	0.0	0.0	7.135452186225772E-16	sw|P35579|MYH9_HUMAN_1278_1295_K_S	false
J:\Data\HUMAN\mgf\DM_from_raw.mgf	index=15468	DM_1.19079.19079.2	-1.0	SII_15469_1	1	true	1147.0201416015625	1147.0234375	2	WGDAGAEYVVESTGVFTTMEK	Oxidation:19	217	231	1.2280442E-21	3.2859213E-14	0.0	0.0	7.29550850858288E-16	sw|P04406-2|G3P_HUMAN_45_65_K_A;sw|P04406|G3P_HUMAN_87_107_K_A;tr|E7EUT5|E7EUT5_HUMAN_12_32_K_A	false
J:\Data\HUMAN\mgf\DM_from_raw.mgf	index=91852	DM_1.1703.1703.2	-1.0	SII_91853_1	1	true	899.425048828125	899.423828125	2	ATCAPQHGAPGPGPADASK	Carbamidomethyl:3;unknown modification:19	165	171	1.2413762E-21	3.2795022E-14	0.0	0.0	7.281256615615315E-16	sw|P21333|FLNA_HUMAN_2541_2559_K_V;tr|E9PHF0|E9PHF0_HUMAN_674_692_K_V;sw|P21333-2|FLNA_HUMAN_2533_2551_K_V;tr|Q5HY54|Q5HY54_HUMAN_2501_2519_K_V	false
J:\Data\HUMAN\mgf\DM_from_raw.mgf	index=67856	DM_1.18785.18785.2	-1.0	SII_67857_1	1	true	1135.0614013671875	1135.0628662109375	2	GGMGSGGLATGIAGGLAGMGGIQNEK	unknown modification:26	214	236	1.2588537E-21	3.4691437E-14	0.0	0.0	7.702304793741315E-16	tr|F8VZY9|F8VZY9_HUMAN_56_81_R_E;sw|P05783|K1C18_HUMAN_56_81_R_E	false
J:\Data\HUMAN\mgf\DM_from_raw.mgf	index=162594	DM_1.14734.14734.2	-1.0	SII_162595_1	1	true	1093.9803466796875	1093.9798583984375	2	YHTSQSGDEMTSLSEYVSR	unknown modification:19	251	262	1.2613356E-21	3.3322317E-14	0.0	0.0	7.398328353122637E-16	sw|P08238|HS90B_HUMAN_457_475_R_M	false
J:\Data\HUMAN\mgf\DM_from_raw.mgf	index=146209	DM_1.18976.18976.2	-1.0	SII_146210_1	1	true	1139.5469970703125	1139.551025390625	2	SAEPSPTVMSTSLGSNLSELDR		214	230	1.2637771E-21	3.4023548E-14	0.0	0.0	7.554017922650126E-16	sw|P49023|PAXI_HUMAN_126_147_K_L;sw|P49023-3|PAXI_HUMAN_126_147_K_L;sw|P49023-2|PAXI_HUMAN_126_147_K_L;tr|F5GZ78|F5GZ78_HUMAN_124_145_K_L;tr|F5H836|F5H836_HUMAN_127_148_K_L	false
J:\Data\HUMAN\mgf\DM_from_raw.mgf	index=204501	DM_1.16525.16525.2	-1.0	SII_204502_1	1	true	981.4931030273438	981.4948120117188	2	GHVFEESQVAGTPMFVVK		164	167	1.2738904E-21	3.343095E-14	0.0	0.0	7.422447402346758E-16	sw|P13639|EF2_HUMAN_768_785_R_A	false
J:\Data\HUMAN\mgf\DM_from_raw.mgf	index=130125	DM_1.23056.23056.2	-1.0	SII_130126_1	1	true	1054.083740234375	1054.083251953125	2	GLTAVSNNAGVDNFGLGLLLR	unknown modification:21	251	272	1.2796987E-21	3.4241348E-14	0.0	0.0	7.602374581501613E-16	sw|P55809|SCOT1_HUMAN_84_104_K_S	false
J:\Data\HUMAN\mgf\DM_from_raw.mgf	index=102478	DM_1.14295.14295.2	-1.0	SII_102479_1	1	true	1166.55126953125	1166.5518798828125	2	QPYAVSELAGHQTSAESWGTGR		213	229	1.3006288E-21	3.5015675E-14	0.0	0.0	7.774293160833548E-16	tr|H3BTP7|H3BTP7_HUMAN_50_71_R_A;tr|H3BU31|H3BU31_HUMAN_50_71_R_A;sw|P36578|RL4_HUMAN_50_71_R_A	false
J:\Data\HUMAN\mgf\DM_from_raw.mgf	index=181104	DM_1.12746.12746.2	-1.0	SII_181105_1	1	true	1068.9530029296875	1068.955078125	2	SEQDQAENEGEDSAVLMER		270	283	1.3216505E-21	3.491573E-14	0.0	0.0	7.752103049406038E-16	sw|B5ME19|EIFCL_HUMAN_533_551_K_L;tr|H3BRV0|H3BRV0_HUMAN_522_540_K_L;sw|Q99613|EIF3C_HUMAN_532_550_K_L	false
J:\Data\HUMAN\mgf\DM_from_raw.mgf	index=84978	DM_1.16537.16537.2	-1.0	SII_84979_1	1	true	1136.574462890625	1136.5745849609375	2	GVVPLAGTNGETTTQGLDGLSER		220	252	1.3471843E-21	3.648771E-14	0.0	0.0	8.101119121864076E-16	sw|P04075-2|ALDOA_HUMAN_166_188_K_C;tr|H3BPS8|H3BPS8_HUMAN_166_188_K_C;tr|H3BQN4|H3BQN4_HUMAN_112_134_K_C;tr|H3BR04|H3BR04_HUMAN_101_123_K_C;tr|H3BMQ8|H3BMQ8_HUMAN_101_123_K_C;tr|H3BUH7|H3BUH7_HUMAN_112_134_K_C;tr|H3BU78|H3BU78_HUMAN_57_79_K_C;sw|P04075|ALDOA_HUMAN_112_134_K_C;tr|J3KPS3|J3KPS3_HUMAN_112_134_K_C	false
J:\Data\HUMAN\mgf\DM_from_raw.mgf	index=109763	DM_1.22995.22995.2	-1.0	SII_109764_1	1	true	1138.14208984375	1138.143310546875	2	IAIPGLAGAGNSVLLVSNLNPER		190	207	1.3550425E-21	3.6700542E-14	0.0	0.0	8.148372769323578E-16	sw|P26599|PTBP1_HUMAN_326_348_R_V;sw|P26599-3|PTBP1_HUMAN_352_374_R_V;sw|P26599-2|PTBP1_HUMAN_345_367_R_V;tr|K7EK45|K7EK45_HUMAN_177_199_R_V	false
J:\Data\HUMAN\mgf\DM_from_raw.mgf	index=127551	DM_1.20032.20032.2	-1.0	SII_127552_1	1	true	1113.042724609375	1113.042236328125	2	DLYANTVLSGGTTMYPGIADR	unknown modification:21	230	243	1.357153E-21	3.631382E-14	0.0	0.0	8.062511502912353E-16	sw|P63261|ACTG_HUMAN_292_312_K_M;sw|P60709|ACTB_HUMAN_292_312_K_M	false
J:\Data\HUMAN\mgf\DM_from_raw.mgf	index=106072	DM_1.18509.18509.2	-1.0	SII_106073_1	1	true	1093.986572265625	1093.9864501953125	2	EMEENFAVEAANYQDTIGR		238	256	1.3651667E-21	3.606535E-14	0.0	0.0	8.007345391687244E-16	tr|B0YJC5|B0YJC5_HUMAN_164_182_R_L;tr|B0YJC4|B0YJC4_HUMAN_346_364_R_L;sw|P08670|VIME_HUMAN_346_364_R_L	false
J:\Data\HUMAN\mgf\DM_from_raw.mgf	index=131474	DM_1.1721.1721.3	-1.0	SII_131475_1	1	true	994.4057006835938	994.407958984375	3	TDNAGDQHGGGGGGGGGAGAAGGGGGGENYDDPHK		124	152	1.3805638E-21	3.988983E-14	0.0	0.0	8.856468783075377E-16	sw|P14866|HNRPL_HUMAN_63_97_K_T	false
J:\Data\HUMAN\mgf\DM_from_raw.mgf	index=109292	DM_1.22409.22409.2	-1.0	SII_109293_1	1	true	1254.5582275390625	1254.556884765625	2	IMQSSSEVGYDAMAGDFVNMVEK		220	234	1.4171926E-21	3.8383843E-14	0.0	0.0	8.522104689440048E-16	sw|P10809|CH60_HUMAN_494_516_K_G	false
J:\Data\HUMAN\mgf\DM_from_raw.mgf	index=125786	DM_1.17967.17967.2	-1.0	SII_125787_1	1	true	1098.99072265625	1098.98486328125	2	EMEENFAVEAANYQDTIGR	unknown modification:19	227	237	1.4460018E-21	3.8200878E-14	0.0	0.0	8.481482209702846E-16	tr|B0YJC5|B0YJC5_HUMAN_164_182_R_L;tr|B0YJC4|B0YJC4_HUMAN_346_364_R_L;sw|P08670|VIME_HUMAN_346_364_R_L	false
J:\Data\HUMAN\mgf\DM_from_raw.mgf	index=86280	DM_1.18059.18059.2	-1.0	SII_86281_1	1	true	1081.537841796875	1081.5372314453125	2	DGSTTAGNSSQVSDGAAAILLAR		212	238	1.4861752E-21	4.0252195E-14	0.0	0.0	8.936922229745345E-16	sw|P09110|THIK_HUMAN_267_289_K_R;tr|H7C131|H7C131_HUMAN_157_179_K_R;tr|C9JDE9|C9JDE9_HUMAN_226_248_K_R	false
J:\Data\HUMAN\mgf\DM_from_raw.mgf	index=88691	DM_1.20949.20949.3	-1.0	SII_88692_1	1	true	1254.9786376953125	1254.980712890625	3	ILTVEDHYYEGGIGEAVSSAVVGEPGITVTHLAVNR	unknown modification:36	48	69	1.5055354E-21	4.371467E-14	0.0	0.0	9.705672102825248E-16	sw|P29401-2|TKT_HUMAN_564_599_R_V;tr|B4E022|B4E022_HUMAN_509_544_R_V;sw|P29401|TKT_HUMAN_556_591_R_V	false
J:\Data\HUMAN\mgf\DM_from_raw.mgf	index=147608	DM_1.20610.20610.2	-1.0	SII_147609_1	1	true	1179.545654296875	1179.5494384765625	2	MQEAMTQEVSDVFSDTTTPIK		234	248	1.5380383E-21	4.1153834E-14	0.0	0.0	9.137107030159469E-16	sw|P18206-2|VINC_HUMAN_587_607_R_L;tr|Q5JQ13|Q5JQ13_HUMAN_259_279_R_L;sw|P18206|VINC_HUMAN_587_607_R_L	false
J:\Data\HUMAN\mgf\DM_from_raw.mgf	index=188521	DM_1.21401.21401.2	-1.0	SII_188522_1	1	true	1117.0697021484375	1117.072021484375	2	KIWCFGPDGTGPNILTDITK	Carbamidomethyl:4	232	253	1.5414873E-21	4.0987365E-14	0.0	0.0	9.100147045575685E-16	sw|P13639|EF2_HUMAN_648_667_R_G	false
J:\Data\HUMAN\mgf\DM_from_raw.mgf	index=207851	DM_1.20436.20436.2	-1.0	SII_207852_1	1	true	973.5075073242188	973.50634765625	2	LQVELDNVTGLLSQSDSK		208	208	1.5453715E-21	4.0555484E-14	0.0	0.0	9.00425943225411E-16	sw|P35579|MYH9_HUMAN_1278_1295_K_S	false
J:\Data\HUMAN\mgf\DM_from_raw.mgf	index=128154	DM_1.20740.20740.2	-1.0	SII_128155_1	1	true	1069.5072021484375	1069.50732421875	2	SEIIPMFSNLASDEQDSVR		223	233	1.5485752E-21	4.0910692E-14	0.0	0.0	9.083123858688081E-16	sw|P30153|2AAA_HUMAN_203_221_K_L;tr|B3KQV6|B3KQV6_HUMAN_24_42_K_L;tr|F5H3X9|F5H3X9_HUMAN_148_166_K_L;tr|C9J9C1|C9J9C1_HUMAN_243_261_K_L	false
J:\Data\HUMAN\mgf\DM_from_raw.mgf	index=190534	DM_1.23751.23751.2	-1.0	SII_190535_1	1	true	1091.004150390625	1091.00439453125	2	EFEDAFPADFIAEGIDQTR	unknown modification:19	192	204	1.5532787E-21	4.103495E-14	0.0	0.0	9.110712020834858E-16	sw|P41252|SYIC_HUMAN_547_565_R_G;tr|J3KR24|J3KR24_HUMAN_437_455_R_G	false
J:\Data\HUMAN\mgf\DM_from_raw.mgf	index=170588	DM_1.24081.24081.2	-1.0	SII_170589_1	1	true	1220.63232421875	1220.6328125	2	LAPANGMPTGENVISVAELINAMK		185	203	1.5780122E-21	4.2991808E-14	0.0	0.0	9.545179948873441E-16	sw|O95202|LETM1_HUMAN_635_658_K_Q	false
J:\Data\HUMAN\mgf\DM_from_raw.mgf	index=176957	DM_1.7903.7903.2	-1.0	SII_176958_1	1	true	892.462890625	892.4629516601562	2	AALAHSEEVTASQVAATK		181	183	1.592646E-21	4.179612E-14	0.0	0.0	9.279709440568495E-16	sw|Q15149-4|PLEC_HUMAN_2607_2624_R_T;sw|Q15149-5|PLEC_HUMAN_2607_2624_R_T;sw|Q15149-6|PLEC_HUMAN_2611_2628_R_T;sw|Q15149-7|PLEC_HUMAN_2575_2592_R_T;sw|Q15149-8|PLEC_HUMAN_2585_2602_R_T;sw|Q15149-9|PLEC_HUMAN_2593_2610_R_T;sw|Q15149-2|PLEC_HUMAN_2634_2651_R_T;sw|Q15149-3|PLEC_HUMAN_2630_2647_R_T;tr|H0YDN1|H0YDN1_HUMAN_177_194_R_T;sw|Q15149|PLEC_HUMAN_2744_2761_R_T	false
J:\Data\HUMAN\mgf\DM_from_raw.mgf	index=108516	DM_1.21446.21446.3	-1.0	SII_108517_1	1	true	987.4735107421875	987.4710693359375	3	FWEVISDEHGIDPAGGYVGDSALQLER		101	120	1.6069366E-21	4.453165E-14	0.0	0.0	9.887060638860546E-16	sw|Q9BUF5|TBB6_HUMAN_20_46_K_I;tr|K7EJ64|K7EJ64_HUMAN_20_46_K_I;tr|K7ERA8|K7ERA8_HUMAN_20_46_K_I;tr|K7EQT3|K7EQT3_HUMAN_20_46_K_I;tr|K7EPE5|K7EPE5_HUMAN_20_46_K_I;tr|K7EN98|K7EN98_HUMAN_20_46_K_I;tr|K7EL29|K7EL29_HUMAN_20_46_K_I;tr|K7EJZ4|K7EJZ4_HUMAN_20_46_K_I;tr|K7ESM5|K7ESM5_HUMAN_20_46_K_I;tr|K7ESQ3|K7ESQ3_HUMAN_20_46_K_I	false
J:\Data\HUMAN\mgf\DM_from_raw.mgf	index=94324	DM_1.4635.4635.2	-1.0	SII_94325_1	1	true	847.8914794921875	847.890625	2	HTGPNSPDTANDGFVR	unknown modification:16	166	174	1.6111644E-21	4.1694133E-14	0.0	0.0	9.257065957711348E-16	sw|P55795|HNRH2_HUMAN_99_114_K_L;tr|E7EQJ0|E7EQJ0_HUMAN_99_114_K_L;tr|H0YAQ2|H0YAQ2_HUMAN_46_61_K_L;tr|E9PCY7|E9PCY7_HUMAN_99_114_K_L;tr|E5RGH4|E5RGH4_HUMAN_22_37_K_L;tr|E5RGV0|E5RGV0_HUMAN_47_62_K_L;tr|D6RFM3|D6RFM3_HUMAN_99_114_K_L;tr|D6RAM1|D6RAM1_HUMAN_99_114_K_L;tr|D6RBM0|D6RBM0_HUMAN_99_114_K_L;tr|D6RDU3|D6RDU3_HUMAN_99_114_K_L;tr|D6RIU0|D6RIU0_HUMAN_99_114_K_L;tr|D6RIT2|D6RIT2_HUMAN_99_114…	false
J:\Data\HUMAN\mgf\DM_from_raw.mgf	index=125777	DM_1.17956.17956.2	-1.0	SII_125778_1	1	true	959.9406127929688	959.9375610351562	2	TGYESGEYEMLGEGLGVK		174	176	1.6209641E-21	4.2539275E-14	0.0	0.0	9.444707111866829E-16	tr|H0YHL1|H0YHL1_HUMAN_44_61_R_E;sw|Q13561-3|DCTN2_HUMAN_81_98_R_E;sw|Q13561-2|DCTN2_HUMAN_84_101_R_E;tr|F8VRV7|F8VRV7_HUMAN_79_96_R_E;tr|F8W1I6|F8W1I6_HUMAN_79_96_R_E;tr|F5H223|F5H223_HUMAN_56_73_R_E;tr|F5H2S7|F5H2S7_HUMAN_84_101_R_E;tr|F8VW18|F8VW18_HUMAN_93_110_R_E;sw|Q13561|DCTN2_HUMAN_79_96_R_E;tr|F8VX93|F8VX93_HUMAN_56_73_R_E	false
J:\Data\HUMAN\mgf\DM_from_raw.mgf	index=168372	DM_1.21493.21493.2	-1.0	SII_168373_1	1	true	1085.6170654296875	1085.61767578125	2	GSNTIASAAADKIPGLLGVFQK	unknown modification:12;unknown modification:22	228	238	1.6336397E-21	4.398103E-14	0.0	0.0	9.764810209582284E-16	sw|P55060|XPO2_HUMAN_715_736_R_L;sw|P55060-4|XPO2_HUMAN_659_680_R_L;sw|P55060-3|XPO2_HUMAN_715_736_R_L;tr|B4DUC5|B4DUC5_HUMAN_498_519_R_L	false
J:\Data\HUMAN\mgf\DM_from_raw.mgf	index=64517	DM_1.14878.14878.2	-1.0	SII_64518_1	1	true	1307.6695556640625	1307.67578125	2	VDKGVVPLAGTNGETTTQGLDGLSER		191	220	1.6455385E-21	4.5347684E-14	0.0	0.0	1.0068239140923054E-15	sw|P04075-2|ALDOA_HUMAN_163_188_K_C;tr|H3BPS8|H3BPS8_HUMAN_163_188_K_C;tr|H3BQN4|H3BQN4_HUMAN_109_134_K_C;tr|H3BR04|H3BR04_HUMAN_98_123_K_C;tr|H3BMQ8|H3BMQ8_HUMAN_98_123_K_C;tr|H3BUH7|H3BUH7_HUMAN_109_134_K_C;tr|H3BU78|H3BU78_HUMAN_54_79_K_C;sw|P04075|ALDOA_HUMAN_109_134_K_C;tr|J3KPS3|J3KPS3_HUMAN_109_134_K_C	false
J:\Data\HUMAN\mgf\DM_from_raw.mgf	index=165946	DM_1.18651.18651.2	-1.0	SII_165947_1	1	true	1272.6324462890625	1272.63623046875	2	GLVEPVDVVDNADGTQTVNYVPSR		214	242	1.6789345E-21	4.574136E-14	0.0	0.0	1.0155644356855186E-15	sw|P21333|FLNA_HUMAN_1492_1515_K_E;sw|P21333-2|FLNA_HUMAN_1492_1515_K_E;tr|Q5HY54|Q5HY54_HUMAN_1492_1515_K_E	false
J:\Data\HUMAN\mgf\DM_from_raw.mgf	index=46050	DM_1.15203.15203.2	-1.0	SII_46051_1	1	true	1007.9712524414062	1007.9714965820312	2	QTIDNSQGAYQEAFDISK		232	255	1.6932648E-21	4.4436677E-14	0.0	0.0	9.86597442691793E-16	sw|P27348|1433T_HUMAN_140_157_K_K	false
J:\Data\HUMAN\mgf\DM_from_raw.mgf	index=150063	DM_1.23475.23475.2	-1.0	SII_150064_1	1	true	1235.6104736328125	1235.6119384765625	2	YILSDSSPAPEFPLAYLTSENR		231	243	1.6983066E-21	4.5721998E-14	0.0	0.0	1.0151345543133044E-15	sw|P23786|CPT2_HUMAN_275_296_K_D	false
J:\Data\HUMAN\mgf\DM_from_raw.mgf	index=78596	DM_1.9034.9034.2	-1.0	SII_78597_1	1	true	899.41552734375	899.41455078125	2	EGQGEGETQEAAAAAAAAR	unknown modification:19	185	194	1.7250284E-21	4.5572283E-14	0.0	0.0	1.0118105335695257E-15	sw|P58107|EPIPL_HUMAN_2614_2632_R_R;sw|P58107|EPIPL_HUMAN_3148_3166_R_R;sw|P58107|EPIPL_HUMAN_3682_3700_R_R;sw|P58107|EPIPL_HUMAN_4750_4768_R_R	false
J:\Data\HUMAN\mgf\DM_from_raw.mgf	index=70830	DM_1.22266.22266.2	-1.0	SII_70831_1	1	true	1089.099853515625	1089.1011962890625	2	QVTITGSAASISLAQYLINAR		207	221	1.7316507E-21	4.633439E-14	0.0	0.0	1.028731079119264E-15	sw|Q15365|PCBP1_HUMAN_326_346_R_L	false
J:\Data\HUMAN\mgf\DM_from_raw.mgf	index=48629	DM_1.18212.18212.2	-1.0	SII_48630_1	1	true	1213.6026611328125	1213.6063232421875	2	KNPGVGNGDDEAAELMQQVNVLK		201	220	1.766308E-21	4.7839435E-14	0.0	0.0	1.0621465738948088E-15	sw|Q15691|MARE1_HUMAN_182_204_R_L	false
J:\Data\HUMAN\mgf\DM_from_raw.mgf	index=110263	DM_1.23624.23624.2	-1.0	SII_110264_1	1	true	1056.0777587890625	1056.078125	2	GLTAVSNNAGVDNFGLGLLLR	unknown modification:21	247	268	1.7794884E-21	4.7614402E-14	0.0	0.0	1.0571503186095348E-15	sw|P55809|SCOT1_HUMAN_84_104_K_S	false
J:\Data\HUMAN\mgf\DM_from_raw.mgf	index=125856	DM_1.18048.18048.2	-1.0	SII_125857_1	1	true	909.9927978515625	909.9876708984375	2	ILGSGISSSSVLHGMVFK		189	190	1.7853851E-21	4.685421E-14	0.0	0.0	1.0402722905077766E-15	sw|P50990|TCPQ_HUMAN_207_224_K_K;tr|B4DEM7|B4DEM7_HUMAN_188_205_K_K;tr|B4DQH4|B4DQH4_HUMAN_134_151_K_K	false
J:\Data\HUMAN\mgf\DM_from_raw.mgf	index=156793	DM_1.7930.7930.2	-1.0	SII_156794_1	1	true	856.4097290039062	856.4083862304688	2	SADGSAPAGEGEGVTLQR	unknown modification:18	164	167	1.7893597E-21	4.6958514E-14	0.0	0.0	1.0425880815751986E-15	sw|Q01650|LAT1_HUMAN_31_48_K_N	false
J:\Data\HUMAN\mgf\DM_from_raw.mgf	index=199650	DM_1.10861.10861.2	-1.0	SII_199651_1	1	true	891.900146484375	891.9009399414062	2	GYYSPYSVSGSGSTAGSR		163	168	1.8029803E-21	4.7315965E-14	0.0	0.0	1.0505243240284231E-15	sw|Q15149-4|PLEC_HUMAN_4473_4490_K_T;sw|Q15149-5|PLEC_HUMAN_4473_4490_K_T;sw|Q15149-6|PLEC_HUMAN_4477_4494_K_T;sw|Q15149-7|PLEC_HUMAN_4441_4458_K_T;sw|Q15149-8|PLEC_HUMAN_4451_4468_K_T;sw|Q15149-9|PLEC_HUMAN_4459_4476_K_T;sw|Q15149-2|PLEC_HUMAN_4500_4517_K_T;sw|Q15149-3|PLEC_HUMAN_4496_4513_K_T;sw|Q15149|PLEC_HUMAN_4610_4627_K_T	false
J:\Data\HUMAN\mgf\DM_from_raw.mgf	index=178346	DM_1.9525.9525.2	-1.0	SII_178347_1	1	true	894.411376953125	894.4086303710938	2	EGQGEGETQEAAAAAAAAR		177	183	1.8418368E-21	4.8658157E-14	0.0	0.0	1.0803241039444907E-15	sw|P58107|EPIPL_HUMAN_2614_2632_R_R;sw|P58107|EPIPL_HUMAN_3148_3166_R_R;sw|P58107|EPIPL_HUMAN_3682_3700_R_R;sw|P58107|EPIPL_HUMAN_4750_4768_R_R	false
J:\Data\HUMAN\mgf\DM_from_raw.mgf	index=68592	DM_1.19644.19644.2	-1.0	SII_68593_1	1	true	1108.03857421875	1108.0390625	2	DLYANTVLSGGTTMYPGIADR		235	261	1.8456441E-21	4.9384555E-14	0.0	0.0	1.0964518267527564E-15	sw|P63261|ACTG_HUMAN_292_312_K_M;sw|P60709|ACTB_HUMAN_292_312_K_M	false
J:\Data\HUMAN\mgf\DM_from_raw.mgf	index=143682	DM_1.16025.16025.2	-1.0	SII_143683_1	1	true	1085.037841796875	1085.0380859375	2	NLHQSGFSLSGAQIDDNIPR		267	282	1.8712451E-21	4.9755457E-14	0.0	0.0	1.1046867126486857E-15	sw|Q16555|DPYL2_HUMAN_533_552_R_R;sw|Q16555-2|DPYL2_HUMAN_497_516_R_R	false
J:\Data\HUMAN\mgf\DM_from_raw.mgf	index=67754	DM_1.18664.18664.2	-1.0	SII_67755_1	1	true	1058.484619140625	1058.486083984375	2	NCTVYCGGIASGLTDQLMR	Carbamidomethyl:2;Carbamidomethyl:6	196	207	1.8940334E-21	5.0037103E-14	0.0	0.0	1.1109399080292577E-15	sw|Q01085-2|TIAR_HUMAN_221_239_K_Q;tr|Q49AS9|Q49AS9_HUMAN_81_99_K_Q;sw|Q01085|TIAR_HUMAN_204_222_K_Q	false
J:\Data\HUMAN\mgf\DM_from_raw.mgf	index=201905	DM_1.13495.13495.2	-1.0	SII_201906_1	1	true	920.4735717773438	920.4744873046875	2	IISNASCTTNCLAPLAK	Carbamidomethyl:7;Carbamidomethyl:11;unknown modification:17	177	179	1.9574092E-21	5.1016876E-14	0.0	0.0	1.1326931443529024E-15	sw|P04406-2|G3P_HUMAN_104_120_K_V;sw|P04406|G3P_HUMAN_146_162_K_V;tr|E7EUT5|E7EUT5_HUMAN_71_87_K_V	false
J:\Data\HUMAN\mgf\DM_from_raw.mgf	index=106062	DM_1.18498.18498.2	-1.0	SII_106063_1	1	true	1098.99072265625	1098.9888916015625	2	EMEENFAVEAANYQDTIGR	unknown modification:19	213	226	1.9696445E-21	5.2034616E-14	0.0	0.0	1.1552893362626878E-15	tr|B0YJC5|B0YJC5_HUMAN_164_182_R_L;tr|B0YJC4|B0YJC4_HUMAN_346_364_R_L;sw|P08670|VIME_HUMAN_346_364_R_L	false
J:\Data\HUMAN\mgf\DM_from_raw.mgf	index=186307	DM_1.18816.18816.2	-1.0	SII_186308_1	1	true	981.0387573242188	981.0391235351562	2	NVLSLTNKGEVFNELVGK		193	200	1.9920547E-21	5.2277877E-14	0.0	0.0	1.1606902954862285E-15	sw|P05556|ITB1_HUMAN_221_238_K_Q;sw|P05556-3|ITB1_HUMAN_221_238_K_Q;sw|P05556-2|ITB1_HUMAN_221_238_K_Q;sw|P05556-5|ITB1_HUMAN_221_238_K_Q;sw|P05556-4|ITB1_HUMAN_221_238_K_Q	false
J:\Data\HUMAN\mgf\DM_from_raw.mgf	index=188692	DM_1.21600.21600.2	-1.0	SII_188693_1	1	true	995.0308227539062	995.031494140625	2	KIEDLGAAMEEALILDNK	unknown modification:1;unknown modification:18	248	264	1.9997754E-21	5.2480494E-14	0.0	0.0	1.1651888635057473E-15	sw|Q13813-2|SPTN1_HUMAN_2269_2286_K_Y;sw|Q13813-3|SPTN1_HUMAN_2244_2261_K_Y;sw|Q13813|SPTN1_HUMAN_2264_2281_K_Y;tr|A6NG51|A6NG51_HUMAN_2269_2286_K_Y	false
J:\Data\HUMAN\mgf\DM_from_raw.mgf	index=187108	DM_1.19751.19751.2	-1.0	SII_187109_1	1	true	1007.4602661132812	1007.9628295898438	2	TIGGGDDSFNTFFSETGAGK	unknown modification:20	187	199	2.0118585E-21	5.3494298E-14	0.0	0.0	1.1876976670733657E-15	sw|P68363|TBA1B_HUMAN_41_60_K_H;sw|Q71U36|TBA1A_HUMAN_41_60_K_H;tr|F8VQQ4|F8VQQ4_HUMAN_6_25_K_H;tr|F8VRZ4|F8VRZ4_HUMAN_6_25_K_H;tr|F8VS66|F8VS66_HUMAN_41_60_K_H;tr|F8VRK0|F8VRK0_HUMAN_6_25_K_H;tr|F8W0F6|F8W0F6_HUMAN_41_60_K_H;sw|Q71U36-2|TBA1A_HUMAN_6_25_K_H;sw|Q6PEY2|TBA3E_HUMAN_41_60_K_H;tr|F5H5D3|F5H5D3_HUMAN_111_130_K_H;tr|F8VX09|F8VX09_HUMAN_6_25_K_H;sw|Q13748-2|TBA3C_HUMAN_41_60_K_H;tr|F8VV…	false
J:\Data\HUMAN\mgf\DM_from_raw.mgf	index=180983	DM_1.12604.12604.2	-1.0	SII_180984_1	1	true	992.9732666015625	992.9739379882812	2	IPEINSSDMSAHVTSPSGR		216	221	2.0143215E-21	5.3214906E-14	0.0	0.0	1.1814945157281708E-15	sw|O75369-8|FLNB_HUMAN_2152_2170_K_V;sw|O75369-9|FLNB_HUMAN_2110_2128_K_V;sw|O75369-7|FLNB_HUMAN_1941_1959_K_V;sw|O75369-2|FLNB_HUMAN_2097_2115_K_V;tr|E7EN95|E7EN95_HUMAN_1928_1946_K_V;sw|O75369|FLNB_HUMAN_2121_2139_K_V	false
J:\Data\HUMAN\mgf\DM_from_raw.mgf	index=143287	DM_1.15565.15565.2	-1.0	SII_143288_1	1	true	1057.4873046875	1057.4893798828125	2	QLEVYTSGGDPESVAGEYGR		262	282	2.0255355E-21	5.3857963E-14	0.0	0.0	1.195771874759879E-15	sw|Q9Y262-2|EIF3L_HUMAN_195_214_R_H;tr|B0QY90|B0QY90_HUMAN_145_164_R_H;tr|B0QY89|B0QY89_HUMAN_286_305_R_H;sw|Q9Y262|EIF3L_HUMAN_243_262_R_H	false
J:\Data\HUMAN\mgf\DM_from_raw.mgf	index=1332	DM_1.2286.2286.2	-1.0	SII_1333_1	1	true	847.8536987304688	847.8529663085938	2	NQGGYGGSSSSSSYGSGR		177	179	2.0343364E-21	5.3387484E-14	0.0	0.0	1.185326148175954E-15	sw|P09651|ROA1_HUMAN_353_370_R_R;tr|H0YH80|H0YH80_HUMAN_172_189_R_R;tr|F8W6I7|F8W6I7_HUMAN_288_305_R_R;sw|P09651-2|ROA1_HUMAN_301_318_R_R;sw|P09651-3|ROA1_HUMAN_248_265_R_R	false
J:\Data\HUMAN\mgf\DM_from_raw.mgf	index=142669	DM_1.14843.14843.2	-1.0	SII_142670_1	1	true	1093.9803466796875	1093.9818115234375	2	YHTSQSGDEMTSLSEYVSR	unknown modification:19	259	277	2.0381106E-21	5.3843377E-14	0.0	0.0	1.195448031680904E-15	sw|P08238|HS90B_HUMAN_457_475_R_M	false
J:\Data\HUMAN\mgf\DM_from_raw.mgf	index=83781	DM_1.15137.15137.2	-1.0	SII_83782_1	1	true	1313.689697265625	1313.6966552734375	2	VDKGVVPLAGTNGETTTQGLDGLSER	unknown modification:3;unknown modification:26	185	210	2.0412806E-21	5.625353E-14	0.0	0.0	1.2489590263553246E-15	sw|P04075-2|ALDOA_HUMAN_163_188_K_C;tr|H3BPS8|H3BPS8_HUMAN_163_188_K_C;tr|H3BQN4|H3BQN4_HUMAN_109_134_K_C;tr|H3BR04|H3BR04_HUMAN_98_123_K_C;tr|H3BMQ8|H3BMQ8_HUMAN_98_123_K_C;tr|H3BUH7|H3BUH7_HUMAN_109_134_K_C;tr|H3BU78|H3BU78_HUMAN_54_79_K_C;sw|P04075|ALDOA_HUMAN_109_134_K_C;tr|J3KPS3|J3KPS3_HUMAN_109_134_K_C	false
J:\Data\HUMAN\mgf\DM_from_raw.mgf	index=69853	DM_1.21123.21123.2	-1.0	SII_69854_1	1	true	984.9986572265625	984.9981689453125	2	GHYTEGAELVDSVLDVVR	unknown modification:18	247	260	2.05375E-21	5.389696E-14	0.0	0.0	1.196637698738406E-15	sw|Q9BVA1|TBB2B_HUMAN_104_121_K_K;tr|Q5ST81|Q5ST81_HUMAN_32_49_K_K;tr|A8K854|A8K854_HUMAN_32_49_K_K;sw|P68371|TBB4B_HUMAN_104_121_K_K;tr|Q5JP53|Q5JP53_HUMAN_86_103_K_K;tr|G3V2A3|G3V2A3_HUMAN_32_49_K_K;sw|P07437|TBB5_HUMAN_104_121_K_K;sw|Q13885|TBB2A_HUMAN_104_121_K_K;sw|Q13509|TBB3_HUMAN_104_121_K_K;tr|E9PBJ4|E9PBJ4_HUMAN_104_121_K_K	false
J:\Data\HUMAN\mgf\DM_from_raw.mgf	index=124961	DM_1.17003.17003.2	-1.0	SII_124962_1	1	true	1060.01416015625	1060.012451171875	2	ELQSQISDTSVVLSMDNSR	unknown modification:19	234	245	2.0544864E-21	5.4275994E-14	0.0	0.0	1.2050531339225724E-15	tr|H0YIB2|H0YIB2_HUMAN_64_82_R_S;tr|F8VUG2|F8VUG2_HUMAN_234_252_R_S;sw|P05787-2|K2C8_HUMAN_262_280_R_S;sw|P05787|K2C8_HUMAN_234_252_R_S	false
J:\Data\HUMAN\mgf\DM_from_raw.mgf	index=168290	DM_1.21397.21397.2	-1.0	SII_168291_1	1	true	1146.5816650390625	1146.5853271484375	2	SLLHGDFHAFSAGPGLFSYIR		242	269	2.12695E-21	5.691155E-14	0.0	0.0	1.263568598741668E-15	sw|P08195-2|4F2_HUMAN_434_454_R_H;sw|P08195-3|4F2_HUMAN_473_493_R_H;sw|P08195-4|4F2_HUMAN_566_586_R_H;sw|P08195|4F2_HUMAN_535_555_R_H;tr|F5GZS6|F5GZS6_HUMAN_504_524_R_H;tr|F5GZI0|F5GZI0_HUMAN_80_100_R_H;tr|J3KPF3|J3KPF3_HUMAN_536_556_R_H	false
J:\Data\HUMAN\mgf\DM_from_raw.mgf	index=190805	DM_1.24067.24067.2	-1.0	SII_190806_1	1	true	1063.0166015625	1063.020263671875	2	AGTLSITEFADMLSGNAGGFR	unknown modification:21	222	233	2.173656E-21	5.816128E-14	0.0	0.0	1.2913155074957858E-15	sw|Q15149-4|PLEC_HUMAN_4224_4244_R_S;sw|Q15149-5|PLEC_HUMAN_4224_4244_R_S;sw|Q15149-6|PLEC_HUMAN_4228_4248_R_S;sw|Q15149-7|PLEC_HUMAN_4192_4212_R_S;sw|Q15149-8|PLEC_HUMAN_4202_4222_R_S;sw|Q15149-9|PLEC_HUMAN_4210_4230_R_S;sw|Q15149-2|PLEC_HUMAN_4251_4271_R_S;sw|Q15149-3|PLEC_HUMAN_4247_4267_R_S;sw|Q15149|PLEC_HUMAN_4361_4381_R_S	false
J:\Data\HUMAN\mgf\DM_from_raw.mgf	index=160012	DM_1.11715.11715.2	-1.0	SII_160013_1	1	true	1009.9869384765625	1009.9894409179688	2	THSVNGITEEADPTIYSGK		248	274	2.1846365E-21	5.771434E-14	0.0	0.0	1.2813924013860139E-15	tr|E9PLT0|E9PLT0_HUMAN_452_470_K_V;sw|O75534-3|CSDE1_HUMAN_597_615_K_V;sw|O75534-2|CSDE1_HUMAN_551_569_K_V;tr|G5E9Q2|G5E9Q2_HUMAN_628_646_K_V;sw|O75534|CSDE1_HUMAN_582_600_K_V	false
J:\Data\HUMAN\mgf\DM_from_raw.mgf	index=125381	DM_1.17494.17494.2	-1.0	SII_125382_1	1	true	1023.539306640625	1023.5394897460938	2	LVSPGSANETSSILVESVTR		201	215	2.2122992E-21	5.882391E-14	0.0	0.0	1.3060274325897991E-15	sw|O75369-8|FLNB_HUMAN_2507_2526_R_S;sw|O75369-9|FLNB_HUMAN_2465_2484_R_S;sw|O75369-6|FLNB_HUMAN_2411_2430_R_S;sw|O75369-7|FLNB_HUMAN_2296_2315_R_S;sw|O75369-3|FLNB_HUMAN_2435_2454_R_S;sw|O75369-2|FLNB_HUMAN_2452_2471_R_S;tr|E7EN95|E7EN95_HUMAN_2283_2302_R_S;sw|O75369|FLNB_HUMAN_2476_2495_R_S	false
J:\Data\HUMAN\mgf\DM_from_raw.mgf	index=168302	DM_1.21411.21411.2	-1.0	SII_168303_1	1	true	1117.0697021484375	1117.073486328125	2	KIWCFGPDGTGPNILTDITK	Carbamidomethyl:4	240	262	2.2329975E-21	5.937427E-14	0.0	0.0	1.3182467029137223E-15	sw|P13639|EF2_HUMAN_648_667_R_G	false
J:\Data\HUMAN\mgf\DM_from_raw.mgf	index=70950	DM_1.22406.22406.2	-1.0	SII_70951_1	1	true	1053.022216796875	1053.0247802734375	2	IWCFGPDGTGPNILTDITK	Carbamidomethyl:3	240	262	2.2508507E-21	5.9463603E-14	0.0	0.0	1.3202301030079278E-15	sw|P13639|EF2_HUMAN_649_667_K_G	false
J:\Data\HUMAN\mgf\DM_from_raw.mgf	index=114831	DM_1.5113.5113.2	-1.0	SII_114832_1	1	true	847.8914794921875	847.8876953125	2	HTGPNSPDTANDGFVR	unknown modification:16	158	158	2.2578854E-21	5.843015E-14	0.0	0.0	1.2972850460014788E-15	sw|P55795|HNRH2_HUMAN_99_114_K_L;tr|E7EQJ0|E7EQJ0_HUMAN_99_114_K_L;tr|H0YAQ2|H0YAQ2_HUMAN_46_61_K_L;tr|E9PCY7|E9PCY7_HUMAN_99_114_K_L;tr|E5RGH4|E5RGH4_HUMAN_22_37_K_L;tr|E5RGV0|E5RGV0_HUMAN_47_62_K_L;tr|D6RFM3|D6RFM3_HUMAN_99_114_K_L;tr|D6RAM1|D6RAM1_HUMAN_99_114_K_L;tr|D6RBM0|D6RBM0_HUMAN_99_114_K_L;tr|D6RDU3|D6RDU3_HUMAN_99_114_K_L;tr|D6RIU0|D6RIU0_HUMAN_99_114_K_L;tr|D6RIT2|D6RIT2_HUMAN_99_114…	false
J:\Data\HUMAN\mgf\DM_from_raw.mgf	index=170610	DM_1.24107.24107.2	-1.0	SII_170611_1	1	true	1096.5325927734375	1096.53466796875	2	QIFETIYYGALEASCDLAK	Carbamidomethyl:15	235	244	2.2625742E-21	5.977332E-14	0.0	0.0	1.327106539789152E-15	tr|E9PD78|E9PD78_HUMAN_433_451_K_E;tr|E9PL69|E9PL69_HUMAN_308_326_K_E;sw|P23921|RIR1_HUMAN_530_548_K_E;tr|F5H861|F5H861_HUMAN_192_210_K_E	false
J:\Data\HUMAN\mgf\DM_from_raw.mgf	index=206011	DM_1.18288.18288.2	-1.0	SII_206012_1	1	true	1272.6324462890625	1272.6368408203125	2	GLVEPVDVVDNADGTQTVNYVPSR		233	263	2.2843972E-21	6.2236755E-14	0.0	0.0	1.3818005186219405E-15	sw|P21333|FLNA_HUMAN_1492_1515_K_E;sw|P21333-2|FLNA_HUMAN_1492_1515_K_E;tr|Q5HY54|Q5HY54_HUMAN_1492_1515_K_E	false
J:\Data\HUMAN\mgf\DM_from_raw.mgf	index=105040	DM_1.17295.17295.2	-1.0	SII_105041_1	1	true	1178.106201171875	1178.10693359375	2	KDLYANTVLSGGTTMYPGIADR	unknown modification:1;unknown modification:22	255	278	2.3056767E-21	6.2073685E-14	0.0	0.0	1.3781799858584361E-15	sw|P63261|ACTG_HUMAN_291_312_R_M;sw|P60709|ACTB_HUMAN_291_312_R_M	false
J:\Data\HUMAN\mgf\DM_from_raw.mgf	index=30709	DM_1.16132.16132.2	-1.0	SII_30710_1	1	true	947.953857421875	947.952392578125	2	HPVSLEQYLMEGSYNK		183	185	2.3113763E-21	5.9814404E-14	0.0	0.0	1.3280187000151641E-15	tr|K7EJC1|K7EJC1_HUMAN_61_76_K_V;tr|R4GMR5|R4GMR5_HUMAN_165_180_K_V;sw|P48556|PSMD8_HUMAN_228_243_K_V;tr|K7EJR3|K7EJR3_HUMAN_172_187_K_V	false
J:\Data\HUMAN\mgf\DM_from_raw.mgf	index=49601	DM_1.19347.19347.2	-1.0	SII_49602_1	1	true	1054.502197265625	1054.5042724609375	2	QVYDGFSFIGNTGPYEVSK		188	208	2.3337455E-21	6.1653536E-14	0.0	0.0	1.3688517021762539E-15	sw|Q99598|TSNAX_HUMAN_223_241_R_K	false
J:\Data\HUMAN\mgf\DM_from_raw.mgf	index=67879	DM_1.18812.18812.2	-1.0	SII_67880_1	1	true	1008.457275390625	1008.4574584960938	2	TIGGGDDSFNTFFSETGAGK	unknown modification:20	213	229	2.4041389E-21	6.392483E-14	0.0	0.0	1.419279704522181E-15	sw|P68363|TBA1B_HUMAN_41_60_K_H;sw|Q71U36|TBA1A_HUMAN_41_60_K_H;tr|F8VQQ4|F8VQQ4_HUMAN_6_25_K_H;tr|F8VRZ4|F8VRZ4_HUMAN_6_25_K_H;tr|F8VS66|F8VS66_HUMAN_41_60_K_H;tr|F8VRK0|F8VRK0_HUMAN_6_25_K_H;tr|F8W0F6|F8W0F6_HUMAN_41_60_K_H;sw|Q71U36-2|TBA1A_HUMAN_6_25_K_H;sw|Q6PEY2|TBA3E_HUMAN_41_60_K_H;tr|F5H5D3|F5H5D3_HUMAN_111_130_K_H;tr|F8VX09|F8VX09_HUMAN_6_25_K_H;sw|Q13748-2|TBA3C_HUMAN_41_60_K_H;tr|F8VV…	false
J:\Data\HUMAN\mgf\DM_from_raw.mgf	index=208179	DM_1.20818.20818.2	-1.0	SII_208180_1	1	true	1028.484619140625	1028.4886474609375	2	STNGDTFLGGEDFDQALLR		220	229	2.4330211E-21	6.427623E-14	0.0	0.0	1.4270816007207175E-15	sw|P38646|GRP75_HUMAN_266_284_K_H	false
J:\Data\HUMAN\mgf\DM_from_raw.mgf	index=71630	DM_1.695.695.2	-1.0	SII_71631_1	1	true	818.3810424804688	818.3809814453125	2	EGTGSTATSSSSTAGAAGK	unknown modification:19	144	148	2.4398861E-21	6.4457595E-14	0.0	0.0	1.4311083249781095E-15	tr|B3KS98|B3KS98_HUMAN_20_38_K_G;sw|O15372|EIF3H_HUMAN_6_24_K_G;tr|E5RH59|E5RH59_HUMAN_6_24_K_G;tr|E5RFW7|E5RFW7_HUMAN_20_38_K_G;tr|E5RGU4|E5RGU4_HUMAN_6_24_K_G;tr|E5RHC7|E5RHC7_HUMAN_6_24_K_G;tr|E5RFH0|E5RFH0_HUMAN_6_24_K_G	false
J:\Data\HUMAN\mgf\DM_from_raw.mgf	index=16102	DM_1.19844.19844.2	-1.0	SII_16103_1	1	true	907.0125732421875	907.0126953125	2	GLVAVITGGASGLGLATAER		215	221	2.4469903E-21	6.506423E-14	0.0	0.0	1.4445770310122565E-15	tr|Q5H928|Q5H928_HUMAN_10_29_K_L;sw|Q99714|HCD2_HUMAN_10_29_K_L;sw|Q99714-2|HCD2_HUMAN_10_29_K_L	false
J:\Data\HUMAN\mgf\DM_from_raw.mgf	index=29231	DM_1.14408.14408.2	-1.0	SII_29232_1	1	true	1080.0162353515625	1080.016357421875	2	QTTVSNSQQAYQEAFEISK		253	274	2.467638E-21	6.519075E-14	0.0	0.0	1.447386068880893E-15	sw|P31946-2|1433B_HUMAN_139_157_K_K;sw|P31946|1433B_HUMAN_141_159_K_K	false
J:\Data\HUMAN\mgf\DM_from_raw.mgf	index=13501	DM_1.16739.16739.2	-1.0	SII_13502_1	1	true	1106.0103759765625	1106.0126953125	2	AMLSGPGQFAENETNEVNFR		202	218	2.487285E-21	6.613565E-14	0.0	0.0	1.4683650436048462E-15	tr|E5RHG8|E5RHG8_HUMAN_44_63_K_E;sw|Q15369-2|ELOC_HUMAN_28_47_K_E;sw|Q15369|ELOC_HUMAN_44_63_K_E	false
J:\Data\HUMAN\mgf\DM_from_raw.mgf	index=46730	DM_1.15997.15997.2	-1.0	SII_46731_1	1	true	846.9134521484375	846.9122924804688	2	MGAVFMDAPVSGGVGAAR		164	168	2.5176332E-21	6.607074E-14	0.0	0.0	1.4669238908380646E-15	tr|H7BZL2|H7BZL2_HUMAN_93_110_K_S;sw|P31937|3HIDH_HUMAN_150_167_K_S	false
J:\Data\HUMAN\mgf\DM_from_raw.mgf	index=112329	DM_1.2163.2163.2	-1.0	SII_112330_1	1	true	896.3674926757812	896.3644409179688	2	GGSGGSYGGGGSGGGYGGGSGSR		183	199	2.520506E-21	6.8266444E-14	0.0	0.0	1.5156736196107214E-15	sw|P35527|K1C9_HUMAN_491_513_R_G;tr|K7EQQ3|K7EQQ3_HUMAN_258_280_R_G	false
J:\Data\HUMAN\mgf\DM_from_raw.mgf	index=38175	DM_1.5948.5948.2	-1.0	SII_38176_1	1	true	1095.013916015625	1095.014404296875	2	TKSENGLEFTSSGSANTETTK		200	212	2.54047E-21	6.797625E-14	0.0	0.0	1.5092306387756667E-15	sw|P21796|VDAC1_HUMAN_33_53_K_V;tr|C9JI87|C9JI87_HUMAN_33_53_K_V	false
J:\Data\HUMAN\mgf\DM_from_raw.mgf	index=53876	DM_1.2334.2334.2	-1.0	SII_53877_1	1	true	847.8536987304688	847.8511352539062	2	NQGGYGGSSSSSSYGSGR		197	201	2.6306391E-21	6.903637E-14	0.0	0.0	1.53276776512169E-15	sw|P09651|ROA1_HUMAN_353_370_R_R;tr|H0YH80|H0YH80_HUMAN_172_189_R_R;tr|F8W6I7|F8W6I7_HUMAN_288_305_R_R;sw|P09651-2|ROA1_HUMAN_301_318_R_R;sw|P09651-3|ROA1_HUMAN_248_265_R_R	false
J:\Data\HUMAN\mgf\DM_from_raw.mgf	index=89142	DM_1.21498.21498.2	-1.0	SII_89143_1	1	true	984.9986572265625	984.9982299804688	2	GHYTEGAELVDSVLDVVR	unknown modification:18	250	262	2.6341332E-21	6.912807E-14	0.0	0.0	1.5348037181137385E-15	sw|Q9BVA1|TBB2B_HUMAN_104_121_K_K;tr|Q5ST81|Q5ST81_HUMAN_32_49_K_K;tr|A8K854|A8K854_HUMAN_32_49_K_K;sw|P68371|TBB4B_HUMAN_104_121_K_K;tr|Q5JP53|Q5JP53_HUMAN_86_103_K_K;tr|G3V2A3|G3V2A3_HUMAN_32_49_K_K;sw|P07437|TBB5_HUMAN_104_121_K_K;sw|Q13885|TBB2A_HUMAN_104_121_K_K;sw|Q13509|TBB3_HUMAN_104_121_K_K;tr|E9PBJ4|E9PBJ4_HUMAN_104_121_K_K	false
J:\Data\HUMAN\mgf\DM_from_raw.mgf	index=13260	DM_1.16451.16451.2	-1.0	SII_13261_1	1	true	998.0328979492188	998.0341796875	2	TIAQDYGVLKADEGISFR	unknown modification:10;unknown modification:18	250	254	2.6347199E-21	6.914346E-14	0.0	0.0	1.5351454118601685E-15	sw|Q06830|PRDX1_HUMAN_111_128_R_G	false
J:\Data\HUMAN\mgf\DM_from_raw.mgf	index=49237	DM_1.18922.18922.2	-1.0	SII_49238_1	1	true	1053.02783203125	1053.0296630859375	2	IGPQHQAGSDSLLTGMAFFK		212	221	2.6519538E-21	7.0514104E-14	0.0	0.0	1.5655768922618386E-15	sw|Q9UIV1|CNOT7_HUMAN_221_240_R_M;sw|Q9UIV1-2|CNOT7_HUMAN_221_240_R_M	false
J:\Data\HUMAN\mgf\DM_from_raw.mgf	index=82382	DM_1.13501.13501.2	-1.0	SII_82383_1	1	true	963.4193115234375	963.4192504882812	2	HIFSEDTSDFSGMSETK	unknown modification:17	202	207	2.72751E-21	7.108837E-14	0.0	0.0	1.5783269313123475E-15	sw|P36952|SPB5_HUMAN_295_311_K_G	false
J:\Data\HUMAN\mgf\DM_from_raw.mgf	index=188644	DM_1.21544.21544.2	-1.0	SII_188645_1	1	true	1070.55078125	1070.5545654296875	2	VIESTQDLGNDLAGVMALQR	unknown modification:20	231	247	2.736628E-21	7.276555E-14	0.0	0.0	1.615564222906717E-15	sw|Q01082-2|SPTB2_HUMAN_977_996_K_K;sw|Q01082-3|SPTB2_HUMAN_964_983_K_K;sw|Q01082|SPTB2_HUMAN_977_996_K_K	false
J:\Data\HUMAN\mgf\DM_from_raw.mgf	index=87235	DM_1.19185.19185.2	-1.0	SII_87236_1	1	true	1135.0614013671875	1135.0634765625	2	GGMGSGGLATGIAGGLAGMGGIQNEK	unknown modification:26	244	269	2.7557712E-21	7.594343E-14	0.0	0.0	1.6861205401844783E-15	tr|F8VZY9|F8VZY9_HUMAN_56_81_R_E;sw|P05783|K1C18_HUMAN_56_81_R_E	false
J:\Data\HUMAN\mgf\DM_from_raw.mgf	index=140812	DM_1.12676.12676.2	-1.0	SII_140813_1	1	true	924.478515625	924.4801635742188	2	HVSPAGAAVGIPLSEDEAK		203	222	2.8316672E-21	7.4807775E-14	0.0	0.0	1.660906361392933E-15	sw|P31939-2|PUR9_HUMAN_266_284_K_V;tr|F5GWY2|F5GWY2_HUMAN_208_226_K_V;sw|P31939|PUR9_HUMAN_267_285_K_V	false
J:\Data\HUMAN\mgf\DM_from_raw.mgf	index=163444	DM_1.15728.15728.2	-1.0	SII_163445_1	1	true	1196.094970703125	1196.1016845703125	2	SIYYITGESKEQVANSAFVER		223	232	2.8656059E-21	7.6676024E-14	0.0	0.0	1.7023858285842242E-15	sw|P08238|HS90B_HUMAN_482_502_K_V	false
J:\Data\HUMAN\mgf\DM_from_raw.mgf	index=101910	DM_1.13630.13630.2	-1.0	SII_101911_1	1	true	1039.5263671875	1039.5257568359375	2	KIIVDTYGGWGAHGGGAFSGK		225	247	2.8709821E-21	7.6819885E-14	0.0	0.0	1.7055798769308878E-15	tr|B4DN45|B4DN45_HUMAN_202_222_R_D;sw|Q00266|METK1_HUMAN_265_285_R_D;sw|P31153|METK2_HUMAN_265_285_R_D	false
J:\Data\HUMAN\mgf\DM_from_raw.mgf	index=147889	DM_1.20938.20938.2	-1.0	SII_147890_1	1	true	1088.0626220703125	1088.0645751953125	2	LAPITSDPTEATAVGAVEASFK		226	245	2.872451E-21	7.733245E-14	0.0	0.0	1.7169600104681755E-15	sw|P14618|KPYM_HUMAN_401_422_R_C;sw|P14618-3|KPYM_HUMAN_386_407_R_C	false
J:\Data\HUMAN\mgf\DM_from_raw.mgf	index=150093	DM_1.23510.23510.2	-1.0	SII_150094_1	1	true	928.9985961914062	929.0001831054688	2	MSQVAPSLSALIGEAVGAR		206	214	2.9120589E-21	7.6931584E-14	0.0	0.0	1.7080598541747135E-15	sw|O00567|NOP56_HUMAN_289_307_K_L;tr|H0YDU4|H0YDU4_HUMAN_63_81_K_L;tr|H0Y653|H0Y653_HUMAN_30_48_K_L	false
J:\Data\HUMAN\mgf\DM_from_raw.mgf	index=41600	DM_1.10006.10006.2	-1.0	SII_41601_1	1	true	1159.5736083984375	1159.5760498046875	2	SGYHQSASEHGLVVIAPDTSPR	unknown modification:22	243	258	2.9447668E-21	7.927934E-14	0.0	0.0	1.7601854905193104E-15	sw|P10768|ESTD_HUMAN_65_86_K_G;tr|H7BZT7|H7BZT7_HUMAN_13_34_K_G	false
J:\Data\HUMAN\mgf\DM_from_raw.mgf	index=42967	DM_1.11605.11605.2	-1.0	SII_42968_1	1	true	1045.9974365234375	1045.99853515625	2	LLEAHEEQNVDSYTESVK		226	235	2.9788507E-21	7.8174555E-14	0.0	0.0	1.7356566974296686E-15	sw|P54920|SNAA_HUMAN_247_264_K_E;tr|M0R213|M0R213_HUMAN_35_52_K_E;tr|M0R0Y2|M0R0Y2_HUMAN_208_225_K_E	false
J:\Data\HUMAN\mgf\DM_from_raw.mgf	index=131589	DM_1.1856.1856.2	-1.0	SII_131590_1	1	true	895.41796875	895.4169311523438	2	ATCAPQHGAPGPGPADASK	Carbamidomethyl:3	173	187	2.9907915E-21	7.9011565E-14	0.0	0.0	1.7542402635569794E-15	sw|P21333|FLNA_HUMAN_2541_2559_K_V;tr|E9PHF0|E9PHF0_HUMAN_674_692_K_V;sw|P21333-2|FLNA_HUMAN_2533_2551_K_V;tr|Q5HY54|Q5HY54_HUMAN_2501_2519_K_V	false
J:\Data\HUMAN\mgf\DM_from_raw.mgf	index=49831	DM_1.19616.19616.2	-1.0	SII_49832_1	1	true	1113.042724609375	1113.04443359375	2	DLYANTVLSGGTTMYPGIADR	unknown modification:21	203	221	3.00339E-21	8.0362766E-14	0.0	0.0	1.7842400641982964E-15	sw|P63261|ACTG_HUMAN_292_312_K_M;sw|P60709|ACTB_HUMAN_292_312_K_M	false
J:\Data\HUMAN\mgf\DM_from_raw.mgf	index=109631	DM_1.22833.22833.2	-1.0	SII_109632_1	1	true	1056.6011962890625	1056.6029052734375	2	KLPIDVTEGEVISLGLPFGK		238	246	3.0335296E-21	8.0660013E-14	0.0	0.0	1.790839638015389E-15	sw|P26599|PTBP1_HUMAN_65_84_R_V;sw|P26599-3|PTBP1_HUMAN_65_84_R_V;sw|P26599-2|PTBP1_HUMAN_65_84_R_V;tr|K7ES59|K7ES59_HUMAN_79_98_R_V;tr|K7ELW5|K7ELW5_HUMAN_65_84_R_V;tr|K7EKJ7|K7EKJ7_HUMAN_65_84_R_V	false
J:\Data\HUMAN\mgf\DM_from_raw.mgf	index=125803	DM_1.17987.17987.2	-1.0	SII_125804_1	1	true	1093.986572265625	1093.9881591796875	2	EMEENFAVEAANYQDTIGR		246	266	3.0946012E-21	8.175404E-14	0.0	0.0	1.8151295785173707E-15	tr|B0YJC5|B0YJC5_HUMAN_164_182_R_L;tr|B0YJC4|B0YJC4_HUMAN_346_364_R_L;sw|P08670|VIME_HUMAN_346_364_R_L	false
J:\Data\HUMAN\mgf\DM_from_raw.mgf	index=148885	DM_1.22101.22101.2	-1.0	SII_148886_1	1	true	1008.492431640625	1008.4939575195312	2	AIMTYVSSFYHAFSGAQK	unknown modification:18	214	225	3.1140474E-21	8.172255E-14	0.0	0.0	1.81443042737539E-15	sw|O43707|ACTN4_HUMAN_256_273_K_A;tr|H9KV75|H9KV75_HUMAN_172_189_K_A;tr|G3V2N5|G3V2N5_HUMAN_216_233_K_A;tr|G3V2W4|G3V2W4_HUMAN_172_189_K_A;sw|P12814-4|ACTN1_HUMAN_237_254_K_A;sw|P12814-3|ACTN1_HUMAN_237_254_K_A;sw|P12814-2|ACTN1_HUMAN_237_254_K_A;sw|P12814|ACTN1_HUMAN_237_254_K_A	false
J:\Data\HUMAN\mgf\DM_from_raw.mgf	index=27856	DM_1.12804.12804.2	-1.0	SII_27857_1	1	true	1074.5128173828125	1074.51220703125	2	FSGWYDADLSPAGHEEAKR	unknown modification:18;unknown modification:19	218	229	3.1616764E-21	8.352605E-14	0.0	0.0	1.8544723163738556E-15	sw|P18669|PGAM1_HUMAN_22_40_R_G	false
J:\Data\HUMAN\mgf\DM_from_raw.mgf	index=187863	DM_1.20633.20633.2	-1.0	SII_187864_1	1	true	1108.03857421875	1108.0419921875	2	DLYANTVLSGGTTMYPGIADR		215	237	3.2110154E-21	8.591827E-14	0.0	0.0	1.9075851567952072E-15	sw|P63261|ACTG_HUMAN_292_312_K_M;sw|P60709|ACTB_HUMAN_292_312_K_M	false
J:\Data\HUMAN\mgf\DM_from_raw.mgf	index=149190	DM_1.22456.22456.2	-1.0	SII_149191_1	1	true	1254.5582275390625	1254.5599365234375	2	IMQSSSEVGYDAMAGDFVNMVEK		221	241	3.2111571E-21	8.697234E-14	0.0	0.0	1.9309879590888655E-15	sw|P10809|CH60_HUMAN_494_516_K_G	false
J:\Data\HUMAN\mgf\DM_from_raw.mgf	index=53868	DM_1.2324.2324.2	-1.0	SII_53869_1	1	true	852.8578491210938	852.8529663085938	2	NQGGYGGSSSSSSYGSGR	unknown modification:18	128	132	3.21841E-21	8.4461355E-14	0.0	0.0	1.8752382598114544E-15	sw|P09651|ROA1_HUMAN_353_370_R_R;tr|H0YH80|H0YH80_HUMAN_172_189_R_R;tr|F8W6I7|F8W6I7_HUMAN_288_305_R_R;sw|P09651-2|ROA1_HUMAN_301_318_R_R;sw|P09651-3|ROA1_HUMAN_248_265_R_R	false
J:\Data\HUMAN\mgf\DM_from_raw.mgf	index=11099	DM_1.13895.13895.2	-1.0	SII_11100_1	1	true	1027.91064453125	1027.910400390625	2	TYADYESVNECMEGVCK	Carbamidomethyl:11;Carbamidomethyl:16	233	245	3.2323282E-21	8.424569E-14	0.0	0.0	1.8704499958852805E-15	tr|G3V279|G3V279_HUMAN_18_34_R_M;sw|P84090|ERH_HUMAN_18_34_R_M	false
J:\Data\HUMAN\mgf\DM_from_raw.mgf	index=71026	DM_1.22494.22494.2	-1.0	SII_71027_1	1	true	908.9740600585938	908.9740600585938	2	NIANPTAMLLSASNMLR		184	185	3.280999E-21	8.551422E-14	0.0	0.0	1.898614308306253E-15	sw|O43837|IDH3B_HUMAN_318_334_R_H;sw|O43837-2|IDH3B_HUMAN_318_334_R_H;sw|O43837-3|IDH3B_HUMAN_166_182_R_H	false
J:\Data\HUMAN\mgf\DM_from_raw.mgf	index=187869	DM_1.20640.20640.2	-1.0	SII_187870_1	1	true	1008.9904174804688	1008.9924926757812	2	YMIGVTYGGDDIPLSPYR		232	245	3.2944104E-21	8.645585E-14	0.0	0.0	1.9195206814349604E-15	sw|O75369-8|FLNB_HUMAN_1619_1636_R_I;sw|O75369-9|FLNB_HUMAN_1588_1605_R_I;sw|O75369-6|FLNB_HUMAN_1588_1605_R_I;sw|O75369-7|FLNB_HUMAN_1419_1436_R_I;sw|O75369-4|FLNB_HUMAN_1588_1605_R_I;sw|O75369-5|FLNB_HUMAN_1588_1605_R_I;sw|O75369-3|FLNB_HUMAN_1588_1605_R_I;sw|O75369-2|FLNB_HUMAN_1588_1605_R_I;tr|E7EN95|E7EN95_HUMAN_1419_1436_R_I;sw|O75369|FLNB_HUMAN_1588_1605_R_I	false
J:\Data\HUMAN\mgf\DM_from_raw.mgf	index=189588	DM_1.22646.22646.2	-1.0	SII_189589_1	1	true	1051.0728759765625	1051.076171875	2	VLQLINDNTATALSYGVFR	unknown modification:19	254	263	3.29775E-21	8.712088E-14	0.0	0.0	1.9342858921034657E-15	sw|Q9Y4L1|HYOU1_HUMAN_199_217_K_R;tr|E9PL22|E9PL22_HUMAN_199_217_K_R;tr|E9PJ21|E9PJ21_HUMAN_199_217_K_R;tr|B7Z909|B7Z909_HUMAN_112_130_K_R;tr|J3KTF1|J3KTF1_HUMAN_199_217_K_R	false
J:\Data\HUMAN\mgf\DM_from_raw.mgf	index=208125	DM_1.20755.20755.2	-1.0	SII_208126_1	1	true	1155.595458984375	1155.5997314453125	2	VGAIPANALDDGQWSQGLISAAR		202	220	3.3074209E-21	8.957958E-14	0.0	0.0	1.988874742938246E-15	sw|Q9Y490|TLN1_HUMAN_2376_2398_K_M;tr|Q5TCU6|Q5TCU6_HUMAN_2264_2286_K_M	false
J:\Data\HUMAN\mgf\DM_from_raw.mgf	index=147531	DM_1.20520.20520.2	-1.0	SII_147532_1	1	true	1097.5263671875	1097.528564453125	2	GIGMGNIGPAGMGMEGIGFGINK	Oxidation:4	203	223	3.3097082E-21	8.964154E-14	0.0	0.0	1.9902503988530478E-15	sw|P52272-2|HNRPM_HUMAN_284_306_K_M;sw|P52272|HNRPM_HUMAN_323_345_K_M;tr|M0QYL3|M0QYL3_HUMAN_49_71_K_M;tr|M0QZM1|M0QZM1_HUMAN_109_131_K_M	false
J:\Data\HUMAN\mgf\DM_from_raw.mgf	index=9234	DM_1.11714.11714.2	-1.0	SII_9235_1	1	true	968.45947265625	968.4595336914062	2	NLDSTTVAVHGEEIYCK	Carbamidomethyl:16	207	209	3.3678235E-21	8.777716E-14	0.0	0.0	1.9488568324483025E-15	sw|P21291|CSRP1_HUMAN_43_59_K_S;tr|E9PS42|E9PS42_HUMAN_43_59_K_S;tr|E9PND2|E9PND2_HUMAN_6_22_K_S	false
J:\Data\HUMAN\mgf\DM_from_raw.mgf	index=85788	DM_1.17484.17484.2	-1.0	SII_85789_1	1	true	1137.06640625	1137.069580078125	2	GVVPLAGTDGETTTQGLDGLSER		213	238	3.3743385E-21	9.139201E-14	0.0	0.0	2.0291148986784665E-15	tr|J3QKP5|J3QKP5_HUMAN_112_134_K_C;sw|P09972|ALDOC_HUMAN_112_134_K_C;tr|A8MVZ9|A8MVZ9_HUMAN_112_134_K_C;tr|J3KSV6|J3KSV6_HUMAN_112_134_K_C;tr|C9J8F3|C9J8F3_HUMAN_112_134_K_C;tr|K7EKH5|K7EKH5_HUMAN_73_95_K_C	false
J:\Data\HUMAN\mgf\DM_from_raw.mgf	index=166953	DM_1.19827.19827.2	-1.0	SII_166954_1	1	true	1004.4501953125	1004.4502563476562	2	TIGGGDDSFNTFFSETGAGK		199	220	3.3807918E-21	8.989354E-14	0.0	0.0	1.9958453841747074E-15	sw|P68363|TBA1B_HUMAN_41_60_K_H;sw|Q71U36|TBA1A_HUMAN_41_60_K_H;tr|F8VQQ4|F8VQQ4_HUMAN_6_25_K_H;tr|F8VRZ4|F8VRZ4_HUMAN_6_25_K_H;tr|F8VS66|F8VS66_HUMAN_41_60_K_H;tr|F8VRK0|F8VRK0_HUMAN_6_25_K_H;tr|F8W0F6|F8W0F6_HUMAN_41_60_K_H;sw|Q71U36-2|TBA1A_HUMAN_6_25_K_H;sw|Q6PEY2|TBA3E_HUMAN_41_60_K_H;tr|F5H5D3|F5H5D3_HUMAN_111_130_K_H;tr|F8VX09|F8VX09_HUMAN_6_25_K_H;sw|Q13748-2|TBA3C_HUMAN_41_60_K_H;tr|F8VV…	false
J:\Data\HUMAN\mgf\DM_from_raw.mgf	index=105077	DM_1.17338.17338.2	-1.0	SII_105078_1	1	true	1106.9881591796875	1106.986572265625	2	EMEENFAVEAANYQDTIGR	Oxidation:2;unknown modification:19	205	213	3.3875399E-21	8.949297E-14	0.0	0.0	1.986951799768766E-15	tr|B0YJC5|B0YJC5_HUMAN_164_182_R_L;tr|B0YJC4|B0YJC4_HUMAN_346_364_R_L;sw|P08670|VIME_HUMAN_346_364_R_L	false
J:\Data\HUMAN\mgf\DM_from_raw.mgf	index=90868	DM_1.24012.24012.2	-1.0	SII_90869_1	1	true	1275.590576171875	1275.5948486328125	2	LCYVALDFEQEMATAASSSSLEK	Carbamidomethyl:2	230	250	3.4127303E-21	9.243182E-14	0.0	0.0	2.0522010958503517E-15	sw|P63261|ACTG_HUMAN_216_238_K_S;sw|Q6S8J3|POTEE_HUMAN_916_938_K_S;sw|P60709|ACTB_HUMAN_216_238_K_S;tr|I3L4N8|I3L4N8_HUMAN_207_229_K_S	false
J:\Data\HUMAN\mgf\DM_from_raw.mgf	index=154185	DM_1.4854.4854.2	-1.0	SII_154186_1	1	true	975.9354248046875	975.9356079101562	2	SVSTPSEAGSQDSGDGAVGSR		190	199	3.4479622E-21	9.225835E-14	0.0	0.0	2.048349658930715E-15	tr|E7ETL8|E7ETL8_HUMAN_86_106_K_T;tr|E7EV09|E7EV09_HUMAN_86_106_K_T;tr|E7EUM4|E7EUM4_HUMAN_104_124_K_R;tr|E7EQL5|E7EQL5_HUMAN_86_106_K_R;tr|E7EQU2|E7EQU2_HUMAN_86_106_K_R;tr|E7ERR6|E7ERR6_HUMAN_92_112_K_T;tr|E7ERH4|E7ERH4_HUMAN_104_124_K_T;tr|E7ET01|E7ET01_HUMAN_104_124_K_R;tr|E7ESD3|E7ESD3_HUMAN_104_124_K_R;tr|E9PGG1|E9PGG1_HUMAN_86_106_K_T;sw|Q13409-3|DC1I2_HUMAN_86_106_K_R;sw|Q13409-5|DC1I2_HU…	false
J:\Data\HUMAN\mgf\DM_from_raw.mgf	index=198553	DM_1.9578.9578.2	-1.0	SII_198554_1	1	true	897.4214477539062	897.42236328125	2	EGQGEGETQEAAAAAAAAR	unknown modification:19	211	221	3.477532E-21	9.187041E-14	0.0	0.0	2.039736489860538E-15	sw|P58107|EPIPL_HUMAN_2614_2632_R_R;sw|P58107|EPIPL_HUMAN_3148_3166_R_R;sw|P58107|EPIPL_HUMAN_3682_3700_R_R;sw|P58107|EPIPL_HUMAN_4750_4768_R_R	false
J:\Data\HUMAN\mgf\DM_from_raw.mgf	index=168983	DM_1.22206.22206.2	-1.0	SII_168984_1	1	true	1073.053466796875	1073.053466796875	2	GITNLCVIGGDGSLTGANLFR	Carbamidomethyl:6;unknown modification:21	252	274	3.4784326E-21	9.307365E-14	0.0	0.0	2.0664512126321007E-15	tr|V9GYV7|V9GYV7_HUMAN_80_100_R_K;sw|Q01813-2|K6PP_HUMAN_110_130_R_K;sw|Q01813|K6PP_HUMAN_118_138_R_K;tr|Q5VSR5|Q5VSR5_HUMAN_80_100_R_K	false
J:\Data\HUMAN\mgf\DM_from_raw.mgf	index=109994	DM_1.23289.23289.2	-1.0	SII_109995_1	1	true	971.9970703125	971.9967041015625	2	GHYTEGAELVDAVLDVVR		204	217	3.526577E-21	9.254865E-14	0.0	0.0	2.0547949932119764E-15	sw|Q9BUF5|TBB6_HUMAN_104_121_K_K;sw|P04350|TBB4A_HUMAN_104_121_K_K;tr|K7ES63|K7ES63_HUMAN_32_49_K_K;tr|M0R278|M0R278_HUMAN_149_166_K_K;tr|M0R1I1|M0R1I1_HUMAN_32_49_K_K;tr|K7EL29|K7EL29_HUMAN_104_121_K_K;tr|K7ESM5|K7ESM5_HUMAN_67_84_K_K	false
J:\Data\HUMAN\mgf\DM_from_raw.mgf	index=16240	DM_1.20014.20014.2	-1.0	SII_16241_1	1	true	1259.6121826171875	1259.6146240234375	2	IKWGDAGAEYVVESTGVFTTMEK		169	180	3.5377376E-21	9.581758E-14	0.0	0.0	2.1273728319720276E-15	sw|P04406-2|G3P_HUMAN_43_65_K_A;sw|P04406|G3P_HUMAN_85_107_K_A;tr|E7EUT5|E7EUT5_HUMAN_10_32_K_A	false
J:\Data\HUMAN\mgf\DM_from_raw.mgf	index=12193	DM_1.15186.15186.2	-1.0	SII_12194_1	1	true	1026.554931640625	1026.5576171875	2	YVATLGVEVHPLVFHTNR		216	227	3.5592633E-21	9.3406436E-14	0.0	0.0	2.0738398347958063E-15	tr|B5MDF5|B5MDF5_HUMAN_39_56_K_G;sw|P62826|RAN_HUMAN_39_56_K_G;tr|H0YFC6|H0YFC6_HUMAN_54_71_K_G;tr|F5H018|F5H018_HUMAN_35_52_K_G;tr|J3KQE5|J3KQE5_HUMAN_57_74_K_G	false
J:\Data\HUMAN\mgf\DM_from_raw.mgf	index=110076	DM_1.23391.23391.2	-1.0	SII_110077_1	1	true	1275.590576171875	1275.591796875	2	LCYVALDFEQEMATAASSSSLEK	Carbamidomethyl:2	250	277	3.566226E-21	9.658917E-14	0.0	0.0	2.144503922147978E-15	sw|P63261|ACTG_HUMAN_216_238_K_S;sw|Q6S8J3|POTEE_HUMAN_916_938_K_S;sw|P60709|ACTB_HUMAN_216_238_K_S;tr|I3L4N8|I3L4N8_HUMAN_207_229_K_S	false
J:\Data\HUMAN\mgf\DM_from_raw.mgf	index=129273	DM_1.22055.22055.2	-1.0	SII_129274_1	1	true	1010.4930419921875	1010.492431640625	2	YYGGAEVVDEIELLCQR	Carbamidomethyl:15;unknown modification:17	229	236	3.567333E-21	9.297707E-14	0.0	0.0	2.064306912305252E-15	sw|P34897-3|GLYM_HUMAN_84_100_R_R;sw|P34897-2|GLYM_HUMAN_105_121_R_R;sw|P34897|GLYM_HUMAN_105_121_R_R;tr|G3V2W0|G3V2W0_HUMAN_84_100_R_R;tr|G3V3Y8|G3V3Y8_HUMAN_84_100_R_R;tr|G3V5L0|G3V5L0_HUMAN_84_100_R_R;tr|G3V540|G3V540_HUMAN_84_100_R_R;tr|G3V4T0|G3V4T0_HUMAN_84_100_R_R;tr|G3V4W5|G3V4W5_HUMAN_105_121_R_R;tr|G3V4X0|G3V4X0_HUMAN_84_100_R_R;tr|G3V241|G3V241_HUMAN_84_100_R_R;tr|G3V2E4|G3V2E4_HUMAN_1…	false
J:\Data\HUMAN\mgf\DM_from_raw.mgf	index=86348	DM_1.18140.18140.2	-1.0	SII_86349_1	1	true	1091.0933837890625	1091.0946044921875	2	FLPGYVGGIQEGAVTPAGVVNK	unknown modification:22	193	211	3.6188934E-21	9.742825E-14	0.0	0.0	2.163133447083288E-15	sw|Q9UBM7|DHCR7_HUMAN_121_142_K_Y;tr|E9PJ54|E9PJ54_HUMAN_121_142_K_Y;tr|E9PM00|E9PM00_HUMAN_89_110_K_Y	false
J:\Data\HUMAN\mgf\DM_from_raw.mgf	index=86616	DM_1.18455.18455.2	-1.0	SII_86617_1	1	true	1052.577392578125	1052.5777587890625	2	IKAEYEGDGIPTVFVAVAGR	unknown modification:2;unknown modification:20	214	232	3.639385E-21	9.67694E-14	0.0	0.0	2.1485054467690998E-15	sw|P22234|PUR6_HUMAN_312_331_R_S;tr|D6RF62|D6RF62_HUMAN_220_239_R_S;sw|P22234-2|PUR6_HUMAN_319_338_R_S;tr|E9PBS1|E9PBS1_HUMAN_312_331_R_S	false
J:\Data\HUMAN\mgf\DM_from_raw.mgf	index=26480	DM_1.11198.11198.2	-1.0	SII_26481_1	1	true	1136.0662841796875	1136.0699462890625	2	KQTIDNSQGAYQEAFDISKK		232	254	3.6455853E-21	9.693426E-14	0.0	0.0	2.1521657216902457E-15	sw|P27348|1433T_HUMAN_139_158_R_E	false
J:\Data\HUMAN\mgf\DM_from_raw.mgf	index=162472	DM_1.14591.14591.2	-1.0	SII_162473_1	1	true	1123.4906005859375	1123.4918212890625	2	YYTSASGDEMVSLKDYCTR	Carbamidomethyl:17	216	236	3.7256376E-21	9.842493E-14	0.0	0.0	2.185262058076906E-15	sw|P07900|HS90A_HUMAN_465_483_R_M;sw|P07900-2|HS90A_HUMAN_587_605_R_M;tr|Q86U12|Q86U12_HUMAN_286_304_R_M	false
J:\Data\HUMAN\mgf\DM_from_raw.mgf	index=87430	DM_1.19419.19419.2	-1.0	SII_87431_1	1	true	1266.5965576171875	1266.5977783203125	2	QAFTDVATGSLGQGLGAACGMAYTGK	Carbamidomethyl:19	228	256	3.744334E-21	1.03186204E-13	0.0	0.0	2.2909733999118263E-15	sw|P29401-2|TKT_HUMAN_115_140_K_Y;tr|E9PFF2|E9PFF2_HUMAN_115_140_K_Y;tr|B4E022|B4E022_HUMAN_68_93_K_Y;tr|F8W888|F8W888_HUMAN_115_140_K_Y;sw|P29401|TKT_HUMAN_115_140_K_Y	false
J:\Data\HUMAN\mgf\DM_from_raw.mgf	index=128847	DM_1.21554.21554.2	-1.0	SII_128848_1	1	true	1017.532470703125	1017.5287475585938	2	LKLEAELGNMQGLVEDFK		259	268	3.7594333E-21	9.865953E-14	0.0	0.0	2.190470722983499E-15	tr|F8VRG4|F8VRG4_HUMAN_159_176_K_N;tr|F8VUG2|F8VUG2_HUMAN_159_176_K_N;tr|F8VP67|F8VP67_HUMAN_42_59_K_N;tr|F8W1U3|F8W1U3_HUMAN_199_216_K_N;sw|P05787-2|K2C8_HUMAN_187_204_K_N;sw|P05787|K2C8_HUMAN_159_176_K_N	false
J:\Data\HUMAN\mgf\DM_from_raw.mgf	index=110867	DM_1.24362.24362.2	-1.0	SII_110868_1	1	true	1172.597412109375	1172.6011962890625	2	EVAAFAQFGSDLDAATQQLLSR	unknown modification:22	199	213	3.8272007E-21	1.0303633E-13	0.0	0.0	2.287645848998737E-15	sw|P25705|ATPA_HUMAN_442_463_R_G;sw|P25705-2|ATPA_HUMAN_392_413_R_G;tr|K7ENP3|K7ENP3_HUMAN_420_441_R_G	false
J:\Data\HUMAN\mgf\DM_from_raw.mgf	index=145602	DM_1.18268.18268.2	-1.0	SII_145603_1	1	true	1073.5185546875	1073.519775390625	2	YESSALPSGQLTSLSEYASR		243	257	3.83058E-21	1.0185318E-13	0.0	0.0	2.2613771708903177E-15	sw|Q12931|TRAP1_HUMAN_470_489_R_M;tr|I3L0K7|I3L0K7_HUMAN_261_280_R_M;tr|F5H897|F5H897_HUMAN_417_436_R_M	false
J:\Data\HUMAN\mgf\DM_from_raw.mgf	index=182457	DM_1.14324.14324.2	-1.0	SII_182458_1	1	true	991.9757080078125	991.9774169921875	2	LLESSLSSSEGEEPVEYK		223	226	3.924988E-21	1.0300423E-13	0.0	0.0	2.2869331544399065E-15	sw|P08648|ITA5_HUMAN_120_137_R_S	false
J:\Data\HUMAN\mgf\DM_from_raw.mgf	index=83129	DM_1.14376.14376.2	-1.0	SII_83130_1	1	true	1093.9803466796875	1093.97998046875	2	YHTSQSGDEMTSLSEYVSR	unknown modification:19	261	282	3.9307764E-21	1.0384435E-13	0.0	0.0	2.30558576979083E-15	sw|P08238|HS90B_HUMAN_457_475_R_M	false
J:\Data\HUMAN\mgf\DM_from_raw.mgf	index=105183	DM_1.17463.17463.2	-1.0	SII_105184_1	1	true	1010.5391235351562	1010.5391235351562	2	ILATPPQEDAPSVDIANIR		201	207	3.9671764E-21	1.04805975E-13	0.0	0.0	2.3269360783620244E-15	sw|P29401-2|TKT_HUMAN_292_310_K_M;tr|E9PFF2|E9PFF2_HUMAN_284_302_K_M;tr|B4E022|B4E022_HUMAN_237_255_K_M;sw|P29401|TKT_HUMAN_284_302_K_M	false
J:\Data\HUMAN\mgf\DM_from_raw.mgf	index=83162	DM_1.14414.14414.2	-1.0	SII_83163_1	1	true	1110.0443115234375	1110.046875	2	EQIVVDLSHPGVSEDDQVSR	unknown modification:20	189	201	3.9848053E-21	1.05953955E-13	0.0	0.0	2.3524239007809086E-15	sw|O60701|UGDH_HUMAN_374_393_R_L;sw|O60701-3|UGDH_HUMAN_277_296_R_L;sw|O60701-2|UGDH_HUMAN_307_326_R_L	false
J:\Data\HUMAN\mgf\DM_from_raw.mgf	index=26362	DM_1.11060.11060.2	-1.0	SII_26363_1	1	true	849.4263305664062	849.4247436523438	2	GLGAGAGAGEESPATSLPR		172	173	3.988286E-21	1.0536365E-13	0.0	0.0	2.3393177586765347E-15	sw|O15173-2|PGRC2_HUMAN_103_121_R_M;sw|O15173|PGRC2_HUMAN_79_97_R_M	false
J:\Data\HUMAN\mgf\DM_from_raw.mgf	index=111019	DM_1.24657.24657.2	-1.0	SII_111020_1	1	true	1279.59765625	1279.6031494140625	2	LCYVALDFEQEMATAASSSSLEK	Carbamidomethyl:2;unknown modification:23	234	245	3.9983944E-21	1.082942E-13	0.0	0.0	2.4043827754796686E-15	sw|P63261|ACTG_HUMAN_216_238_K_S;sw|Q6S8J3|POTEE_HUMAN_916_938_K_S;sw|P60709|ACTB_HUMAN_216_238_K_S;tr|I3L4N8|I3L4N8_HUMAN_207_229_K_S	false
J:\Data\HUMAN\mgf\DM_from_raw.mgf	index=203733	DM_1.15628.15628.2	-1.0	SII_203734_1	1	true	870.9225463867188	870.9228515625	2	ASLGSLEGEAEAEASSPK	unknown modification:18	141	142	4.062957E-21	1.0662497E-13	0.0	0.0	2.3673219923508035E-15	sw|Q09666|AHNK_HUMAN_5748_5765_K_G	false
J:\Data\HUMAN\mgf\DM_from_raw.mgf	index=94797	DM_1.5208.5208.2	-1.0	SII_94798_1	1	true	842.8873291015625	842.886474609375	2	HTGPNSPDTANDGFVR		149	156	4.0646593E-21	1.0518632E-13	0.0	0.0	2.335380620791257E-15	sw|P55795|HNRH2_HUMAN_99_114_K_L;tr|E7EQJ0|E7EQJ0_HUMAN_99_114_K_L;tr|H0YAQ2|H0YAQ2_HUMAN_46_61_K_L;tr|E9PCY7|E9PCY7_HUMAN_99_114_K_L;tr|E5RGH4|E5RGH4_HUMAN_22_37_K_L;tr|E5RGV0|E5RGV0_HUMAN_47_62_K_L;tr|D6RFM3|D6RFM3_HUMAN_99_114_K_L;tr|D6RAM1|D6RAM1_HUMAN_99_114_K_L;tr|D6RBM0|D6RBM0_HUMAN_99_114_K_L;tr|D6RDU3|D6RDU3_HUMAN_99_114_K_L;tr|D6RIU0|D6RIU0_HUMAN_99_114_K_L;tr|D6RIT2|D6RIT2_HUMAN_99_114…	false
J:\Data\HUMAN\mgf\DM_from_raw.mgf	index=90608	DM_1.23430.23430.2	-1.0	SII_90609_1	1	true	1275.590576171875	1275.59130859375	2	LCYVALDFEQEMATAASSSSLEK	Carbamidomethyl:2	218	234	4.1164356E-21	1.1149128E-13	0.0	0.0	2.4753653773533656E-15	sw|P63261|ACTG_HUMAN_216_238_K_S;sw|Q6S8J3|POTEE_HUMAN_916_938_K_S;sw|P60709|ACTB_HUMAN_216_238_K_S;tr|I3L4N8|I3L4N8_HUMAN_207_229_K_S	false
J:\Data\HUMAN\mgf\DM_from_raw.mgf	index=48136	DM_1.17637.17637.2	-1.0	SII_48137_1	1	true	1053.0174560546875	1053.0205078125	2	APPAPGPASGGSGEVDELFDVK	unknown modification:22	232	286	4.1184345E-21	1.1087696E-13	0.0	0.0	2.4617260464692307E-15	sw|O14579-2|COPE_HUMAN_2_23_-_N;sw|O14579-3|COPE_HUMAN_2_23_-_N;sw|O14579|COPE_HUMAN_2_23_-_N;tr|M0R061|M0R061_HUMAN_2_23_-_N;tr|M0QXB4|M0QXB4_HUMAN_2_23_-_N	false
J:\Data\HUMAN\mgf\DM_from_raw.mgf	index=45902	DM_1.15030.15030.2	-1.0	SII_45903_1	1	true	1157.024658203125	1157.025634765625	2	ECLVCTGCQTPLAGQQFTSR	Carbamidomethyl:2;Carbamidomethyl:5;Carbamidomethyl:8	191	210	4.1608182E-21	1.1063404E-13	0.0	0.0	2.4563326582377326E-15	sw|Q13643|FHL3_HUMAN_184_203_R_D	false
J:\Data\HUMAN\mgf\DM_from_raw.mgf	index=128865	DM_1.21575.21575.2	-1.0	SII_128866_1	1	true	979.9945678710938	979.9923706054688	2	GHYTEGAELVDSVLDVVR		255	282	4.1844397E-21	1.0981306E-13	0.0	0.0	2.438104995343383E-15	sw|Q9BVA1|TBB2B_HUMAN_104_121_K_K;tr|Q5ST81|Q5ST81_HUMAN_32_49_K_K;tr|A8K854|A8K854_HUMAN_32_49_K_K;sw|P68371|TBB4B_HUMAN_104_121_K_K;tr|Q5JP53|Q5JP53_HUMAN_86_103_K_K;tr|G3V2A3|G3V2A3_HUMAN_32_49_K_K;sw|P07437|TBB5_HUMAN_104_121_K_K;sw|Q13885|TBB2A_HUMAN_104_121_K_K;sw|Q13509|TBB3_HUMAN_104_121_K_K;tr|E9PBJ4|E9PBJ4_HUMAN_104_121_K_K	false
J:\Data\HUMAN\mgf\DM_from_raw.mgf	index=48920	DM_1.18552.18552.2	-1.0	SII_48921_1	1	true	1057.51806640625	1057.5189208984375	2	VDVGGSEPASLSYLSFEGATK		241	256	4.1945788E-21	1.1223583E-13	0.0	0.0	2.4918961167233724E-15	sw|Q9NQT5|EXOS3_HUMAN_131_151_K_R;sw|Q9NQT5-2|EXOS3_HUMAN_131_151_K_R	false
J:\Data\HUMAN\mgf\DM_from_raw.mgf	index=186951	DM_1.19568.19568.2	-1.0	SII_186952_1	1	true	1077.9949951171875	1077.996826171875	2	YAACNAVGQMATDFAPGFQK	Carbamidomethyl:4;unknown modification:20	216	221	4.196646E-21	1.11586684E-13	0.0	0.0	2.4774835677487136E-15	sw|O00410|IPO5_HUMAN_417_436_R_K;tr|H0Y8C6|H0Y8C6_HUMAN_419_438_R_K;tr|B4E0R6|B4E0R6_HUMAN_292_311_R_K;sw|O00410-2|IPO5_HUMAN_357_376_R_K;sw|O00410-3|IPO5_HUMAN_435_454_R_K	false
J:\Data\HUMAN\mgf\DM_from_raw.mgf	index=201195	DM_1.12666.12666.2	-1.0	SII_201196_1	1	true	1021.9942016601562	1021.997314453125	2	TLEEEAKTHEAQIQEMR		214	225	4.2130207E-21	1.09805936E-13	0.0	0.0	2.4379468259964326E-15	sw|P35579|MYH9_HUMAN_1175_1191_K_Q	false
J:\Data\HUMAN\mgf\DM_from_raw.mgf	index=94316	DM_1.4625.4625.2	-1.0	SII_94317_1	1	true	842.8873291015625	842.8863525390625	2	HTGPNSPDTANDGFVR		168	170	4.227348E-21	1.09396426E-13	0.0	0.0	2.4288547528255084E-15	sw|P55795|HNRH2_HUMAN_99_114_K_L;tr|E7EQJ0|E7EQJ0_HUMAN_99_114_K_L;tr|H0YAQ2|H0YAQ2_HUMAN_46_61_K_L;tr|E9PCY7|E9PCY7_HUMAN_99_114_K_L;tr|E5RGH4|E5RGH4_HUMAN_22_37_K_L;tr|E5RGV0|E5RGV0_HUMAN_47_62_K_L;tr|D6RFM3|D6RFM3_HUMAN_99_114_K_L;tr|D6RAM1|D6RAM1_HUMAN_99_114_K_L;tr|D6RBM0|D6RBM0_HUMAN_99_114_K_L;tr|D6RDU3|D6RDU3_HUMAN_99_114_K_L;tr|D6RIU0|D6RIU0_HUMAN_99_114_K_L;tr|D6RIT2|D6RIT2_HUMAN_99_114…	false
J:\Data\HUMAN\mgf\DM_from_raw.mgf	index=67354	DM_1.18194.18194.2	-1.0	SII_67355_1	1	true	1121.040283203125	1121.041748046875	2	DLYANTVLSGGTTMYPGIADR	Oxidation:14;unknown modification:21	239	267	4.3541035E-21	1.1650429E-13	0.0	0.0	2.5866658430967514E-15	sw|P63261|ACTG_HUMAN_292_312_K_M;sw|P60709|ACTB_HUMAN_292_312_K_M	false
J:\Data\HUMAN\mgf\DM_from_raw.mgf	index=64966	DM_1.15403.15403.2	-1.0	SII_64967_1	1	true	854.3897094726562	854.3887329101562	2	GSLGGGFSSGGFSGGSFSR		148	158	4.37263E-21	1.1551736E-13	0.0	0.0	2.5647537047495065E-15	sw|P13645|K1C10_HUMAN_41_59_K_G	false
J:\Data\HUMAN\mgf\DM_from_raw.mgf	index=49099	DM_1.18761.18761.2	-1.0	SII_49100_1	1	true	1008.457275390625	1008.4581298828125	2	TIGGGDDSFNTFFSETGAGK	unknown modification:20	196	210	4.507662E-21	1.1985645E-13	0.0	0.0	2.6610915811755397E-15	sw|P68363|TBA1B_HUMAN_41_60_K_H;sw|Q71U36|TBA1A_HUMAN_41_60_K_H;tr|F8VQQ4|F8VQQ4_HUMAN_6_25_K_H;tr|F8VRZ4|F8VRZ4_HUMAN_6_25_K_H;tr|F8VS66|F8VS66_HUMAN_41_60_K_H;tr|F8VRK0|F8VRK0_HUMAN_6_25_K_H;tr|F8W0F6|F8W0F6_HUMAN_41_60_K_H;sw|Q71U36-2|TBA1A_HUMAN_6_25_K_H;sw|Q6PEY2|TBA3E_HUMAN_41_60_K_H;tr|F5H5D3|F5H5D3_HUMAN_111_130_K_H;tr|F8VX09|F8VX09_HUMAN_6_25_K_H;sw|Q13748-2|TBA3C_HUMAN_41_60_K_H;tr|F8VV…	false
J:\Data\HUMAN\mgf\DM_from_raw.mgf	index=163631	DM_1.15947.15947.2	-1.0	SII_163632_1	1	true	1098.4490966796875	1098.44970703125	2	EDEEESLNEVGYDDIGGCR	Carbamidomethyl:18;unknown modification:19	205	218	4.564261E-21	1.2057992E-13	0.0	0.0	2.677154295582925E-15	sw|P55072|TERA_HUMAN_192_210_R_K	false
J:\Data\HUMAN\mgf\DM_from_raw.mgf	index=110180	DM_1.23526.23526.2	-1.0	SII_110181_1	1	true	954.4878540039062	954.4860229492188	2	MWSIENIAFGSGGGLLQK		183	190	4.5703752E-21	1.1994125E-13	0.0	0.0	2.6629743381409234E-15	tr|Q5SYT8|Q5SYT8_HUMAN_353_370_K_L;sw|P43490|NAMPT_HUMAN_372_389_K_L;tr|F5H246|F5H246_HUMAN_1_18_-_L	false
J:\Data\HUMAN\mgf\DM_from_raw.mgf	index=36476	DM_1.3917.3917.2	-1.0	SII_36477_1	1	true	924.9083251953125	924.9078979492188	2	QEAGISEGQGTAGEEEEK		183	187	4.572113E-21	1.1998684E-13	0.0	0.0	2.663986542033044E-15	sw|O43583|DENR_HUMAN_76_93_K_K;tr|F8VVL1|F8VVL1_HUMAN_76_93_K_K	false
J:\Data\HUMAN\mgf\DM_from_raw.mgf	index=166976	DM_1.19854.19854.2	-1.0	SII_166977_1	1	true	989.4271240234375	989.4273681640625	2	FWTFETGCTVCDEGLR	Carbamidomethyl:8;Carbamidomethyl:11	204	214	4.597985E-21	1.1898785E-13	0.0	0.0	2.6418066436739777E-15	sw|Q02809|PLOD1_HUMAN_260_275_R_S;tr|Q5JXB7|Q5JXB7_HUMAN_262_277_R_S;tr|B4DR87|B4DR87_HUMAN_307_322_R_S	false
J:\Data\HUMAN\mgf\DM_from_raw.mgf	index=107263	DM_1.19925.19925.2	-1.0	SII_107264_1	1	true	1050.0621337890625	1050.062744140625	2	GHYTEGAELVDSVLDVVRK	unknown modification:18;unknown modification:19	203	225	4.6278433E-21	1.2225965E-13	0.0	0.0	2.7144482031001923E-15	sw|Q9BVA1|TBB2B_HUMAN_104_122_K_E;tr|Q5ST81|Q5ST81_HUMAN_32_50_K_E;tr|A8K854|A8K854_HUMAN_32_50_K_E;sw|P68371|TBB4B_HUMAN_104_122_K_E;tr|Q5JP53|Q5JP53_HUMAN_86_104_K_E;tr|G3V2A3|G3V2A3_HUMAN_32_50_K_E;sw|P07437|TBB5_HUMAN_104_122_K_E;sw|Q13885|TBB2A_HUMAN_104_122_K_E;sw|Q13509|TBB3_HUMAN_104_122_K_E;tr|E9PBJ4|E9PBJ4_HUMAN_104_122_K_E	false
J:\Data\HUMAN\mgf\DM_from_raw.mgf	index=190516	DM_1.23730.23730.2	-1.0	SII_190517_1	1	true	1156.58154296875	1156.582763671875	2	VEGTEPTTAFNLFVGNLNFNK		212	221	4.648118E-21	1.2437134E-13	0.0	0.0	2.761332625933111E-15	sw|P19338|NUCL_HUMAN_298_318_K_S	false
J:\Data\HUMAN\mgf\DM_from_raw.mgf	index=82157	DM_1.13238.13238.2	-1.0	SII_82158_1	1	true	1030.400146484375	1030.40234375	2	GGHMDDGGYSMNFNMSSSR	unknown modification:19	254	283	4.679017E-21	1.2361158E-13	0.0	0.0	2.7444641892347616E-15	tr|H3BT71|H3BT71_HUMAN_126_144_R_G;sw|P38159|RBMX_HUMAN_126_144_R_G;sw|Q96E39|RMXL1_HUMAN_126_144_R_G;sw|P38159-2|RBMX_HUMAN_113_131_R_G;tr|H0Y6E7|H0Y6E7_HUMAN_128_146_R_G	false
J:\Data\HUMAN\mgf\DM_from_raw.mgf	index=148485	DM_1.21634.21634.2	-1.0	SII_148486_1	1	true	1060.0263671875	1060.0296630859375	2	EIGWTDVGGWTGQGGSILGTK		223	248	4.7163524E-21	1.2619711E-13	0.0	0.0	2.8018689606582166E-15	sw|Q01813-2|K6PP_HUMAN_452_472_K_R;tr|H0Y3Y3|H0Y3Y3_HUMAN_24_44_K_R;sw|Q01813|K6PP_HUMAN_460_480_K_R	false
J:\Data\HUMAN\mgf\DM_from_raw.mgf	index=190487	DM_1.23696.23696.2	-1.0	SII_190488_1	1	true	1086.0	1086.00048828125	2	EFEDAFPADFIAEGIDQTR		190	197	4.717337E-21	1.2462393E-13	0.0	0.0	2.7669407106251666E-15	sw|P41252|SYIC_HUMAN_547_565_R_G;tr|J3KR24|J3KR24_HUMAN_437_455_R_G	false
J:\Data\HUMAN\mgf\DM_from_raw.mgf	index=88854	DM_1.21149.21149.2	-1.0	SII_88855_1	1	true	1140.5574951171875	1140.5576171875	2	YATDTFAGLCHQLTNALVER	Carbamidomethyl:10	197	218	4.7777908E-21	1.2703903E-13	0.0	0.0	2.820561540190009E-15	tr|J3QKR0|J3QKR0_HUMAN_95_114_R_K;sw|Q9UNS2-2|CSN3_HUMAN_75_94_R_K;tr|H7C3P9|H7C3P9_HUMAN_75_94_R_K;sw|Q9UNS2|CSN3_HUMAN_95_114_R_K;tr|C9JLV5|C9JLV5_HUMAN_95_114_R_K;tr|K7ES36|K7ES36_HUMAN_23_42_R_K	false
J:\Data\HUMAN\mgf\DM_from_raw.mgf	index=146622	DM_1.19458.19458.2	-1.0	SII_146623_1	1	true	999.4269409179688	999.4299926757812	2	YGETANECGEAFFFYGK	Carbamidomethyl:8;unknown modification:17	209	216	4.7805603E-21	1.2459799E-13	0.0	0.0	2.766364782374199E-15	sw|P49321|NASP_HUMAN_77_93_K_S;tr|E9PI86|E9PI86_HUMAN_77_93_K_S;tr|E9PPR5|E9PPR5_HUMAN_40_56_K_S;tr|E9PPQ8|E9PPQ8_HUMAN_61_77_K_S;sw|P49321-2|NASP_HUMAN_77_93_K_S;sw|P49321-3|NASP_HUMAN_79_95_K_S	false
J:\Data\HUMAN\mgf\DM_from_raw.mgf	index=127001	DM_1.19386.19386.2	-1.0	SII_127002_1	1	true	1044.5396728515625	1044.5406494140625	2	KPANDITSQLEINFGDLGR		242	268	4.7823144E-21	1.2634051E-13	0.0	0.0	2.8050527737341133E-15	sw|Q8NC51-3|PAIRB_HUMAN_331_349_R_P;sw|Q8NC51-4|PAIRB_HUMAN_325_343_R_P;sw|Q8NC51-2|PAIRB_HUMAN_340_358_R_P;sw|Q8NC51|PAIRB_HUMAN_346_364_R_P	false
J:\Data\HUMAN\mgf\DM_from_raw.mgf	index=122632	DM_1.14285.14285.2	-1.0	SII_122633_1	1	true	1093.9803466796875	1093.977783203125	2	YHTSQSGDEMTSLSEYVSR	unknown modification:19	244	267	4.783631E-21	1.2637531E-13	0.0	0.0	2.8058254145642475E-15	sw|P08238|HS90B_HUMAN_457_475_R_M	false
J:\Data\HUMAN\mgf\DM_from_raw.mgf	index=164074	DM_1.16464.16464.2	-1.0	SII_164075_1	1	true	1078.4942626953125	1078.4947509765625	2	QTNPSAMEVEEDDPVPEIR		228	252	4.882285E-21	1.2898157E-13	0.0	0.0	2.863690440137377E-15	sw|P55072|TERA_HUMAN_714_732_R_R	false
J:\Data\HUMAN\mgf\DM_from_raw.mgf	index=206070	DM_1.18357.18357.2	-1.0	SII_206071_1	1	true	1177.129150390625	1177.136474609375	2	ISGETIFVTAPHEATAGIIGVNR		230	248	4.9993766E-21	1.3540522E-13	0.0	0.0	3.006310390381342E-15	sw|Q00610|CLH1_HUMAN_298_320_R_K;sw|Q00610-2|CLH1_HUMAN_298_320_R_K	false
J:\Data\HUMAN\mgf\DM_from_raw.mgf	index=120223	DM_1.11472.11472.2	-1.0	SII_120224_1	1	true	968.4098510742188	968.4083862304688	2	EAGVEMGDEDDLSTPNEK		212	214	5.0002365E-21	1.3122217E-13	0.0	0.0	2.913436964390197E-15	tr|H7BZ35|H7BZ35_HUMAN_71_88_R_L;sw|P14868|SYDC_HUMAN_357_374_R_L;tr|Q68CR9|Q68CR9_HUMAN_257_274_R_L	false
J:\Data\HUMAN\mgf\DM_from_raw.mgf	index=16411	DM_1.20222.20222.2	-1.0	SII_16412_1	1	true	1086.504638671875	1086.5050048828125	2	FADDTYTESYISTIGVDFK		222	231	5.011361E-21	1.3239153E-13	0.0	0.0	2.9393994724685143E-15	tr|E7ETK2|E7ETK2_HUMAN_31_49_R_I;sw|Q9H0U4|RAB1B_HUMAN_28_46_R_I;sw|P62820|RAB1A_HUMAN_31_49_R_I;tr|E9PLD0|E9PLD0_HUMAN_28_46_R_I;sw|P62820-3|RAB1A_HUMAN_31_49_R_I;tr|B7Z8M7|B7Z8M7_HUMAN_31_49_R_I	false
J:\Data\HUMAN\mgf\DM_from_raw.mgf	index=164028	DM_1.16411.16411.2	-1.0	SII_164029_1	1	true	905.4103393554688	905.4098510742188	2	MTNGFSGADLTEICQR	Carbamidomethyl:14;unknown modification:16	162	165	5.0536313E-21	1.307792E-13	0.0	0.0	2.9036020015015637E-15	sw|P55072|TERA_HUMAN_678_693_K_A	false
J:\Data\HUMAN\mgf\DM_from_raw.mgf	index=105253	DM_1.17546.17546.2	-1.0	SII_105254_1	1	true	1055.0101318359375	1055.01123046875	2	ELQSQISDTSVVLSMDNSR		219	231	5.2262895E-21	1.3806957E-13	0.0	0.0	3.0654651488804054E-15	tr|H0YIB2|H0YIB2_HUMAN_64_82_R_S;tr|F8VUG2|F8VUG2_HUMAN_234_252_R_S;sw|P05787-2|K2C8_HUMAN_262_280_R_S;sw|P05787|K2C8_HUMAN_234_252_R_S	false
J:\Data\HUMAN\mgf\DM_from_raw.mgf	index=148819	DM_1.22024.22024.2	-1.0	SII_148820_1	1	true	984.9986572265625	984.9990844726562	2	GHYTEGAELVDSVLDVVR	unknown modification:18	256	276	5.358783E-21	1.4063158E-13	0.0	0.0	3.122347721673839E-15	sw|Q9BVA1|TBB2B_HUMAN_104_121_K_K;tr|Q5ST81|Q5ST81_HUMAN_32_49_K_K;tr|A8K854|A8K854_HUMAN_32_49_K_K;sw|P68371|TBB4B_HUMAN_104_121_K_K;tr|Q5JP53|Q5JP53_HUMAN_86_103_K_K;tr|G3V2A3|G3V2A3_HUMAN_32_49_K_K;sw|P07437|TBB5_HUMAN_104_121_K_K;sw|Q13885|TBB2A_HUMAN_104_121_K_K;sw|Q13509|TBB3_HUMAN_104_121_K_K;tr|E9PBJ4|E9PBJ4_HUMAN_104_121_K_K	false
J:\Data\HUMAN\mgf\DM_from_raw.mgf	index=167068	DM_1.19961.19961.2	-1.0	SII_167069_1	1	true	1053.5601806640625	1053.5618896484375	2	HVFWGSGSHTLPALLENLK		215	240	5.4052743E-21	1.4279805E-13	0.0	0.0	3.1704483877445374E-15	sw|P02786|TFR1_HUMAN_699_717_R_L;tr|G3V0E5|G3V0E5_HUMAN_618_636_R_L;tr|F5H6B1|F5H6B1_HUMAN_417_435_R_L	false
J:\Data\HUMAN\mgf\DM_from_raw.mgf	index=206965	DM_1.19402.19402.2	-1.0	SII_206966_1	1	true	940.464599609375	940.4627075195312	2	TGLTPLMEAASGGYAEVGR		157	163	5.430876E-21	1.434744E-13	0.0	0.0	3.1854649287060636E-15	sw|Q8IWZ3-6|ANKH1_HUMAN_1256_1274_K_V;sw|Q8IWZ3-4|ANKH1_HUMAN_1256_1274_K_V;tr|E7EUV3|E7EUV3_HUMAN_1171_1189_K_V;tr|H3BLS9|H3BLS9_HUMAN_482_500_K_V;tr|H7C2F5|H7C2F5_HUMAN_409_427_K_V;tr|E9PDP5|E9PDP5_HUMAN_1275_1293_K_V;tr|H0YLQ3|H0YLQ3_HUMAN_651_669_K_V;tr|H0YM23|H0YM23_HUMAN_1168_1186_K_V;sw|O75179|ANR17_HUMAN_1284_1302_K_V;sw|Q8IWZ3|ANKH1_HUMAN_1256_1274_K_V;sw|O75179-6|ANR17_HUMAN_1033_1051_K…	false
J:\Data\HUMAN\mgf\DM_from_raw.mgf	index=49112	DM_1.18776.18776.2	-1.0	SII_49113_1	1	true	966.4782104492188	966.475830078125	2	ACGDSTLTQITAGLDPVGR	Carbamidomethyl:2	206	215	5.557442E-21	1.4681805E-13	0.0	0.0	3.2597017250186323E-15	sw|P62879|GBB2_HUMAN_24_42_K_I;tr|C9JIS1|C9JIS1_HUMAN_24_42_K_I;tr|C9JZN1|C9JZN1_HUMAN_24_42_K_I;tr|C9JXA5|C9JXA5_HUMAN_24_42_K_I	false
J:\Data\HUMAN\mgf\DM_from_raw.mgf	index=186065	DM_1.18534.18534.2	-1.0	SII_186066_1	1	true	1272.6324462890625	1272.6361083984375	2	GLVEPVDVVDNADGTQTVNYVPSR		229	252	5.7049476E-21	1.554272E-13	0.0	0.0	3.4508448515343713E-15	sw|P21333|FLNA_HUMAN_1492_1515_K_E;sw|P21333-2|FLNA_HUMAN_1492_1515_K_E;tr|Q5HY54|Q5HY54_HUMAN_1492_1515_K_E	false
J:\Data\HUMAN\mgf\DM_from_raw.mgf	index=134889	DM_1.5737.5737.2	-1.0	SII_134890_1	1	true	983.4761962890625	983.4776611328125	2	SVSSQSSSSVSSQVTTAGSGK	unknown modification:21	208	224	5.755214E-21	1.539943E-13	0.0	0.0	3.4190311433303787E-15	sw|Q9NXV6|CARF_HUMAN_209_229_R_A	false
J:\Data\HUMAN\mgf\DM_from_raw.mgf	index=187158	DM_1.19809.19809.2	-1.0	SII_187159_1	1	true	1014.0294799804688	1014.0317993164062	2	LNEAAAGLNQAATELVQASR		247	261	5.7585507E-21	1.5311694E-13	0.0	0.0	3.3995517134819215E-15	sw|Q9Y490|TLN1_HUMAN_1242_1261_R_G;tr|Q5TCU6|Q5TCU6_HUMAN_1242_1261_R_G	false
J:\Data\HUMAN\mgf\DM_from_raw.mgf	index=27740	DM_1.12668.12668.2	-1.0	SII_27741_1	1	true	1080.032958984375	1080.03369140625	2	KQTIDNSQGAYQEAFDISK	unknown modification:1;unknown modification:19	239	272	5.825875E-21	1.539096E-13	0.0	0.0	3.4171506065972653E-15	sw|P27348|1433T_HUMAN_139_157_R_K	false
J:\Data\HUMAN\mgf\DM_from_raw.mgf	index=169631	DM_1.22963.22963.2	-1.0	SII_169632_1	1	true	1009.5349731445312	1009.5355224609375	2	IIGLDQVAGMSETALPGAFK		199	212	5.832547E-21	1.5508447E-13	0.0	0.0	3.4432354494736873E-15	sw|P35579-2|MYH9_HUMAN_482_501_R_T;sw|P35579|MYH9_HUMAN_618_637_R_T	false
J:\Data\HUMAN\mgf\DM_from_raw.mgf	index=162488	DM_1.14610.14610.2	-1.0	SII_162489_1	1	true	901.4649047851562	901.4646606445312	2	AIAVLTSGGDAQGMNAAVR		180	192	5.842453E-21	1.5434756E-13	0.0	0.0	3.426874335849147E-15	sw|P08237|K6PF_HUMAN_17_35_K_A;tr|F8VSF7|F8VSF7_HUMAN_17_35_K_A;sw|P08237-2|K6PF_HUMAN_17_35_K_A;sw|P08237-3|K6PF_HUMAN_88_106_K_A;tr|F8VSL1|F8VSL1_HUMAN_17_35_K_A;tr|F8VUB8|F8VUB8_HUMAN_88_106_K_A;tr|F8VTQ3|F8VTQ3_HUMAN_91_109_K_A;tr|F8VNX2|F8VNX2_HUMAN_17_35_K_A;tr|F8VP00|F8VP00_HUMAN_17_35_K_S;tr|F8W1J8|F8W1J8_HUMAN_17_35_K_A;tr|F8VZQ1|F8VZQ1_HUMAN_17_35_K_A;tr|F8VZI0|F8VZI0_HUMAN_50_68_K_A;tr…	false
J:\Data\HUMAN\mgf\DM_from_raw.mgf	index=65411	DM_1.15924.15924.2	-1.0	SII_65412_1	1	true	981.4931030273438	981.4915771484375	2	GHVFEESQVAGTPMFVVK		204	216	5.8502745E-21	1.5352989E-13	0.0	0.0	3.4087201626429505E-15	sw|P13639|EF2_HUMAN_768_785_R_A	false
J:\Data\HUMAN\mgf\DM_from_raw.mgf	index=70820	DM_1.22254.22254.2	-1.0	SII_70821_1	1	true	1094.10400390625	1094.1046142578125	2	QVTITGSAASISLAQYLINAR	unknown modification:21	257	280	5.9473018E-21	1.5913404E-13	0.0	0.0	3.533145309430169E-15	sw|Q15365|PCBP1_HUMAN_326_346_R_L	false
J:\Data\HUMAN\mgf\DM_from_raw.mgf	index=103371	DM_1.15342.15342.2	-1.0	SII_103372_1	1	true	905.9776611328125	905.9771118164062	2	LIEGLSHEVIVSAACGR	Carbamidomethyl:15	181	181	5.96057E-21	1.5535313E-13	0.0	0.0	3.4492003254916123E-15	sw|Q9P258|RCC2_HUMAN_195_211_R_N	false
J:\Data\HUMAN\mgf\DM_from_raw.mgf	index=181661	DM_1.13395.13395.2	-1.0	SII_181662_1	1	true	920.4735717773438	920.475341796875	2	IISNASCTTNCLAPLAK	Carbamidomethyl:7;Carbamidomethyl:11;unknown modification:17	168	174	5.984599E-21	1.559794E-13	0.0	0.0	3.4631049741320717E-15	sw|P04406-2|G3P_HUMAN_104_120_K_V;sw|P04406|G3P_HUMAN_146_162_K_V;tr|E7EUT5|E7EUT5_HUMAN_71_87_K_V	false
J:\Data\HUMAN\mgf\DM_from_raw.mgf	index=3711	DM_1.5141.5141.2	-1.0	SII_3712_1	1	true	842.8873291015625	842.8853149414062	2	HTGPNSPDTANDGFVR		158	160	6.0920483E-21	1.5765162E-13	0.0	0.0	3.5002321422058248E-15	sw|P55795|HNRH2_HUMAN_99_114_K_L;tr|E7EQJ0|E7EQJ0_HUMAN_99_114_K_L;tr|H0YAQ2|H0YAQ2_HUMAN_46_61_K_L;tr|E9PCY7|E9PCY7_HUMAN_99_114_K_L;tr|E5RGH4|E5RGH4_HUMAN_22_37_K_L;tr|E5RGV0|E5RGV0_HUMAN_47_62_K_L;tr|D6RFM3|D6RFM3_HUMAN_99_114_K_L;tr|D6RAM1|D6RAM1_HUMAN_99_114_K_L;tr|D6RBM0|D6RBM0_HUMAN_99_114_K_L;tr|D6RDU3|D6RDU3_HUMAN_99_114_K_L;tr|D6RIU0|D6RIU0_HUMAN_99_114_K_L;tr|D6RIT2|D6RIT2_HUMAN_99_114…	false
J:\Data\HUMAN\mgf\DM_from_raw.mgf	index=95862	DM_1.6473.6473.2	-1.0	SII_95863_1	1	true	1054.4510498046875	1054.4527587890625	2	YGDGGSTFQSTTGHCVHMR	Carbamidomethyl:15;unknown modification:19	193	207	6.0937136E-21	1.6098541E-13	0.0	0.0	3.574250023616523E-15	tr|H0YBD7|H0YBD7_HUMAN_90_108_R_G;tr|H0YBG7|H0YBG7_HUMAN_32_50_R_G;tr|E9PCY7|E9PCY7_HUMAN_276_294_R_G;tr|H0YB39|H0YB39_HUMAN_151_169_R_G;tr|D6RIT2|D6RIT2_HUMAN_139_157_R_G;tr|F5GZT4|F5GZT4_HUMAN_6_24_R_G;tr|G8JLB6|G8JLB6_HUMAN_276_294_R_G;sw|P31943|HNRH1_HUMAN_276_294_R_G	false
J:\Data\HUMAN\mgf\DM_from_raw.mgf	index=170638	DM_1.24140.24140.2	-1.0	SII_170639_1	1	true	1063.0166015625	1063.0184326171875	2	AGTLSITEFADMLSGNAGGFR	unknown modification:21	229	250	6.1876757E-21	1.6556583E-13	0.0	0.0	3.675945986580952E-15	sw|Q15149-4|PLEC_HUMAN_4224_4244_R_S;sw|Q15149-5|PLEC_HUMAN_4224_4244_R_S;sw|Q15149-6|PLEC_HUMAN_4228_4248_R_S;sw|Q15149-7|PLEC_HUMAN_4192_4212_R_S;sw|Q15149-8|PLEC_HUMAN_4202_4222_R_S;sw|Q15149-9|PLEC_HUMAN_4210_4230_R_S;sw|Q15149-2|PLEC_HUMAN_4251_4271_R_S;sw|Q15149-3|PLEC_HUMAN_4247_4267_R_S;sw|Q15149|PLEC_HUMAN_4361_4381_R_S	false
J:\Data\HUMAN\mgf\DM_from_raw.mgf	index=190853	DM_1.24123.24123.2	-1.0	SII_190854_1	1	true	1305.602783203125	1305.6070556640625	2	IYDDDFFQNLDGVANALDNVDAR	unknown modification:23	211	231	6.2024826E-21	1.6799065E-13	0.0	0.0	3.7297826227224875E-15	sw|P22314|UBA1_HUMAN_559_581_R_M	false
J:\Data\HUMAN\mgf\DM_from_raw.mgf	index=123399	DM_1.15180.15180.2	-1.0	SII_123400_1	1	true	910.9818115234375	910.9808349609375	2	LIEGLSHEVIVSAACGR	Carbamidomethyl:15;unknown modification:17	173	173	6.2185605E-21	1.6207726E-13	0.0	0.0	3.598491629661975E-15	sw|Q9P258|RCC2_HUMAN_195_211_R_N	false
J:\Data\HUMAN\mgf\DM_from_raw.mgf	index=198557	DM_1.9583.9583.2	-1.0	SII_198558_1	1	true	894.411376953125	894.411376953125	2	EGQGEGETQEAAAAAAAAR		182	194	6.2865008E-21	1.6607854E-13	0.0	0.0	3.687329339455032E-15	sw|P58107|EPIPL_HUMAN_2614_2632_R_R;sw|P58107|EPIPL_HUMAN_3148_3166_R_R;sw|P58107|EPIPL_HUMAN_3682_3700_R_R;sw|P58107|EPIPL_HUMAN_4750_4768_R_R	false
J:\Data\HUMAN\mgf\DM_from_raw.mgf	index=28765	DM_1.13864.13864.2	-1.0	SII_28766_1	1	true	942.9649047851562	942.9630126953125	2	SVPTSTVFYPSDGVATEK		169	178	6.288857E-21	1.650397E-13	0.0	0.0	3.664264678536172E-15	sw|P29401-2|TKT_HUMAN_447_464_R_A;tr|B4E022|B4E022_HUMAN_392_409_R_A;sw|P29401|TKT_HUMAN_439_456_R_A	false
J:\Data\HUMAN\mgf\DM_from_raw.mgf	index=159573	DM_1.11199.11199.2	-1.0	SII_159574_1	1	true	1096.9736328125	1096.97607421875	2	YHTSQSGDEMTSLSEYVSR	Oxidation:10	203	218	6.296675E-21	1.6634731E-13	0.0	0.0	3.6932966577284546E-15	sw|P08238|HS90B_HUMAN_457_475_R_M	false
J:\Data\HUMAN\mgf\DM_from_raw.mgf	index=63107	DM_1.13227.13227.2	-1.0	SII_63108_1	1	true	1090.0482177734375	1090.049072265625	2	HIDSAHLYNNEEQVGLAIR		261	284	6.3299908E-21	1.6722747E-13	0.0	0.0	3.7128382540804865E-15	sw|P42330|AK1C3_HUMAN_48_66_R_S;tr|A6NHU4|A6NHU4_HUMAN_50_68_R_S;sw|Q04828|AK1C1_HUMAN_48_66_R_S;tr|S4R3Z2|S4R3Z2_HUMAN_25_43_R_S;tr|S4R3D5|S4R3D5_HUMAN_25_43_R_S	false
J:\Data\HUMAN\mgf\DM_from_raw.mgf	index=9320	DM_1.11816.11816.2	-1.0	SII_9321_1	1	true	994.4801025390625	994.4795532226562	2	SLESTTLTEKEGEIYCK	Carbamidomethyl:16	217	220	6.3598823E-21	1.657606E-13	0.0	0.0	3.680270332974205E-15	sw|Q16527|CSRP2_HUMAN_152_168_K_G;tr|F8VQR7|F8VQR7_HUMAN_152_168_K_G;tr|F8VW96|F8VW96_HUMAN_202_218_K_G	false
J:\Data\HUMAN\mgf\DM_from_raw.mgf	index=62260	DM_1.12238.12238.2	-1.0	SII_62261_1	1	true	886.9443359375	886.9434814453125	2	LAWVSHDSTVSVADASK		167	173	6.394219E-21	1.6665552E-13	0.0	0.0	3.700139635609362E-15	tr|E9PF58|E9PF58_HUMAN_219_235_R_S;sw|Q92747|ARC1A_HUMAN_219_235_R_S;tr|B4DLQ7|B4DLQ7_HUMAN_172_188_R_S	false
J:\Data\HUMAN\mgf\DM_from_raw.mgf	index=146164	DM_1.18923.18923.2	-1.0	SII_146165_1	1	true	1209.6239013671875	1209.628173828125	2	AMQDAEVSKSDIGEVILVGGMTR	unknown modification:9;unknown modification:23	211	223	6.4028247E-21	1.7341681E-13	0.0	0.0	3.850255978091443E-15	sw|P38646|GRP75_HUMAN_369_391_K_M;tr|H0YBG6|H0YBG6_HUMAN_74_96_K_M	false
J:\Data\HUMAN\mgf\DM_from_raw.mgf	index=178052	DM_1.9182.9182.2	-1.0	SII_178053_1	1	true	948.9664916992188	948.967041015625	2	SAATSGAGSTTSGVVSGSLGSR		189	199	6.4410228E-21	1.7340594E-13	0.0	0.0	3.850014638843639E-15	tr|H0Y5W0|H0Y5W0_HUMAN_878_899_R_E;sw|Q7Z6Z7|HUWE1_HUMAN_1844_1865_R_E;sw|Q7Z6Z7-2|HUWE1_HUMAN_1844_1865_R_E;sw|Q7Z6Z7-3|HUWE1_HUMAN_1835_1856_R_E	false
J:\Data\HUMAN\mgf\DM_from_raw.mgf	index=163831	DM_1.16181.16181.2	-1.0	SII_163832_1	1	true	960.4876708984375	960.4862670898438	2	KDDPVTNLNNAFEVAEK	unknown modification:1;unknown modification:17	200	208	6.4556588E-21	1.6825686E-13	0.0	0.0	3.735693103049784E-15	sw|O43707|ACTN4_HUMAN_217_233_R_Y;tr|K7EJH8|K7EJH8_HUMAN_18_34_R_Y	false
J:\Data\HUMAN\mgf\DM_from_raw.mgf	index=50671	DM_1.20596.20596.2	-1.0	SII_50672_1	1	true	1001.99755859375	1001.9970092773438	2	SVSAFAPICNPVLCPWGK	Carbamidomethyl:9;Carbamidomethyl:14	183	191	6.4993875E-21	1.705647E-13	0.0	0.0	3.786932511481289E-15	tr|U3KQT1|U3KQT1_HUMAN_26_43_K_K;sw|P10768|ESTD_HUMAN_168_185_K_K;tr|H7BZT7|H7BZT7_HUMAN_116_133_K_K	false
J:\Data\HUMAN\mgf\DM_from_raw.mgf	index=87335	DM_1.19302.19302.2	-1.0	SII_87336_1	1	true	1287.5950927734375	1287.5977783203125	2	LCYVALDFEQEMATAASSSSLEK	Carbamidomethyl:2;Oxidation:12;unknown modification:23	211	220	6.500545E-21	1.760635E-13	0.0	0.0	3.909018643571536E-15	sw|P63261|ACTG_HUMAN_216_238_K_S;sw|Q6S8J3|POTEE_HUMAN_916_938_K_S;sw|P60709|ACTB_HUMAN_216_238_K_S;tr|I3L4N8|I3L4N8_HUMAN_207_229_K_S	false
J:\Data\HUMAN\mgf\DM_from_raw.mgf	index=159570	DM_1.11196.11196.2	-1.0	SII_159571_1	1	true	1101.977783203125	1101.9803466796875	2	YHTSQSGDEMTSLSEYVSR	Oxidation:10;unknown modification:19	223	245	6.5182345E-21	1.7220054E-13	0.0	0.0	3.823251959055034E-15	sw|P08238|HS90B_HUMAN_457_475_R_M	false
J:\Data\HUMAN\mgf\DM_from_raw.mgf	index=46018	DM_1.15165.15165.2	-1.0	SII_46019_1	1	true	1081.005859375	1081.0050048828125	2	LSPPSSSAASSYSFSDLNSTR		189	207	6.679902E-21	1.7873649E-13	0.0	0.0	3.9683652301387704E-15	sw|P50402|EMD_HUMAN_48_68_R_G	false
J:\Data\HUMAN\mgf\DM_from_raw.mgf	index=13688	DM_1.16965.16965.2	-1.0	SII_13689_1	1	true	1035.46728515625	1035.4686279296875	2	APVAGTCYQAEWDDYVPK	Carbamidomethyl:7	188	209	6.6809124E-21	1.7532849E-13	0.0	0.0	3.892699714360135E-15	sw|P30086|PEBP1_HUMAN_162_179_R_L	false
J:\Data\HUMAN\mgf\DM_from_raw.mgf	index=146078	DM_1.18823.18823.2	-1.0	SII_146079_1	1	true	1139.5347900390625	1139.5362548828125	2	LPDGSSFTNQFPSDAPLEEAR		186	200	6.761507E-21	1.8092003E-13	0.0	0.0	4.016844889858044E-15	sw|Q92575|UBXN4_HUMAN_326_346_R_Q	false
J:\Data\HUMAN\mgf\DM_from_raw.mgf	index=180204	DM_1.11695.11695.2	-1.0	SII_180205_1	1	true	1081.9898681640625	1081.9940185546875	2	EAAPDAGAEPITADSDPAYSSK		245	264	6.7758435E-21	1.8242002E-13	0.0	0.0	4.050148151892314E-15	sw|Q8N163|CCAR2_HUMAN_288_309_K_V;tr|E5RHJ4|E5RHJ4_HUMAN_106_127_K_V;sw|Q8N163-2|CCAR2_HUMAN_288_309_K_V	false
J:\Data\HUMAN\mgf\DM_from_raw.mgf	index=118321	DM_1.9239.9239.2	-1.0	SII_118322_1	1	true	899.41552734375	899.4129028320312	2	EGQGEGETQEAAAAAAAAR	unknown modification:19	210	221	6.834043E-21	1.8054365E-13	0.0	0.0	4.008488379638336E-15	sw|P58107|EPIPL_HUMAN_2614_2632_R_R;sw|P58107|EPIPL_HUMAN_3148_3166_R_R;sw|P58107|EPIPL_HUMAN_3682_3700_R_R;sw|P58107|EPIPL_HUMAN_4750_4768_R_R	false
J:\Data\HUMAN\mgf\DM_from_raw.mgf	index=90757	DM_1.23648.23648.2	-1.0	SII_90758_1	1	true	1057.073486328125	1057.07666015625	2	ALMLQGVDLLADAVAVTMGPK		214	228	6.924786E-21	1.8528895E-13	0.0	0.0	4.113845061570366E-15	tr|E7EXB4|E7EXB4_HUMAN_38_58_R_G;tr|E7ESH4|E7ESH4_HUMAN_38_58_R_G;sw|P10809|CH60_HUMAN_38_58_R_G;tr|C9JL19|C9JL19_HUMAN_38_58_R_G;tr|C9JL25|C9JL25_HUMAN_80_100_R_G;tr|C9JCQ4|C9JCQ4_HUMAN_38_58_R_G;tr|B7Z712|B7Z712_HUMAN_38_58_R_G;tr|C9J0S9|C9J0S9_HUMAN_38_58_R_-	false
J:\Data\HUMAN\mgf\DM_from_raw.mgf	index=89785	DM_1.22325.22325.2	-1.0	SII_89786_1	1	true	1219.1146240234375	1219.11474609375	2	SINPLGGFVHYGEVTNDFVMLK		185	203	7.1404436E-21	1.9223583E-13	0.0	0.0	4.268081933123267E-15	sw|P39023|RL3_HUMAN_313_334_K_G;tr|G5E9G0|G5E9G0_HUMAN_261_282_K_G	false
J:\Data\HUMAN\mgf\DM_from_raw.mgf	index=38831	DM_1.6727.6727.2	-1.0	SII_38832_1	1	true	960.9027709960938	960.9029541015625	2	SSGSPYGGGYGSGGGSGGYGSR	unknown modification:22	203	227	7.182875E-21	1.9337818E-13	0.0	0.0	4.293444756465322E-15	sw|P51991-2|ROA3_HUMAN_333_354_R_R;tr|H7C1J8|H7C1J8_HUMAN_92_113_R_R;sw|P51991|ROA3_HUMAN_355_376_R_R	false
J:\Data\HUMAN\mgf\DM_from_raw.mgf	index=168587	DM_1.21744.21744.2	-1.0	SII_168588_1	1	true	1060.0263671875	1060.030517578125	2	EIGWTDVGGWTGQGGSILGTK		218	243	7.321022E-21	1.9589117E-13	0.0	0.0	4.349238971399757E-15	sw|Q01813-2|K6PP_HUMAN_452_472_K_R;tr|H0Y3Y3|H0Y3Y3_HUMAN_24_44_K_R;sw|Q01813|K6PP_HUMAN_460_480_K_R	false
J:\Data\HUMAN\mgf\DM_from_raw.mgf	index=189055	DM_1.22024.22024.2	-1.0	SII_189056_1	1	true	1004.4852905273438	1004.4866333007812	2	AIMTYVSSFYHAFSGAQK		227	248	7.4010766E-21	1.9422788E-13	0.0	0.0	4.31231007006776E-15	sw|O43707|ACTN4_HUMAN_256_273_K_A;tr|H9KV75|H9KV75_HUMAN_172_189_K_A;tr|G3V2N5|G3V2N5_HUMAN_216_233_K_A;tr|G3V2W4|G3V2W4_HUMAN_172_189_K_A;sw|P12814-4|ACTN1_HUMAN_237_254_K_A;sw|P12814-3|ACTN1_HUMAN_237_254_K_A;sw|P12814-2|ACTN1_HUMAN_237_254_K_A;sw|P12814|ACTN1_HUMAN_237_254_K_A	false
J:\Data\HUMAN\mgf\DM_from_raw.mgf	index=17268	DM_1.21320.21320.2	-1.0	SII_17269_1	1	true	1058.994384765625	1058.996337890625	2	DQQEAALVDMVNDGVEDLR		238	251	7.4321855E-21	1.9634554E-13	0.0	0.0	4.3593270407672275E-15	sw|P09211|GSTP1_HUMAN_83_101_K_C;tr|A8MX94|A8MX94_HUMAN_83_101_K_C	false
J:\Data\HUMAN\mgf\DM_from_raw.mgf	index=139249	DM_1.10853.10853.2	-1.0	SII_139250_1	1	true	1183.0831298828125	1183.088623046875	2	ASASGSGAQVGGPISSGSSASSVTVTR		251	277	7.4741794E-21	2.071255E-13	0.0	0.0	4.598667191434205E-15	sw|P02545|LMNA_HUMAN_598_624_K_S;sw|P02545-3|LMNA_HUMAN_568_594_K_S;sw|P02545-4|LMNA_HUMAN_486_512_K_S;sw|P02545-5|LMNA_HUMAN_499_525_K_S	false
J:\Data\HUMAN\mgf\DM_from_raw.mgf	index=108682	DM_1.21645.21645.2	-1.0	SII_108683_1	1	true	1106.58251953125	1106.583251953125	2	QLTVQMMQNPQILAALQER		220	231	7.519164E-21	1.9864337E-13	0.0	0.0	4.4103442039484546E-15	sw|P55209|NP1L1_HUMAN_37_55_R_L;tr|H0YIV4|H0YIV4_HUMAN_31_49_R_L;tr|B3KNT8|B3KNT8_HUMAN_37_55_R_L;tr|F8W020|F8W020_HUMAN_37_55_R_L;tr|F8W0J6|F8W0J6_HUMAN_37_55_R_L;tr|F5H4R6|F5H4R6_HUMAN_37_55_R_L;tr|F8VUX1|F8VUX1_HUMAN_37_55_R_L;tr|F8VVB5|F8VVB5_HUMAN_37_55_R_L;tr|F8VY35|F8VY35_HUMAN_37_55_R_L;tr|F8VXI6|F8VXI6_HUMAN_37_55_R_L	false
J:\Data\HUMAN\mgf\DM_from_raw.mgf	index=143687	DM_1.16031.16031.2	-1.0	SII_143688_1	1	true	1090.0419921875	1090.0438232421875	2	NLHQSGFSLSGAQIDDNIPR	unknown modification:20	252	267	7.5634156E-21	2.0110739E-13	0.0	0.0	4.4650511711400255E-15	sw|Q16555|DPYL2_HUMAN_533_552_R_R;sw|Q16555-2|DPYL2_HUMAN_497_516_R_R	false
J:\Data\HUMAN\mgf\DM_from_raw.mgf	index=124547	DM_1.16520.16520.2	-1.0	SII_124548_1	1	true	897.427978515625	897.4234008789062	2	QLCDNAGFDATNILNK	Carbamidomethyl:3	190	191	7.577916E-21	1.961033E-13	0.0	0.0	4.353948750115169E-15	sw|Q99832|TCPH_HUMAN_448_463_R_L;tr|B7Z1C9|B7Z1C9_HUMAN_320_335_R_L;tr|F5GZK5|F5GZK5_HUMAN_348_363_R_L;sw|Q99832-2|TCPH_HUMAN_244_259_R_L;sw|Q99832-3|TCPH_HUMAN_404_419_R_L;sw|Q99832-4|TCPH_HUMAN_361_376_R_L	false
J:\Data\HUMAN\mgf\DM_from_raw.mgf	index=189091	DM_1.22066.22066.2	-1.0	SII_189092_1	1	true	1186.5374755859375	1186.54296875	2	YLFNQLFGEEDADQEVSPDR		238	258	7.585903E-21	2.0170531E-13	0.0	0.0	4.478326383931798E-15	sw|Q9UBT2|SAE2_HUMAN_191_210_K_A;tr|B3KWB9|B3KWB9_HUMAN_95_114_K_A;tr|K7EPL2|K7EPL2_HUMAN_163_182_K_A	false
J:\Data\HUMAN\mgf\DM_from_raw.mgf	index=107094	DM_1.19725.19725.2	-1.0	SII_107095_1	1	true	1266.5965576171875	1266.59619140625	2	QAFTDVATGSLGQGLGAACGMAYTGK	Carbamidomethyl:19	215	239	7.662776E-21	2.1117046E-13	0.0	0.0	4.688474698683017E-15	sw|P29401-2|TKT_HUMAN_115_140_K_Y;tr|E9PFF2|E9PFF2_HUMAN_115_140_K_Y;tr|B4E022|B4E022_HUMAN_68_93_K_Y;tr|F8W888|F8W888_HUMAN_115_140_K_Y;sw|P29401|TKT_HUMAN_115_140_K_Y	false
J:\Data\HUMAN\mgf\DM_from_raw.mgf	index=145048	DM_1.17620.17620.2	-1.0	SII_145049_1	1	true	1010.5391235351562	1010.5391845703125	2	ILATPPQEDAPSVDIANIR		204	209	7.775568E-21	2.0541712E-13	0.0	0.0	4.5607371873714395E-15	sw|P29401-2|TKT_HUMAN_292_310_K_M;tr|E9PFF2|E9PFF2_HUMAN_284_302_K_M;tr|B4E022|B4E022_HUMAN_237_255_K_M;sw|P29401|TKT_HUMAN_284_302_K_M	false
J:\Data\HUMAN\mgf\DM_from_raw.mgf	index=146169	DM_1.18929.18929.2	-1.0	SII_146170_1	1	true	1203.603759765625	1203.60791015625	2	AMQDAEVSKSDIGEVILVGGMTR		240	257	7.777125E-21	2.1063892E-13	0.0	0.0	4.676673276072402E-15	sw|P38646|GRP75_HUMAN_369_391_K_M;tr|H0YBG6|H0YBG6_HUMAN_74_96_K_M	false
J:\Data\HUMAN\mgf\DM_from_raw.mgf	index=89335	DM_1.21753.21753.3	-1.0	SII_89336_1	1	true	1162.8590087890625	1162.8638916015625	3	MRPGAYSTGYGGYEEYSGLSDGYGFTTDLFGR	unknown modification:2;unknown modification:32	66	90	7.7969035E-21	2.2190247E-13	0.0	0.0	4.926750247976289E-15	sw|P52597|HNRPF_HUMAN_231_262_R_D	false
J:\Data\HUMAN\mgf\DM_from_raw.mgf	index=64462	DM_1.14813.14813.2	-1.0	SII_64463_1	1	true	1081.990478515625	1081.989990234375	2	AENNSEVGASGYGVPGPTWDR		179	194	7.817743E-21	2.0918212E-13	0.0	0.0	4.644328932355759E-15	sw|Q08211|DHX9_HUMAN_121_141_K_G	false
J:\Data\HUMAN\mgf\DM_from_raw.mgf	index=145928	DM_1.18648.18648.2	-1.0	SII_145929_1	1	true	1093.986572265625	1093.98828125	2	EMEENFAVEAANYQDTIGR		219	234	7.821582E-21	2.0663275E-13	0.0	0.0	4.587726996921317E-15	tr|B0YJC5|B0YJC5_HUMAN_164_182_R_L;tr|B0YJC4|B0YJC4_HUMAN_346_364_R_L;sw|P08670|VIME_HUMAN_346_364_R_L	false
J:\Data\HUMAN\mgf\DM_from_raw.mgf	index=140680	DM_1.12522.12522.2	-1.0	SII_140681_1	1	true	858.9432983398438	858.943115234375	2	IMLEDGNLHVTQGAGR	unknown modification:16	136	136	7.861645E-21	2.034457E-13	0.0	0.0	4.516967084344351E-15	sw|Q14195-2|DPYL3_HUMAN_566_581_K_F;sw|Q14195|DPYL3_HUMAN_452_467_K_F;tr|F5GWI3|F5GWI3_HUMAN_78_93_K_F	false
J:\Data\HUMAN\mgf\DM_from_raw.mgf	index=108560	DM_1.21499.21499.3	-1.0	SII_108561_1	1	true	1281.6651611328125	1281.66552734375	3	KGSITSVQAIYVPADDLTDPAPATTFAHLDATTVLSR		48	75	7.873023E-21	2.2971157E-13	0.0	0.0	5.100130406211895E-15	tr|H0YH81|H0YH81_HUMAN_288_324_K_A;tr|H0YI37|H0YI37_HUMAN_95_131_K_A;tr|F8VPV9|F8VPV9_HUMAN_340_376_K_A;sw|P06576|ATPB_HUMAN_351_387_K_A	false
J:\Data\HUMAN\mgf\DM_from_raw.mgf	index=126784	DM_1.19133.19133.2	-1.0	SII_126785_1	1	true	1004.4501953125	1004.4444580078125	2	TIGGGDDSFNTFFSETGAGK		199	213	7.962202E-21	2.1171092E-13	0.0	0.0	4.70047416601216E-15	sw|P68363|TBA1B_HUMAN_41_60_K_H;sw|Q71U36|TBA1A_HUMAN_41_60_K_H;tr|F8VQQ4|F8VQQ4_HUMAN_6_25_K_H;tr|F8VRZ4|F8VRZ4_HUMAN_6_25_K_H;tr|F8VS66|F8VS66_HUMAN_41_60_K_H;tr|F8VRK0|F8VRK0_HUMAN_6_25_K_H;tr|F8W0F6|F8W0F6_HUMAN_41_60_K_H;sw|Q71U36-2|TBA1A_HUMAN_6_25_K_H;sw|Q6PEY2|TBA3E_HUMAN_41_60_K_H;tr|F5H5D3|F5H5D3_HUMAN_111_130_K_H;tr|F8VX09|F8VX09_HUMAN_6_25_K_H;sw|Q13748-2|TBA3C_HUMAN_41_60_K_H;tr|F8VV…	false
J:\Data\HUMAN\mgf\DM_from_raw.mgf	index=88724	DM_1.20990.20990.2	-1.0	SII_88725_1	1	true	1174.114990234375	1174.1209716796875	2	NFYGGNGIVGAQVPLGAGIALACK	Carbamidomethyl:23	191	213	8.037606E-21	2.1897879E-13	0.0	0.0	4.8618377611301384E-15	sw|P08559|ODPA_HUMAN_159_182_K_Y;tr|Q5JPT9|Q5JPT9_HUMAN_166_189_K_Y;sw|P08559-2|ODPA_HUMAN_166_189_K_Y;sw|P08559-4|ODPA_HUMAN_197_220_K_Y	false
J:\Data\HUMAN\mgf\DM_from_raw.mgf	index=207258	DM_1.19744.19744.2	-1.0	SII_207259_1	1	true	1051.58935546875	1051.5909423828125	2	VIFPAAEDKDQDLITIIGK	unknown modification:9;unknown modification:19	176	191	8.06129E-21	2.1296541E-13	0.0	0.0	4.728326757822354E-15	tr|H7C2D1|H7C2D1_HUMAN_163_181_R_E;tr|H0Y394|H0Y394_HUMAN_570_588_R_E;sw|Q00341|VIGLN_HUMAN_761_779_R_E;sw|Q00341-2|VIGLN_HUMAN_728_746_R_E	false
J:\Data\HUMAN\mgf\DM_from_raw.mgf	index=168864	DM_1.22067.22067.2	-1.0	SII_168865_1	1	true	1004.4852905273438	1004.4867553710938	2	AIMTYVSSFYHAFSGAQK		236	255	8.0922885E-21	2.1236749E-13	0.0	0.0	4.715051545030581E-15	sw|O43707|ACTN4_HUMAN_256_273_K_A;tr|H9KV75|H9KV75_HUMAN_172_189_K_A;tr|G3V2N5|G3V2N5_HUMAN_216_233_K_A;tr|G3V2W4|G3V2W4_HUMAN_172_189_K_A;sw|P12814-4|ACTN1_HUMAN_237_254_K_A;sw|P12814-3|ACTN1_HUMAN_237_254_K_A;sw|P12814-2|ACTN1_HUMAN_237_254_K_A;sw|P12814|ACTN1_HUMAN_237_254_K_A	false
J:\Data\HUMAN\mgf\DM_from_raw.mgf	index=28532	DM_1.13592.13592.2	-1.0	SII_28533_1	1	true	965.5030517578125	965.5032958984375	2	VQNATLAVANITNADSATR		209	219	8.154121E-21	2.1541785E-13	0.0	0.0	4.782776622117001E-15	tr|B4E2V5|B4E2V5_HUMAN_75_93_R_L;sw|P27105|STOM_HUMAN_126_144_R_L	false
J:\Data\HUMAN\mgf\DM_from_raw.mgf	index=59159	DM_1.8593.8593.2	-1.0	SII_59160_1	1	true	1120.01220703125	1120.013671875	2	YKPVCNQVECHPYFNQR	Carbamidomethyl:5;Carbamidomethyl:10	152	170	8.2112475E-21	2.1401358E-13	0.0	0.0	4.751598566412053E-15	tr|H0Y804|H0Y804_HUMAN_151_167_K_K;tr|B4DK69|B4DK69_HUMAN_158_174_K_K;sw|P52895|AK1C2_HUMAN_184_200_K_K;sw|Q04828|AK1C1_HUMAN_184_200_K_K;tr|S4R3P0|S4R3P0_HUMAN_184_200_K_-	false
J:\Data\HUMAN\mgf\DM_from_raw.mgf	index=98072	DM_1.9085.9085.2	-1.0	SII_98073_1	1	true	894.411376953125	894.4097900390625	2	EGQGEGETQEAAAAAAAAR		180	191	8.3950964E-21	2.21784E-13	0.0	0.0	4.924119938805428E-15	sw|P58107|EPIPL_HUMAN_2614_2632_R_R;sw|P58107|EPIPL_HUMAN_3148_3166_R_R;sw|P58107|EPIPL_HUMAN_3682_3700_R_R;sw|P58107|EPIPL_HUMAN_4750_4768_R_R	false
J:\Data\HUMAN\mgf\DM_from_raw.mgf	index=205278	DM_1.17432.17432.2	-1.0	SII_205279_1	1	true	998.052734375	998.0547485351562	2	AGVAAPATQVAQVTLQSVQR		235	250	8.479509E-21	2.2546585E-13	0.0	0.0	5.005865560656828E-15	sw|Q15149-4|PLEC_HUMAN_494_513_K_R;sw|Q15149-5|PLEC_HUMAN_494_513_K_R;sw|Q15149-6|PLEC_HUMAN_498_517_K_R;sw|Q15149-7|PLEC_HUMAN_462_481_K_R;sw|Q15149-8|PLEC_HUMAN_472_491_K_R;sw|Q15149-9|PLEC_HUMAN_480_499_K_R;sw|Q15149-2|PLEC_HUMAN_521_540_K_R;sw|Q15149-3|PLEC_HUMAN_517_536_K_R;tr|E9PMV1|E9PMV1_HUMAN_538_557_K_R;sw|Q15149|PLEC_HUMAN_631_650_K_R	false
J:\Data\HUMAN\mgf\DM_from_raw.mgf	index=148369	DM_1.21498.21498.2	-1.0	SII_148370_1	1	true	1082.999755859375	1082.9986572265625	2	IEIESFYEGEDFSETLTR		237	246	8.556604E-21	2.2455262E-13	0.0	0.0	4.985589733492942E-15	sw|P11021|GRP78_HUMAN_307_324_R_A	false
J:\Data\HUMAN\mgf\DM_from_raw.mgf	index=129122	DM_1.21878.21878.2	-1.0	SII_129123_1	1	true	1139.022705078125	1139.0230712890625	2	WGDAGAEYVVESTGVFTTMEK		228	246	8.596221E-21	2.300121E-13	0.0	0.0	5.106802870254428E-15	sw|P04406-2|G3P_HUMAN_45_65_K_A;sw|P04406|G3P_HUMAN_87_107_K_A;tr|E7EUT5|E7EUT5_HUMAN_12_32_K_A	false
J:\Data\HUMAN\mgf\DM_from_raw.mgf	index=192078	DM_1.1977.1977.2	-1.0	SII_192079_1	1	true	899.425048828125	899.4257202148438	2	ATCAPQHGAPGPGPADASK	Carbamidomethyl:3;unknown modification:19	149	153	8.7091415E-21	2.3008052E-13	0.0	0.0	5.108321953173904E-15	sw|P21333|FLNA_HUMAN_2541_2559_K_V;tr|E9PHF0|E9PHF0_HUMAN_674_692_K_V;sw|P21333-2|FLNA_HUMAN_2533_2551_K_V;tr|Q5HY54|Q5HY54_HUMAN_2501_2519_K_V	false
J:\Data\HUMAN\mgf\DM_from_raw.mgf	index=150302	DM_1.23754.23754.2	-1.0	SII_150303_1	1	true	1023.006103515625	1023.0086059570312	2	TSFTPVGDVFELNFMNVK		223	233	8.74969E-21	2.2961982E-13	0.0	0.0	5.098093343103711E-15	sw|P04844-2|RPN2_HUMAN_291_308_K_F;sw|P04844|RPN2_HUMAN_323_340_K_F	false
J:\Data\HUMAN\mgf\DM_from_raw.mgf	index=81183	DM_1.12101.12101.2	-1.0	SII_81184_1	1	true	924.478515625	924.4782104492188	2	HVSPAGAAVGIPLSEDEAK		173	195	8.847895E-21	2.3374616E-13	0.0	0.0	5.1897076753742554E-15	sw|P31939-2|PUR9_HUMAN_266_284_K_V;tr|F5GWY2|F5GWY2_HUMAN_208_226_K_V;sw|P31939|PUR9_HUMAN_267_285_K_V	false
J:\Data\HUMAN\mgf\DM_from_raw.mgf	index=156513	DM_1.7602.7602.2	-1.0	SII_156514_1	1	true	909.4166870117188	909.416748046875	2	EGQGEGETQEAAAATAAAR		171	182	8.848692E-21	2.3376722E-13	0.0	0.0	5.190175256290422E-15	sw|P58107|EPIPL_HUMAN_4216_4234_R_R	false
J:\Data\HUMAN\mgf\DM_from_raw.mgf	index=44960	DM_1.13931.13931.2	-1.0	SII_44961_1	1	true	1019.4898071289062	1019.4915771484375	2	ATTPADGEEPAPEAEALAAAR		206	223	8.9183415E-21	2.3863122E-13	0.0	0.0	5.298167353927537E-15	sw|Q96S44|PRPK_HUMAN_6_26_R_E;tr|Q5JZ02|Q5JZ02_HUMAN_6_26_R_E	false
J:\Data\HUMAN\mgf\DM_from_raw.mgf	index=108531	DM_1.21464.21464.2	-1.0	SII_108532_1	1	true	1032.491943359375	1032.4935302734375	2	LLQFQDLTGIESMDQCR	Carbamidomethyl:16;unknown modification:17	211	223	8.966347E-21	2.336941E-13	0.0	0.0	5.188551822454233E-15	sw|Q96CS3|FAF2_HUMAN_17_33_K_H	false
J:\Data\HUMAN\mgf\DM_from_raw.mgf	index=60569	DM_1.10254.10254.3	-1.0	SII_60570_1	1	true	957.77392578125	957.7734375	3	RPQYSNPPVQGEVMEGADNQGAGEQGR		78	93	8.966421E-21	2.4847873E-13	0.0	0.0	5.516804948788237E-15	sw|P67809|YBOX1_HUMAN_205_231_R_P;tr|H0Y449|H0Y449_HUMAN_255_281_R_P;tr|C9J5V9|C9J5V9_HUMAN_175_201_R_P	false
J:\Data\HUMAN\mgf\DM_from_raw.mgf	index=127831	DM_1.20361.20361.2	-1.0	SII_127832_1	1	true	1038.02587890625	1038.02294921875	2	HSFGPLDYESLQQELALK		230	247	9.009301E-21	2.364328E-13	0.0	0.0	5.249357323646413E-15	tr|B8ZZA8|B8ZZA8_HUMAN_122_139_R_E;tr|B8ZZC5|B8ZZC5_HUMAN_56_73_R_E;sw|O94925-3|GLSK_HUMAN_551_568_R_E	false
J:\Data\HUMAN\mgf\DM_from_raw.mgf	index=138259	DM_1.9695.9695.2	-1.0	SII_138260_1	1	true	1031.9874267578125	1031.990966796875	2	GHAYSVTGAEEVESNGSLQK		286	323	9.0217536E-21	2.3988385E-13	0.0	0.0	5.325978649417498E-15	sw|P17655-2|CAN2_HUMAN_183_202_K_L;sw|P17655|CAN2_HUMAN_261_280_K_L	false
J:\Data\HUMAN\mgf\DM_from_raw.mgf	index=130297	DM_1.23257.23257.2	-1.0	SII_130298_1	1	true	1023.006103515625	1023.0050659179688	2	TSFTPVGDVFELNFMNVK		208	227	9.128406E-21	2.3955854E-13	0.0	0.0	5.318756011818335E-15	sw|P04844-2|RPN2_HUMAN_291_308_K_F;sw|P04844|RPN2_HUMAN_323_340_K_F	false
J:\Data\HUMAN\mgf\DM_from_raw.mgf	index=48455	DM_1.18009.18009.2	-1.0	SII_48456_1	1	true	1013.49853515625	1013.4984741210938	2	ACADATLSQITNNIDPVGR	Carbamidomethyl:2;unknown modification:19	215	225	9.130656E-21	2.4121623E-13	0.0	0.0	5.355560580143184E-15	sw|P62873|GBB1_HUMAN_24_42_K_I;tr|F6UT28|F6UT28_HUMAN_24_42_K_I;tr|B1AKQ8|B1AKQ8_HUMAN_24_42_K_I	false
J:\Data\HUMAN\mgf\DM_from_raw.mgf	index=90276	DM_1.22968.22968.2	-1.0	SII_90277_1	1	true	1275.590576171875	1275.59375	2	LCYVALDFEQEMATAASSSSLEK	Carbamidomethyl:2	256	286	9.207878E-21	2.4939005E-13	0.0	0.0	5.537038369515757E-15	sw|P63261|ACTG_HUMAN_216_238_K_S;sw|Q6S8J3|POTEE_HUMAN_916_938_K_S;sw|P60709|ACTB_HUMAN_216_238_K_S;tr|I3L4N8|I3L4N8_HUMAN_207_229_K_S	false
J:\Data\HUMAN\mgf\DM_from_raw.mgf	index=162268	DM_1.14353.14353.2	-1.0	SII_162269_1	1	true	899.4612426757812	899.4618530273438	2	AIGVLTSGGDAQGMNAAVR	unknown modification:19	217	222	9.537166E-21	2.5195552E-13	0.0	0.0	5.593997762345751E-15	sw|Q01813|K6PP_HUMAN_26_44_K_A;sw|P17858|K6PL_HUMAN_17_35_K_A	false
J:\Data\HUMAN\mgf\DM_from_raw.mgf	index=89911	DM_1.22491.22491.2	-1.0	SII_89912_1	1	true	1056.6011962890625	1056.60302734375	2	KLPIDVTEGEVISLGLPFGK		217	233	9.769007E-21	2.5975294E-13	0.0	0.0	5.767118597452161E-15	sw|P26599|PTBP1_HUMAN_65_84_R_V;sw|P26599-3|PTBP1_HUMAN_65_84_R_V;sw|P26599-2|PTBP1_HUMAN_65_84_R_V;tr|K7ES59|K7ES59_HUMAN_79_98_R_V;tr|K7ELW5|K7ELW5_HUMAN_65_84_R_V;tr|K7EKJ7|K7EKJ7_HUMAN_65_84_R_V	false
J:\Data\HUMAN\mgf\DM_from_raw.mgf	index=206476	DM_1.18831.18831.2	-1.0	SII_206477_1	1	true	1151.09619140625	1151.1004638671875	2	STVLTPMFVETQASQGTLQTR	unknown modification:21	202	219	9.776361E-21	2.6158955E-13	0.0	0.0	5.8078956053553885E-15	sw|P78527|PRKDC_HUMAN_2599_2619_R_T;tr|E7EUY0|E7EUY0_HUMAN_2598_2618_R_T;sw|P78527-2|PRKDC_HUMAN_2599_2619_R_T	false
J:\Data\HUMAN\mgf\DM_from_raw.mgf	index=43194	DM_1.11870.11870.2	-1.0	SII_43195_1	1	true	871.41064453125	871.40966796875	2	WQPGEEPAGSVVQDSR		154	156	9.780656E-21	2.531064E-13	0.0	0.0	5.619549971500479E-15	sw|Q9Y5K5|UCHL5_HUMAN_58_73_K_L;sw|Q9Y5K5-3|UCHL5_HUMAN_58_73_K_L;sw|Q9Y5K5-4|UCHL5_HUMAN_58_73_K_L;sw|Q9Y5K5-2|UCHL5_HUMAN_58_73_K_L;tr|Q5LJA5|Q5LJA5_HUMAN_58_73_K_L;tr|Q5LJA9|Q5LJA9_HUMAN_70_85_K_L;tr|Q5LJB0|Q5LJB0_HUMAN_49_64_K_L	false
J:\Data\HUMAN\mgf\DM_from_raw.mgf	index=31210	DM_1.16717.16717.2	-1.0	SII_31211_1	1	true	1054.559814453125	1054.5596923828125	2	TVATPLNQVANPNSAIFGGAR	unknown modification:21	203	217	9.839953E-21	2.632911E-13	0.0	0.0	5.8456739675540794E-15	sw|Q15056-2|IF4H_HUMAN_197_217_R_P;sw|Q15056|IF4H_HUMAN_217_237_R_P	false
J:\Data\HUMAN\mgf\DM_from_raw.mgf	index=86082	DM_1.17828.17828.2	-1.0	SII_86083_1	1	true	1073.5185546875	1073.5157470703125	2	YESSALPSGQLTSLSEYASR		206	220	1.0093234E-20	2.6837395E-13	0.0	0.0	5.958525043515182E-15	sw|Q12931|TRAP1_HUMAN_470_489_R_M;tr|I3L0K7|I3L0K7_HUMAN_261_280_R_M;tr|F5H897|F5H897_HUMAN_417_436_R_M	false
J:\Data\HUMAN\mgf\DM_from_raw.mgf	index=102603	DM_1.14442.14442.2	-1.0	SII_102604_1	1	true	1093.9803466796875	1093.979736328125	2	YHTSQSGDEMTSLSEYVSR	unknown modification:19	239	256	1.0098238E-20	2.6677805E-13	0.0	0.0	5.923092356710274E-15	sw|P08238|HS90B_HUMAN_457_475_R_M	false
J:\Data\HUMAN\mgf\DM_from_raw.mgf	index=127836	DM_1.20367.20367.2	-1.0	SII_127837_1	1	true	1038.02587890625	1038.0281982421875	2	HSFGPLDYESLQQELALK		224	244	1.0170224E-20	2.6689916E-13	0.0	0.0	5.9257812800130765E-15	tr|B8ZZA8|B8ZZA8_HUMAN_122_139_R_E;tr|B8ZZC5|B8ZZC5_HUMAN_56_73_R_E;sw|O94925-3|GLSK_HUMAN_551_568_R_E	false
J:\Data\HUMAN\mgf\DM_from_raw.mgf	index=100909	DM_1.12460.12460.2	-1.0	SII_100910_1	1	true	922.4705200195312	922.4700927734375	2	INVYYNEATGGKYVPR		169	173	1.0175093E-20	2.6331373E-13	0.0	0.0	5.846176406116893E-15	sw|P68371|TBB4B_HUMAN_47_62_R_A	false
J:\Data\HUMAN\mgf\DM_from_raw.mgf	index=190876	DM_1.24150.24150.2	-1.0	SII_190877_1	1	true	1054.5750732421875	1055.0799560546875	2	LVLEQVVTSIASVADTAEEK	unknown modification:20	217	233	1.02167065E-20	2.7165705E-13	0.0	0.0	6.0314174891879625E-15	sw|O00410|IPO5_HUMAN_507_526_K_F;tr|H0Y8C6|H0Y8C6_HUMAN_509_528_K_F;tr|B4E0R6|B4E0R6_HUMAN_382_401_K_F;sw|O00410-2|IPO5_HUMAN_447_466_K_F;sw|O00410-3|IPO5_HUMAN_525_544_K_F	false
J:\Data\HUMAN\mgf\DM_from_raw.mgf	index=64491	DM_1.14848.14848.3	-1.0	SII_64492_1	1	true	872.1154174804688	872.1138916015625	3	VDKGVVPLAGTNGETTTQGLDGLSER		113	129	1.02281755E-20	2.8186766E-13	0.0	0.0	6.258116747422849E-15	sw|P04075-2|ALDOA_HUMAN_163_188_K_C;tr|H3BPS8|H3BPS8_HUMAN_163_188_K_C;tr|H3BQN4|H3BQN4_HUMAN_109_134_K_C;tr|H3BR04|H3BR04_HUMAN_98_123_K_C;tr|H3BMQ8|H3BMQ8_HUMAN_98_123_K_C;tr|H3BUH7|H3BUH7_HUMAN_109_134_K_C;tr|H3BU78|H3BU78_HUMAN_54_79_K_C;sw|P04075|ALDOA_HUMAN_109_134_K_C;tr|J3KPS3|J3KPS3_HUMAN_109_134_K_C	false
J:\Data\HUMAN\mgf\DM_from_raw.mgf	index=106305	DM_1.18789.18789.2	-1.0	SII_106306_1	1	true	1070.5552978515625	1070.5546875	2	NLSLSGHVGFDSLPDQLVNK		212	225	1.0230675E-20	2.7202847E-13	0.0	0.0	6.039663875887053E-15	tr|D6RER5|D6RER5_HUMAN_15_34_R_S;tr|D6RGI3|D6RGI3_HUMAN_15_34_R_S;tr|D6RDP1|D6RDP1_HUMAN_25_44_R_S;tr|D6RDU5|D6RDU5_HUMAN_7_26_R_S;tr|D6R9Y6|D6R9Y6_HUMAN_25_44_R_S;sw|Q9NVA2|SEP11_HUMAN_15_34_R_S;sw|Q9NVA2-2|SEP11_HUMAN_25_44_R_S	false
J:\Data\HUMAN\mgf\DM_from_raw.mgf	index=7760	DM_1.9975.9975.2	-1.0	SII_7761_1	1	true	1023.4497680664062	1023.4505004882812	2	GDQPAASGDSDDDEPPPLPR	unknown modification:20	204	226	1.0255175E-20	2.726799E-13	0.0	0.0	6.054127134966771E-15	sw|O00264|PGRC1_HUMAN_48_67_R_L;tr|B7Z1L3|B7Z1L3_HUMAN_48_67_R_L	false
J:\Data\HUMAN\mgf\DM_from_raw.mgf	index=128732	DM_1.21420.21420.2	-1.0	SII_128733_1	1	true	1288.1556396484375	1288.1571044921875	2	TFSHELSDFGLESTAGEIPVVAIR		256	271	1.0402367E-20	2.8340503E-13	0.0	0.0	6.292249932279834E-15	sw|P30101|PDIA3_HUMAN_306_329_K_T;tr|G5EA52|G5EA52_HUMAN_286_309_K_T	false
J:\Data\HUMAN\mgf\DM_from_raw.mgf	index=130077	DM_1.23000.23000.2	-1.0	SII_130078_1	1	true	954.4878540039062	954.4851684570312	2	MWSIENIAFGSGGGLLQK		195	207	1.0433432E-20	2.7380659E-13	0.0	0.0	6.079142269935265E-15	tr|Q5SYT8|Q5SYT8_HUMAN_353_370_K_L;sw|P43490|NAMPT_HUMAN_372_389_K_L;tr|F5H246|F5H246_HUMAN_1_18_-_L	false
J:\Data\HUMAN\mgf\DM_from_raw.mgf	index=82187	DM_1.13273.13273.2	-1.0	SII_82188_1	1	true	1025.3961181640625	1025.3984375	2	GGHMDDGGYSMNFNMSSSR		245	278	1.0440881E-20	2.758301E-13	0.0	0.0	6.124068891952058E-15	tr|H3BT71|H3BT71_HUMAN_126_144_R_G;sw|P38159|RBMX_HUMAN_126_144_R_G;sw|Q96E39|RMXL1_HUMAN_126_144_R_G;sw|P38159-2|RBMX_HUMAN_113_131_R_G;tr|H0Y6E7|H0Y6E7_HUMAN_128_146_R_G	false
J:\Data\HUMAN\mgf\DM_from_raw.mgf	index=14250	DM_1.17628.17628.2	-1.0	SII_14251_1	1	true	1116.0361328125	1116.0399169921875	2	DLYANTVLSGGTTMYPGIADR	Oxidation:14	220	245	1.0520598E-20	2.8150336E-13	0.0	0.0	6.250028441261419E-15	sw|P63261|ACTG_HUMAN_292_312_K_M;sw|P60709|ACTB_HUMAN_292_312_K_M	false
J:\Data\HUMAN\mgf\DM_from_raw.mgf	index=187873	DM_1.20645.20645.2	-1.0	SII_187874_1	1	true	1113.042724609375	1113.045654296875	2	DLYANTVLSGGTTMYPGIADR	unknown modification:21	221	240	1.06235234E-20	2.8425737E-13	0.0	0.0	6.311173860014212E-15	sw|P63261|ACTG_HUMAN_292_312_K_M;sw|P60709|ACTB_HUMAN_292_312_K_M	false
J:\Data\HUMAN\mgf\DM_from_raw.mgf	index=110136	DM_1.23464.23464.2	-1.0	SII_110137_1	1	true	1169.5887451171875	1169.589111328125	2	QQLDYGIYVINQAGDTIFNR	unknown modification:20	204	219	1.06740735E-20	2.838182E-13	0.0	0.0	6.301423265951858E-15	sw|P15291-2|B4GT1_HUMAN_192_211_R_A;sw|P15291|B4GT1_HUMAN_205_224_R_A	false
J:\Data\HUMAN\mgf\DM_from_raw.mgf	index=206093	DM_1.18384.18384.2	-1.0	SII_206094_1	1	true	1180.1392822265625	1180.14404296875	2	ISGETIFVTAPHEATAGIIGVNR	unknown modification:23	220	230	1.0688508E-20	2.8949206E-13	0.0	0.0	6.427396136654842E-15	sw|Q00610|CLH1_HUMAN_298_320_R_K;sw|Q00610-2|CLH1_HUMAN_298_320_R_K	false
J:\Data\HUMAN\mgf\DM_from_raw.mgf	index=165945	DM_1.18650.18650.2	-1.0	SII_165946_1	1	true	1277.6365966796875	1277.63720703125	2	GLVEPVDVVDNADGTQTVNYVPSR	unknown modification:24	212	238	1.0691835E-20	2.9129135E-13	0.0	0.0	6.467344553874718E-15	sw|P21333|FLNA_HUMAN_1492_1515_K_E;sw|P21333-2|FLNA_HUMAN_1492_1515_K_E;tr|Q5HY54|Q5HY54_HUMAN_1492_1515_K_E	false
J:\Data\HUMAN\mgf\DM_from_raw.mgf	index=203303	DM_1.15127.15127.2	-1.0	SII_203304_1	1	true	970.9654541015625	970.9662475585938	2	AAEAGGAEEQYGFLTTPTK		207	217	1.0789298E-20	2.850347E-13	0.0	0.0	6.328432391522488E-15	sw|P46821|MAP1B_HUMAN_1052_1070_K_Q	false
J:\Data\HUMAN\mgf\DM_from_raw.mgf	index=142012	DM_1.14077.14077.2	-1.0	SII_142013_1	1	true	920.89111328125	920.89208984375	2	YDAFGEDSSSAMGVENR	unknown modification:17	195	205	1.0811501E-20	2.8178523E-13	0.0	0.0	6.256286609962277E-15	sw|Q9Y2X3|NOP58_HUMAN_372_388_R_A	false
J:\Data\HUMAN\mgf\DM_from_raw.mgf	index=121874	DM_1.13400.13400.2	-1.0	SII_121875_1	1	true	1285.632080078125	1285.63525390625	2	LVQDVANNTNEEAGDGTTTATVLAR	unknown modification:25	215	240	1.0841602E-20	2.9708243E-13	0.0	0.0	6.5959199808451825E-15	tr|E7EXB4|E7EXB4_HUMAN_97_121_K_S;tr|E7ESH4|E7ESH4_HUMAN_97_121_K_S;sw|P10809|CH60_HUMAN_97_121_K_S;tr|C9JL25|C9JL25_HUMAN_139_163_K_S;tr|B7Z712|B7Z712_HUMAN_97_121_K_S	false
J:\Data\HUMAN\mgf\DM_from_raw.mgf	index=12687	DM_1.15770.15770.2	-1.0	SII_12688_1	1	true	1136.574462890625	1136.576904296875	2	GVVPLAGTNGETTTQGLDGLSER		189	222	1.1116035E-20	3.0107137E-13	0.0	0.0	6.6844837139760596E-15	sw|P04075-2|ALDOA_HUMAN_166_188_K_C;tr|H3BPS8|H3BPS8_HUMAN_166_188_K_C;tr|H3BQN4|H3BQN4_HUMAN_112_134_K_C;tr|H3BR04|H3BR04_HUMAN_101_123_K_C;tr|H3BMQ8|H3BMQ8_HUMAN_101_123_K_C;tr|H3BUH7|H3BUH7_HUMAN_112_134_K_C;tr|H3BU78|H3BU78_HUMAN_57_79_K_C;sw|P04075|ALDOA_HUMAN_112_134_K_C;tr|J3KPS3|J3KPS3_HUMAN_112_134_K_C	false
J:\Data\HUMAN\mgf\DM_from_raw.mgf	index=125773	DM_1.17952.17952.2	-1.0	SII_125774_1	1	true	894.9781494140625	894.9765014648438	2	VQGGALEDSQLVAGVAFK		199	206	1.1232884E-20	2.9478676E-13	0.0	0.0	6.544950774680997E-15	sw|Q99832|TCPH_HUMAN_200_217_K_K;tr|B7Z1C9|B7Z1C9_HUMAN_72_89_K_K;tr|F5GZK5|F5GZK5_HUMAN_100_117_K_K;sw|Q99832-3|TCPH_HUMAN_156_173_K_K;sw|Q99832-4|TCPH_HUMAN_113_130_K_K	false
J:\Data\HUMAN\mgf\DM_from_raw.mgf	index=15099	DM_1.18639.18639.2	-1.0	SII_15100_1	1	true	1076.0548095703125	1076.0557861328125	2	YVQLPADEVDTQLLQDAAR	unknown modification:19	180	186	1.1236337E-20	2.968447E-13	0.0	0.0	6.590641822668523E-15	sw|Q9Y333|LSM2_HUMAN_69_87_R_K	false
J:\Data\HUMAN\mgf\DM_from_raw.mgf	index=68588	DM_1.19640.19640.2	-1.0	SII_68589_1	1	true	1113.042724609375	1113.0440673828125	2	DLYANTVLSGGTTMYPGIADR	unknown modification:21	219	241	1.12524295E-20	3.0108522E-13	0.0	0.0	6.684791216145524E-15	sw|P63261|ACTG_HUMAN_292_312_K_M;sw|P60709|ACTB_HUMAN_292_312_K_M	false
J:\Data\HUMAN\mgf\DM_from_raw.mgf	index=86603	DM_1.18440.18440.2	-1.0	SII_86604_1	1	true	1046.557373046875	1046.5584716796875	2	IKAEYEGDGIPTVFVAVAGR		223	245	1.12928426E-20	3.0027096E-13	0.0	0.0	6.666712752859753E-15	sw|P22234|PUR6_HUMAN_312_331_R_S;tr|D6RF62|D6RF62_HUMAN_220_239_R_S;sw|P22234-2|PUR6_HUMAN_319_338_R_S;tr|E9PBS1|E9PBS1_HUMAN_312_331_R_S	false
J:\Data\HUMAN\mgf\DM_from_raw.mgf	index=122882	DM_1.14577.14577.2	-1.0	SII_122883_1	1	true	1063.007568359375	1063.0069580078125	2	ELQSQISDTSVVLSMDNSR	Oxidation:15	226	233	1.1429197E-20	3.019397E-13	0.0	0.0	6.703762656850491E-15	tr|H0YIB2|H0YIB2_HUMAN_64_82_R_S;tr|F8VUG2|F8VUG2_HUMAN_234_252_R_S;sw|P05787-2|K2C8_HUMAN_262_280_R_S;sw|P05787|K2C8_HUMAN_234_252_R_S	false
J:\Data\HUMAN\mgf\DM_from_raw.mgf	index=88178	DM_1.20320.20320.2	-1.0	SII_88179_1	1	true	1108.03857421875	1108.0401611328125	2	DLYANTVLSGGTTMYPGIADR		233	254	1.1438862E-20	3.0607366E-13	0.0	0.0	6.795546170820047E-15	sw|P63261|ACTG_HUMAN_292_312_K_M;sw|P60709|ACTB_HUMAN_292_312_K_M	false
J:\Data\HUMAN\mgf\DM_from_raw.mgf	index=207382	DM_1.19888.19888.2	-1.0	SII_207383_1	1	true	1137.511962890625	1137.513916015625	2	LCYDAFTENMAGENQLLER	Carbamidomethyl:2	213	233	1.15231066E-20	3.0442063E-13	0.0	0.0	6.758845065319003E-15	sw|P78527|PRKDC_HUMAN_1918_1936_K_R;tr|E7EUY0|E7EUY0_HUMAN_1917_1935_K_R;sw|P78527-2|PRKDC_HUMAN_1918_1936_K_R	false
J:\Data\HUMAN\mgf\DM_from_raw.mgf	index=128075	DM_1.20647.20647.2	-1.0	SII_128076_1	1	true	935.9659423828125	935.9634399414062	2	AVCMLSNTTAIAEAWAR	Carbamidomethyl:3;unknown modification:17	199	205	1.1606719E-20	3.0251135E-13	0.0	0.0	6.716454614624804E-15	tr|V9GZ17|V9GZ17_HUMAN_132_148_R_L;sw|P68366|TBA4A_HUMAN_374_390_R_L;sw|P68363|TBA1B_HUMAN_374_390_R_L;sw|Q71U36|TBA1A_HUMAN_374_390_R_L;tr|A8MUB1|A8MUB1_HUMAN_359_375_R_L;sw|Q71U36-2|TBA1A_HUMAN_339_355_R_L;sw|Q6PEY2|TBA3E_HUMAN_374_390_R_L;sw|Q13748-2|TBA3C_HUMAN_374_390_R_L;sw|Q13748|TBA3C_HUMAN_374_390_R_L;sw|Q9NY65-2|TBA8_HUMAN_308_324_R_L;sw|Q9NY65|TBA8_HUMAN_374_390_R_L;tr|C9J2C0|C9J2C0_HU…	false
J:\Data\HUMAN\mgf\DM_from_raw.mgf	index=125157	DM_1.17232.17232.2	-1.0	SII_125158_1	1	true	859.4745483398438	859.4700317382812	2	AHLLADMAHISGLVAAK		161	170	1.16503914E-20	3.0364963E-13	0.0	0.0	6.74172707451345E-15	sw|P34897-3|GLYM_HUMAN_225_241_K_V;sw|P34897-2|GLYM_HUMAN_236_252_K_V;sw|P34897|GLYM_HUMAN_246_262_K_V;tr|H0YIZ0|H0YIZ0_HUMAN_46_62_K_V;tr|G3V2Y4|G3V2Y4_HUMAN_85_101_K_V;tr|G3V4W5|G3V4W5_HUMAN_205_221_K_V;tr|B4DLV4|B4DLV4_HUMAN_150_166_K_V	false
J:\Data\HUMAN\mgf\DM_from_raw.mgf	index=90842	DM_1.23903.23903.2	-1.0	SII_90843_1	1	true	1279.59765625	1279.60595703125	2	LCYVALDFEQEMATAASSSSLEK	Carbamidomethyl:2;unknown modification:23	195	203	1.17658865E-20	3.1867223E-13	0.0	0.0	7.075263687581563E-15	sw|P63261|ACTG_HUMAN_216_238_K_S;sw|Q6S8J3|POTEE_HUMAN_916_938_K_S;sw|P60709|ACTB_HUMAN_216_238_K_S;tr|I3L4N8|I3L4N8_HUMAN_207_229_K_S	false
J:\Data\HUMAN\mgf\DM_from_raw.mgf	index=64650	DM_1.15034.15034.3	-1.0	SII_64651_1	1	true	1147.2845458984375	1147.2860107421875	3	SKGGVVGIKVDKGVVPLAGTNGETTTQGLDGLSER		65	89	1.1809313E-20	3.4121675E-13	0.0	0.0	7.575804395850859E-15	sw|P04075-2|ALDOA_HUMAN_154_188_K_C;tr|H3BPS8|H3BPS8_HUMAN_154_188_K_C;tr|H3BQN4|H3BQN4_HUMAN_100_134_K_C;tr|H3BR04|H3BR04_HUMAN_89_123_K_C;tr|H3BMQ8|H3BMQ8_HUMAN_89_123_K_C;tr|H3BUH7|H3BUH7_HUMAN_100_134_K_C;tr|H3BU78|H3BU78_HUMAN_45_79_K_C;sw|P04075|ALDOA_HUMAN_100_134_K_C;tr|J3KPS3|J3KPS3_HUMAN_100_134_K_C	false
J:\Data\HUMAN\mgf\DM_from_raw.mgf	index=100908	DM_1.12459.12459.2	-1.0	SII_100909_1	1	true	931.4817504882812	931.480712890625	2	INVYYNEATGGKYVPR	unknown modification:12;unknown modification:16	186	195	1.1815695E-20	3.0576965E-13	0.0	0.0	6.788796442694501E-15	sw|P68371|TBB4B_HUMAN_47_62_R_A	false
J:\Data\HUMAN\mgf\DM_from_raw.mgf	index=34881	DM_1.2018.2018.2	-1.0	SII_34882_1	1	true	896.3674926757812	896.3676147460938	2	GGSGGSYGGGGSGGGYGGGSGSR		165	182	1.1891278E-20	3.2206838E-13	0.0	0.0	7.150666105836144E-15	sw|P35527|K1C9_HUMAN_491_513_R_G;tr|K7EQQ3|K7EQQ3_HUMAN_258_280_R_G	false
J:\Data\HUMAN\mgf\DM_from_raw.mgf	index=110048	DM_1.23356.23356.2	-1.0	SII_110049_1	1	true	1198.0218505859375	1198.02392578125	2	FQYECGNYSGAAEYLYFFR	Carbamidomethyl:5;unknown modification:19	215	234	1.2048089E-20	3.1828977E-13	0.0	0.0	7.066772187239809E-15	tr|H0YBR5|H0YBR5_HUMAN_136_154_K_V;tr|E5RGA2|E5RGA2_HUMAN_44_62_K_V;sw|P60228|EIF3E_HUMAN_137_155_K_V	false
J:\Data\HUMAN\mgf\DM_from_raw.mgf	index=150102	DM_1.23521.23521.2	-1.0	SII_150103_1	1	true	934.0027465820312	934.0042724609375	2	MSQVAPSLSALIGEAVGAR	unknown modification:19	188	191	1.2140966E-20	3.2074343E-13	0.0	0.0	7.121249138368156E-15	sw|O00567|NOP56_HUMAN_289_307_K_L;tr|H0YDU4|H0YDU4_HUMAN_63_81_K_L;tr|H0Y653|H0Y653_HUMAN_30_48_K_L	false
J:\Data\HUMAN\mgf\DM_from_raw.mgf	index=98081	DM_1.9097.9097.2	-1.0	SII_98082_1	1	true	899.41552734375	899.4146728515625	2	EGQGEGETQEAAAAAAAAR	unknown modification:19	183	196	1.242675E-20	3.2829333E-13	0.0	0.0	7.288874454558626E-15	sw|P58107|EPIPL_HUMAN_2614_2632_R_R;sw|P58107|EPIPL_HUMAN_3148_3166_R_R;sw|P58107|EPIPL_HUMAN_3682_3700_R_R;sw|P58107|EPIPL_HUMAN_4750_4768_R_R	false
J:\Data\HUMAN\mgf\DM_from_raw.mgf	index=127124	DM_1.19532.19532.2	-1.0	SII_127125_1	1	true	981.00439453125	981.0018310546875	2	IISAASEGGANVFTVSYFK		201	212	1.2582565E-20	3.3240972E-13	0.0	0.0	7.380267873718255E-15	sw|P14868|SYDC_HUMAN_223_241_K_N;tr|Q68CR9|Q68CR9_HUMAN_123_141_K_N	false
J:\Data\HUMAN\mgf\DM_from_raw.mgf	index=49695	DM_1.19457.19457.2	-1.0	SII_49696_1	1	true	889.9765014648438	889.976318359375	2	ACANPAAGSVILLENLR	Carbamidomethyl:2;unknown modification:17	162	167	1.258432E-20	3.2799105E-13	0.0	0.0	7.282163136451358E-15	sw|P00558|PGK1_HUMAN_107_123_K_F;tr|B7Z7A9|B7Z7A9_HUMAN_79_95_K_F	false
J:\Data\HUMAN\mgf\DM_from_raw.mgf	index=41884	DM_1.10340.10340.2	-1.0	SII_41885_1	1	true	1183.0831298828125	1183.087646484375	2	ASASGSGAQVGGPISSGSSASSVTVTR		246	271	1.26827564E-20	3.514663E-13	0.0	0.0	7.803368212531879E-15	sw|P02545|LMNA_HUMAN_598_624_K_S;sw|P02545-3|LMNA_HUMAN_568_594_K_S;sw|P02545-4|LMNA_HUMAN_486_512_K_S;sw|P02545-5|LMNA_HUMAN_499_525_K_S	false
J:\Data\HUMAN\mgf\DM_from_raw.mgf	index=88911	DM_1.21218.21218.2	-1.0	SII_88912_1	1	true	1528.250732421875	1528.2525634765625	2	ELEQVCNPIISGLYQGAGGPGPGGFGAQGPK	Carbamidomethyl:6	179	203	1.2765276E-20	3.614285E-13	0.0	0.0	8.024552191783617E-15	tr|V9GZ37|V9GZ37_HUMAN_433_463_K_G;tr|E7EP94|E7EP94_HUMAN_507_537_K_G;sw|P08107-2|HSP71_HUMAN_543_573_K_G;sw|P08107|HSP71_HUMAN_598_628_K_G	false
J:\Data\HUMAN\mgf\DM_from_raw.mgf	index=105929	DM_1.18341.18341.2	-1.0	SII_105930_1	1	true	959.9406127929688	959.9380493164062	2	TGYESGEYEMLGEGLGVK		169	172	1.2827322E-20	3.366299E-13	0.0	0.0	7.473965671951436E-15	tr|H0YHL1|H0YHL1_HUMAN_44_61_R_E;sw|Q13561-3|DCTN2_HUMAN_81_98_R_E;sw|Q13561-2|DCTN2_HUMAN_84_101_R_E;tr|F8VRV7|F8VRV7_HUMAN_79_96_R_E;tr|F8W1I6|F8W1I6_HUMAN_79_96_R_E;tr|F5H223|F5H223_HUMAN_56_73_R_E;tr|F5H2S7|F5H2S7_HUMAN_84_101_R_E;tr|F8VW18|F8VW18_HUMAN_93_110_R_E;sw|Q13561|DCTN2_HUMAN_79_96_R_E;tr|F8VX93|F8VX93_HUMAN_56_73_R_E	false
J:\Data\HUMAN\mgf\DM_from_raw.mgf	index=8653	DM_1.11033.11033.2	-1.0	SII_8654_1	1	true	950.453857421875	950.4534912109375	2	GLESTTLADKDGEIYCK	Carbamidomethyl:16	199	203	1.2969722E-20	3.3803594E-13	0.0	0.0	7.505183025767572E-15	sw|P21291|CSRP1_HUMAN_152_168_K_G;tr|E9PP21|E9PP21_HUMAN_119_135_K_G;tr|E9PND2|E9PND2_HUMAN_115_131_K_G	false
J:\Data\HUMAN\mgf\DM_from_raw.mgf	index=180686	DM_1.12258.12258.2	-1.0	SII_180687_1	1	true	1040.478271484375	1040.481201171875	2	AYSDPSTGEPATYGELQQR	unknown modification:19	234	255	1.30211945E-20	3.4399754E-13	0.0	0.0	7.637544392805694E-15	sw|Q15149-4|PLEC_HUMAN_3180_3198_K_C;sw|Q15149-5|PLEC_HUMAN_3180_3198_K_C;sw|Q15149-6|PLEC_HUMAN_3184_3202_K_C;sw|Q15149-7|PLEC_HUMAN_3148_3166_K_C;sw|Q15149-8|PLEC_HUMAN_3158_3176_K_C;sw|Q15149-9|PLEC_HUMAN_3166_3184_K_C;sw|Q15149-2|PLEC_HUMAN_3207_3225_K_C;sw|Q15149-3|PLEC_HUMAN_3203_3221_K_C;sw|Q15149|PLEC_HUMAN_3317_3335_K_C	false
J:\Data\HUMAN\mgf\DM_from_raw.mgf	index=67844	DM_1.18771.18771.2	-1.0	SII_67845_1	1	true	1131.0543212890625	1131.0552978515625	2	GGMGSGGLATGIAGGLAGMGGIQNEK		247	284	1.3035092E-20	3.5922052E-13	0.0	0.0	7.975529907297435E-15	tr|F8VZY9|F8VZY9_HUMAN_56_81_R_E;sw|P05783|K1C18_HUMAN_56_81_R_E	false
J:\Data\HUMAN\mgf\DM_from_raw.mgf	index=159954	DM_1.11647.11647.2	-1.0	SII_159955_1	1	true	1081.4840087890625	1081.4853515625	2	FIQQTYPSGGEEQAQYCR	Carbamidomethyl:17	208	217	1.3073252E-20	3.4308388E-13	0.0	0.0	7.617259018643044E-15	sw|Q8WUM4-2|PDC6I_HUMAN_24_41_K_A;sw|Q8WUM4|PDC6I_HUMAN_24_41_K_A;tr|F8WEQ7|F8WEQ7_HUMAN_24_41_K_A;tr|F8WBR8|F8WBR8_HUMAN_24_41_K_A;tr|C9IZF9|C9IZF9_HUMAN_24_41_K_A	false
J:\Data\HUMAN\mgf\DM_from_raw.mgf	index=168938	DM_1.22154.22154.2	-1.0	SII_168939_1	1	true	1008.492431640625	1008.4948120117188	2	AIMTYVSSFYHAFSGAQK	unknown modification:18	211	221	1.3094473E-20	3.4364078E-13	0.0	0.0	7.629623492157459E-15	sw|O43707|ACTN4_HUMAN_256_273_K_A;tr|H9KV75|H9KV75_HUMAN_172_189_K_A;tr|G3V2N5|G3V2N5_HUMAN_216_233_K_A;tr|G3V2W4|G3V2W4_HUMAN_172_189_K_A;sw|P12814-4|ACTN1_HUMAN_237_254_K_A;sw|P12814-3|ACTN1_HUMAN_237_254_K_A;sw|P12814-2|ACTN1_HUMAN_237_254_K_A;sw|P12814|ACTN1_HUMAN_237_254_K_A	false
J:\Data\HUMAN\mgf\DM_from_raw.mgf	index=184301	DM_1.16475.16475.2	-1.0	SII_184302_1	1	true	1100.5162353515625	1100.5189208984375	2	GLSEDTTEETLKESFDGSVR		208	223	1.31111496E-20	3.486188E-13	0.0	0.0	7.740147098629396E-15	tr|H7BY16|H7BY16_HUMAN_203_222_K_A;sw|P19338|NUCL_HUMAN_578_597_K_A	false
J:\Data\HUMAN\mgf\DM_from_raw.mgf	index=88978	DM_1.21300.21300.2	-1.0	SII_88979_1	1	true	1259.6121826171875	1259.61376953125	2	IKWGDAGAEYVVESTGVFTTMEK		217	243	1.3129585E-20	3.5560723E-13	0.0	0.0	7.89530647669069E-15	sw|P04406-2|G3P_HUMAN_43_65_K_A;sw|P04406|G3P_HUMAN_85_107_K_A;tr|E7EUT5|E7EUT5_HUMAN_10_32_K_A	false
J:\Data\HUMAN\mgf\DM_from_raw.mgf	index=177108	DM_1.8079.8079.2	-1.0	SII_177109_1	1	true	947.4178466796875	947.418212890625	2	NKEDQYDHLDAADMTK		186	203	1.318397E-20	3.4117823E-13	0.0	0.0	7.574949162380263E-15	sw|P34932|HSP74_HUMAN_718_733_K_V	false
J:\Data\HUMAN\mgf\DM_from_raw.mgf	index=146891	DM_1.19772.19772.2	-1.0	SII_146892_1	1	true	1266.5965576171875	1266.599853515625	2	QAFTDVATGSLGQGLGAACGMAYTGK	Carbamidomethyl:19	234	271	1.3189814E-20	3.6348436E-13	0.0	0.0	8.070197058939916E-15	sw|P29401-2|TKT_HUMAN_115_140_K_Y;tr|E9PFF2|E9PFF2_HUMAN_115_140_K_Y;tr|B4E022|B4E022_HUMAN_68_93_K_Y;tr|F8W888|F8W888_HUMAN_115_140_K_Y;sw|P29401|TKT_HUMAN_115_140_K_Y	false
J:\Data\HUMAN\mgf\DM_from_raw.mgf	index=130314	DM_1.23277.23277.2	-1.0	SII_130315_1	1	true	1126.5682373046875	1126.5684814453125	2	SQDAEVGDGTTSVTLLAAEFLK		235	265	1.33287425E-20	3.588379E-13	0.0	0.0	7.967034854584047E-15	sw|Q99832|TCPH_HUMAN_85_106_K_Q;tr|F8WAM2|F8WAM2_HUMAN_41_62_K_Q;sw|Q99832-3|TCPH_HUMAN_41_62_K_Q	false
J:\Data\HUMAN\mgf\DM_from_raw.mgf	index=59638	DM_1.9163.9163.2	-1.0	SII_59639_1	1	true	899.41552734375	899.4165649414062	2	EGQGEGETQEAAAAAAAAR	unknown modification:19	181	195	1.3464368E-20	3.5570543E-13	0.0	0.0	7.89748674478032E-15	sw|P58107|EPIPL_HUMAN_2614_2632_R_R;sw|P58107|EPIPL_HUMAN_3148_3166_R_R;sw|P58107|EPIPL_HUMAN_3682_3700_R_R;sw|P58107|EPIPL_HUMAN_4750_4768_R_R	false
J:\Data\HUMAN\mgf\DM_from_raw.mgf	index=119863	DM_1.11052.11052.2	-1.0	SII_119864_1	1	true	900.9453125	900.943603515625	2	KPEDVLDDDDAGSAPLK	unknown modification:1;unknown modification:17	212	217	1.3525445E-20	3.5252002E-13	0.0	0.0	7.82676324401259E-15	sw|P35613|BASI_HUMAN_350_366_R_S;sw|P35613-3|BASI_HUMAN_141_157_R_S;sw|P35613-4|BASI_HUMAN_170_186_R_S;sw|P35613-2|BASI_HUMAN_234_250_R_S	false
J:\Data\HUMAN\mgf\DM_from_raw.mgf	index=83736	DM_1.15084.15084.2	-1.0	SII_83737_1	1	true	882.4679565429688	882.4667358398438	2	IYELAAGGTAVGTGLNTR		180	185	1.354416E-20	3.5544202E-13	0.0	0.0	7.891638430956596E-15	sw|P07954|FUMH_HUMAN_269_286_R_I;sw|P07954-2|FUMH_HUMAN_226_243_R_I	false
J:\Data\HUMAN\mgf\DM_from_raw.mgf	index=107944	DM_1.20754.20754.3	-1.0	SII_107945_1	1	true	1308.343017578125	1308.346923828125	3	LHEEEIQELQAQIQEQHVQIDVDVSKPDLTAALR		37	59	1.3622686E-20	3.916603E-13	0.0	0.0	8.695768371336595E-15	tr|B0YJC5|B0YJC5_HUMAN_55_88_K_D;tr|B0YJC4|B0YJC4_HUMAN_237_270_K_D;sw|P08670|VIME_HUMAN_237_270_K_D;tr|Q5JVS8|Q5JVS8_HUMAN_63_96_K_D	false
J:\Data\HUMAN\mgf\DM_from_raw.mgf	index=167758	DM_1.20775.20775.2	-1.0	SII_167759_1	1	true	977.5145874023438	977.5151977539062	2	LQVELDNVTGLLSQSDSK	unknown modification:18	207	218	1.371538E-20	3.599354E-13	0.0	0.0	7.991401903752784E-15	sw|P35579|MYH9_HUMAN_1278_1295_K_S	false
J:\Data\HUMAN\mgf\DM_from_raw.mgf	index=185317	DM_1.17661.17661.2	-1.0	SII_185318_1	1	true	762.9590454101562	762.9580688476562	2	ILIVGGGVAGLASAGAAK		126	128	1.3759135E-20	3.6108367E-13	0.0	0.0	8.016896164845254E-15	tr|E9PCX7|E9PCX7_HUMAN_99_116_K_S;sw|Q13423|NNTM_HUMAN_230_247_K_S	false
J:\Data\HUMAN\mgf\DM_from_raw.mgf	index=65044	DM_1.15494.15494.2	-1.0	SII_65045_1	1	true	1089.504638671875	1089.5045166015625	2	ATGEADVEFVTHEDAVAAMSK		230	276	1.3781953E-20	3.687686E-13	0.0	0.0	8.187519460670579E-15	sw|P31942-2|HNRH3_HUMAN_218_238_R_D;sw|P31942-3|HNRH3_HUMAN_184_204_R_D;sw|P31942-6|HNRH3_HUMAN_96_116_R_D;sw|P31942-5|HNRH3_HUMAN_102_122_R_D;sw|P31942-4|HNRH3_HUMAN_102_122_R_D;tr|B4DHY1|B4DHY1_HUMAN_125_145_R_D;sw|P31942|HNRH3_HUMAN_233_253_R_D	false
J:\Data\HUMAN\mgf\DM_from_raw.mgf	index=59290	DM_1.8747.8747.2	-1.0	SII_59291_1	1	true	1064.994140625	1064.9932861328125	2	YKPVCNQVECHPYFNR	unknown modification:2;Carbamidomethyl:5;Carbamidomethyl:10;unknown modification:16	198	218	1.3812194E-20	3.574356E-13	0.0	0.0	7.935900537454829E-15	sw|P42330|AK1C3_HUMAN_184_199_K_S;tr|B4DL37|B4DL37_HUMAN_65_80_K_S;tr|S4R3Z2|S4R3Z2_HUMAN_161_176_K_S	false
J:\Data\HUMAN\mgf\DM_from_raw.mgf	index=66190	DM_1.16834.16834.2	-1.0	SII_66191_1	1	true	1010.5391235351562	1010.5387573242188	2	ILATPPQEDAPSVDIANIR		199	205	1.3824687E-20	3.6522445E-13	0.0	0.0	8.108831098655657E-15	sw|P29401-2|TKT_HUMAN_292_310_K_M;tr|E9PFF2|E9PFF2_HUMAN_284_302_K_M;tr|B4E022|B4E022_HUMAN_237_255_K_M;sw|P29401|TKT_HUMAN_284_302_K_M	false
J:\Data\HUMAN\mgf\DM_from_raw.mgf	index=150040	DM_1.23448.23448.2	-1.0	SII_150041_1	1	true	986.5186157226562	986.5184936523438	2	NMFLVGEGDSVITQVLNK	unknown modification:18	223	229	1.3916104E-20	3.6520304E-13	0.0	0.0	8.108355746926543E-15	sw|O75475|PSIP1_HUMAN_425_442_K_S	false
J:\Data\HUMAN\mgf\DM_from_raw.mgf	index=205639	DM_1.17854.17854.2	-1.0	SII_205640_1	1	true	1023.539306640625	1023.5419921875	2	LVSPGSANETSSILVESVTR		202	215	1.3953576E-20	3.7101848E-13	0.0	0.0	8.2374720224781E-15	sw|O75369-8|FLNB_HUMAN_2507_2526_R_S;sw|O75369-9|FLNB_HUMAN_2465_2484_R_S;sw|O75369-6|FLNB_HUMAN_2411_2430_R_S;sw|O75369-7|FLNB_HUMAN_2296_2315_R_S;sw|O75369-3|FLNB_HUMAN_2435_2454_R_S;sw|O75369-2|FLNB_HUMAN_2452_2471_R_S;tr|E7EN95|E7EN95_HUMAN_2283_2302_R_S;sw|O75369|FLNB_HUMAN_2476_2495_R_S	false
J:\Data\HUMAN\mgf\DM_from_raw.mgf	index=10209	DM_1.12855.12855.2	-1.0	SII_10210_1	1	true	985.4916381835938	985.4903564453125	2	DHASIQMNVAEVDKVTGR		219	244	1.3992342E-20	3.6720374E-13	0.0	0.0	8.152775933962433E-15	tr|Q9BYK1|Q9BYK1_HUMAN_28_45_K_F;sw|P63220|RS21_HUMAN_28_45_K_F;tr|Q8WVC2|Q8WVC2_HUMAN_28_45_K_F	false
J:\Data\HUMAN\mgf\DM_from_raw.mgf	index=90426	DM_1.23178.23178.2	-1.0	SII_90427_1	1	true	1130.576416015625	1130.5771484375	2	SINPDEAVAYGAAVQAAILSGDK		190	209	1.4112097E-20	3.8221802E-13	0.0	0.0	8.486127823705641E-15	tr|A8K7Q2|A8K7Q2_HUMAN_126_148_K_S;tr|E9PKE3|E9PKE3_HUMAN_343_365_K_S;tr|E9PNE6|E9PNE6_HUMAN_216_238_K_S;sw|P11142-2|HSP7C_HUMAN_362_384_K_S;sw|P11142|HSP7C_HUMAN_362_384_K_S	false
J:\Data\HUMAN\mgf\DM_from_raw.mgf	index=45067	DM_1.14056.14056.2	-1.0	SII_45068_1	1	true	965.5030517578125	965.5029296875	2	VQNATLAVANITNADSATR		210	227	1.4226393E-20	3.758368E-13	0.0	0.0	8.34444991801405E-15	tr|B4E2V5|B4E2V5_HUMAN_75_93_R_L;sw|P27105|STOM_HUMAN_126_144_R_L	false
J:\Data\HUMAN\mgf\DM_from_raw.mgf	index=170665	DM_1.24171.24171.2	-1.0	SII_170666_1	1	true	1164.573486328125	1164.577392578125	2	VAMQDATAQMAMLQFISSGLSK		239	259	1.4292002E-20	3.847709E-13	0.0	0.0	8.542807689292778E-15	sw|Q99798|ACON_HUMAN_96_117_R_V;tr|A2A274|A2A274_HUMAN_96_117_R_V	false
J:\Data\HUMAN\mgf\DM_from_raw.mgf	index=147580	DM_1.20577.20577.2	-1.0	SII_147581_1	1	true	1073.0504150390625	1073.050537109375	2	NQDLALSNLESIPGGYNALR		192	202	1.4401413E-20	3.8292628E-13	0.0	0.0	8.501852840784682E-15	sw|Q9UHD9|UBQL2_HUMAN_250_269_R_R	false
J:\Data\HUMAN\mgf\DM_from_raw.mgf	index=107581	DM_1.20314.20314.2	-1.0	SII_107582_1	1	true	1114.02587890625	1114.0252685546875	2	MVQQCCTYVEEITDLPIK	Carbamidomethyl:5;Carbamidomethyl:6	223	234	1.450969E-20	3.807806E-13	0.0	0.0	8.454213761003022E-15	sw|O00232|PSD12_HUMAN_104_121_K_L;sw|O00232-2|PSD12_HUMAN_84_101_K_L	false
J:\Data\HUMAN\mgf\DM_from_raw.mgf	index=180677	DM_1.12247.12247.2	-1.0	SII_180678_1	1	true	1035.47412109375	1035.4769287109375	2	AYSDPSTGEPATYGELQQR		233	253	1.4534767E-20	3.8398354E-13	0.0	0.0	8.525326468487771E-15	sw|Q15149-4|PLEC_HUMAN_3180_3198_K_C;sw|Q15149-5|PLEC_HUMAN_3180_3198_K_C;sw|Q15149-6|PLEC_HUMAN_3184_3202_K_C;sw|Q15149-7|PLEC_HUMAN_3148_3166_K_C;sw|Q15149-8|PLEC_HUMAN_3158_3176_K_C;sw|Q15149-9|PLEC_HUMAN_3166_3184_K_C;sw|Q15149-2|PLEC_HUMAN_3207_3225_K_C;sw|Q15149-3|PLEC_HUMAN_3203_3221_K_C;sw|Q15149|PLEC_HUMAN_3317_3335_K_C	false
J:\Data\HUMAN\mgf\DM_from_raw.mgf	index=86913	DM_1.18805.18805.2	-1.0	SII_86914_1	1	true	1121.040283203125	1121.04150390625	2	DLYANTVLSGGTTMYPGIADR	Oxidation:14;unknown modification:21	239	267	1.4546803E-20	3.8923395E-13	0.0	0.0	8.641897765641323E-15	sw|P63261|ACTG_HUMAN_292_312_K_M;sw|P60709|ACTB_HUMAN_292_312_K_M	false
J:\Data\HUMAN\mgf\DM_from_raw.mgf	index=187939	DM_1.20722.20722.2	-1.0	SII_187940_1	1	true	973.5075073242188	973.508056640625	2	LQVELDNVTGLLSQSDSK		212	216	1.4755443E-20	3.8722996E-13	0.0	0.0	8.597404532963733E-15	sw|P35579|MYH9_HUMAN_1278_1295_K_S	false
J:\Data\HUMAN\mgf\DM_from_raw.mgf	index=84062	DM_1.15465.15465.2	-1.0	SII_84063_1	1	true	1248.0234375	1248.02685546875	2	GFGDGYNGYGGGPGGGNFGGSPGYGGGR		219	259	1.481292E-20	4.1275555E-13	0.0	0.0	9.16413191937922E-15	sw|P22626-2|ROA2_HUMAN_227_254_R_G;sw|P22626|ROA2_HUMAN_239_266_R_G	false
J:\Data\HUMAN\mgf\DM_from_raw.mgf	index=152827	DM_1.3245.3245.2	-1.0	SII_152828_1	1	true	878.8922729492188	878.8937377929688	2	MNKSEDDESGAGELTR	unknown modification:3;unknown modification:16	165	169	1.4814617E-20	3.8337654E-13	0.0	0.0	8.511849658605836E-15	sw|P33993-3|MCM7_HUMAN_130_145_K_E;sw|P33993-2|MCM7_HUMAN_306_321_K_E;sw|P33993|MCM7_HUMAN_306_321_K_E	false
J:\Data\HUMAN\mgf\DM_from_raw.mgf	index=188292	DM_1.21133.21133.2	-1.0	SII_188293_1	1	true	1002.519775390625	1002.5210571289062	2	VTQDELKEVFEDAAEIR	unknown modification:7;unknown modification:17	210	210	1.4824867E-20	3.8638746E-13	0.0	0.0	8.578699076084772E-15	tr|H7BY16|H7BY16_HUMAN_5_21_K_L;sw|P19338|NUCL_HUMAN_404_420_K_L	false
J:\Data\HUMAN\mgf\DM_from_raw.mgf	index=149620	DM_1.22958.22958.2	-1.0	SII_149621_1	1	true	1088.98779296875	1088.990234375	2	GLFDEEMNEILTDPSDDTK	unknown modification:19	186	195	1.4934962E-20	3.94556E-13	0.0	0.0	8.76005963719346E-15	sw|Q15149-4|PLEC_HUMAN_4070_4088_R_G;sw|Q15149-5|PLEC_HUMAN_4070_4088_R_G;sw|Q15149-6|PLEC_HUMAN_4074_4092_R_G;sw|Q15149-7|PLEC_HUMAN_4038_4056_R_G;sw|Q15149-8|PLEC_HUMAN_4048_4066_R_G;sw|Q15149-9|PLEC_HUMAN_4056_4074_R_G;sw|Q15149-2|PLEC_HUMAN_4097_4115_R_G;sw|Q15149-3|PLEC_HUMAN_4093_4111_R_G;sw|Q15149|PLEC_HUMAN_4207_4225_R_G	false
J:\Data\HUMAN\mgf\DM_from_raw.mgf	index=187825	DM_1.20589.20589.2	-1.0	SII_187826_1	1	true	908.9522705078125	908.9541625976562	2	LMNDMTAVALNYGIYK		187	195	1.4971471E-20	3.8743566E-13	0.0	0.0	8.60197155074415E-15	sw|Q92598|HS105_HUMAN_170_185_R_Q;tr|B4DYH1|B4DYH1_HUMAN_172_187_R_Q;sw|Q92598-2|HS105_HUMAN_170_185_R_Q;sw|Q92598-3|HS105_HUMAN_129_144_R_Q	false
J:\Data\HUMAN\mgf\DM_from_raw.mgf	index=166072	DM_1.18799.18799.2	-1.0	SII_166073_1	1	true	1085.5655517578125	1085.5670166015625	2	LIVDEAINEDNSVVSLSQPK		245	273	1.5101197E-20	4.0153316E-13	0.0	0.0	8.91496879507787E-15	sw|P55072|TERA_HUMAN_26_45_R_M	false
J:\Data\HUMAN\mgf\DM_from_raw.mgf	index=126838	DM_1.19196.19196.2	-1.0	SII_126839_1	1	true	928.9581298828125	928.95361328125	2	AVCMLSNTTAVAEAWAR	Carbamidomethyl:3;unknown modification:17	197	202	1.523813E-20	3.9715854E-13	0.0	0.0	8.817842070126127E-15	tr|F5H5D3|F5H5D3_HUMAN_444_460_R_L;sw|Q9BQE3|TBA1C_HUMAN_374_390_R_L	false
J:\Data\HUMAN\mgf\DM_from_raw.mgf	index=163731	DM_1.16064.16064.2	-1.0	SII_163732_1	1	true	1082.990234375	1082.98974609375	2	GPVSGTEPEPVYSMEAADYR	unknown modification:20	226	253	1.5564688E-20	4.1385715E-13	0.0	0.0	9.188589998071045E-15	tr|H0YEV2|H0YEV2_HUMAN_69_88_R_E;tr|H0YCD9|H0YCD9_HUMAN_92_111_R_E;sw|Q14247|SRC8_HUMAN_435_454_R_E;tr|B4E358|B4E358_HUMAN_119_138_R_E;sw|Q14247-3|SRC8_HUMAN_398_417_R_E;sw|Q14247-2|SRC8_HUMAN_398_417_R_E	false
J:\Data\HUMAN\mgf\DM_from_raw.mgf	index=145299	DM_1.17914.17914.2	-1.0	SII_145300_1	1	true	1020.9733276367188	1020.974365234375	2	AFTHTAQYDEAISDYFR	unknown modification:17	216	221	1.5674325E-20	4.0852727E-13	0.0	0.0	9.070254282332128E-15	sw|P31939-2|PUR9_HUMAN_177_193_K_K;tr|C9JLK0|C9JLK0_HUMAN_119_135_K_K;tr|F5GWY2|F5GWY2_HUMAN_119_135_K_K;sw|P31939|PUR9_HUMAN_178_194_K_K	false
J:\Data\HUMAN\mgf\DM_from_raw.mgf	index=46560	DM_1.15799.15799.2	-1.0	SII_46561_1	1	true	981.4931030273438	981.4929809570312	2	GHVFEESQVAGTPMFVVK		195	202	1.5756245E-20	4.134942E-13	0.0	0.0	9.180531665045266E-15	sw|P13639|EF2_HUMAN_768_785_R_A	false
J:\Data\HUMAN\mgf\DM_from_raw.mgf	index=186712	DM_1.19289.19289.2	-1.0	SII_186713_1	1	true	971.9832763671875	971.9833374023438	2	HTAMVSWGGVSIPNSPFR		204	218	1.5758639E-20	4.1355702E-13	0.0	0.0	9.181926414957595E-15	sw|P21333|FLNA_HUMAN_743_760_K_V;sw|P21333-2|FLNA_HUMAN_743_760_K_V;tr|Q5HY54|Q5HY54_HUMAN_743_760_K_V	false
J:\Data\HUMAN\mgf\DM_from_raw.mgf	index=142462	DM_1.14602.14602.2	-1.0	SII_142463_1	1	true	1017.9801025390625	1017.9813232421875	2	GNFGGSFAGSFGGAGGHAPGVAR		233	269	1.5939565E-20	4.317139E-13	0.0	0.0	9.585051324033532E-15	sw|P52272-2|HNRPM_HUMAN_589_611_R_K;sw|P52272|HNRPM_HUMAN_628_650_R_K;tr|M0R2I7|M0R2I7_HUMAN_151_173_R_K;tr|M0QY96|M0QY96_HUMAN_52_74_R_K	false
J:\Data\HUMAN\mgf\DM_from_raw.mgf	index=44225	DM_1.13073.13073.2	-1.0	SII_44226_1	1	true	1104.5244140625	1104.5263671875	2	VLQAQGSSDPEEESVLYSNR		263	284	1.5946679E-20	4.240141E-13	0.0	0.0	9.414097879669583E-15	sw|Q15785|TOM34_HUMAN_38_57_R_A	false
J:\Data\HUMAN\mgf\DM_from_raw.mgf	index=64673	DM_1.15061.15061.2	-1.0	SII_64674_1	1	true	1253.027587890625	1253.0291748046875	2	GFGDGYNGYGGGPGGGNFGGSPGYGGGR	unknown modification:28	209	249	1.6023962E-20	4.4650072E-13	0.0	0.0	9.91335307345426E-15	sw|P22626-2|ROA2_HUMAN_227_254_R_G;sw|P22626|ROA2_HUMAN_239_266_R_G	false
J:\Data\HUMAN\mgf\DM_from_raw.mgf	index=130497	DM_1.23490.23490.2	-1.0	SII_130498_1	1	true	1057.073486328125	1057.072998046875	2	ALMLQGVDLLADAVAVTMGPK		240	262	1.60378E-20	4.2912906E-13	0.0	0.0	9.527661872212743E-15	tr|E7EXB4|E7EXB4_HUMAN_38_58_R_G;tr|E7ESH4|E7ESH4_HUMAN_38_58_R_G;sw|P10809|CH60_HUMAN_38_58_R_G;tr|C9JL19|C9JL19_HUMAN_38_58_R_G;tr|C9JL25|C9JL25_HUMAN_80_100_R_G;tr|C9JCQ4|C9JCQ4_HUMAN_38_58_R_G;tr|B7Z712|B7Z712_HUMAN_38_58_R_G;tr|C9J0S9|C9J0S9_HUMAN_38_58_R_-	false
J:\Data\HUMAN\mgf\DM_from_raw.mgf	index=182818	DM_1.14745.14745.2	-1.0	SII_182819_1	1	true	1088.9761962890625	1088.97900390625	2	YHTSQSGDEMTSLSEYVSR		246	288	1.634605E-20	4.3183453E-13	0.0	0.0	9.587729590221437E-15	sw|P08238|HS90B_HUMAN_457_475_R_M	false
J:\Data\HUMAN\mgf\DM_from_raw.mgf	index=122394	DM_1.14007.14007.2	-1.0	SII_122395_1	1	true	973.5005493164062	973.4990234375	2	QTQAASASQGSASAAEVLLR		243	257	1.6541612E-20	4.3983307E-13	0.0	0.0	9.765315756470276E-15	sw|Q969V3|NCLN_HUMAN_158_177_K_T;sw|Q969V3-2|NCLN_HUMAN_158_177_K_T;tr|K7EMW4|K7EMW4_HUMAN_84_103_K_T	false
J:\Data\HUMAN\mgf\DM_from_raw.mgf	index=90466	DM_1.23235.23235.2	-1.0	SII_90467_1	1	true	1076.06103515625	1076.0614013671875	2	SPYLYPLYGLGELPQGFAR	unknown modification:19	236	250	1.6557296E-20	4.374153E-13	0.0	0.0	9.71163564670381E-15	tr|Q5SX87|Q5SX87_HUMAN_212_230_K_L;tr|Q5SX91|Q5SX91_HUMAN_50_68_K_L;tr|E7EU23|E7EU23_HUMAN_226_244_K_L;sw|P50395|GDIB_HUMAN_222_240_K_L;sw|P31150|GDIA_HUMAN_222_240_K_L;sw|P50395-2|GDIB_HUMAN_177_195_K_L	false
J:\Data\HUMAN\mgf\DM_from_raw.mgf	index=109486	DM_1.22655.22655.2	-1.0	SII_109487_1	1	true	1219.1146240234375	1219.1143798828125	2	SINPLGGFVHYGEVTNDFVMLK		191	201	1.6594599E-20	4.4676163E-13	0.0	0.0	9.91914588147122E-15	sw|P39023|RL3_HUMAN_313_334_K_G;tr|G5E9G0|G5E9G0_HUMAN_261_282_K_G	false
J:\Data\HUMAN\mgf\DM_from_raw.mgf	index=130006	DM_1.22917.22917.2	-1.0	SII_130007_1	1	true	1275.590576171875	1275.596923828125	2	LCYVALDFEQEMATAASSSSLEK	Carbamidomethyl:2	248	274	1.6817658E-20	4.5549653E-13	0.0	0.0	1.0113080950067114E-14	sw|P63261|ACTG_HUMAN_216_238_K_S;sw|Q6S8J3|POTEE_HUMAN_916_938_K_S;sw|P60709|ACTB_HUMAN_216_238_K_S;tr|I3L4N8|I3L4N8_HUMAN_207_229_K_S	false
J:\Data\HUMAN\mgf\DM_from_raw.mgf	index=158158	DM_1.9541.9541.2	-1.0	SII_158159_1	1	true	894.411376953125	894.4119873046875	2	EGQGEGETQEAAAAAAAAR		183	196	1.6879779E-20	4.459347E-13	0.0	0.0	9.900786114756777E-15	sw|P58107|EPIPL_HUMAN_2614_2632_R_R;sw|P58107|EPIPL_HUMAN_3148_3166_R_R;sw|P58107|EPIPL_HUMAN_3682_3700_R_R;sw|P58107|EPIPL_HUMAN_4750_4768_R_R	false
J:\Data\HUMAN\mgf\DM_from_raw.mgf	index=203721	DM_1.15614.15614.2	-1.0	SII_203722_1	1	true	1126.5755615234375	1126.5782470703125	2	TTITTTTTSSSGLGSPMIVGSPR		223	253	1.6910215E-20	4.580034E-13	0.0	0.0	1.0168739286786595E-14	sw|Q96S97|MYADM_HUMAN_8_30_R_A;tr|C9JJV6|C9JJV6_HUMAN_8_30_R_A;tr|C9JC07|C9JC07_HUMAN_8_30_R_A;tr|C9JZL8|C9JZL8_HUMAN_8_30_R_A;tr|C9J5M0|C9J5M0_HUMAN_8_30_R_A	false
J:\Data\HUMAN\mgf\DM_from_raw.mgf	index=125273	DM_1.17368.17368.2	-1.0	SII_125274_1	1	true	1037.02099609375	1037.0189208984375	2	VENQENVSNLVIEDTELK		226	231	1.6979249E-20	4.4558975E-13	0.0	0.0	9.893127423539688E-15	sw|Q01518|CAP1_HUMAN_331_348_R_Q;sw|Q01518-2|CAP1_HUMAN_330_347_R_Q	false
J:\Data\HUMAN\mgf\DM_from_raw.mgf	index=137874	DM_1.9246.9246.2	-1.0	SII_137875_1	1	true	888.9147338867188	888.9146118164062	2	CIAYAESHDQALVGDK	Carbamidomethyl:1	169	172	1.7022923E-20	4.4052368E-13	0.0	0.0	9.780648902553575E-15	tr|E9PGM4|E9PGM4_HUMAN_432_447_K_S;sw|Q04446|GLGB_HUMAN_473_488_K_S	false
J:\Data\HUMAN\mgf\DM_from_raw.mgf	index=81188	DM_1.12107.12107.2	-1.0	SII_81189_1	1	true	928.4856567382812	928.4873046875	2	HVSPAGAAVGIPLSEDEAK	unknown modification:19	191	213	1.7123167E-20	4.523646E-13	0.0	0.0	1.0043544829517648E-14	sw|P31939-2|PUR9_HUMAN_266_284_K_V;tr|F5GWY2|F5GWY2_HUMAN_208_226_K_V;sw|P31939|PUR9_HUMAN_267_285_K_V	false
J:\Data\HUMAN\mgf\DM_from_raw.mgf	index=109410	DM_1.22558.22558.2	-1.0	SII_109411_1	1	true	1085.56689453125	1085.5631103515625	2	LVPLLDTGDIIIDGGNSEYR	unknown modification:20	205	218	1.7318886E-20	4.605004E-13	0.0	0.0	1.0224178486580977E-14	sw|P52209|6PGD_HUMAN_88_107_K_D;tr|B4DQJ8|B4DQJ8_HUMAN_75_94_K_D;tr|K7EMN2|K7EMN2_HUMAN_75_94_K_D;tr|K7EM49|K7EM49_HUMAN_75_94_K_D	false
J:\Data\HUMAN\mgf\DM_from_raw.mgf	index=190426	DM_1.23625.23625.2	-1.0	SII_190427_1	1	true	1164.048095703125	1164.0526123046875	2	GFFDPNTEENLTYLQLMER	unknown modification:19	215	226	1.747343E-20	4.6161794E-13	0.0	0.0	1.0248990470296721E-14	sw|Q15149-4|PLEC_HUMAN_4089_4107_K_C;sw|Q15149-5|PLEC_HUMAN_4089_4107_K_C;sw|Q15149-6|PLEC_HUMAN_4093_4111_K_C;sw|Q15149-7|PLEC_HUMAN_4057_4075_K_C;sw|Q15149-8|PLEC_HUMAN_4067_4085_K_C;sw|Q15149-9|PLEC_HUMAN_4075_4093_K_C;sw|Q15149-2|PLEC_HUMAN_4116_4134_K_C;sw|Q15149-3|PLEC_HUMAN_4112_4130_K_C;sw|Q15149|PLEC_HUMAN_4226_4244_K_C	false
J:\Data\HUMAN\mgf\DM_from_raw.mgf	index=160555	DM_1.12351.12351.2	-1.0	SII_160556_1	1	true	1040.478271484375	1040.479736328125	2	AYSDPSTGEPATYGELQQR	unknown modification:19	225	242	1.7655123E-20	4.66418E-13	0.0	0.0	1.0355562951420076E-14	sw|Q15149-4|PLEC_HUMAN_3180_3198_K_C;sw|Q15149-5|PLEC_HUMAN_3180_3198_K_C;sw|Q15149-6|PLEC_HUMAN_3184_3202_K_C;sw|Q15149-7|PLEC_HUMAN_3148_3166_K_C;sw|Q15149-8|PLEC_HUMAN_3158_3176_K_C;sw|Q15149-9|PLEC_HUMAN_3166_3184_K_C;sw|Q15149-2|PLEC_HUMAN_3207_3225_K_C;sw|Q15149-3|PLEC_HUMAN_3203_3221_K_C;sw|Q15149|PLEC_HUMAN_3317_3335_K_C	false
J:\Data\HUMAN\mgf\DM_from_raw.mgf	index=150115	DM_1.23536.23536.2	-1.0	SII_150116_1	1	true	1070.62744140625	1070.62890625	2	QIIQQNPSLLPALLQQIGR	unknown modification:19	252	258	1.829655E-20	4.8336335E-13	0.0	0.0	1.0731789080469226E-14	sw|P54727|RD23B_HUMAN_290_308_R_E;sw|P54727-2|RD23B_HUMAN_218_236_R_E	false
J:\Data\HUMAN\mgf\DM_from_raw.mgf	index=207234	DM_1.19716.19716.2	-1.0	SII_207235_1	1	true	976.471435546875	976.4708251953125	2	SSLSSAQADFNQLAELDR		209	224	1.8366654E-20	4.8199964E-13	0.0	0.0	1.0701511550973191E-14	sw|Q13813-2|SPTN1_HUMAN_2143_2160_R_Q;sw|Q13813-3|SPTN1_HUMAN_2118_2135_R_Q;sw|Q13813|SPTN1_HUMAN_2138_2155_R_Q;tr|A6NG51|A6NG51_HUMAN_2143_2160_R_Q	false
J:\Data\HUMAN\mgf\DM_from_raw.mgf	index=130045	DM_1.22963.22963.3	-1.0	SII_130046_1	1	true	980.130859375	980.1285400390625	3	FISDKDASIVGFFDDSFSEAHSEFLK		111	132	1.8374148E-20	5.06354E-13	0.0	0.0	1.1242234910966905E-14	sw|P30101|PDIA3_HUMAN_148_173_K_A;tr|G5EA52|G5EA52_HUMAN_128_153_K_A	false
J:\Data\HUMAN\mgf\DM_from_raw.mgf	index=145165	DM_1.17758.17758.2	-1.0	SII_145166_1	1	true	981.486572265625	981.487548828125	2	LAQDFLDSQNLSAYNTR	unknown modification:17	203	210	1.8476077E-20	4.8155067E-13	0.0	0.0	1.069154337414833E-14	tr|E9PKK8|E9PKK8_HUMAN_153_169_K_L;tr|E9PPK9|E9PPK9_HUMAN_183_199_K_L;tr|E9PQ14|E9PQ14_HUMAN_81_97_K_L;tr|E9PNX5|E9PNX5_HUMAN_81_97_K_L;sw|Q9NY33-4|DPP3_HUMAN_153_169_K_L;tr|G3V180|G3V180_HUMAN_203_219_K_L;tr|G3V1D3|G3V1D3_HUMAN_202_218_K_L;sw|Q9NY33|DPP3_HUMAN_183_199_K_L	false
J:\Data\HUMAN\mgf\DM_from_raw.mgf	index=90039	DM_1.22652.22652.2	-1.0	SII_90040_1	1	true	1138.14208984375	1138.14453125	2	IAIPGLAGAGNSVLLVSNLNPER		156	185	1.879739E-20	5.0911646E-13	0.0	0.0	1.1303567939346555E-14	sw|P26599|PTBP1_HUMAN_326_348_R_V;sw|P26599-3|PTBP1_HUMAN_352_374_R_V;sw|P26599-2|PTBP1_HUMAN_345_367_R_V;tr|K7EK45|K7EK45_HUMAN_177_199_R_V	false
J:\Data\HUMAN\mgf\DM_from_raw.mgf	index=207779	DM_1.20352.20352.2	-1.0	SII_207780_1	1	true	981.4629516601562	981.4625244140625	2	TQLEELEDELQATEDAK		218	218	1.882893E-20	4.907472E-13	0.0	0.0	1.0895727700974531E-14	sw|P35580-4|MYH10_HUMAN_1577_1593_R_L;sw|P35580-2|MYH10_HUMAN_1562_1578_R_L;sw|P35580-3|MYH10_HUMAN_1567_1583_R_L;sw|P35579-2|MYH9_HUMAN_961_977_K_L;sw|P35749-2|MYH11_HUMAN_1553_1569_K_L;sw|P35749-4|MYH11_HUMAN_1546_1562_K_L;sw|P35749-3|MYH11_HUMAN_1553_1569_K_L;sw|P35579|MYH9_HUMAN_1539_1555_K_L;sw|P35580|MYH10_HUMAN_1546_1562_R_L;sw|P35749|MYH11_HUMAN_1546_1562_K_L;tr|F8W6L6|F8W6L6_HUMAN_1562_1…	false
J:\Data\HUMAN\mgf\DM_from_raw.mgf	index=148799	DM_1.22000.22000.2	-1.0	SII_148800_1	1	true	1089.52880859375	1089.5302734375	2	GIGMGNIGPAGMGMEGIGFGINK		218	250	1.891239E-20	5.1223115E-13	0.0	0.0	1.1372721291852587E-14	sw|P52272-2|HNRPM_HUMAN_284_306_K_M;sw|P52272|HNRPM_HUMAN_323_345_K_M;tr|M0QYL3|M0QYL3_HUMAN_49_71_K_M;tr|M0QZM1|M0QZM1_HUMAN_109_131_K_M	false
J:\Data\HUMAN\mgf\DM_from_raw.mgf	index=185361	DM_1.17712.17712.2	-1.0	SII_185362_1	1	true	950.9078369140625	950.9058227539062	2	LGIYDADGDGDFDVDDAK		199	216	1.908621E-20	5.0088313E-13	0.0	0.0	1.1120768889749808E-14	sw|Q12797-2|ASPH_HUMAN_87_104_K_V;sw|Q12797-3|ASPH_HUMAN_73_90_K_V;sw|Q12797-4|ASPH_HUMAN_58_75_K_V;sw|Q12797-5|ASPH_HUMAN_73_90_K_V;sw|Q12797-6|ASPH_HUMAN_87_104_K_V;sw|Q12797-7|ASPH_HUMAN_102_119_K_V;sw|Q12797-8|ASPH_HUMAN_73_90_K_V;sw|Q12797-9|ASPH_HUMAN_73_90_K_V;sw|Q12797-10|ASPH_HUMAN_58_75_K_V;sw|Q12797|ASPH_HUMAN_87_104_K_V;tr|E5RG56|E5RG56_HUMAN_102_119_K_V;tr|E5RHJ2|E5RHJ2_HUMAN_87_104_…	false
J:\Data\HUMAN\mgf\DM_from_raw.mgf	index=80743	DM_1.11585.11585.2	-1.0	SII_80744_1	1	true	848.93798828125	848.9345703125	2	AHLMEIQVNGGTVAEK		148	149	1.9091574E-20	4.940568E-13	0.0	0.0	1.0969208508198994E-14	tr|B5MCW2|B5MCW2_HUMAN_126_141_K_L;tr|H7C3M2|H7C3M2_HUMAN_210_225_K_L;tr|H7C422|H7C422_HUMAN_205_220_K_L;sw|P39023|RL3_HUMAN_178_193_K_L;tr|G5E9G0|G5E9G0_HUMAN_126_141_K_L	false
J:\Data\HUMAN\mgf\DM_from_raw.mgf	index=188243	DM_1.21076.21076.2	-1.0	SII_188244_1	1	true	1024.5579833984375	1024.5596923828125	2	VAMANIQPQMLVAGATSIAR	unknown modification:20	214	230	1.9226009E-20	5.1120984E-13	0.0	0.0	1.1350045837650745E-14	sw|P18206-2|VINC_HUMAN_739_758_K_R;tr|Q5JQ13|Q5JQ13_HUMAN_411_430_K_R;sw|P18206|VINC_HUMAN_739_758_K_R	false
J:\Data\HUMAN\mgf\DM_from_raw.mgf	index=99556	DM_1.10862.10862.2	-1.0	SII_99557_1	1	true	900.9453125	900.94482421875	2	KPEDVLDDDDAGSAPLK	unknown modification:1;unknown modification:17	219	226	1.9332597E-20	5.0387456E-13	0.0	0.0	1.1187185583959223E-14	sw|P35613|BASI_HUMAN_350_366_R_S;sw|P35613-3|BASI_HUMAN_141_157_R_S;sw|P35613-4|BASI_HUMAN_170_186_R_S;sw|P35613-2|BASI_HUMAN_234_250_R_S	false
J:\Data\HUMAN\mgf\DM_from_raw.mgf	index=79751	DM_1.10401.10401.2	-1.0	SII_79752_1	1	true	1183.0831298828125	1183.087890625	2	ASASGSGAQVGGPISSGSSASSVTVTR		234	266	1.9439297E-20	5.387045E-13	0.0	0.0	1.1960491151634963E-14	sw|P02545|LMNA_HUMAN_598_624_K_S;sw|P02545-3|LMNA_HUMAN_568_594_K_S;sw|P02545-4|LMNA_HUMAN_486_512_K_S;sw|P02545-5|LMNA_HUMAN_499_525_K_S	false
J:\Data\HUMAN\mgf\DM_from_raw.mgf	index=70500	DM_1.21879.21879.2	-1.0	SII_70501_1	1	true	1009.5349731445312	1009.5350341796875	2	IIGLDQVAGMSETALPGAFK		166	178	1.977523E-20	5.258134E-13	0.0	0.0	1.1674278789412556E-14	sw|P35579-2|MYH9_HUMAN_482_501_R_T;sw|P35579|MYH9_HUMAN_618_637_R_T	false
J:\Data\HUMAN\mgf\DM_from_raw.mgf	index=48815	DM_1.18430.18430.2	-1.0	SII_48816_1	1	true	879.374267578125	879.37255859375	2	DAEDAMDAMDGAVLDGR	unknown modification:17	174	178	1.9796327E-20	5.159609E-13	0.0	0.0	1.1455530404961556E-14	tr|J3QL05|J3QL05_HUMAN_67_83_R_E;tr|B4DN89|B4DN89_HUMAN_67_83_R_E;sw|Q01130|SRSF2_HUMAN_67_83_R_E;tr|J3KP15|J3KP15_HUMAN_67_83_R_E	false
J:\Data\HUMAN\mgf\DM_from_raw.mgf	index=49111	DM_1.18775.18775.2	-1.0	SII_49112_1	1	true	971.4823608398438	971.4799194335938	2	ACGDSTLTQITAGLDPVGR	Carbamidomethyl:2;unknown modification:19	191	197	1.984059E-20	5.2415423E-13	0.0	0.0	1.1637441361650103E-14	sw|P62879|GBB2_HUMAN_24_42_K_I;tr|C9JIS1|C9JIS1_HUMAN_24_42_K_I;tr|C9JZN1|C9JZN1_HUMAN_24_42_K_I;tr|C9JXA5|C9JXA5_HUMAN_24_42_K_I	false
J:\Data\HUMAN\mgf\DM_from_raw.mgf	index=176908	DM_1.7846.7846.2	-1.0	SII_176909_1	1	true	851.4055786132812	851.4052124023438	2	SADGSAPAGEGEGVTLQR		168	169	2.002771E-20	5.2559107E-13	0.0	0.0	1.1669342547005553E-14	sw|Q01650|LAT1_HUMAN_31_48_K_N	false
J:\Data\HUMAN\mgf\DM_from_raw.mgf	index=189187	DM_1.22178.22178.2	-1.0	SII_189188_1	1	true	920.9700317382812	920.9712524414062	2	VLSDVDAFIAYVGTDQK		168	171	2.0061655E-20	5.2287634E-13	0.0	0.0	1.1609069235488613E-14	sw|Q9HAV4|XPO5_HUMAN_688_704_R_S	false
J:\Data\HUMAN\mgf\DM_from_raw.mgf	index=179332	DM_1.10677.10677.2	-1.0	SII_179333_1	1	true	856.3954467773438	856.3952026367188	2	GNAMVEEGHFAAEDVK	unknown modification:16	156	160	2.0066612E-20	5.1928904E-13	0.0	0.0	1.152942284324897E-14	sw|Q13813-2|SPTN1_HUMAN_847_862_K_A;sw|Q13813-3|SPTN1_HUMAN_847_862_K_A;sw|Q13813|SPTN1_HUMAN_847_862_K_A;tr|A6NG51|A6NG51_HUMAN_847_862_K_A	false
J:\Data\HUMAN\mgf\DM_from_raw.mgf	index=8699	DM_1.11087.11087.2	-1.0	SII_8700_1	1	true	976.9816284179688	976.9808349609375	2	ASAEGPLLGPEAAPSGEGAGSK		165	174	2.0290324E-20	5.4625835E-13	0.0	0.0	1.2128204167000118E-14	sw|Q9BRJ6|CG050_HUMAN_22_43_K_G;tr|C9JQV0|C9JQV0_HUMAN_22_43_K_G	false
J:\Data\HUMAN\mgf\DM_from_raw.mgf	index=188182	DM_1.21005.21005.2	-1.0	SII_188183_1	1	true	1231.0673828125	1231.069580078125	2	YEPDSANPDALQCPIVLCGWR	Carbamidomethyl:13;Carbamidomethyl:18	217	230	2.0702053E-20	5.5393217E-13	0.0	0.0	1.2298580795020193E-14	sw|Q08J23|NSUN2_HUMAN_661_681_K_G;sw|Q08J23-3|NSUN2_HUMAN_425_445_K_G;sw|Q08J23-2|NSUN2_HUMAN_626_646_K_G	false
J:\Data\HUMAN\mgf\DM_from_raw.mgf	index=60243	DM_1.9873.9873.2	-1.0	SII_60244_1	1	true	876.934814453125	876.9335327148438	2	NSNLVGAAHEELQQSR		172	176	2.0819226E-20	5.387654E-13	0.0	0.0	1.1961843273087699E-14	sw|P02545|LMNA_HUMAN_281_296_R_I;tr|Q5TCI8|Q5TCI8_HUMAN_200_215_R_I;sw|P02545-2|LMNA_HUMAN_281_296_R_I;sw|P02545-3|LMNA_HUMAN_281_296_R_I;sw|P02545-4|LMNA_HUMAN_169_184_R_I;sw|P02545-5|LMNA_HUMAN_182_197_R_I;sw|P02545-6|LMNA_HUMAN_281_296_R_I	false
J:\Data\HUMAN\mgf\DM_from_raw.mgf	index=149272	DM_1.22552.22552.2	-1.0	SII_149273_1	1	true	961.5256958007812	961.5256958007812	2	ATTLSNAVSSLASTGLSLTK		168	174	2.0931393E-20	5.5655513E-13	0.0	0.0	1.2356816599382493E-14	sw|Q13492-2|PICAL_HUMAN_299_318_R_V;sw|Q13492-4|PICAL_HUMAN_248_267_R_V;sw|Q13492-3|PICAL_HUMAN_299_318_R_V;sw|Q13492-5|PICAL_HUMAN_299_318_R_V;sw|Q13492|PICAL_HUMAN_299_318_R_V	false
J:\Data\HUMAN\mgf\DM_from_raw.mgf	index=188479	DM_1.21352.21352.2	-1.0	SII_188480_1	1	true	911.9603881835938	911.9614868164062	2	FLEGTSCIAGVFVDATK	Carbamidomethyl:7;unknown modification:17	169	176	2.0987642E-20	5.470108E-13	0.0	0.0	1.2144910304719493E-14	sw|Q15149-4|PLEC_HUMAN_3928_3944_K_E;sw|Q15149-5|PLEC_HUMAN_3928_3944_K_E;sw|Q15149-6|PLEC_HUMAN_3932_3948_K_E;sw|Q15149-7|PLEC_HUMAN_3896_3912_K_E;sw|Q15149-8|PLEC_HUMAN_3906_3922_K_E;sw|Q15149-9|PLEC_HUMAN_3914_3930_K_E;sw|Q15149-2|PLEC_HUMAN_3955_3971_K_E;sw|Q15149-3|PLEC_HUMAN_3951_3967_K_E;sw|Q15149|PLEC_HUMAN_4065_4081_K_E	false
J:\Data\HUMAN\mgf\DM_from_raw.mgf	index=166430	DM_1.19217.19217.2	-1.0	SII_166431_1	1	true	1009.9688720703125	1009.9705810546875	2	LSVACFYGGTPYGGQFER	Carbamidomethyl:5;unknown modification:18	205	221	2.1056511E-20	5.525901E-13	0.0	0.0	1.2268783723787494E-14	sw|Q9NR30-2|DDX21_HUMAN_219_236_K_M;sw|Q9NR30|DDX21_HUMAN_287_304_K_M	false
J:\Data\HUMAN\mgf\DM_from_raw.mgf	index=134875	DM_1.5721.5721.2	-1.0	SII_134876_1	1	true	979.4691162109375	979.4706420898438	2	SVSSQSSSSVSSQVTTAGSGK		206	218	2.1276654E-20	5.6930697E-13	0.0	0.0	1.2639937066145005E-14	sw|Q9NXV6|CARF_HUMAN_209_229_R_A	false
J:\Data\HUMAN\mgf\DM_from_raw.mgf	index=101069	DM_1.12647.12647.3	-1.0	SII_101070_1	1	true	912.7711181640625	912.7703857421875	3	NNRQPYAVSELAGHQTSAESWGTGR	unknown modification:3;unknown modification:25	102	114	2.127888E-20	5.830855E-13	0.0	0.0	1.2945852435605511E-14	tr|H3BTP7|H3BTP7_HUMAN_47_71_K_A;tr|H3BU31|H3BU31_HUMAN_47_71_K_A;sw|P36578|RL4_HUMAN_47_71_K_A	false
J:\Data\HUMAN\mgf\DM_from_raw.mgf	index=69092	DM_1.20232.20232.2	-1.0	SII_69093_1	1	true	1370.634521484375	1370.6419677734375	2	LLEDGEDFNLGDALDSSNSMQTIQK		182	201	2.1499403E-20	5.891283E-13	0.0	0.0	1.3080016631247276E-14	sw|P05783|K1C18_HUMAN_383_407_R_T	false
J:\Data\HUMAN\mgf\DM_from_raw.mgf	index=110257	DM_1.23617.23617.2	-1.0	SII_110258_1	1	true	1051.0736083984375	1051.0732421875	2	GLTAVSNNAGVDNFGLGLLLR		243	267	2.1663825E-20	5.796666E-13	0.0	0.0	1.2869944914509391E-14	sw|P55809|SCOT1_HUMAN_84_104_K_S	false
J:\Data\HUMAN\mgf\DM_from_raw.mgf	index=48425	DM_1.17974.17974.2	-1.0	SII_48426_1	1	true	889.44482421875	889.443115234375	2	IMASSPDMDLATVSALR		187	190	2.166843E-20	5.6475446E-13	0.0	0.0	1.2538860770007271E-14	tr|J3QKT3|J3QKT3_HUMAN_30_46_K_K;tr|J3QL24|J3QL24_HUMAN_30_46_K_K;tr|J3QL23|J3QL23_HUMAN_17_33_K_K;tr|J3QL32|J3QL32_HUMAN_30_46_K_K;tr|J3QLK9|J3QLK9_HUMAN_30_46_K_K;tr|J3QR88|J3QR88_HUMAN_30_46_K_L;tr|J3QRZ0|J3QRZ0_HUMAN_30_46_K_K;sw|P32322-2|P5CR1_HUMAN_30_46_K_K;tr|B4DMU0|B4DMU0_HUMAN_57_73_K_K;sw|P32322|P5CR1_HUMAN_30_46_K_K;tr|J3KTA8|J3KTA8_HUMAN_30_46_K_K;tr|J3KQ22|J3KQ22_HUMAN_30_46_K_K;tr|…	false
J:\Data\HUMAN\mgf\DM_from_raw.mgf	index=186014	DM_1.18474.18474.2	-1.0	SII_186015_1	1	true	983.991455078125	983.9918212890625	2	ETLVYLTHLDYVDTER		219	223	2.198152E-20	5.6884353E-13	0.0	0.0	1.26296476217106E-14	sw|O14980|XPO1_HUMAN_459_474_R_I	false
J:\Data\HUMAN\mgf\DM_from_raw.mgf	index=115058	DM_1.5385.5385.2	-1.0	SII_115059_1	1	true	857.9395751953125	857.9375	2	LALSQNQQSSGAAGPTGK		170	177	2.21175E-20	5.804338E-13	0.0	0.0	1.2886978536488664E-14	sw|O95232|LC7L3_HUMAN_107_124_R_N;tr|B4DJ96|B4DJ96_HUMAN_31_48_R_N;tr|D6RDI2|D6RDI2_HUMAN_156_173_R_N;tr|J3KPP4|J3KPP4_HUMAN_107_124_R_N	false
J:\Data\HUMAN\mgf\DM_from_raw.mgf	index=189662	DM_1.22732.22732.2	-1.0	SII_189663_1	1	true	1016.528564453125	1016.5303955078125	2	QIPLQSLDLEFGSGFQPR		184	187	2.223864E-20	5.8361296E-13	0.0	0.0	1.295756327273949E-14	sw|Q8N766|EMC1_HUMAN_258_275_R_V;sw|Q8N766-3|EMC1_HUMAN_258_275_R_V;sw|Q8N766-4|EMC1_HUMAN_236_253_R_V;sw|Q8N766-2|EMC1_HUMAN_258_275_R_V	false
J:\Data\HUMAN\mgf\DM_from_raw.mgf	index=49231	DM_1.18915.18915.2	-1.0	SII_49232_1	1	true	868.965576171875	868.9630737304688	2	ILDVGCGGGLLTEPLGR	Carbamidomethyl:6;unknown modification:17	124	127	2.2443236E-20	5.849486E-13	0.0	0.0	1.2987217583037194E-14	sw|Q9NZJ6|COQ3_HUMAN_150_166_K_L	false
J:\Data\HUMAN\mgf\DM_from_raw.mgf	index=61825	DM_1.11730.11730.2	-1.0	SII_61826_1	1	true	902.87646484375	902.8765869140625	2	GGGGSGGYYGQGGMSGGGWR		175	187	2.2449346E-20	5.969167E-13	0.0	0.0	1.3252937201402887E-14	sw|P31942-2|HNRH3_HUMAN_309_328_R_G;sw|P31942-3|HNRH3_HUMAN_275_294_R_G;sw|P31942-4|HNRH3_HUMAN_193_212_R_G;tr|B4DHY1|B4DHY1_HUMAN_216_235_R_G;sw|P31942|HNRH3_HUMAN_324_343_R_G	false
J:\Data\HUMAN\mgf\DM_from_raw.mgf	index=47939	DM_1.17407.17407.2	-1.0	SII_47940_1	1	true	985.4622192382812	985.4618530273438	2	ANCIDSTASAEAVFASEVK	Carbamidomethyl:3	241	262	2.2584291E-20	5.9663814E-13	0.0	0.0	1.3246752522390185E-14	sw|P22087|FBRL_HUMAN_266_284_K_K;tr|M0R299|M0R299_HUMAN_181_199_K_K;tr|M0R2Q4|M0R2Q4_HUMAN_242_260_K_K;tr|M0QXL5|M0QXL5_HUMAN_204_222_K_K	false
J:\Data\HUMAN\mgf\DM_from_raw.mgf	index=93997	DM_1.4252.4252.2	-1.0	SII_93998_1	1	true	779.3788452148438	779.3783569335938	2	GHAGSVDSIAVDGSGTK		160	166	2.2642636E-20	5.9014566E-13	0.0	0.0	1.3102604386274433E-14	sw|Q9GZL7|WDR12_HUMAN_187_203_R_F	false
J:\Data\HUMAN\mgf\DM_from_raw.mgf	index=206718	DM_1.19113.19113.2	-1.0	SII_206719_1	1	true	971.9832763671875	971.9840698242188	2	HTAMVSWGGVSIPNSPFR		207	228	2.2661744E-20	5.9471655E-13	0.0	0.0	1.3204088761103486E-14	sw|P21333|FLNA_HUMAN_743_760_K_V;sw|P21333-2|FLNA_HUMAN_743_760_K_V;tr|Q5HY54|Q5HY54_HUMAN_743_760_K_V	false
J:\Data\HUMAN\mgf\DM_from_raw.mgf	index=130453	DM_1.23439.23439.2	-1.0	SII_130454_1	1	true	911.9978637695312	911.994873046875	2	TFNLPLLMLGGGGYTIR		200	202	2.318296E-20	6.0422836E-13	0.0	0.0	1.3415273036232118E-14	tr|B3KRS5|B3KRS5_HUMAN_261_277_K_N;sw|Q92769|HDAC2_HUMAN_291_307_K_N;tr|J3KPW7|J3KPW7_HUMAN_385_401_K_N	false
J:\Data\HUMAN\mgf\DM_from_raw.mgf	index=156852	DM_1.8000.8000.2	-1.0	SII_156853_1	1	true	896.469970703125	896.468994140625	2	AALAHSEEVTASQVAATK	unknown modification:18	188	198	2.320838E-20	6.09062E-13	0.0	0.0	1.3522591071351908E-14	sw|Q15149-4|PLEC_HUMAN_2607_2624_R_T;sw|Q15149-5|PLEC_HUMAN_2607_2624_R_T;sw|Q15149-6|PLEC_HUMAN_2611_2628_R_T;sw|Q15149-7|PLEC_HUMAN_2575_2592_R_T;sw|Q15149-8|PLEC_HUMAN_2585_2602_R_T;sw|Q15149-9|PLEC_HUMAN_2593_2610_R_T;sw|Q15149-2|PLEC_HUMAN_2634_2651_R_T;sw|Q15149-3|PLEC_HUMAN_2630_2647_R_T;tr|H0YDN1|H0YDN1_HUMAN_177_194_R_T;sw|Q15149|PLEC_HUMAN_2744_2761_R_T	false
J:\Data\HUMAN\mgf\DM_from_raw.mgf	index=161828	DM_1.13840.13840.2	-1.0	SII_161829_1	1	true	839.935791015625	839.93408203125	2	GFVEPDHYVVVGAQR	unknown modification:15	145	145	2.3211884E-20	5.9623655E-13	0.0	0.0	1.3237836291615084E-14	sw|P02786|TFR1_HUMAN_395_409_K_D;tr|G3V0E5|G3V0E5_HUMAN_314_328_K_D;tr|F5H6B1|F5H6B1_HUMAN_113_127_K_D	false
J:\Data\HUMAN\mgf\DM_from_raw.mgf	index=128162	DM_1.20749.20749.2	-1.0	SII_128163_1	1	true	1183.0628662109375	1183.0665283203125	2	TMMACGGSIQTSVNALSADVLGR	Oxidation:2;Carbamidomethyl:5;unknown modification:23	191	208	2.3263006E-20	6.3006506E-13	0.0	0.0	1.3988907787264358E-14	sw|Q99832|TCPH_HUMAN_322_344_R_C;tr|B7Z1C9|B7Z1C9_HUMAN_194_216_R_C;tr|F5GZK5|F5GZK5_HUMAN_222_244_R_C;sw|Q99832-2|TCPH_HUMAN_118_140_R_C;sw|Q99832-3|TCPH_HUMAN_278_300_R_C;sw|Q99832-4|TCPH_HUMAN_235_257_R_C	false
J:\Data\HUMAN\mgf\DM_from_raw.mgf	index=128162	DM_1.20749.20749.2	-1.0	SII_128163_2	2	true	1183.0628662109375	1183.0665283203125	2	TMMACGGSIQTSVNALSADVLGR	Oxidation:3;Carbamidomethyl:5;unknown modification:23	191	208	2.3263006E-20	6.3006506E-13	0.0	0.0	1.3988907787264358E-14	sw|Q99832|TCPH_HUMAN_322_344_R_C;tr|B7Z1C9|B7Z1C9_HUMAN_194_216_R_C;tr|F5GZK5|F5GZK5_HUMAN_222_244_R_C;sw|Q99832-2|TCPH_HUMAN_118_140_R_C;sw|Q99832-3|TCPH_HUMAN_278_300_R_C;sw|Q99832-4|TCPH_HUMAN_235_257_R_C	false
J:\Data\HUMAN\mgf\DM_from_raw.mgf	index=145254	DM_1.17862.17862.2	-1.0	SII_145255_1	1	true	928.9566040039062	928.95751953125	2	VEAVNMAEGIIHDTETK		189	199	2.3551751E-20	6.1384036E-13	0.0	0.0	1.3628681762072566E-14	sw|P38646|GRP75_HUMAN_579_595_R_M	false
J:\Data\HUMAN\mgf\DM_from_raw.mgf	index=61127	DM_1.10912.10912.2	-1.0	SII_61128_1	1	true	1009.5028076171875	1009.5049438476562	2	VAWVSHDSTVCLADADKK	Carbamidomethyl:11;unknown modification:17;unknown modification:18	220	232	2.3607226E-20	6.19529E-13	0.0	0.0	1.375498278310513E-14	sw|O15143|ARC1B_HUMAN_217_234_R_M	false
J:\Data\HUMAN\mgf\DM_from_raw.mgf	index=27580	DM_1.12482.12482.2	-1.0	SII_27581_1	1	true	917.4635009765625	917.4636840820312	2	IISNASCTTNCLAPLAK	Carbamidomethyl:7;Carbamidomethyl:11	202	213	2.3624375E-20	6.1573316E-13	0.0	0.0	1.3670706318488589E-14	sw|P04406-2|G3P_HUMAN_104_120_K_V;sw|P04406|G3P_HUMAN_146_162_K_V;tr|E7EUT5|E7EUT5_HUMAN_71_87_K_V	false
J:\Data\HUMAN\mgf\DM_from_raw.mgf	index=47910	DM_1.17374.17374.2	-1.0	SII_47911_1	1	true	1090.9736328125	1090.97412109375	2	DNLTLWTSDMQGDGEEQNK		257	269	2.3695406E-20	6.259918E-13	0.0	0.0	1.3898471954282994E-14	sw|P62258-2|1433E_HUMAN_204_222_R_E;sw|P62258|1433E_HUMAN_226_244_R_E	false
J:\Data\HUMAN\mgf\DM_from_raw.mgf	index=150128	DM_1.23551.23551.2	-1.0	SII_150129_1	1	true	1070.62744140625	1070.62353515625	2	QIIQQNPSLLPALLQQIGR	unknown modification:19	259	272	2.374875E-20	6.2740107E-13	0.0	0.0	1.3929761021601469E-14	sw|P54727|RD23B_HUMAN_290_308_R_E;sw|P54727-2|RD23B_HUMAN_218_236_R_E	false
J:\Data\HUMAN\mgf\DM_from_raw.mgf	index=190702	DM_1.23947.23947.2	-1.0	SII_190703_1	1	true	1076.9947509765625	1076.9957275390625	2	TLTDEDEADQGGWLAAFWK		242	273	2.3888627E-20	6.310964E-13	0.0	0.0	1.4011805930762933E-14	sw|Q9H0A0|NAT10_HUMAN_751_769_K_D;tr|E7ESU4|E7ESU4_HUMAN_679_697_K_D	false
J:\Data\HUMAN\mgf\DM_from_raw.mgf	index=81083	DM_1.11984.11984.2	-1.0	SII_81084_1	1	true	1040.478271484375	1040.4786376953125	2	AYSDPSTGEPATYGELQQR	unknown modification:19	210	234	2.3897532E-20	6.313317E-13	0.0	0.0	1.4017030137295417E-14	sw|Q15149-4|PLEC_HUMAN_3180_3198_K_C;sw|Q15149-5|PLEC_HUMAN_3180_3198_K_C;sw|Q15149-6|PLEC_HUMAN_3184_3202_K_C;sw|Q15149-7|PLEC_HUMAN_3148_3166_K_C;sw|Q15149-8|PLEC_HUMAN_3158_3176_K_C;sw|Q15149-9|PLEC_HUMAN_3166_3184_K_C;sw|Q15149-2|PLEC_HUMAN_3207_3225_K_C;sw|Q15149-3|PLEC_HUMAN_3203_3221_K_C;sw|Q15149|PLEC_HUMAN_3317_3335_K_C	false
J:\Data\HUMAN\mgf\DM_from_raw.mgf	index=170145	DM_1.23563.23563.2	-1.0	SII_170146_1	1	true	1053.022216796875	1053.02587890625	2	IWCFGPDGTGPNILTDITK	Carbamidomethyl:3	234	263	2.3944446E-20	6.3257104E-13	0.0	0.0	1.4044546363916631E-14	sw|P13639|EF2_HUMAN_649_667_K_G	false
J:\Data\HUMAN\mgf\DM_from_raw.mgf	index=104483	DM_1.16642.16642.2	-1.0	SII_104484_1	1	true	1225.0595703125	1225.0595703125	2	VVMALGDYMGASCHACIGGTNVR	Carbamidomethyl:13;Carbamidomethyl:16;unknown modification:23	206	229	2.3954974E-20	6.4880664E-13	0.0	0.0	1.440501439442591E-14	tr|J3QL43|J3QL43_HUMAN_119_141_K_A;tr|J3QKZ9|J3QKZ9_HUMAN_83_105_K_A;tr|J3QLN6|J3QLN6_HUMAN_83_105_K_A;tr|J3QR64|J3QR64_HUMAN_130_152_K_A;tr|J3QS69|J3QS69_HUMAN_117_139_K_A;sw|P60842-2|IF4A1_HUMAN_119_141_K_A;sw|P60842|IF4A1_HUMAN_119_141_K_A;tr|J3KS25|J3KS25_HUMAN_117_139_K_A;tr|J3KT12|J3KT12_HUMAN_119_141_K_A;tr|J3KTB5|J3KTB5_HUMAN_103_125_K_A	false
J:\Data\HUMAN\mgf\DM_from_raw.mgf	index=83745	DM_1.15095.15095.2	-1.0	SII_83746_1	1	true	1155.055908203125	1155.0574951171875	2	YGKDATNVGDEGGFAPNILENK		226	261	2.4066195E-20	6.4791277E-13	0.0	0.0	1.438516840422959E-14	sw|P06733-2|ENOA_HUMAN_107_128_K_E;sw|P06733|ENOA_HUMAN_200_221_K_E	false
J:\Data\HUMAN\mgf\DM_from_raw.mgf	index=66075	DM_1.16700.16700.2	-1.0	SII_66076_1	1	true	1104.0235595703125	1104.0257568359375	2	QLNSESLSQWTNPSTMANAK		191	214	2.4066471E-20	6.3991526E-13	0.0	0.0	1.4207605106373137E-14	sw|P36952|SPB5_HUMAN_249_268_K_V	false
J:\Data\HUMAN\mgf\DM_from_raw.mgf	index=190867	DM_1.24139.24139.2	-1.0	SII_190868_1	1	true	1169.5401611328125	1169.54541015625	2	TYAEPLTAAMVEFYTMSQER		192	214	2.4153117E-20	6.422191E-13	0.0	0.0	1.4258755705513823E-14	sw|Q14204|DYHC1_HUMAN_2764_2783_R_F	false
J:\Data\HUMAN\mgf\DM_from_raw.mgf	index=167986	DM_1.21041.21041.2	-1.0	SII_167987_1	1	true	1088.0626220703125	1088.0616455078125	2	LAPITSDPTEATAVGAVEASFK		210	235	2.4312367E-20	6.545402E-13	0.0	0.0	1.453231274379438E-14	sw|P14618|KPYM_HUMAN_401_422_R_C;sw|P14618-3|KPYM_HUMAN_386_407_R_C	false
J:\Data\HUMAN\mgf\DM_from_raw.mgf	index=148587	DM_1.21753.21753.2	-1.0	SII_148588_1	1	true	858.4412231445312	858.4395141601562	2	AIFLADGNVFTTGFSR		141	144	2.431705E-20	6.29283E-13	0.0	0.0	1.3971544238769688E-14	sw|Q9ULV4|COR1C_HUMAN_224_239_R_M;sw|Q9ULV4-3|COR1C_HUMAN_277_292_R_M;sw|Q9ULV4-2|COR1C_HUMAN_230_245_R_M;tr|B4E3S0|B4E3S0_HUMAN_119_134_R_M	false
J:\Data\HUMAN\mgf\DM_from_raw.mgf	index=183299	DM_1.15306.15306.2	-1.0	SII_183300_1	1	true	972.0248413085938	972.0242919921875	2	DYQGPLKEHEVTIFVR	unknown modification:7;unknown modification:16	158	161	2.4524113E-20	6.3464143E-13	0.0	0.0	1.4090513830821832E-14	tr|K7EIE7|K7EIE7_HUMAN_37_52_R_R;sw|P53396-2|ACLY_HUMAN_363_378_R_R;tr|B4E3P0|B4E3P0_HUMAN_102_117_R_R;sw|P53396|ACLY_HUMAN_363_378_R_R	false
J:\Data\HUMAN\mgf\DM_from_raw.mgf	index=16384	DM_1.20191.20191.2	-1.0	SII_16385_1	1	true	938.0587158203125	938.0601806640625	2	KEGGLGPLNIPLLADVTR	unknown modification:1;unknown modification:18	183	194	2.4712097E-20	6.4852437E-13	0.0	0.0	1.4398747344795967E-14	tr|A6NIW5|A6NIW5_HUMAN_92_109_R_R;sw|P32119|PRDX2_HUMAN_92_109_R_R	false
J:\Data\HUMAN\mgf\DM_from_raw.mgf	index=85179	DM_1.16772.16772.2	-1.0	SII_85180_1	1	true	985.9791259765625	985.978759765625	2	GTGGVDTAAVGGVFDVSNADR	unknown modification:21	232	256	2.4833823E-20	6.6448735E-13	0.0	0.0	1.475316257808941E-14	tr|H0YJG0|H0YJG0_HUMAN_119_139_R_L;sw|P12277|KCRB_HUMAN_321_341_R_L	false
J:\Data\HUMAN\mgf\DM_from_raw.mgf	index=136967	DM_1.8177.8177.2	-1.0	SII_136968_1	1	true	1182.5643310546875	1182.567138671875	2	NSSYVHGGLDSNGKPADAVYGQK		211	238	2.495254E-20	6.758251E-13	0.0	0.0	1.5004886962338007E-14	sw|Q13283|G3BP1_HUMAN_37_59_K_E;tr|E5RH42|E5RH42_HUMAN_37_59_K_E;tr|E5RI46|E5RI46_HUMAN_37_59_K_E;tr|E5RIF8|E5RIF8_HUMAN_37_59_K_E;tr|E5RIZ6|E5RIZ6_HUMAN_47_69_K_E;tr|E5RJU8|E5RJU8_HUMAN_37_59_K_E;tr|Q5HYE9|Q5HYE9_HUMAN_37_59_K_E	false
J:\Data\HUMAN\mgf\DM_from_raw.mgf	index=203810	DM_1.15718.15718.2	-1.0	SII_203811_1	1	true	1154.5771484375	1154.57861328125	2	GQHVTGSPFQFTVGPLGEGGAHK		231	275	2.5068238E-20	6.7895873E-13	0.0	0.0	1.507446082683607E-14	sw|O75369-8|FLNB_HUMAN_2204_2226_R_V;sw|O75369-9|FLNB_HUMAN_2162_2184_R_V;sw|O75369-6|FLNB_HUMAN_2108_2130_R_V;sw|O75369-7|FLNB_HUMAN_1993_2015_R_V;sw|O75369-3|FLNB_HUMAN_2132_2154_R_V;sw|O75369-2|FLNB_HUMAN_2149_2171_R_V;tr|H7C5L4|H7C5L4_HUMAN_97_119_R_V;tr|E7EN95|E7EN95_HUMAN_1980_2002_R_V;sw|O75369|FLNB_HUMAN_2173_2195_R_V	false
J:\Data\HUMAN\mgf\DM_from_raw.mgf	index=126265	DM_1.18526.18526.2	-1.0	SII_126266_1	1	true	1121.040283203125	1121.0408935546875	2	DLYANTVLSGGTTMYPGIADR	Oxidation:14;unknown modification:21	229	257	2.513828E-20	6.726339E-13	0.0	0.0	1.4934034910121813E-14	sw|P63261|ACTG_HUMAN_292_312_K_M;sw|P60709|ACTB_HUMAN_292_312_K_M	false
J:\Data\HUMAN\mgf\DM_from_raw.mgf	index=189175	DM_1.22164.22164.3	-1.0	SII_189176_1	1	true	817.3895874023438	817.3916625976562	3	FVHLLDQSDQDFQEELDLMK		94	106	2.5177531E-20	6.694578E-13	0.0	0.0	1.486351811297847E-14	sw|P46940|IQGA1_HUMAN_872_891_K_M;tr|H0YLE8|H0YLE8_HUMAN_300_319_K_M	false
J:\Data\HUMAN\mgf\DM_from_raw.mgf	index=123169	DM_1.14912.14912.2	-1.0	SII_123170_1	1	true	892.9221801757812	892.9195556640625	2	MSASDPNSSIFLTDTAK		175	179	2.5263513E-20	6.584548E-13	0.0	0.0	1.4619225956255368E-14	tr|H0YJP3|H0YJP3_HUMAN_103_119_K_Q;sw|P23381-2|SYWC_HUMAN_303_319_K_Q;sw|P23381|SYWC_HUMAN_350_366_K_Q	false
J:\Data\HUMAN\mgf\DM_from_raw.mgf	index=200883	DM_1.12301.12301.2	-1.0	SII_200884_1	1	true	1035.47412109375	1035.4764404296875	2	AYSDPSTGEPATYGELQQR		221	246	2.537705E-20	6.70418E-13	0.0	0.0	1.488483678323981E-14	sw|Q15149-4|PLEC_HUMAN_3180_3198_K_C;sw|Q15149-5|PLEC_HUMAN_3180_3198_K_C;sw|Q15149-6|PLEC_HUMAN_3184_3202_K_C;sw|Q15149-7|PLEC_HUMAN_3148_3166_K_C;sw|Q15149-8|PLEC_HUMAN_3158_3176_K_C;sw|Q15149-9|PLEC_HUMAN_3166_3184_K_C;sw|Q15149-2|PLEC_HUMAN_3207_3225_K_C;sw|Q15149-3|PLEC_HUMAN_3203_3221_K_C;sw|Q15149|PLEC_HUMAN_3317_3335_K_C	false
J:\Data\HUMAN\mgf\DM_from_raw.mgf	index=30638	DM_1.16049.16049.2	-1.0	SII_30639_1	1	true	1035.5474853515625	1035.5478515625	2	LKDPANFQYPAESVLAYK	unknown modification:2;unknown modification:18	197	212	2.537787E-20	6.659964E-13	0.0	0.0	1.4786666993167385E-14	tr|H3BRK3|H3BRK3_HUMAN_60_77_K_E;sw|P15559-3|NQO1_HUMAN_60_77_K_E;sw|P15559-2|NQO1_HUMAN_60_77_K_E;tr|H3BNV2|H3BNV2_HUMAN_39_56_K_E;tr|B4DLR8|B4DLR8_HUMAN_60_77_K_E;sw|P15559|NQO1_HUMAN_60_77_K_E	false
J:\Data\HUMAN\mgf\DM_from_raw.mgf	index=26524	DM_1.11249.11249.2	-1.0	SII_26525_1	1	true	933.987060546875	933.9876098632812	2	SSQIGAVVSHQSSVIPDR		198	209	2.5580467E-20	6.7131316E-13	0.0	0.0	1.4904711414432414E-14	tr|J3QQV6|J3QQV6_HUMAN_84_101_K_E;tr|B4E0V0|B4E0V0_HUMAN_69_86_K_E;tr|B4E1D7|B4E1D7_HUMAN_146_163_K_E;sw|Q9NVS9|PNPO_HUMAN_164_181_K_E	false
J:\Data\HUMAN\mgf\DM_from_raw.mgf	index=183976	DM_1.16096.16096.2	-1.0	SII_183977_1	1	true	952.4734497070312	952.4745483398438	2	KDDPVTNLNNAFEVAEK		202	217	2.5661513E-20	6.6882806E-13	0.0	0.0	1.484953642227822E-14	sw|O43707|ACTN4_HUMAN_217_233_R_Y;tr|K7EJH8|K7EJH8_HUMAN_18_34_R_Y	false
J:\Data\HUMAN\mgf\DM_from_raw.mgf	index=10089	DM_1.12715.12715.2	-1.0	SII_10090_1	1	true	980.5103759765625	980.5108642578125	2	VQASLAANTFTITGHAETK		198	215	2.5888068E-20	6.839182E-13	0.0	0.0	1.5184572580221832E-14	sw|P20290-2|BTF3_HUMAN_79_97_K_Q;tr|H0Y9Y1|H0Y9Y1_HUMAN_22_40_K_Q;tr|D6RDG3|D6RDG3_HUMAN_41_59_K_Q;sw|P20290|BTF3_HUMAN_123_141_K_Q	false
J:\Data\HUMAN\mgf\DM_from_raw.mgf	index=62982	DM_1.13081.13081.2	-1.0	SII_62983_1	1	true	921.4706420898438	921.4718627929688	2	IISNASCTTNCLAPLAK	Carbamidomethyl:7;Carbamidomethyl:11;unknown modification:17	167	174	2.6418885E-20	6.885678E-13	0.0	0.0	1.5287804499870994E-14	sw|P04406-2|G3P_HUMAN_104_120_K_V;sw|P04406|G3P_HUMAN_146_162_K_V;tr|E7EUT5|E7EUT5_HUMAN_71_87_K_V	false
J:\Data\HUMAN\mgf\DM_from_raw.mgf	index=145969	DM_1.18696.18696.2	-1.0	SII_145970_1	1	true	976.96484375	976.9649047851562	2	TSIDAYDNFDNISLAQR	unknown modification:17	194	200	2.671836E-20	6.9637313E-13	0.0	0.0	1.546110095535E-14	tr|K7EJJ5|K7EJJ5_HUMAN_31_47_R_L;sw|Q00610|CLH1_HUMAN_1482_1498_R_L;tr|J3KS13|J3KS13_HUMAN_419_435_R_L;sw|Q00610-2|CLH1_HUMAN_1482_1498_R_L	false
J:\Data\HUMAN\mgf\DM_from_raw.mgf	index=178257	DM_1.9421.9421.2	-1.0	SII_178258_1	1	true	894.411376953125	894.4130859375	2	EGQGEGETQEAAAAAAAAR		190	202	2.72171E-20	7.1902895E-13	0.0	0.0	1.5964112782136365E-14	sw|P58107|EPIPL_HUMAN_2614_2632_R_R;sw|P58107|EPIPL_HUMAN_3148_3166_R_R;sw|P58107|EPIPL_HUMAN_3682_3700_R_R;sw|P58107|EPIPL_HUMAN_4750_4768_R_R	false
J:\Data\HUMAN\mgf\DM_from_raw.mgf	index=146227	DM_1.18997.18997.2	-1.0	SII_146228_1	1	true	975.4313354492188	975.4317626953125	2	FGDYQCNSAMGISQMLK	Carbamidomethyl:6	159	164	2.726628E-20	7.106538E-13	0.0	0.0	1.5778164999133593E-14	sw|P54136-2|SYRC_HUMAN_38_54_K_T;sw|P54136|SYRC_HUMAN_110_126_K_T	false
J:\Data\HUMAN\mgf\DM_from_raw.mgf	index=140055	DM_1.11793.11793.2	-1.0	SII_140056_1	1	true	1009.9869384765625	1009.9894409179688	2	THSVNGITEEADPTIYSGK		222	255	2.7359723E-20	7.2279677E-13	0.0	0.0	1.604776713767071E-14	tr|E9PLT0|E9PLT0_HUMAN_452_470_K_V;sw|O75534-3|CSDE1_HUMAN_597_615_K_V;sw|O75534-2|CSDE1_HUMAN_551_569_K_V;tr|G5E9Q2|G5E9Q2_HUMAN_628_646_K_V;sw|O75534|CSDE1_HUMAN_582_600_K_V	false
J:\Data\HUMAN\mgf\DM_from_raw.mgf	index=43657	DM_1.12411.12411.2	-1.0	SII_43658_1	1	true	847.9515991210938	847.9503784179688	2	LIAPVAEEEATVPNNK		153	155	2.7443523E-20	7.101907E-13	0.0	0.0	1.576788310348891E-14	tr|A8MW50|A8MW50_HUMAN_8_23_K_I;sw|P07195|LDHB_HUMAN_8_23_K_I;tr|F5H793|F5H793_HUMAN_8_23_K_I;tr|C9J7H8|C9J7H8_HUMAN_8_23_K_I	false
J:\Data\HUMAN\mgf\DM_from_raw.mgf	index=61174	DM_1.10967.10967.2	-1.0	SII_61175_1	1	true	892.9310913085938	892.9312744140625	2	KPEDVLDDDDAGSAPLK		191	198	2.7473463E-20	7.160538E-13	0.0	0.0	1.5898057541740587E-14	sw|P35613|BASI_HUMAN_350_366_R_S;sw|P35613-3|BASI_HUMAN_141_157_R_S;sw|P35613-4|BASI_HUMAN_170_186_R_S;sw|P35613-2|BASI_HUMAN_234_250_R_S	false
J:\Data\HUMAN\mgf\DM_from_raw.mgf	index=149061	DM_1.22306.22306.2	-1.0	SII_149062_1	1	true	1139.022705078125	1139.023681640625	2	WGDAGAEYVVESTGVFTTMEK		212	228	2.7529866E-20	7.3662636E-13	0.0	0.0	1.6354816157728533E-14	sw|P04406-2|G3P_HUMAN_45_65_K_A;sw|P04406|G3P_HUMAN_87_107_K_A;tr|E7EUT5|E7EUT5_HUMAN_12_32_K_A	false
J:\Data\HUMAN\mgf\DM_from_raw.mgf	index=64041	DM_1.14320.14320.2	-1.0	SII_64042_1	1	true	958.9578247070312	958.9571533203125	2	VNEASGDGDGEDAVVILEK		188	208	2.7647646E-20	7.3040326E-13	0.0	0.0	1.6216648883303058E-14	sw|Q96C86|DCPS_HUMAN_68_86_K_T	false
J:\Data\HUMAN\mgf\DM_from_raw.mgf	index=129223	DM_1.21997.21997.2	-1.0	SII_129224_1	1	true	1254.5582275390625	1254.558349609375	2	IMQSSSEVGYDAMAGDFVNMVEK		217	238	2.7808378E-20	7.531738E-13	0.0	0.0	1.6722207760550136E-14	sw|P10809|CH60_HUMAN_494_516_K_G	false
J:\Data\HUMAN\mgf\DM_from_raw.mgf	index=109321	DM_1.22443.22443.2	-1.0	SII_109322_1	1	true	1343.6915283203125	1343.69482421875	2	LEQQVPVNQVFGQDEMIDVIGVTK		152	171	2.8235316E-20	7.692509E-13	0.0	0.0	1.707915672291067E-14	tr|B5MCW2|B5MCW2_HUMAN_149_172_R_G;tr|H7C3M2|H7C3M2_HUMAN_233_256_R_G;tr|H7C422|H7C422_HUMAN_228_251_R_G;sw|P39023|RL3_HUMAN_201_224_R_G;tr|G5E9G0|G5E9G0_HUMAN_149_172_R_G	false
J:\Data\HUMAN\mgf\DM_from_raw.mgf	index=70425	DM_1.21791.21791.2	-1.0	SII_70426_1	1	true	969.48583984375	969.4827880859375	2	LPNFGFVVFDDSEPVQK		143	156	2.842368E-20	7.408197E-13	0.0	0.0	1.6447918045620313E-14	sw|Q13283|G3BP1_HUMAN_377_393_K_V;tr|F5H4D6|F5H4D6_HUMAN_195_211_K_V	false
J:\Data\HUMAN\mgf\DM_from_raw.mgf	index=124721	DM_1.16723.16723.2	-1.0	SII_124722_1	1	true	1090.03369140625	1090.0338134765625	2	FGQAATMEGIGAIGGTPPAFNR	Oxidation:7	210	230	2.8427593E-20	7.6533083E-13	0.0	0.0	1.699212206374449E-14	sw|Q15233-2|NONO_HUMAN_346_367_R_A;sw|Q15233|NONO_HUMAN_435_456_R_A	false
J:\Data\HUMAN\mgf\DM_from_raw.mgf	index=149461	DM_1.22773.22773.2	-1.0	SII_149462_1	1	true	1004.486572265625	1004.4871215820312	2	GWFDAEGQALDGVSISDLK		246	271	2.846421E-20	7.5197547E-13	0.0	0.0	1.6695602051183057E-14	sw|P27694|RFA1_HUMAN_413_431_R_S;tr|I3L4R8|I3L4R8_HUMAN_169_187_R_S	false
J:\Data\HUMAN\mgf\DM_from_raw.mgf	index=88329	DM_1.20508.20508.2	-1.0	SII_88330_1	1	true	1498.7427978515625	1498.74267578125	2	ADHQPLTEASYVNLPTIALCNTDSPLR	Carbamidomethyl:20	174	196	2.8466426E-20	7.8886555E-13	0.0	0.0	1.7514647511956274E-14	sw|P08865|RSSA_HUMAN_129_155_R_Y;tr|A6NE09|A6NE09_HUMAN_129_155_R_Y;tr|C9J9K3|C9J9K3_HUMAN_129_155_R_Y	false
J:\Data\HUMAN\mgf\DM_from_raw.mgf	index=128016	DM_1.20578.20578.3	-1.0	SII_128017_1	1	true	1084.1748046875	1084.1748046875	3	MMVDKDGDVTVTNDGATILSMMDVDHQIAK		91	113	2.862033E-20	8.060964E-13	0.0	0.0	1.7897212404137703E-14	tr|B7ZAR1|B7ZAR1_HUMAN_22_51_K_L;tr|E9PCA1|E9PCA1_HUMAN_39_68_K_L;sw|P48643|TCPE_HUMAN_60_89_K_L	false
J:\Data\HUMAN\mgf\DM_from_raw.mgf	index=116971	DM_1.7648.7648.2	-1.0	SII_116972_1	1	true	856.4097290039062	856.4054565429688	2	SADGSAPAGEGEGVTLQR	unknown modification:18	180	182	2.8642916E-20	7.5168154E-13	0.0	0.0	1.6689076122470376E-14	sw|Q01650|LAT1_HUMAN_31_48_K_N	false
J:\Data\HUMAN\mgf\DM_from_raw.mgf	index=169959	DM_1.23346.23346.2	-1.0	SII_169960_1	1	true	943.9606323242188	943.9608764648438	2	QQLNNMSFAEIIMGYK		161	169	2.8651265E-20	7.41445E-13	0.0	0.0	1.6461801158007748E-14	sw|P40763|STAT3_HUMAN_643_658_K_I;tr|G8JLH9|G8JLH9_HUMAN_545_560_K_I;tr|K7ENL3|K7ENL3_HUMAN_643_658_K_I;sw|P40763-2|STAT3_HUMAN_643_658_K_I	false
J:\Data\HUMAN\mgf\DM_from_raw.mgf	index=30685	DM_1.16104.16104.2	-1.0	SII_30686_1	1	true	1127.033203125	1127.03466796875	2	EKPSYDTETDPSEGLMNVLK		187	207	2.866374E-20	7.6215434E-13	0.0	0.0	1.692159660769529E-14	sw|Q9HB71|CYBP_HUMAN_177_196_K_K;sw|Q9HB71-3|CYBP_HUMAN_134_153_K_K	false
J:\Data\HUMAN\mgf\DM_from_raw.mgf	index=108658	DM_1.21617.21617.2	-1.0	SII_108659_1	1	true	1111.586669921875	1111.5869140625	2	QLTVQMMQNPQILAALQER	unknown modification:19	243	260	2.879864E-20	7.608105E-13	0.0	0.0	1.68917602383514E-14	sw|P55209|NP1L1_HUMAN_37_55_R_L;tr|H0YIV4|H0YIV4_HUMAN_31_49_R_L;tr|B3KNT8|B3KNT8_HUMAN_37_55_R_L;tr|F8W020|F8W020_HUMAN_37_55_R_L;tr|F8W0J6|F8W0J6_HUMAN_37_55_R_L;tr|F5H4R6|F5H4R6_HUMAN_37_55_R_L;tr|F8VUX1|F8VUX1_HUMAN_37_55_R_L;tr|F8VVB5|F8VVB5_HUMAN_37_55_R_L;tr|F8VY35|F8VY35_HUMAN_37_55_R_L;tr|F8VXI6|F8VXI6_HUMAN_37_55_R_L	false
J:\Data\HUMAN\mgf\DM_from_raw.mgf	index=144117	DM_1.16533.16533.2	-1.0	SII_144118_1	1	true	914.52197265625	914.5223388671875	2	IINEPTAAAIAYGLDKR	unknown modification:16;unknown modification:17	180	184	2.8819044E-20	7.5112426E-13	0.0	0.0	1.6676703212073335E-14	sw|P11021|GRP78_HUMAN_198_214_R_E	false
J:\Data\HUMAN\mgf\DM_from_raw.mgf	index=109144	DM_1.22224.22224.2	-1.0	SII_109145_1	1	true	1287.0909423828125	1287.093017578125	2	SFDSMISTNCTEELENAGVEVLK	Carbamidomethyl:10	204	235	2.9015916E-20	7.8587934E-13	0.0	0.0	1.7448346713871382E-14	tr|H0YBD4|H0YBD4_HUMAN_223_245_R_F;sw|P00390|GSHR_HUMAN_269_291_R_F;sw|P00390-2|GSHR_HUMAN_226_248_R_F;sw|P00390-4|GSHR_HUMAN_269_291_R_F	false
J:\Data\HUMAN\mgf\DM_from_raw.mgf	index=103668	DM_1.15689.15689.2	-1.0	SII_103669_1	1	true	939.4405517578125	939.4404907226562	2	SKGFGFVCFSSPEEATK	Carbamidomethyl:8	162	174	2.904148E-20	7.5692176E-13	0.0	0.0	1.6805421177955563E-14	sw|Q9H361|PABP3_HUMAN_332_348_R_A;sw|P11940-2|PABP1_HUMAN_332_348_R_A;tr|E7EQV3|E7EQV3_HUMAN_287_303_R_A;tr|E7ERJ7|E7ERJ7_HUMAN_300_316_R_A;tr|H0YEU6|H0YEU6_HUMAN_59_75_R_A;sw|Q13310|PABP4_HUMAN_332_348_R_A;tr|H0YAR2|H0YAR2_HUMAN_201_217_R_A;tr|H0YB86|H0YB86_HUMAN_23_39_R_A;tr|H0Y5F5|H0Y5F5_HUMAN_234_250_R_A;sw|Q13310-2|PABP4_HUMAN_332_348_R_A;sw|Q13310-3|PABP4_HUMAN_332_348_R_A;sw|P11940|PABP1_H…	false
J:\Data\HUMAN\mgf\DM_from_raw.mgf	index=150076	DM_1.23490.23490.2	-1.0	SII_150077_1	1	true	1133.5865478515625	1134.08935546875	2	SINPDEAVAYGAAVQAAILSGDK	unknown modification:23	231	258	2.924352E-20	7.920438E-13	0.0	0.0	1.7585212044093438E-14	tr|A8K7Q2|A8K7Q2_HUMAN_126_148_K_S;tr|E9PKE3|E9PKE3_HUMAN_343_365_K_S;tr|E9PNE6|E9PNE6_HUMAN_216_238_K_S;sw|P11142-2|HSP7C_HUMAN_362_384_K_S;sw|P11142|HSP7C_HUMAN_362_384_K_S	false
J:\Data\HUMAN\mgf\DM_from_raw.mgf	index=201835	DM_1.13413.13413.2	-1.0	SII_201836_1	1	true	1032.9827880859375	1032.9847412109375	2	EELQSGVDAANSAAQQYQR		221	233	2.9254364E-20	7.728499E-13	0.0	0.0	1.7159062882325964E-14	sw|P46940|IQGA1_HUMAN_369_387_K_R	false
J:\Data\HUMAN\mgf\DM_from_raw.mgf	index=55602	DM_1.4376.4376.2	-1.0	SII_55603_1	1	true	858.4426879882812	858.4398193359375	2	LLSDATVEKDESHAGK	unknown modification:9;unknown modification:16	135	141	2.932883E-20	7.5897914E-13	0.0	0.0	1.6851099792642376E-14	sw|Q14320|FA50A_HUMAN_290_305_R_V	false
J:\Data\HUMAN\mgf\DM_from_raw.mgf	index=176629	DM_1.7520.7520.2	-1.0	SII_176630_1	1	true	909.4166870117188	909.4173583984375	2	EGQGEGETQEAAAATAAAR		170	184	2.9521343E-20	7.799031E-13	0.0	0.0	1.7315660304828858E-14	sw|P58107|EPIPL_HUMAN_4216_4234_R_R	false
J:\Data\HUMAN\mgf\DM_from_raw.mgf	index=189793	DM_1.22885.22885.2	-1.0	SII_189794_1	1	true	1009.5349731445312	1009.5359497070312	2	IIGLDQVAGMSETALPGAFK		211	232	2.953184E-20	7.852367E-13	0.0	0.0	1.743407861320824E-14	sw|P35579-2|MYH9_HUMAN_482_501_R_T;sw|P35579|MYH9_HUMAN_618_637_R_T	false
J:\Data\HUMAN\mgf\DM_from_raw.mgf	index=49132	DM_1.18799.18799.2	-1.0	SII_49133_1	1	true	1089.5211181640625	1089.52099609375	2	GDVAEGDLIEHFSQFGTVEK		203	218	2.9548853E-20	7.85689E-13	0.0	0.0	1.7444120723767712E-14	sw|Q13151|ROA0_HUMAN_107_126_K_A	false
J:\Data\HUMAN\mgf\DM_from_raw.mgf	index=66706	DM_1.17436.17436.2	-1.0	SII_66707_1	1	true	985.4622192382812	985.46240234375	2	ANCIDSTASAEAVFASEVK	Carbamidomethyl:3	228	242	2.987865E-20	7.893425E-13	0.0	0.0	1.7525236909770422E-14	sw|P22087|FBRL_HUMAN_266_284_K_K;tr|M0R299|M0R299_HUMAN_181_199_K_K;tr|M0R2Q4|M0R2Q4_HUMAN_242_260_K_K;tr|M0QXL5|M0QXL5_HUMAN_204_222_K_K	false
J:\Data\HUMAN\mgf\DM_from_raw.mgf	index=47563	DM_1.16969.16969.2	-1.0	SII_47564_1	1	true	984.9730834960938	984.9725341796875	2	DATNVGDEGGFAPNILENK	unknown modification:19	205	221	2.988323E-20	7.8946355E-13	0.0	0.0	1.7527924500933863E-14	sw|P06733-2|ENOA_HUMAN_110_128_K_E;sw|P06733|ENOA_HUMAN_203_221_K_E	false
J:\Data\HUMAN\mgf\DM_from_raw.mgf	index=70991	DM_1.22454.22454.2	-1.0	SII_70992_1	1	true	1119.115478515625	1119.115966796875	2	MSVQPTVSLGGFEITPPVVLR	unknown modification:21	230	247	3.0196358E-20	8.079746E-13	0.0	0.0	1.7938912806642228E-14	tr|E5RI98|E5RI98_HUMAN_17_37_K_L;sw|P06748|NPM_HUMAN_81_101_K_L;sw|P06748-2|NPM_HUMAN_81_101_K_L;sw|P06748-3|NPM_HUMAN_81_101_K_L	false
J:\Data\HUMAN\mgf\DM_from_raw.mgf	index=206473	DM_1.18827.18827.2	-1.0	SII_206474_1	1	true	1148.0860595703125	1148.08837890625	2	STVLTPMFVETQASQGTLQTR		207	222	3.0276025E-20	8.101063E-13	0.0	0.0	1.7986241497952476E-14	sw|P78527|PRKDC_HUMAN_2599_2619_R_T;tr|E7EUY0|E7EUY0_HUMAN_2598_2618_R_T;sw|P78527-2|PRKDC_HUMAN_2599_2619_R_T	false
J:\Data\HUMAN\mgf\DM_from_raw.mgf	index=149843	DM_1.23219.23219.2	-1.0	SII_149844_1	1	true	962.0299072265625	962.029541015625	2	EVLTGNDEVIGQVLSTLK	unknown modification:18	162	165	3.0474048E-20	7.9973636E-13	0.0	0.0	1.7756004743641E-14	sw|Q15904|VAS1_HUMAN_194_211_R_S	false
J:\Data\HUMAN\mgf\DM_from_raw.mgf	index=93021	DM_1.3090.3090.2	-1.0	SII_93022_1	1	true	820.8679809570312	820.8690795898438	2	HSGPNSADSANDGFVR	unknown modification:16	146	152	3.052315E-20	7.8988606E-13	0.0	0.0	1.7537305204299954E-14	sw|P52597|HNRPF_HUMAN_99_114_K_L	false
J:\Data\HUMAN\mgf\DM_from_raw.mgf	index=164913	DM_1.17444.17444.2	-1.0	SII_164914_1	1	true	1085.5335693359375	1085.53369140625	2	EIYCPAPPQIDNGIIQGER	Carbamidomethyl:4	202	223	3.0524102E-20	8.0639423E-13	0.0	0.0	1.790382492190893E-14	tr|H3BLV0|H3BLV0_HUMAN_232_250_R_D;tr|E9PSH2|E9PSH2_HUMAN_222_240_R_D;sw|P08174|DAF_HUMAN_222_240_R_D;sw|P08174-7|DAF_HUMAN_222_240_R_D;sw|P08174-2|DAF_HUMAN_222_240_R_D;sw|P08174-6|DAF_HUMAN_222_240_R_D;sw|P08174-5|DAF_HUMAN_222_240_R_D;sw|P08174-4|DAF_HUMAN_222_240_R_D;sw|P08174-3|DAF_HUMAN_222_240_R_D;tr|B1AP15|B1AP15_HUMAN_158_176_R_D;tr|B1AP13|B1AP13_HUMAN_222_240_R_D	false
J:\Data\HUMAN\mgf\DM_from_raw.mgf	index=165156	DM_1.17728.17728.2	-1.0	SII_165157_1	1	true	1010.5391235351562	1010.5397338867188	2	ILATPPQEDAPSVDIANIR		190	203	3.065873E-20	8.099509E-13	0.0	0.0	1.798279125700412E-14	sw|P29401-2|TKT_HUMAN_292_310_K_M;tr|E9PFF2|E9PFF2_HUMAN_284_302_K_M;tr|B4E022|B4E022_HUMAN_237_255_K_M;sw|P29401|TKT_HUMAN_284_302_K_M	false
J:\Data\HUMAN\mgf\DM_from_raw.mgf	index=149045	DM_1.22287.22287.2	-1.0	SII_149046_1	1	true	1088.0101318359375	1088.0067138671875	2	DSQSWIGGNNEPLTGFTWR	unknown modification:19	212	239	3.0876762E-20	8.157109E-13	0.0	0.0	1.811067663578491E-14	sw|Q8NHH9-2|ATLA2_HUMAN_122_140_K_G;sw|Q8NHH9-4|ATLA2_HUMAN_104_122_K_G;tr|C9JC25|C9JC25_HUMAN_159_177_K_G;tr|B7Z7X8|B7Z7X8_HUMAN_104_122_K_G;sw|Q8NHH9|ATLA2_HUMAN_122_140_K_G	false
J:\Data\HUMAN\mgf\DM_from_raw.mgf	index=130082	DM_1.23006.23006.2	-1.0	SII_130083_1	1	true	1130.576416015625	1130.5780029296875	2	SINPDEAVAYGAAVQAAILSGDK		224	252	3.100802E-20	8.398343E-13	0.0	0.0	1.864627214732668E-14	tr|A8K7Q2|A8K7Q2_HUMAN_126_148_K_S;tr|E9PKE3|E9PKE3_HUMAN_343_365_K_S;tr|E9PNE6|E9PNE6_HUMAN_216_238_K_S;sw|P11142-2|HSP7C_HUMAN_362_384_K_S;sw|P11142|HSP7C_HUMAN_362_384_K_S	false
J:\Data\HUMAN\mgf\DM_from_raw.mgf	index=121951	DM_1.13490.13490.2	-1.0	SII_121952_1	1	true	863.9251098632812	863.9227905273438	2	TATANGFQMVTSGVQSK		158	170	3.1033303E-20	8.0883553E-13	0.0	0.0	1.7958027452328645E-14	sw|Q969V3|NCLN_HUMAN_178_194_R_A;sw|Q969V3-2|NCLN_HUMAN_178_194_R_A;tr|K7ENM2|K7ENM2_HUMAN_66_82_R_A;tr|K7EMW4|K7EMW4_HUMAN_104_120_R_A	false
J:\Data\HUMAN\mgf\DM_from_raw.mgf	index=110573	DM_1.24004.24004.2	-1.0	SII_110574_1	1	true	1126.5682373046875	1126.5697021484375	2	SQDAEVGDGTTSVTLLAAEFLK		239	273	3.1078953E-20	8.3671107E-13	0.0	0.0	1.8576929186984744E-14	sw|Q99832|TCPH_HUMAN_85_106_K_Q;tr|F8WAM2|F8WAM2_HUMAN_41_62_K_Q;sw|Q99832-3|TCPH_HUMAN_41_62_K_Q	false
J:\Data\HUMAN\mgf\DM_from_raw.mgf	index=106861	DM_1.19447.19447.2	-1.0	SII_106862_1	1	true	1135.0614013671875	1135.0625	2	GGMGSGGLATGIAGGLAGMGGIQNEK	unknown modification:26	237	261	3.13541E-20	8.6405503E-13	0.0	0.0	1.9184028610937317E-14	tr|F8VZY9|F8VZY9_HUMAN_56_81_R_E;sw|P05783|K1C18_HUMAN_56_81_R_E	false
J:\Data\HUMAN\mgf\DM_from_raw.mgf	index=40043	DM_1.8173.8173.2	-1.0	SII_40044_1	1	true	949.4979248046875	949.4976196289062	2	IFVGGIKEDTEEHHLR	unknown modification:7;unknown modification:16	176	181	3.15436E-20	8.1629354E-13	0.0	0.0	1.812361259708575E-14	sw|P09651|ROA1_HUMAN_107_122_K_D;sw|Q32P51|RA1L2_HUMAN_107_122_K_D;tr|F8W6I7|F8W6I7_HUMAN_107_122_K_D;tr|F8VTQ5|F8VTQ5_HUMAN_58_73_K_D;tr|F8VYN5|F8VYN5_HUMAN_62_77_K_D;tr|F8VZ49|F8VZ49_HUMAN_126_141_K_D;sw|P09651-2|ROA1_HUMAN_107_122_K_D;sw|P09651-3|ROA1_HUMAN_107_122_K_D	false
J:\Data\HUMAN\mgf\DM_from_raw.mgf	index=40043	DM_1.8173.8173.2	-1.0	SII_40044_2	2	true	949.4979248046875	949.4976196289062	2	LFVGGIKEDTEEHHLR	unknown modification:7;unknown modification:16	176	181	3.15436E-20	8.1629354E-13	0.0	0.0	1.812361259708575E-14	sw|P22626-2|ROA2_HUMAN_102_117_K_D;sw|P22626|ROA2_HUMAN_114_129_K_D	false
J:\Data\HUMAN\mgf\DM_from_raw.mgf	index=46095	DM_1.15255.15255.2	-1.0	SII_46096_1	1	true	965.4767456054688	965.4761962890625	2	GLLSDSMTDVPVDTGVAAR	Oxidation:7;unknown modification:19	159	164	3.190657E-20	8.4291667E-13	0.0	0.0	1.8714707920762883E-14	sw|O43399|TPD54_HUMAN_16_34_K_T;sw|O43399-2|TPD54_HUMAN_16_34_K_T;sw|O43399-3|TPD54_HUMAN_16_34_K_T;sw|O43399-4|TPD54_HUMAN_16_34_K_T;sw|O43399-5|TPD54_HUMAN_16_34_K_T;sw|O43399-7|TPD54_HUMAN_16_34_K_T	false
J:\Data\HUMAN\mgf\DM_from_raw.mgf	index=8401	DM_1.10738.10738.3	-1.0	SII_8402_1	1	true	902.4088745117188	902.4099731445312	3	FNAHGDANTIVCNSKDGGAWGTEQR	Carbamidomethyl:12	105	123	3.1919908E-20	8.746718E-13	0.0	0.0	1.9419745564562067E-14	sw|P09382|LEG1_HUMAN_50_74_R_E	false
J:\Data\HUMAN\mgf\DM_from_raw.mgf	index=70801	DM_1.22232.22232.2	-1.0	SII_70802_1	1	true	1024.979736328125	1024.981201171875	2	FYQAEMEELDFISAVEK		183	199	3.2378027E-20	8.438837E-13	0.0	0.0	1.8736178232888297E-14	sw|P35237|SPB6_HUMAN_113_129_K_S	false
J:\Data\HUMAN\mgf\DM_from_raw.mgf	index=17457	DM_1.21595.21595.2	-1.0	SII_17458_1	1	true	872.4132690429688	872.4155883789062	2	AMGIMNSFVNDIFER		159	161	3.2420756E-20	8.327821E-13	0.0	0.0	1.8489696927146486E-14	sw|O60814|H2B1K_HUMAN_59_73_K_I;sw|Q93079|H2B1H_HUMAN_59_73_K_I;sw|P33778|H2B1B_HUMAN_59_73_K_I;sw|Q8N257|H2B3B_HUMAN_59_73_K_I;sw|Q16778|H2B2E_HUMAN_59_73_K_I;sw|P62807|H2B1C_HUMAN_59_73_K_I;tr|U3KQK0|U3KQK0_HUMAN_59_73_K_I;sw|P23527|H2B1O_HUMAN_59_73_K_I;sw|Q5QNW6|H2B2F_HUMAN_59_73_K_I;sw|Q99879|H2B1M_HUMAN_59_73_K_I;sw|Q99877|H2B1N_HUMAN_59_73_K_I;sw|Q99880|H2B1L_HUMAN_59_73_K_I;sw|P58876|H2B1…	false
J:\Data\HUMAN\mgf\DM_from_raw.mgf	index=17325	DM_1.21395.21395.2	-1.0	SII_17326_1	1	true	1205.1278076171875	1205.1304931640625	2	LLDFGSLSNLQVTQPTVGMNFK		181	197	3.2534012E-20	8.758843E-13	0.0	0.0	1.9446665880841878E-14	sw|P08708|RS17_HUMAN_108_129_K_T;sw|P0CW22|RS17L_HUMAN_108_129_K_T	false
J:\Data\HUMAN\mgf\DM_from_raw.mgf	index=70995	DM_1.22458.22458.2	-1.0	SII_70996_1	1	true	1096.569091796875	1096.5693359375	2	TWTLCGTPEYLAPEIILSK	Carbamidomethyl:5	200	211	3.2599805E-20	8.6123074E-13	0.0	0.0	1.912132281294482E-14	sw|P22694|KAPCB_HUMAN_196_214_R_G;sw|P22612|KAPCG_HUMAN_196_214_R_G;sw|P22694-10|KAPCB_HUMAN_166_184_R_G;sw|P17612-2|KAPCA_HUMAN_188_206_R_G;sw|P22694-9|KAPCB_HUMAN_203_221_R_G;sw|P22694-8|KAPCB_HUMAN_196_214_R_G;sw|P22694-7|KAPCB_HUMAN_200_218_R_G;sw|P22694-6|KAPCB_HUMAN_202_220_R_G;sw|P22694-5|KAPCB_HUMAN_199_217_R_G;sw|P22694-4|KAPCB_HUMAN_183_201_R_G;sw|P22694-3|KAPCB_HUMAN_184_202_R_G;sw|P22…	false
J:\Data\HUMAN\mgf\DM_from_raw.mgf	index=148852	DM_1.22062.22062.2	-1.0	SII_148853_1	1	true	1004.4852905273438	1004.4860229492188	2	AIMTYVSSFYHAFSGAQK		213	237	3.3085958E-20	8.682812E-13	0.0	0.0	1.9277859401083505E-14	sw|O43707|ACTN4_HUMAN_256_273_K_A;tr|H9KV75|H9KV75_HUMAN_172_189_K_A;tr|G3V2N5|G3V2N5_HUMAN_216_233_K_A;tr|G3V2W4|G3V2W4_HUMAN_172_189_K_A;sw|P12814-4|ACTN1_HUMAN_237_254_K_A;sw|P12814-3|ACTN1_HUMAN_237_254_K_A;sw|P12814-2|ACTN1_HUMAN_237_254_K_A;sw|P12814|ACTN1_HUMAN_237_254_K_A	false
J:\Data\HUMAN\mgf\DM_from_raw.mgf	index=82384	DM_1.13503.13503.2	-1.0	SII_82385_1	1	true	959.4122314453125	959.4114990234375	2	HIFSEDTSDFSGMSETK		221	236	3.3111445E-20	8.629991E-13	0.0	0.0	1.916058451232343E-14	sw|P36952|SPB5_HUMAN_295_311_K_G	false
J:\Data\HUMAN\mgf\DM_from_raw.mgf	index=161364	DM_1.13298.13298.2	-1.0	SII_161365_1	1	true	910.9404296875	910.9407348632812	2	NVLGHMQQGGAPSPFDR	unknown modification:17	167	176	3.320288E-20	8.653823E-13	0.0	0.0	1.9213497087793983E-14	sw|Q01813-2|K6PP_HUMAN_659_675_K_N;tr|H0Y757|H0Y757_HUMAN_20_36_K_N;sw|Q01813|K6PP_HUMAN_667_683_K_N;tr|B1APP8|B1APP8_HUMAN_85_101_K_N	false
J:\Data\HUMAN\mgf\DM_from_raw.mgf	index=86644	DM_1.18488.18488.3	-1.0	SII_86645_1	1	true	834.1375732421875	834.1380004882812	3	LKDLEALLNSKEAALSTALSEKR		100	109	3.34127E-20	9.0496366E-13	0.0	0.0	2.009229521561671E-14	sw|P02545|LMNA_HUMAN_134_156_R_T;tr|H0YAB0|H0YAB0_HUMAN_51_73_R_T;tr|Q5TCI8|Q5TCI8_HUMAN_53_75_R_T;sw|P02545-2|LMNA_HUMAN_134_156_R_T;sw|P02545-3|LMNA_HUMAN_134_156_R_T;sw|P02545-4|LMNA_HUMAN_22_44_R_T;sw|P02545-5|LMNA_HUMAN_35_57_R_T;sw|P02545-6|LMNA_HUMAN_134_156_R_T	false
J:\Data\HUMAN\mgf\DM_from_raw.mgf	index=159596	DM_1.11226.11226.2	-1.0	SII_159597_1	1	true	907.4586791992188	907.4603271484375	2	AIGVLTSGGDAQGMNAAVR	Oxidation:14;unknown modification:19	229	245	3.3511487E-20	8.853158E-13	0.0	0.0	1.9656067087434073E-14	sw|Q01813|K6PP_HUMAN_26_44_K_A;sw|P17858|K6PL_HUMAN_17_35_K_A	false
J:\Data\HUMAN\mgf\DM_from_raw.mgf	index=87346	DM_1.19315.19315.2	-1.0	SII_87347_1	1	true	1283.5880126953125	1283.5909423828125	2	LCYVALDFEQEMATAASSSSLEK	Carbamidomethyl:2;Oxidation:12	200	216	3.3734707E-20	9.13685E-13	0.0	0.0	2.0285929220716723E-14	sw|P63261|ACTG_HUMAN_216_238_K_S;sw|Q6S8J3|POTEE_HUMAN_916_938_K_S;sw|P60709|ACTB_HUMAN_216_238_K_S;tr|I3L4N8|I3L4N8_HUMAN_207_229_K_S	false
J:\Data\HUMAN\mgf\DM_from_raw.mgf	index=189578	DM_1.22634.22634.2	-1.0	SII_189579_1	1	true	1048.062744140625	1048.0653076171875	2	VLQLINDNTATALSYGVFR		239	258	3.3937208E-20	8.965626E-13	0.0	0.0	1.9905772170432652E-14	sw|Q9Y4L1|HYOU1_HUMAN_199_217_K_R;tr|E9PL22|E9PL22_HUMAN_199_217_K_R;tr|E9PJ21|E9PJ21_HUMAN_199_217_K_R;tr|B7Z909|B7Z909_HUMAN_112_130_K_R;tr|J3KTF1|J3KTF1_HUMAN_199_217_K_R	false
J:\Data\HUMAN\mgf\DM_from_raw.mgf	index=201836	DM_1.13414.13414.2	-1.0	SII_201837_1	1	true	1037.98681640625	1037.987060546875	2	EELQSGVDAANSAAQQYQR	unknown modification:19	218	245	3.428978E-20	9.05877E-13	0.0	0.0	2.0112573485036094E-14	sw|P46940|IQGA1_HUMAN_369_387_K_R	false
J:\Data\HUMAN\mgf\DM_from_raw.mgf	index=70815	DM_1.22248.22248.2	-1.0	SII_70816_1	1	true	931.4884033203125	931.4884033203125	2	TWIEGLTGLSIGPDFQK		180	182	3.4291913E-20	8.937662E-13	0.0	0.0	1.9843685595220396E-14	sw|Q99439-2|CNN2_HUMAN_36_52_R_G;tr|B4DDF4|B4DDF4_HUMAN_36_52_R_G;tr|B4DUT8|B4DUT8_HUMAN_36_52_R_G;sw|Q99439|CNN2_HUMAN_36_52_R_G;tr|K7ES69|K7ES69_HUMAN_36_52_R_G	false
J:\Data\HUMAN\mgf\DM_from_raw.mgf	index=16273	DM_1.20053.20053.2	-1.0	SII_16274_1	1	true	983.4867553710938	983.4864501953125	2	ETKDTDIVDEAIYYFK	unknown modification:3;unknown modification:16	223	228	3.4300485E-20	8.876369E-13	0.0	0.0	1.9707600898664646E-14	sw|O15145|ARPC3_HUMAN_35_50_R_A;tr|F8VR50|F8VR50_HUMAN_27_42_R_A;tr|C9JZD1|C9JZD1_HUMAN_35_50_R_A	false
J:\Data\HUMAN\mgf\DM_from_raw.mgf	index=156826	DM_1.7969.7969.2	-1.0	SII_156827_1	1	true	892.462890625	892.4633178710938	2	AALAHSEEVTASQVAATK		162	166	3.4397773E-20	9.027074E-13	0.0	0.0	2.004220100299033E-14	sw|Q15149-4|PLEC_HUMAN_2607_2624_R_T;sw|Q15149-5|PLEC_HUMAN_2607_2624_R_T;sw|Q15149-6|PLEC_HUMAN_2611_2628_R_T;sw|Q15149-7|PLEC_HUMAN_2575_2592_R_T;sw|Q15149-8|PLEC_HUMAN_2585_2602_R_T;sw|Q15149-9|PLEC_HUMAN_2593_2610_R_T;sw|Q15149-2|PLEC_HUMAN_2634_2651_R_T;sw|Q15149-3|PLEC_HUMAN_2630_2647_R_T;tr|H0YDN1|H0YDN1_HUMAN_177_194_R_T;sw|Q15149|PLEC_HUMAN_2744_2761_R_T	false
J:\Data\HUMAN\mgf\DM_from_raw.mgf	index=200568	DM_1.11933.11933.2	-1.0	SII_200569_1	1	true	1294.13037109375	1294.1324462890625	2	KTHIQDNHDGTYTVAYVPDVTGR		210	224	3.502034E-20	9.485056E-13	0.0	0.0	2.10590274186984E-14	sw|P21333|FLNA_HUMAN_1593_1615_K_Y;sw|P21333-2|FLNA_HUMAN_1593_1615_K_Y;tr|Q5HY54|Q5HY54_HUMAN_1593_1615_K_Y	false
J:\Data\HUMAN\mgf\DM_from_raw.mgf	index=203409	DM_1.15250.15250.2	-1.0	SII_203410_1	1	true	1067.5169677734375	1067.5167236328125	2	ASVPTIQDQASAMQLSQCAK	Carbamidomethyl:18	205	218	3.506519E-20	9.323657E-13	0.0	0.0	2.070068415047199E-14	sw|Q9Y490|TLN1_HUMAN_1006_1025_K_N;tr|Q5TCU6|Q5TCU6_HUMAN_1006_1025_K_N	false
J:\Data\HUMAN\mgf\DM_from_raw.mgf	index=187692	DM_1.20433.20433.2	-1.0	SII_187693_1	1	true	1155.5877685546875	1155.5914306640625	2	EAFLNTEDKGDSLDSVEALIK	unknown modification:9;unknown modification:21	177	193	3.5096088E-20	9.390784E-13	0.0	0.0	2.0849721682093836E-14	sw|Q13813-2|SPTN1_HUMAN_1465_1485_R_K;sw|Q13813-3|SPTN1_HUMAN_1445_1465_R_K;sw|Q13813|SPTN1_HUMAN_1465_1485_R_K;tr|A6NG51|A6NG51_HUMAN_1465_1485_R_K	false
J:\Data\HUMAN\mgf\DM_from_raw.mgf	index=12671	DM_1.15751.15751.2	-1.0	SII_12672_1	1	true	1141.57861328125	1141.58154296875	2	GVVPLAGTNGETTTQGLDGLSER	unknown modification:23	199	233	3.5349644E-20	9.574247E-13	0.0	0.0	2.1257052155136556E-14	sw|P04075-2|ALDOA_HUMAN_166_188_K_C;tr|H3BPS8|H3BPS8_HUMAN_166_188_K_C;tr|H3BQN4|H3BQN4_HUMAN_112_134_K_C;tr|H3BR04|H3BR04_HUMAN_101_123_K_C;tr|H3BMQ8|H3BMQ8_HUMAN_101_123_K_C;tr|H3BUH7|H3BUH7_HUMAN_112_134_K_C;tr|H3BU78|H3BU78_HUMAN_57_79_K_C;sw|P04075|ALDOA_HUMAN_112_134_K_C;tr|J3KPS3|J3KPS3_HUMAN_112_134_K_C	false
J:\Data\HUMAN\mgf\DM_from_raw.mgf	index=68610	DM_1.19665.19665.2	-1.0	SII_68611_1	1	true	1038.9791259765625	1038.9796142578125	2	EYQLNDSAAYYLNDLER		248	262	3.5639064E-20	9.288776E-13	0.0	0.0	2.0623240228644687E-14	sw|P04899|GNAI2_HUMAN_146_162_R_I;tr|B3KTZ0|B3KTZ0_HUMAN_130_146_R_I;tr|F5GZL8|F5GZL8_HUMAN_65_81_R_I;tr|B4E2X5|B4E2X5_HUMAN_94_110_R_I;sw|P04899-3|GNAI2_HUMAN_109_125_R_I;sw|P04899-4|GNAI2_HUMAN_146_162_R_I;sw|P04899-2|GNAI2_HUMAN_130_146_R_I	false
J:\Data\HUMAN\mgf\DM_from_raw.mgf	index=184656	DM_1.16890.16890.2	-1.0	SII_184657_1	1	true	1147.5989990234375	1147.6038818359375	2	YTPVQQGPVGVNVTYGGDPIPK	unknown modification:22	212	227	3.5687512E-20	9.607832E-13	0.0	0.0	2.133161865594129E-14	sw|P21333|FLNA_HUMAN_937_958_K_S;sw|P21333-2|FLNA_HUMAN_937_958_K_S;tr|Q5HY54|Q5HY54_HUMAN_937_958_K_S	false
J:\Data\HUMAN\mgf\DM_from_raw.mgf	index=77247	DM_1.7443.7443.2	-1.0	SII_77248_1	1	true	856.4097290039062	856.4080200195312	2	SADGSAPAGEGEGVTLQR	unknown modification:18	163	166	3.5726897E-20	9.375879E-13	0.0	0.0	2.081662912010204E-14	sw|Q01650|LAT1_HUMAN_31_48_K_N	false
J:\Data\HUMAN\mgf\DM_from_raw.mgf	index=139242	DM_1.10844.10844.2	-1.0	SII_139243_1	1	true	1188.0872802734375	1188.0936279296875	2	ASASGSGAQVGGPISSGSSASSVTVTR	unknown modification:27	233	267	3.580109E-20	9.921248E-13	0.0	0.0	2.202747497323228E-14	sw|P02545|LMNA_HUMAN_598_624_K_S;sw|P02545-3|LMNA_HUMAN_568_594_K_S;sw|P02545-4|LMNA_HUMAN_486_512_K_S;sw|P02545-5|LMNA_HUMAN_499_525_K_S	false
J:\Data\HUMAN\mgf\DM_from_raw.mgf	index=207703	DM_1.20263.20263.2	-1.0	SII_207704_1	1	true	1017.532470703125	1017.5344848632812	2	IIGLDQVAGMSETALPGAFK	Oxidation:10	212	233	3.590583E-20	9.547178E-13	0.0	0.0	2.119695268780639E-14	sw|P35579-2|MYH9_HUMAN_482_501_R_T;sw|P35579|MYH9_HUMAN_618_637_R_T	false
J:\Data\HUMAN\mgf\DM_from_raw.mgf	index=146158	DM_1.18916.18916.2	-1.0	SII_146159_1	1	true	1212.614990234375	1212.6204833984375	2	AMQDAEVSKSDIGEVILVGGMTR	unknown modification:9;unknown modification:23	246	258	3.5982308E-20	9.7456E-13	0.0	0.0	2.163749561538352E-14	sw|P38646|GRP75_HUMAN_369_391_K_M;tr|H0YBG6|H0YBG6_HUMAN_74_96_K_M	false
J:\Data\HUMAN\mgf\DM_from_raw.mgf	index=27481	DM_1.12366.12366.2	-1.0	SII_27482_1	1	true	1018.4400024414062	1018.44140625	2	FDYSGVGSSDGNSEESTLGK		238	269	3.6017224E-20	9.576797E-13	0.0	0.0	2.126271374742633E-14	sw|Q9NUJ1|ABHDA_HUMAN_110_129_R_W;tr|C9IZX5|C9IZX5_HUMAN_110_129_R_W	false
J:\Data\HUMAN\mgf\DM_from_raw.mgf	index=141987	DM_1.14048.14048.2	-1.0	SII_141988_1	1	true	922.8851928710938	922.8854370117188	2	YDAFGEDSSSAMGVENR	unknown modification:17	185	190	3.6231364E-20	9.44315E-13	0.0	0.0	2.096598636517083E-14	sw|Q9Y2X3|NOP58_HUMAN_372_388_R_A	false
J:\Data\HUMAN\mgf\DM_from_raw.mgf	index=26445	DM_1.11157.11157.2	-1.0	SII_26446_1	1	true	1071.03076171875	1071.0311279296875	2	TCTTVAFTQVNSEDKGALAK	Carbamidomethyl:2	196	220	3.6262522E-20	9.64202E-13	0.0	0.0	2.1407523956805143E-14	tr|Q5T8U2|Q5T8U2_HUMAN_83_102_K_L;sw|P62424|RL7A_HUMAN_198_217_K_L	false
J:\Data\HUMAN\mgf\DM_from_raw.mgf	index=67239	DM_1.18059.18059.2	-1.0	SII_67240_1	1	true	1071.4996337890625	1071.4981689453125	2	ETFGVNNAVYGIDAMNPSSR		217	241	3.6681066E-20	9.753309E-13	0.0	0.0	2.16546113859568E-14	tr|H0YGJ7|H0YGJ7_HUMAN_13_32_K_D;tr|F5H425|F5H425_HUMAN_85_104_K_D;sw|O75822|EIF3J_HUMAN_134_153_K_D	false
J:\Data\HUMAN\mgf\DM_from_raw.mgf	index=146302	DM_1.19084.19084.2	-1.0	SII_146303_1	1	true	1116.0380859375	1116.0426025390625	2	QFVVFEGNHYFYSPYPTK	unknown modification:18	205	230	3.696121E-20	9.699802E-13	0.0	0.0	2.1535813417859166E-14	sw|P04843|RPN1_HUMAN_152_169_K_T	false
J:\Data\HUMAN\mgf\DM_from_raw.mgf	index=48294	DM_1.17822.17822.2	-1.0	SII_48295_1	1	true	1181.5208740234375	1181.52294921875	2	AAEEAFVNDIDESSPGTEWER	unknown modification:21	227	246	3.7075414E-20	9.9204E-13	0.0	0.0	2.2025592216266896E-14	sw|P09496-5|CLCA_HUMAN_111_131_R_V;sw|P09496-2|CLCA_HUMAN_163_183_R_V	false
J:\Data\HUMAN\mgf\DM_from_raw.mgf	index=118300	DM_1.9214.9214.2	-1.0	SII_118301_1	1	true	894.411376953125	894.4083862304688	2	EGQGEGETQEAAAAAAAAR		176	193	3.7463692E-20	9.897262E-13	0.0	0.0	2.197422048199207E-14	sw|P58107|EPIPL_HUMAN_2614_2632_R_R;sw|P58107|EPIPL_HUMAN_3148_3166_R_R;sw|P58107|EPIPL_HUMAN_3682_3700_R_R;sw|P58107|EPIPL_HUMAN_4750_4768_R_R	false
J:\Data\HUMAN\mgf\DM_from_raw.mgf	index=187686	DM_1.20426.20426.2	-1.0	SII_187687_1	1	true	1147.5736083984375	1147.57666015625	2	EAFLNTEDKGDSLDSVEALIK		207	229	3.7572947E-20	1.0053526E-12	0.0	0.0	2.232116285750946E-14	sw|Q13813-2|SPTN1_HUMAN_1465_1485_R_K;sw|Q13813-3|SPTN1_HUMAN_1445_1465_R_K;sw|Q13813|SPTN1_HUMAN_1465_1485_R_K;tr|A6NG51|A6NG51_HUMAN_1465_1485_R_K	false
J:\Data\HUMAN\mgf\DM_from_raw.mgf	index=104215	DM_1.16329.16329.2	-1.0	SII_104216_1	1	true	1026.5325927734375	1026.5322265625	2	QKGADFLVTEVENGGSLGSK	unknown modification:2;unknown modification:20	198	203	3.7904543E-20	1.0078626E-12	0.0	0.0	2.2376890687499006E-14	tr|H3BQ34|H3BQ34_HUMAN_187_206_K_K;tr|H3BTN5|H3BTN5_HUMAN_187_206_K_K;sw|P14618|KPYM_HUMAN_187_206_K_K;sw|P14618-2|KPYM_HUMAN_187_206_K_K;sw|P14618-3|KPYM_HUMAN_172_191_K_K	false
J:\Data\HUMAN\mgf\DM_from_raw.mgf	index=110632	DM_1.24075.24075.3	-1.0	SII_110633_1	1	true	1130.8797607421875	1130.8804931640625	3	LADQCTGLQGFLVFHSFGGGTGSGFTSLLMER	Carbamidomethyl:5	58	83	3.83527E-20	1.0915306E-12	0.0	0.0	2.4234514623580838E-14	sw|P68363|TBA1B_HUMAN_125_156_K_L;sw|Q71U36|TBA1A_HUMAN_125_156_K_L;tr|F8VQQ4|F8VQQ4_HUMAN_90_121_K_L;sw|Q71U36-2|TBA1A_HUMAN_90_121_K_L;tr|F5H5D3|F5H5D3_HUMAN_195_226_K_L;sw|Q9BQE3|TBA1C_HUMAN_125_156_K_L	false
J:\Data\HUMAN\mgf\DM_from_raw.mgf	index=64999	DM_1.15442.15442.2	-1.0	SII_65000_1	1	true	1141.57861328125	1141.5802001953125	2	GVVPLAGTNGETTTQGLDGLSER	unknown modification:23	185	211	3.840123E-20	1.040075E-12	0.0	0.0	2.309208078740151E-14	sw|P04075-2|ALDOA_HUMAN_166_188_K_C;tr|H3BPS8|H3BPS8_HUMAN_166_188_K_C;tr|H3BQN4|H3BQN4_HUMAN_112_134_K_C;tr|H3BR04|H3BR04_HUMAN_101_123_K_C;tr|H3BMQ8|H3BMQ8_HUMAN_101_123_K_C;tr|H3BUH7|H3BUH7_HUMAN_112_134_K_C;tr|H3BU78|H3BU78_HUMAN_57_79_K_C;sw|P04075|ALDOA_HUMAN_112_134_K_C;tr|J3KPS3|J3KPS3_HUMAN_112_134_K_C	false
J:\Data\HUMAN\mgf\DM_from_raw.mgf	index=14571	DM_1.18013.18013.2	-1.0	SII_14572_1	1	true	1004.9660034179688	1004.9671630859375	2	QVELALWDTAGQEDYDR		248	261	3.8491328E-20	1.0032175E-12	0.0	0.0	2.227375867830202E-14	sw|P62745|RHOB_HUMAN_52_68_K_L;tr|U3KQA9|U3KQA9_HUMAN_193_209_K_L;tr|U3KQV3|U3KQV3_HUMAN_216_232_K_L;tr|E9PQH6|E9PQH6_HUMAN_52_68_K_L;tr|E9PN11|E9PN11_HUMAN_89_105_K_L;sw|P08134|RHOC_HUMAN_52_68_K_L;tr|Q5JR08|Q5JR08_HUMAN_52_68_K_L;tr|Q5JR05|Q5JR05_HUMAN_52_68_K_L;tr|Q5JR07|Q5JR07_HUMAN_52_68_K_L;tr|Q5JR06|Q5JR06_HUMAN_52_68_K_L;tr|C9JNR4|C9JNR4_HUMAN_52_68_K_L;tr|C9JX21|C9JX21_HUMAN_52_68_K_L;sw…	false
J:\Data\HUMAN\mgf\DM_from_raw.mgf	index=77116	DM_1.7290.7290.2	-1.0	SII_77117_1	1	true	795.8909301757812	795.8895874023438	2	PVSSAASVYAGAGGSGSR	unknown modification:18	159	163	3.8505826E-20	1.0105159E-12	0.0	0.0	2.243580011033218E-14	tr|F8VZY9|F8VZY9_HUMAN_28_45_R_I;sw|P05783|K1C18_HUMAN_28_45_R_I	false
J:\Data\HUMAN\mgf\DM_from_raw.mgf	index=147635	DM_1.20642.20642.2	-1.0	SII_147636_1	1	true	981.4629516601562	981.4625244140625	2	TQLEELEDELQATEDAK		203	208	3.8728587E-20	1.0094013E-12	0.0	0.0	2.241105340144519E-14	sw|P35580-4|MYH10_HUMAN_1577_1593_R_L;sw|P35580-2|MYH10_HUMAN_1562_1578_R_L;sw|P35580-3|MYH10_HUMAN_1567_1583_R_L;sw|P35579-2|MYH9_HUMAN_961_977_K_L;sw|P35749-2|MYH11_HUMAN_1553_1569_K_L;sw|P35749-4|MYH11_HUMAN_1546_1562_K_L;sw|P35749-3|MYH11_HUMAN_1553_1569_K_L;sw|P35579|MYH9_HUMAN_1539_1555_K_L;sw|P35580|MYH10_HUMAN_1546_1562_R_L;sw|P35749|MYH11_HUMAN_1546_1562_K_L;tr|F8W6L6|F8W6L6_HUMAN_1562_1…	false
J:\Data\HUMAN\mgf\DM_from_raw.mgf	index=190444	DM_1.23646.23646.2	-1.0	SII_190445_1	1	true	1130.576416015625	1130.5799560546875	2	SINPDEAVAYGAAVQAAILSGDK		208	230	3.91715E-20	1.0609375E-12	0.0	0.0	2.3555276744834545E-14	tr|A8K7Q2|A8K7Q2_HUMAN_126_148_K_S;tr|E9PKE3|E9PKE3_HUMAN_343_365_K_S;tr|E9PNE6|E9PNE6_HUMAN_216_238_K_S;sw|P11142-2|HSP7C_HUMAN_362_384_K_S;sw|P11142|HSP7C_HUMAN_362_384_K_S	false
J:\Data\HUMAN\mgf\DM_from_raw.mgf	index=114835	DM_1.5118.5118.2	-1.0	SII_114836_1	1	true	842.8873291015625	842.8847045898438	2	HTGPNSPDTANDGFVR		153	159	3.9372453E-20	1.0188906E-12	0.0	0.0	2.2621737902289734E-14	sw|P55795|HNRH2_HUMAN_99_114_K_L;tr|E7EQJ0|E7EQJ0_HUMAN_99_114_K_L;tr|H0YAQ2|H0YAQ2_HUMAN_46_61_K_L;tr|E9PCY7|E9PCY7_HUMAN_99_114_K_L;tr|E5RGH4|E5RGH4_HUMAN_22_37_K_L;tr|E5RGV0|E5RGV0_HUMAN_47_62_K_L;tr|D6RFM3|D6RFM3_HUMAN_99_114_K_L;tr|D6RAM1|D6RAM1_HUMAN_99_114_K_L;tr|D6RBM0|D6RBM0_HUMAN_99_114_K_L;tr|D6RDU3|D6RDU3_HUMAN_99_114_K_L;tr|D6RIU0|D6RIU0_HUMAN_99_114_K_L;tr|D6RIT2|D6RIT2_HUMAN_99_114…	false
J:\Data\HUMAN\mgf\DM_from_raw.mgf	index=169857	DM_1.23227.23227.2	-1.0	SII_169858_1	1	true	883.4305419921875	883.4313354492188	2	QALQDLLSEYMGNAGR		151	152	3.952542E-20	1.0228492E-12	0.0	0.0	2.270962801694974E-14	sw|P35221-2|CTNA1_HUMAN_342_357_R_K;tr|F8W845|F8W845_HUMAN_239_254_R_K;sw|P35221|CTNA1_HUMAN_342_357_R_K;tr|G3XAM7|G3XAM7_HUMAN_342_357_R_K	false
J:\Data\HUMAN\mgf\DM_from_raw.mgf	index=164231	DM_1.16648.16648.2	-1.0	SII_164232_1	1	true	907.91259765625	907.9140625	2	SWQDELAQQAEEGSAR	unknown modification:16	176	178	3.961704E-20	1.0252201E-12	0.0	0.0	2.276226750385102E-14	sw|Q86UE4|LYRIC_HUMAN_5_20_R_L	false
J:\Data\HUMAN\mgf\DM_from_raw.mgf	index=203877	DM_1.15797.15797.3	-1.0	SII_203878_1	1	true	1049.8360595703125	1049.8394775390625	3	QSGQTDPLQKEELQSGVDAANSAAQQYQR		86	113	3.9624426E-20	1.1101018E-12	0.0	0.0	2.4646838398999906E-14	sw|P46940|IQGA1_HUMAN_359_387_R_R	false
J:\Data\HUMAN\mgf\DM_from_raw.mgf	index=127885	DM_1.20425.20425.2	-1.0	SII_127886_1	1	true	1088.0626220703125	1088.065673828125	2	LAPITSDPTEATAVGAVEASFK		239	272	3.9974027E-20	1.0761851E-12	0.0	0.0	2.389380888051128E-14	sw|P14618|KPYM_HUMAN_401_422_R_C;sw|P14618-3|KPYM_HUMAN_386_407_R_C	false
J:\Data\HUMAN\mgf\DM_from_raw.mgf	index=130339	DM_1.23306.23306.2	-1.0	SII_130340_1	1	true	869.9779663085938	869.973388671875	2	WVGGPEIELIAIATGGR		168	174	4.008667E-20	1.0447977E-12	0.0	0.0	2.3196935696840405E-14	tr|B7ZAR1|B7ZAR1_HUMAN_286_302_R_I;tr|B4DYD8|B4DYD8_HUMAN_231_247_R_I;tr|E9PCA1|E9PCA1_HUMAN_303_319_R_I;tr|E7ENZ3|E7ENZ3_HUMAN_269_285_R_I;sw|P48643|TCPE_HUMAN_324_340_R_I	false
J:\Data\HUMAN\mgf\DM_from_raw.mgf	index=111075	DM_1.24780.24780.2	-1.0	SII_111076_1	1	true	1275.590576171875	1275.5914306640625	2	LCYVALDFEQEMATAASSSSLEK	Carbamidomethyl:2	241	279	4.0340684E-20	1.0926041E-12	0.0	0.0	2.425834881700465E-14	sw|P63261|ACTG_HUMAN_216_238_K_S;sw|Q6S8J3|POTEE_HUMAN_916_938_K_S;sw|P60709|ACTB_HUMAN_216_238_K_S;tr|I3L4N8|I3L4N8_HUMAN_207_229_K_S	false
J:\Data\HUMAN\mgf\DM_from_raw.mgf	index=85176	DM_1.16768.16768.2	-1.0	SII_85177_1	1	true	987.9732055664062	987.970703125	2	GTGGVDTAAVGGVFDVSNADR	unknown modification:21	231	253	4.070233E-20	1.0890866E-12	0.0	0.0	2.418025214688982E-14	tr|H0YJG0|H0YJG0_HUMAN_119_139_R_L;sw|P12277|KCRB_HUMAN_321_341_R_L	false
J:\Data\HUMAN\mgf\DM_from_raw.mgf	index=122637	DM_1.14291.14291.2	-1.0	SII_122638_1	1	true	1088.9761962890625	1088.974853515625	2	YHTSQSGDEMTSLSEYVSR		241	282	4.0713688E-20	1.0755856E-12	0.0	0.0	2.388049858804963E-14	sw|P08238|HS90B_HUMAN_457_475_R_M	false
J:\Data\HUMAN\mgf\DM_from_raw.mgf	index=89580	DM_1.22062.22062.2	-1.0	SII_89581_1	1	true	1254.5582275390625	1254.558349609375	2	IMQSSSEVGYDAMAGDFVNMVEK		198	222	4.0760666E-20	1.1039791E-12	0.0	0.0	2.4510900237774014E-14	sw|P10809|CH60_HUMAN_494_516_K_G	false
J:\Data\HUMAN\mgf\DM_from_raw.mgf	index=100415	DM_1.11879.11879.2	-1.0	SII_100416_1	1	true	939.4865112304688	939.48681640625	2	KVVYENAYGQFIGPHR		198	203	4.092098E-20	1.0589638E-12	0.0	0.0	2.3511456020511686E-14	tr|E7EW10|E7EW10_HUMAN_239_254_K_I;tr|E7ESI6|E7ESI6_HUMAN_223_238_K_I;sw|Q16881|TRXR1_HUMAN_274_289_K_I;tr|E9PKD3|E9PKD3_HUMAN_124_139_K_I;tr|E9PIR7|E9PIR7_HUMAN_124_139_K_I;tr|B2R5P6|B2R5P6_HUMAN_124_139_K_I;tr|E9PMY9|E9PMY9_HUMAN_86_101_K_I;tr|E9PNQ6|E9PNQ6_HUMAN_193_208_K_I;sw|Q16881-4|TRXR1_HUMAN_176_191_K_I;sw|Q16881-5|TRXR1_HUMAN_124_139_K_I;sw|Q16881-2|TRXR1_HUMAN_168_183_K_I;sw|Q16881-3|T…	false
J:\Data\HUMAN\mgf\DM_from_raw.mgf	index=36320	DM_1.3731.3731.2	-1.0	SII_36321_1	1	true	758.8529663085938	758.8509521484375	2	QAEQLSAAGEGGDAGR		139	139	4.1368954E-20	1.0705566E-12	0.0	0.0	2.3768843107166198E-14	sw|Q9NRX1|PNO1_HUMAN_31_46_R_M;tr|F8WBJ6|F8WBJ6_HUMAN_31_46_R_M	false
J:\Data\HUMAN\mgf\DM_from_raw.mgf	index=207101	DM_1.19561.19561.2	-1.0	SII_207102_1	1	true	1019.0335693359375	1019.0347900390625	2	LNEAAAGLNQAATELVQASR	unknown modification:20	273	308	4.16025E-20	1.1061894E-12	0.0	0.0	2.4559974031648872E-14	sw|Q9Y490|TLN1_HUMAN_1242_1261_R_G;tr|Q5TCU6|Q5TCU6_HUMAN_1242_1261_R_G	false
J:\Data\HUMAN\mgf\DM_from_raw.mgf	index=44321	DM_1.13185.13185.2	-1.0	SII_44322_1	1	true	1048.5037841796875	1048.50634765625	2	INNVPAEGENEVNNELANR		219	238	4.1721326E-20	1.1022057E-12	0.0	0.0	2.447152663868897E-14	sw|Q9NUQ9|FA49B_HUMAN_168_186_R_M;tr|Q9NW21|Q9NW21_HUMAN_22_40_R_M	false
J:\Data\HUMAN\mgf\DM_from_raw.mgf	index=158173	DM_1.9558.9558.2	-1.0	SII_158174_1	1	true	851.4119262695312	851.4114990234375	2	VQGSDSDEEVVVATTR	unknown modification:16	158	161	4.23995E-20	1.0972254E-12	0.0	0.0	2.436095241092126E-14	sw|P26640|SYVC_HUMAN_522_537_K_I;tr|B4DZ61|B4DZ61_HUMAN_227_242_K_I	false
J:\Data\HUMAN\mgf\DM_from_raw.mgf	index=190714	DM_1.23961.23961.2	-1.0	SII_190715_1	1	true	1174.5704345703125	1175.076171875	2	VESVFETLVEDSAEEESTLTK	unknown modification:21	196	210	4.2762304E-20	1.144206E-12	0.0	0.0	2.5404030852995724E-14	sw|Q9Y4L1|HYOU1_HUMAN_556_576_R_L;tr|E9PL22|E9PL22_HUMAN_556_576_R_L;tr|E9PJ21|E9PJ21_HUMAN_556_576_R_L;tr|B7Z909|B7Z909_HUMAN_469_489_R_L	false
J:\Data\HUMAN\mgf\DM_from_raw.mgf	index=104705	DM_1.16901.16901.2	-1.0	SII_104706_1	1	true	874.9486694335938	874.9470825195312	2	TFVVQGFGNVGLHSMR		152	160	4.32717E-20	1.1197963E-12	0.0	0.0	2.486207881646352E-14	sw|P49448|DHE4_HUMAN_303_318_K_Y;tr|B3KV55|B3KV55_HUMAN_136_151_K_Y;sw|P00367|DHE3_HUMAN_303_318_K_Y;tr|B4DGN5|B4DGN5_HUMAN_170_185_K_Y	false
J:\Data\HUMAN\mgf\DM_from_raw.mgf	index=123837	DM_1.15691.15691.2	-1.0	SII_123838_1	1	true	1009.4510498046875	1009.4526977539062	2	MAGNEYVGFSNATFQSER	unknown modification:18	218	231	4.3526612E-20	1.1422774E-12	0.0	0.0	2.5361211453426862E-14	sw|O94925|GLSK_HUMAN_365_382_K_E;sw|O94925-3|GLSK_HUMAN_365_382_K_E	false
J:\Data\HUMAN\mgf\DM_from_raw.mgf	index=94994	DM_1.5439.5439.2	-1.0	SII_94995_1	1	true	952.9750366210938	952.9761352539062	2	QFTSSSSIKGSSGLGGGSSR	unknown modification:9;unknown modification:20	157	170	4.3913636E-20	1.1676413E-12	0.0	0.0	2.592434894628418E-14	sw|Q04695|K1C17_HUMAN_7_26_R_T	false
J:\Data\HUMAN\mgf\DM_from_raw.mgf	index=82311	DM_1.13418.13418.2	-1.0	SII_82312_1	1	true	924.8878173828125	924.8883056640625	2	VDENFDCVEADDVEGK	Carbamidomethyl:7;unknown modification:16	177	182	4.393588E-20	1.1369842E-12	0.0	0.0	2.5243690118884768E-14	sw|O14929-2|HAT1_HUMAN_10_25_K_I;sw|O14929|HAT1_HUMAN_95_110_K_I	false
J:\Data\HUMAN\mgf\DM_from_raw.mgf	index=148742	DM_1.21934.21934.2	-1.0	SII_148743_1	1	true	1074.0364990234375	1074.036865234375	2	MLLDPMGGIVMTNDGNAILR	Oxidation:11	233	267	4.429845E-20	1.1778732E-12	0.0	0.0	2.6151520891969454E-14	tr|Q5SZX6|Q5SZX6_HUMAN_73_92_K_E;tr|Q5SZX9|Q5SZX9_HUMAN_49_68_K_E;sw|P49368|TCPG_HUMAN_49_68_K_E;tr|E9PRC8|E9PRC8_HUMAN_49_68_K_E;tr|B4DUR8|B4DUR8_HUMAN_4_23_K_E	false
J:\Data\HUMAN\mgf\DM_from_raw.mgf	index=207745	DM_1.20312.20312.2	-1.0	SII_207746_1	1	true	1111.0487060546875	1111.050537109375	2	DLYANTVLSGGTTMYPGIADR	unknown modification:21	218	262	4.470668E-20	1.1962323E-12	0.0	0.0	2.6559135554742798E-14	sw|P63261|ACTG_HUMAN_292_312_K_M;sw|P60709|ACTB_HUMAN_292_312_K_M	false
J:\Data\HUMAN\mgf\DM_from_raw.mgf	index=111105	DM_1.24883.24883.2	-1.0	SII_111106_1	1	true	1275.590576171875	1275.59814453125	2	LCYVALDFEQEMATAASSSSLEK	Carbamidomethyl:2	230	252	4.4937624E-20	1.2171096E-12	0.0	0.0	2.7022660106551867E-14	sw|P63261|ACTG_HUMAN_216_238_K_S;sw|Q6S8J3|POTEE_HUMAN_916_938_K_S;sw|P60709|ACTB_HUMAN_216_238_K_S;tr|I3L4N8|I3L4N8_HUMAN_207_229_K_S	false
J:\Data\HUMAN\mgf\DM_from_raw.mgf	index=54659	DM_1.3260.3260.2	-1.0	SII_54660_1	1	true	835.8970336914062	835.8973999023438	2	KEASDPQPEEADGGLK		142	142	4.555482E-20	1.1788796E-12	0.0	0.0	2.617386530953977E-14	sw|P52907|CAZA1_HUMAN_103_118_R_S	false
J:\Data\HUMAN\mgf\DM_from_raw.mgf	index=84567	DM_1.16055.16055.2	-1.0	SII_84568_1	1	true	981.4931030273438	981.4917602539062	2	GHVFEESQVAGTPMFVVK		192	207	4.563256E-20	1.1975441E-12	0.0	0.0	2.6588260561667214E-14	sw|P13639|EF2_HUMAN_768_785_R_A	false
J:\Data\HUMAN\mgf\DM_from_raw.mgf	index=147624	DM_1.20629.20629.2	-1.0	SII_147625_1	1	true	1113.042724609375	1113.045166015625	2	DLYANTVLSGGTTMYPGIADR	unknown modification:21	211	240	4.6142826E-20	1.2346599E-12	0.0	0.0	2.7412317530721408E-14	sw|P63261|ACTG_HUMAN_292_312_K_M;sw|P60709|ACTB_HUMAN_292_312_K_M	false
J:\Data\HUMAN\mgf\DM_from_raw.mgf	index=165956	DM_1.18663.18663.2	-1.0	SII_165957_1	1	true	1177.129150390625	1177.1328125	2	ISGETIFVTAPHEATAGIIGVNR		196	211	4.6351702E-20	1.2554091E-12	0.0	0.0	2.7872997964991967E-14	sw|Q00610|CLH1_HUMAN_298_320_R_K;sw|Q00610-2|CLH1_HUMAN_298_320_R_K	false
J:\Data\HUMAN\mgf\DM_from_raw.mgf	index=69264	DM_1.20434.20434.2	-1.0	SII_69265_1	1	true	978.4946899414062	978.4946899414062	2	GEELGGGQDPVQLLSGFPR		199	218	4.644699E-20	1.2270496E-12	0.0	0.0	2.7243351194239556E-14	tr|E9PJ81|E9PJ81_HUMAN_248_266_R_R;tr|E9PRQ7|E9PRQ7_HUMAN_244_262_R_R;sw|Q04323-2|UBXN1_HUMAN_248_266_R_R;sw|Q04323|UBXN1_HUMAN_248_266_R_R	false
J:\Data\HUMAN\mgf\DM_from_raw.mgf	index=149333	DM_1.22623.22623.2	-1.0	SII_149334_1	1	true	1197.03369140625	1197.038330078125	2	ELYTLLNENYVEDDDNMFR		195	207	4.6546687E-20	1.2296833E-12	0.0	0.0	2.7301825451547706E-14	sw|O60551|NMT2_HUMAN_173_191_K_F;sw|P30419|NMT1_HUMAN_171_189_K_F;sw|P30419-2|NMT1_HUMAN_91_109_K_F;tr|F5H594|F5H594_HUMAN_160_178_K_F;tr|Q5VUC7|Q5VUC7_HUMAN_204_222_K_F;tr|Q5VUC6|Q5VUC6_HUMAN_160_178_K_F	false
J:\Data\HUMAN\mgf\DM_from_raw.mgf	index=196832	DM_1.7560.7560.2	-1.0	SII_196833_1	1	true	828.9444580078125	828.9459228515625	2	VKAFGPGLQGGSAGSPAR		156	161	4.6634478E-20	1.2238377E-12	0.0	0.0	2.717203955394337E-14	sw|P21333|FLNA_HUMAN_1070_1087_K_F;sw|P21333-2|FLNA_HUMAN_1070_1087_K_F;tr|Q5HY54|Q5HY54_HUMAN_1070_1087_K_F	false
J:\Data\HUMAN\mgf\DM_from_raw.mgf	index=110054	DM_1.23363.23363.2	-1.0	SII_110055_1	1	true	1193.0177001953125	1193.021240234375	2	FQYECGNYSGAAEYLYFFR	Carbamidomethyl:5	231	243	4.6937323E-20	1.2400033E-12	0.0	0.0	2.7530953421863295E-14	tr|H0YBR5|H0YBR5_HUMAN_136_154_K_V;tr|E5RGA2|E5RGA2_HUMAN_44_62_K_V;sw|P60228|EIF3E_HUMAN_137_155_K_V	false
J:\Data\HUMAN\mgf\DM_from_raw.mgf	index=149724	DM_1.23080.23080.2	-1.0	SII_149725_1	1	true	1194.0684814453125	1194.072998046875	2	AQSSQDAVSSMNLFDLGGQYLR		207	227	4.707175E-20	1.2672709E-12	0.0	0.0	2.8136357476454118E-14	tr|H0YEM1|H0YEM1_HUMAN_275_296_K_V;tr|H0YCP8|H0YCP8_HUMAN_147_168_K_V;tr|E9PQ56|E9PQ56_HUMAN_259_280_K_V;sw|Q9UHX1|PUF60_HUMAN_277_298_K_V;sw|Q9UHX1-5|PUF60_HUMAN_248_269_K_V;sw|Q9UHX1-6|PUF60_HUMAN_231_252_K_V;sw|Q9UHX1-3|PUF60_HUMAN_234_255_K_V;sw|Q9UHX1-4|PUF60_HUMAN_217_238_K_V;sw|Q9UHX1-2|PUF60_HUMAN_260_281_K_V	false
J:\Data\HUMAN\mgf\DM_from_raw.mgf	index=46026	DM_1.15175.15175.2	-1.0	SII_46027_1	1	true	1009.4810791015625	1009.4826049804688	2	LQQGYNAMGFSQGGQFLR	Oxidation:8	211	227	4.723581E-20	1.2396185E-12	0.0	0.0	2.7522409968086412E-14	sw|P50897|PPT1_HUMAN_105_122_K_A;tr|E9PK48|E9PK48_HUMAN_105_122_K_A;tr|E9PP28|E9PP28_HUMAN_55_72_K_A;tr|E9PMG2|E9PMG2_HUMAN_134_151_K_A	false
J:\Data\HUMAN\mgf\DM_from_raw.mgf	index=147222	DM_1.20158.20158.2	-1.0	SII_147223_1	1	true	1387.6669921875	1387.674560546875	2	QTQTFTTYSDNQPGVLIQVYEGER		185	209	4.7315852E-20	1.2890864E-12	0.0	0.0	2.862071224742502E-14	tr|A8K7Q2|A8K7Q2_HUMAN_188_211_K_A;tr|E9PKE3|E9PKE3_HUMAN_405_428_K_A;tr|E9PS65|E9PS65_HUMAN_15_38_K_A;tr|E9PNE6|E9PNE6_HUMAN_278_301_K_A;sw|P11142-2|HSP7C_HUMAN_424_447_K_A;sw|P11142|HSP7C_HUMAN_424_447_K_A	false
J:\Data\HUMAN\mgf\DM_from_raw.mgf	index=188679	DM_1.21585.21585.2	-1.0	SII_188680_1	1	true	987.0166625976562	987.0172119140625	2	KIEDLGAAMEEALILDNK		252	273	4.735045E-20	1.242627E-12	0.0	0.0	2.75892056559444E-14	sw|Q13813-2|SPTN1_HUMAN_2269_2286_K_Y;sw|Q13813-3|SPTN1_HUMAN_2244_2261_K_Y;sw|Q13813|SPTN1_HUMAN_2264_2281_K_Y;tr|A6NG51|A6NG51_HUMAN_2269_2286_K_Y	false
J:\Data\HUMAN\mgf\DM_from_raw.mgf	index=119609	DM_1.10753.10753.2	-1.0	SII_119610_1	1	true	904.3977661132812	904.3953857421875	2	NSYVAGQYDDAASYQR		208	210	4.7355098E-20	1.2254676E-12	0.0	0.0	2.7208227119720247E-14	tr|E7EUI8|E7EUI8_HUMAN_105_120_R_L;sw|P11413-2|G6PD_HUMAN_105_120_R_L;sw|P11413-3|G6PD_HUMAN_135_150_R_L;tr|E9PD92|E9PD92_HUMAN_105_120_R_L;sw|P11413|G6PD_HUMAN_105_120_R_L;tr|E7EM57|E7EM57_HUMAN_105_120_R_L	false
J:\Data\HUMAN\mgf\DM_from_raw.mgf	index=149233	DM_1.22507.22507.2	-1.0	SII_149234_1	1	true	1016.498779296875	1016.5010986328125	2	AVAEAVETGEEDVIMEALR		210	224	4.771838E-20	1.2606374E-12	0.0	0.0	2.7989078368790512E-14	tr|E9PI04|E9PI04_HUMAN_5_23_R_S;tr|E9PSI0|E9PSI0_HUMAN_5_23_R_S;tr|E9PLE5|E9PLE5_HUMAN_5_23_R_S;sw|Q9NPQ8|RIC8A_HUMAN_5_23_R_S;sw|Q9NPQ8-3|RIC8A_HUMAN_5_23_R_S;sw|Q9NPQ8-4|RIC8A_HUMAN_5_23_R_S	false
J:\Data\HUMAN\mgf\DM_from_raw.mgf	index=150068	DM_1.23481.23481.2	-1.0	SII_150069_1	1	true	1067.554931640625	1067.554443359375	2	LEGSDVQLLEYEASAAGLIR		251	267	4.7805353E-20	1.27112E-12	0.0	0.0	2.8221816436777926E-14	sw|Q9NY33-4|DPP3_HUMAN_649_668_R_S;sw|Q9NY33-2|DPP3_HUMAN_259_278_R_S;tr|G3V180|G3V180_HUMAN_699_718_R_S;tr|G3V1D3|G3V1D3_HUMAN_698_717_R_S;sw|Q9NY33|DPP3_HUMAN_679_698_R_S	false
J:\Data\HUMAN\mgf\DM_from_raw.mgf	index=89715	DM_1.22238.22238.2	-1.0	SII_89716_1	1	true	969.48583984375	969.4864501953125	2	LPNFGFVVFDDSEPVQK		170	181	4.7912624E-20	1.2487692E-12	0.0	0.0	2.7725576762463045E-14	sw|Q13283|G3BP1_HUMAN_377_393_K_V;tr|F5H4D6|F5H4D6_HUMAN_195_211_K_V	false
J:\Data\HUMAN\mgf\DM_from_raw.mgf	index=98646	DM_1.9779.9779.2	-1.0	SII_98647_1	1	true	962.486572265625	962.4845581054688	2	KVSPESNEDISTTVVYR		197	208	4.797181E-20	1.2503118E-12	0.0	0.0	2.7759826065467774E-14	tr|B8ZZA8|B8ZZA8_HUMAN_145_161_K_M;tr|B8ZZC5|B8ZZC5_HUMAN_79_95_K_M;sw|O94925-3|GLSK_HUMAN_574_590_K_M	false
J:\Data\HUMAN\mgf\DM_from_raw.mgf	index=143278	DM_1.15554.15554.2	-1.0	SII_143279_1	1	true	813.8981323242188	813.897705078125	2	YAPSGFYIASGDVSGK	unknown modification:16	144	146	4.8051894E-20	1.2434994E-12	0.0	0.0	2.760857496227224E-14	tr|D6RD66|D6RD66_HUMAN_70_85_K_L;sw|O75083|WDR1_HUMAN_66_81_K_L	false
J:\Data\HUMAN\mgf\DM_from_raw.mgf	index=207544	DM_1.20077.20077.2	-1.0	SII_207545_1	1	true	992.490234375	992.4896240234375	2	IMEFTTTLLNTSPEGWK	Oxidation:2	186	198	4.8828604E-20	1.2726428E-12	0.0	0.0	2.8255626133793097E-14	sw|P78527|PRKDC_HUMAN_1341_1357_R_L;tr|E7EUY0|E7EUY0_HUMAN_1340_1356_R_L;sw|P78527-2|PRKDC_HUMAN_1341_1357_R_L	false
J:\Data\HUMAN\mgf\DM_from_raw.mgf	index=206759	DM_1.19161.19161.2	-1.0	SII_206760_1	1	true	1382.1739501953125	1382.182373046875	2	LQVEPAVDTSGVQCYGPGIEGQGVFR	Carbamidomethyl:14	184	206	4.890762E-20	1.3477942E-12	0.0	0.0	2.992416176832554E-14	sw|P21333|FLNA_HUMAN_1247_1272_K_E;sw|P21333-2|FLNA_HUMAN_1247_1272_K_E;tr|Q5HY54|Q5HY54_HUMAN_1247_1272_K_E	false
J:\Data\HUMAN\mgf\DM_from_raw.mgf	index=110348	DM_1.23732.23732.2	-1.0	SII_110349_1	1	true	1160.0875244140625	1160.089599609375	2	QGQYSPMAIEEQVAVIYAGVR	unknown modification:21	243	258	4.9224698E-20	1.3171226E-12	0.0	0.0	2.9243181007246904E-14	sw|P25705|ATPA_HUMAN_473_493_K_G;sw|P25705-2|ATPA_HUMAN_423_443_K_G;tr|K7ENP3|K7ENP3_HUMAN_451_471_K_G	false
J:\Data\HUMAN\mgf\DM_from_raw.mgf	index=170332	DM_1.23783.23783.2	-1.0	SII_170333_1	1	true	957.9795532226562	957.9804077148438	2	HLMLPDFDLLEDIESK		198	199	4.951776E-20	1.2814335E-12	0.0	0.0	2.845080009199593E-14	sw|P13010|XRCC5_HUMAN_82_97_R_I;tr|C9JZ81|C9JZ81_HUMAN_69_84_R_I	false
J:\Data\HUMAN\mgf\DM_from_raw.mgf	index=144590	DM_1.17085.17085.2	-1.0	SII_144591_1	1	true	1209.6126708984375	1209.615478515625	2	EQQIVIQSSGGLSKDDIENMVK		219	241	4.986709E-20	1.3425274E-12	0.0	0.0	2.980722657510285E-14	sw|P38646|GRP75_HUMAN_542_563_R_N;tr|H0Y8S0|H0Y8S0_HUMAN_64_85_R_N	false
J:\Data\HUMAN\mgf\DM_from_raw.mgf	index=39385	DM_1.7388.7388.2	-1.0	SII_39386_1	1	true	851.4055786132812	851.4036254882812	2	SADGSAPAGEGEGVTLQR		181	184	5.0146755E-20	1.316011E-12	0.0	0.0	2.921850090532802E-14	sw|Q01650|LAT1_HUMAN_31_48_K_N	false
J:\Data\HUMAN\mgf\DM_from_raw.mgf	index=82173	DM_1.13257.13257.2	-1.0	SII_82174_1	1	true	911.5126953125	911.5137329101562	2	LDKAQIHDLVLVGGSTR		172	174	5.0173836E-20	1.3077042E-12	0.0	0.0	2.903407065108214E-14	tr|V9GZ37|V9GZ37_HUMAN_161_177_K_I;tr|E7EP94|E7EP94_HUMAN_235_251_K_I;sw|P08107-2|HSP71_HUMAN_271_287_K_I;sw|P08107|HSP71_HUMAN_326_342_K_I	false
J:\Data\HUMAN\mgf\DM_from_raw.mgf	index=184329	DM_1.16508.16508.2	-1.0	SII_184330_1	1	true	981.4931030273438	981.4937133789062	2	GHVFEESQVAGTPMFVVK		182	198	5.0583933E-20	1.3274839E-12	0.0	0.0	2.94732259334902E-14	sw|P13639|EF2_HUMAN_768_785_R_A	false
J:\Data\HUMAN\mgf\DM_from_raw.mgf	index=73819	DM_1.3344.3344.2	-1.0	SII_73820_1	1	true	820.8679809570312	820.8677978515625	2	HSGPNSADSANDGFVR	unknown modification:16	157	169	5.0889415E-20	1.3169296E-12	0.0	0.0	2.923889595896484E-14	sw|P52597|HNRPF_HUMAN_99_114_K_L	false
J:\Data\HUMAN\mgf\DM_from_raw.mgf	index=69166	DM_1.20319.20319.2	-1.0	SII_69167_1	1	true	1174.0472412109375	1174.0491943359375	2	SSNVLSEDQDSYLCNVTLFR	Carbamidomethyl:14	192	198	5.1342273E-20	1.365165E-12	0.0	0.0	3.0309833875569534E-14	tr|E7EV59|E7EV59_HUMAN_137_156_R_K;sw|P21283|VATC1_HUMAN_212_231_R_K	false
J:\Data\HUMAN\mgf\DM_from_raw.mgf	index=199428	DM_1.10601.10601.2	-1.0	SII_199429_1	1	true	863.4697265625	863.468505859375	2	LIDVNHYAKDEVAAR	unknown modification:9;unknown modification:15	153	154	5.143084E-20	1.3210882E-12	0.0	0.0	2.9331226538165845E-14	sw|Q13813-2|SPTN1_HUMAN_638_652_K_M;sw|Q13813-3|SPTN1_HUMAN_638_652_K_M;sw|Q13813|SPTN1_HUMAN_638_652_K_M;tr|A6NG51|A6NG51_HUMAN_638_652_K_M	false
J:\Data\HUMAN\mgf\DM_from_raw.mgf	index=154078	DM_1.4729.4729.2	-1.0	SII_154079_1	1	true	905.4323120117188	905.4328002929688	2	SSQTSGTNEQSSAIVSAR		195	203	5.1512673E-20	1.351857E-12	0.0	0.0	3.0014365365011406E-14	sw|O60763|USO1_HUMAN_765_782_K_D;tr|H0Y7C0|H0Y7C0_HUMAN_441_458_K_D;sw|O60763-2|USO1_HUMAN_776_793_K_D;tr|F5GYR8|F5GYR8_HUMAN_774_791_K_D;tr|F5H4X1|F5H4X1_HUMAN_750_767_K_D	false
J:\Data\HUMAN\mgf\DM_from_raw.mgf	index=49131	DM_1.18798.18798.2	-1.0	SII_49132_1	1	true	1093.5281982421875	1093.528076171875	2	GDVAEGDLIEHFSQFGTVEK	unknown modification:20	199	222	5.1539753E-20	1.3704159E-12	0.0	0.0	3.042641605186121E-14	sw|Q13151|ROA0_HUMAN_107_126_K_A	false
J:\Data\HUMAN\mgf\DM_from_raw.mgf	index=170975	DM_1.852.852.2	-1.0	SII_170976_1	1	true	821.3873901367188	821.3873901367188	2	ITTGSSSAGTQSSTSNR		111	114	5.160143E-20	1.3449122E-12	0.0	0.0	2.986017467428973E-14	sw|O14974-5|MYPT1_HUMAN_509_525_K_L;sw|O14974-2|MYPT1_HUMAN_596_612_K_L;tr|H0YHI8|H0YHI8_HUMAN_188_204_K_L;sw|O14974|MYPT1_HUMAN_596_612_K_L	false
J:\Data\HUMAN\mgf\DM_from_raw.mgf	index=127654	DM_1.20154.20154.2	-1.0	SII_127655_1	1	true	1221.5599365234375	1221.5595703125	2	LVSSPCCIVTSTYGWTANMER	Carbamidomethyl:6;Carbamidomethyl:7;unknown modification:21	196	214	5.212794E-20	1.3948057E-12	0.0	0.0	3.096792626217158E-14	sw|P08238|HS90B_HUMAN_584_604_R_I	false
J:\Data\HUMAN\mgf\DM_from_raw.mgf	index=110137	DM_1.23465.23465.2	-1.0	SII_110138_1	1	true	1164.5845947265625	1164.5853271484375	2	QQLDYGIYVINQAGDTIFNR		213	240	5.276031E-20	1.4028699E-12	0.0	0.0	3.114697023292923E-14	sw|P15291-2|B4GT1_HUMAN_192_211_R_A;sw|P15291|B4GT1_HUMAN_205_224_R_A	false
J:\Data\HUMAN\mgf\DM_from_raw.mgf	index=99558	DM_1.10864.10864.2	-1.0	SII_99559_1	1	true	1071.022216796875	1071.022216796875	2	ALRTDYNASVSVPDSSGPER	unknown modification:3;unknown modification:20	195	217	5.3056318E-20	1.4107407E-12	0.0	0.0	3.132172027447574E-14	tr|Q5T6W5|Q5T6W5_HUMAN_56_75_K_I;tr|Q5T6W2|Q5T6W2_HUMAN_67_86_K_I;sw|P61978-3|HNRPK_HUMAN_67_86_K_I;sw|P61978-2|HNRPK_HUMAN_67_86_K_I;sw|P61978|HNRPK_HUMAN_67_86_K_I	false
J:\Data\HUMAN\mgf\DM_from_raw.mgf	index=141273	DM_1.13214.13214.2	-1.0	SII_141274_1	1	true	1015.9981689453125	1016.0003051757812	2	NLHQSGFSLSGTQVDEGVR		243	260	5.3457465E-20	1.4122542E-12	0.0	0.0	3.1355323489889755E-14	sw|Q14195-2|DPYL3_HUMAN_646_664_R_S;tr|H0YBT4|H0YBT4_HUMAN_171_189_R_S;sw|Q14195|DPYL3_HUMAN_532_550_R_S;tr|F5GWI3|F5GWI3_HUMAN_158_176_R_S	false
J:\Data\HUMAN\mgf\DM_from_raw.mgf	index=86902	DM_1.18792.18792.2	-1.0	SII_86903_1	1	true	1116.0361328125	1116.0372314453125	2	DLYANTVLSGGTTMYPGIADR	Oxidation:14	235	263	5.35939E-20	1.434031E-12	0.0	0.0	3.183881903097197E-14	sw|P63261|ACTG_HUMAN_292_312_K_M;sw|P60709|ACTB_HUMAN_292_312_K_M	false
J:\Data\HUMAN\mgf\DM_from_raw.mgf	index=163725	DM_1.16057.16057.2	-1.0	SII_163726_1	1	true	1077.986083984375	1077.9874267578125	2	GPVSGTEPEPVYSMEAADYR		213	241	5.3640627E-20	1.4262771E-12	0.0	0.0	3.166666444094968E-14	tr|H0YEV2|H0YEV2_HUMAN_69_88_R_E;tr|H0YCD9|H0YCD9_HUMAN_92_111_R_E;sw|Q14247|SRC8_HUMAN_435_454_R_E;tr|B4E358|B4E358_HUMAN_119_138_R_E;sw|Q14247-3|SRC8_HUMAN_398_417_R_E;sw|Q14247-2|SRC8_HUMAN_398_417_R_E	false
J:\Data\HUMAN\mgf\DM_from_raw.mgf	index=85751	DM_1.17440.17440.2	-1.0	SII_85752_1	1	true	1008.50732421875	1008.5071411132812	2	ATAPVSFNYYGVVTGPSASK		180	196	5.4239596E-20	1.4422033E-12	0.0	0.0	3.202026307281403E-14	tr|B7Z9G5|B7Z9G5_HUMAN_12_31_K_I;tr|F5GXQ0|F5GXQ0_HUMAN_12_31_K_I;tr|Q5VW33|Q5VW33_HUMAN_12_31_K_I;sw|Q5VW32|BROX_HUMAN_12_31_K_I	false
J:\Data\HUMAN\mgf\DM_from_raw.mgf	index=168880	DM_1.22086.22086.2	-1.0	SII_168881_1	1	true	1124.541748046875	1124.5443115234375	2	DVVENGETADQTLSLMEQLR		204	219	5.425187E-20	1.4425296E-12	0.0	0.0	3.202750769071267E-14	sw|P47897|SYQ_HUMAN_206_225_K_G;tr|B7Z840|B7Z840_HUMAN_224_243_K_G;tr|B4DWJ2|B4DWJ2_HUMAN_195_214_K_G;tr|C9J165|C9J165_HUMAN_248_267_K_G	false
J:\Data\HUMAN\mgf\DM_from_raw.mgf	index=127822	DM_1.20351.20351.2	-1.0	SII_127823_1	1	true	947.0025024414062	946.995361328125	2	AGKPVICATQMLESMIK	unknown modification:3;Carbamidomethyl:7;unknown modification:17	189	196	5.4396315E-20	1.4177566E-12	0.0	0.0	3.147748955034174E-14	tr|H3BTN5|H3BTN5_HUMAN_320_336_R_K;sw|P14618|KPYM_HUMAN_320_336_R_K;sw|P14618-2|KPYM_HUMAN_320_336_R_K;sw|P14618-3|KPYM_HUMAN_305_321_R_K;tr|Q504U3|Q504U3_HUMAN_155_171_R_K	false
J:\Data\HUMAN\mgf\DM_from_raw.mgf	index=124722	DM_1.16724.16724.2	-1.0	SII_124723_1	1	true	1095.037841796875	1095.0361328125	2	FGQAATMEGIGAIGGTPPAFNR	Oxidation:7;unknown modification:22	217	240	5.4975606E-20	1.4800593E-12	0.0	0.0	3.286075420113446E-14	sw|Q15233-2|NONO_HUMAN_346_367_R_A;sw|Q15233|NONO_HUMAN_435_456_R_A	false
J:\Data\HUMAN\mgf\DM_from_raw.mgf	index=167639	DM_1.20635.20635.2	-1.0	SII_167640_1	1	true	1216.5557861328125	1216.562744140625	2	LVSSPCCIVTSTYGWTANMER	Carbamidomethyl:6;Carbamidomethyl:7	175	194	5.531809E-20	1.4801657E-12	0.0	0.0	3.286311652827027E-14	sw|P08238|HS90B_HUMAN_584_604_R_I	false
J:\Data\HUMAN\mgf\DM_from_raw.mgf	index=143759	DM_1.16115.16115.2	-1.0	SII_143760_1	1	true	939.4405517578125	939.4398803710938	2	SKGFGFVCFSSPEEATK	Carbamidomethyl:8	160	173	5.5439364E-20	1.4449421E-12	0.0	0.0	3.208107079423848E-14	sw|Q9H361|PABP3_HUMAN_332_348_R_A;sw|P11940-2|PABP1_HUMAN_332_348_R_A;tr|E7EQV3|E7EQV3_HUMAN_287_303_R_A;tr|E7ERJ7|E7ERJ7_HUMAN_300_316_R_A;tr|H0YEU6|H0YEU6_HUMAN_59_75_R_A;sw|Q13310|PABP4_HUMAN_332_348_R_A;tr|H0YAR2|H0YAR2_HUMAN_201_217_R_A;tr|H0YB86|H0YB86_HUMAN_23_39_R_A;tr|H0Y5F5|H0Y5F5_HUMAN_234_250_R_A;sw|Q13310-2|PABP4_HUMAN_332_348_R_A;sw|Q13310-3|PABP4_HUMAN_332_348_R_A;sw|P11940|PABP1_H…	false
J:\Data\HUMAN\mgf\DM_from_raw.mgf	index=28531	DM_1.13591.13591.2	-1.0	SII_28532_1	1	true	970.5072021484375	970.5074462890625	2	VQNATLAVANITNADSATR	unknown modification:19	188	207	5.550888E-20	1.466449E-12	0.0	0.0	3.255857392842261E-14	tr|B4E2V5|B4E2V5_HUMAN_75_93_R_L;sw|P27105|STOM_HUMAN_126_144_R_L	false
J:\Data\HUMAN\mgf\DM_from_raw.mgf	index=170528	DM_1.24011.24011.2	-1.0	SII_170529_1	1	true	1229.6617431640625	1229.6630859375	2	ATTPVIMVGPGTGVAPFIGFIQER		203	247	5.554011E-20	1.5131504E-12	0.0	0.0	3.3595453481997845E-14	tr|E7EVY7|E7EVY7_HUMAN_426_449_K_A;tr|H0Y4R2|H0Y4R2_HUMAN_578_601_K_A;tr|F5H468|F5H468_HUMAN_335_358_K_A;tr|E7EMD0|E7EMD0_HUMAN_265_288_K_A;sw|P16435|NCPR_HUMAN_524_547_K_A	false
J:\Data\HUMAN\mgf\DM_from_raw.mgf	index=62005	DM_1.11940.11940.2	-1.0	SII_62006_1	1	true	1091.416015625	1091.4197998046875	2	ENAEVDGDDDAEEMEAKAED		220	243	5.5575396E-20	1.4777216E-12	0.0	0.0	3.2808851831346984E-14	sw|P05198|IF2A_HUMAN_296_315_R_-	false
J:\Data\HUMAN\mgf\DM_from_raw.mgf	index=141259	DM_1.13198.13198.2	-1.0	SII_141260_1	1	true	925.5302734375	925.5313720703125	2	LDKSQIHDIVLVGGSTR	unknown modification:3;unknown modification:17	169	170	5.607197E-20	1.4614299E-12	0.0	0.0	3.244713825053396E-14	tr|A8K7Q2|A8K7Q2_HUMAN_90_106_K_I;tr|E9PKE3|E9PKE3_HUMAN_307_323_K_I;tr|E9PNE6|E9PNE6_HUMAN_180_196_K_I;tr|E9PN89|E9PN89_HUMAN_266_282_K_I;sw|P11142-2|HSP7C_HUMAN_326_342_K_I;sw|P11142|HSP7C_HUMAN_326_342_K_I	false
J:\Data\HUMAN\mgf\DM_from_raw.mgf	index=145552	DM_1.18209.18209.2	-1.0	SII_145553_1	1	true	1068.4554443359375	1068.4564208984375	2	GYGFCEYQDQETALSAMR	Carbamidomethyl:5;unknown modification:18	223	246	5.620016E-20	1.4748718E-12	0.0	0.0	3.274557965210228E-14	sw|P33240|CSTF2_HUMAN_58_75_K_N;tr|E7EWR4|E7EWR4_HUMAN_58_75_K_N;sw|Q9H0L4|CSTFT_HUMAN_58_75_K_N;tr|E9PID8|E9PID8_HUMAN_58_75_K_N;sw|P33240-2|CSTF2_HUMAN_58_75_K_N	false
J:\Data\HUMAN\mgf\DM_from_raw.mgf	index=191055	DM_1.730.730.2	-1.0	SII_191056_1	1	true	817.3839721679688	817.3851318359375	2	EGTGSTATSSSSTAGAAGK	unknown modification:19	123	128	5.625111E-20	1.4860576E-12	0.0	0.0	3.299393039341586E-14	tr|B3KS98|B3KS98_HUMAN_20_38_K_G;sw|O15372|EIF3H_HUMAN_6_24_K_G;tr|E5RH59|E5RH59_HUMAN_6_24_K_G;tr|E5RFW7|E5RFW7_HUMAN_20_38_K_G;tr|E5RGU4|E5RGU4_HUMAN_6_24_K_G;tr|E5RHC7|E5RHC7_HUMAN_6_24_K_G;tr|E5RFH0|E5RFH0_HUMAN_6_24_K_G	false
J:\Data\HUMAN\mgf\DM_from_raw.mgf	index=178273	DM_1.9440.9440.2	-1.0	SII_178274_1	1	true	851.4119262695312	851.411865234375	2	VQGSDSDEEVVVATTR	unknown modification:16	170	178	5.648572E-20	1.4617523E-12	0.0	0.0	3.245429627937405E-14	sw|P26640|SYVC_HUMAN_522_537_K_I;tr|B4DZ61|B4DZ61_HUMAN_227_242_K_I	false
J:\Data\HUMAN\mgf\DM_from_raw.mgf	index=122427	DM_1.14045.14045.2	-1.0	SII_122428_1	1	true	952.9634399414062	952.9622192382812	2	LEGLGSSEADQDGLASTVR		192	204	5.6820574E-20	1.5011019E-12	0.0	0.0	3.332794879688667E-14	sw|Q07065|CKAP4_HUMAN_455_473_R_S	false
J:\Data\HUMAN\mgf\DM_from_raw.mgf	index=127286	DM_1.19722.19722.2	-1.0	SII_127287_1	1	true	1060.52001953125	1060.520751953125	2	GMSLNLEPDNVGVVVFGNDK	Oxidation:2	212	225	5.7113345E-20	1.518615E-12	0.0	0.0	3.3716780294651576E-14	sw|P25705|ATPA_HUMAN_104_123_K_L;sw|P25705-2|ATPA_HUMAN_54_73_K_L;tr|K7ERX7|K7ERX7_HUMAN_104_123_K_L;tr|K7EQH4|K7EQH4_HUMAN_54_73_K_L;tr|K7ENP3|K7ENP3_HUMAN_104_123_K_L;tr|K7EK77|K7EK77_HUMAN_54_73_K_L;tr|K7EJP1|K7EJP1_HUMAN_54_73_K_L	false
J:\Data\HUMAN\mgf\DM_from_raw.mgf	index=206312	DM_1.18639.18639.2	-1.0	SII_206313_1	1	true	900.9610595703125	900.9611206054688	2	NMPGLSAATLASLGGTSSR	unknown modification:19	152	158	5.752275E-20	1.5196519E-12	0.0	0.0	3.373980188306439E-14	sw|Q32MZ4-4|LRRF1_HUMAN_227_245_R_R;sw|Q32MZ4-3|LRRF1_HUMAN_67_85_R_R;sw|Q32MZ4-2|LRRF1_HUMAN_99_117_R_R;sw|Q32MZ4|LRRF1_HUMAN_99_117_R_R;tr|C9JTC6|C9JTC6_HUMAN_119_137_R_R	false
J:\Data\HUMAN\mgf\DM_from_raw.mgf	index=208340	DM_1.21006.21006.2	-1.0	SII_208341_1	1	true	948.9286499023438	948.9274291992188	2	AAQTAEDAMQIMEQMTK		152	160	5.767684E-20	1.5032586E-12	0.0	0.0	3.3375832546264535E-14	sw|P30622-1|CLIP1_HUMAN_1073_1089_K_E;sw|P30622-2|CLIP1_HUMAN_1038_1054_K_E;tr|F5H0N7|F5H0N7_HUMAN_659_675_K_E;sw|P30622|CLIP1_HUMAN_1084_1100_K_E;tr|J3KP58|J3KP58_HUMAN_962_978_K_E	false
J:\Data\HUMAN\mgf\DM_from_raw.mgf	index=47000	DM_1.16312.16312.2	-1.0	SII_47001_1	1	true	1047.475830078125	1047.4775390625	2	YSESLLCSNLESATYSNR	Carbamidomethyl:7	221	240	5.799151E-20	1.5218824E-12	0.0	0.0	3.378932416385789E-14	sw|Q15785|TOM34_HUMAN_216_233_K_A	false
J:\Data\HUMAN\mgf\DM_from_raw.mgf	index=170577	DM_1.24068.24068.2	-1.0	SII_170578_1	1	true	1380.2198486328125	1380.2288818359375	2	YVEPIEDVPCGNIVGLVGVDQFLVK	Carbamidomethyl:10	174	200	5.844654E-20	1.6015566E-12	0.0	0.0	3.5558276463520497E-14	sw|P13639|EF2_HUMAN_457_481_R_T	false
J:\Data\HUMAN\mgf\DM_from_raw.mgf	index=143328	DM_1.15612.15612.2	-1.0	SII_143329_1	1	true	972.4365234375	972.4368896484375	2	ALYDYEGQEHDELSFK		180	188	5.881667E-20	1.5220733E-12	0.0	0.0	3.379356258726228E-14	sw|Q9UNF0|PACN2_HUMAN_433_448_R_A;tr|H0Y923|H0Y923_HUMAN_8_23_R_A;sw|Q9UNF0-2|PACN2_HUMAN_392_407_R_A	false
J:\Data\HUMAN\mgf\DM_from_raw.mgf	index=178261	DM_1.9426.9426.2	-1.0	SII_178262_1	1	true	899.41552734375	899.4168090820312	2	EGQGEGETQEAAAAAAAAR	unknown modification:19	199	215	5.930049E-20	1.5666168E-12	0.0	0.0	3.478253174867238E-14	sw|P58107|EPIPL_HUMAN_2614_2632_R_R;sw|P58107|EPIPL_HUMAN_3148_3166_R_R;sw|P58107|EPIPL_HUMAN_3682_3700_R_R;sw|P58107|EPIPL_HUMAN_4750_4768_R_R	false
J:\Data\HUMAN\mgf\DM_from_raw.mgf	index=167699	DM_1.20706.20706.2	-1.0	SII_167700_1	1	true	1108.03857421875	1108.0416259765625	2	DLYANTVLSGGTTMYPGIADR		211	232	6.012289E-20	1.6087294E-12	0.0	0.0	3.571752928381891E-14	sw|P63261|ACTG_HUMAN_292_312_K_M;sw|P60709|ACTB_HUMAN_292_312_K_M	false
J:\Data\HUMAN\mgf\DM_from_raw.mgf	index=773	DM_1.1615.1615.2	-1.0	SII_774_1	1	true	814.798583984375	814.7982177734375	2	CSASCCEDSQASMK	Carbamidomethyl:1;Carbamidomethyl:5;Carbamidomethyl:6;unknown modification:14	132	132	6.0221E-20	1.5349082E-12	0.0	0.0	3.407852717894866E-14	tr|E7EQY1|E7EQY1_HUMAN_142_155_R_Q;sw|Q96C01|F136A_HUMAN_35_48_R_Q;tr|C9JF51|C9JF51_HUMAN_105_118_R_Q	false
J:\Data\HUMAN\mgf\DM_from_raw.mgf	index=14670	DM_1.18130.18130.2	-1.0	SII_14671_1	1	true	1014.4649658203125	1014.4662475585938	2	MVSDEYEQLSSEALEAAR		219	242	6.0599594E-20	1.5903269E-12	0.0	0.0	3.530895104024017E-14	tr|F8W7C6|F8W7C6_HUMAN_1_18_-_I	false
J:\Data\HUMAN\mgf\DM_from_raw.mgf	index=186346	DM_1.18862.18862.2	-1.0	SII_186347_1	1	true	922.9542846679688	922.9556884765625	2	QTNLENLDQAFSVAER	unknown modification:16	181	185	6.0701195E-20	1.5708414E-12	0.0	0.0	3.487632768117192E-14	sw|Q15149-4|PLEC_HUMAN_213_228_R_D;sw|Q15149-5|PLEC_HUMAN_213_228_R_D;sw|Q15149-6|PLEC_HUMAN_217_232_R_D;sw|Q15149-7|PLEC_HUMAN_181_196_R_D;sw|Q15149-8|PLEC_HUMAN_191_206_R_D;sw|Q15149-9|PLEC_HUMAN_199_214_R_D;sw|Q15149-2|PLEC_HUMAN_240_255_R_D;sw|Q15149-3|PLEC_HUMAN_240_255_R_D;tr|E9PMV1|E9PMV1_HUMAN_257_272_R_D;sw|Q15149|PLEC_HUMAN_350_365_R_D	false
J:\Data\HUMAN\mgf\DM_from_raw.mgf	index=206258	DM_1.18576.18576.2	-1.0	SII_206259_1	1	true	1089.4881591796875	1089.48828125	2	MDTDLETMDLDQGGEALAPR		258	288	6.0869236E-20	1.6184821E-12	0.0	0.0	3.593406187646395E-14	sw|O75643-2|U520_HUMAN_387_406_R_Q;tr|C9JAQ9|C9JAQ9_HUMAN_387_406_R_Q;sw|O75643|U520_HUMAN_387_406_R_Q	false
J:\Data\HUMAN\mgf\DM_from_raw.mgf	index=88822	DM_1.21110.21110.2	-1.0	SII_88823_1	1	true	1393.6851806640625	1393.6890869140625	2	QTQIFTTYSDNQPGVLIQVYEGER		166	190	6.102946E-20	1.6627038E-12	0.0	0.0	3.691588633042759E-14	tr|V9GZ37|V9GZ37_HUMAN_259_282_K_A;tr|E7EP94|E7EP94_HUMAN_333_356_K_A;sw|P08107-2|HSP71_HUMAN_369_392_K_A;sw|P34931|HS71L_HUMAN_426_449_K_A;sw|P08107|HSP71_HUMAN_424_447_K_A	false
J:\Data\HUMAN\mgf\DM_from_raw.mgf	index=94413	DM_1.4739.4739.2	-1.0	SII_94414_1	1	true	904.9222412109375	904.9230346679688	2	QELSHALYQHDAACR	Carbamidomethyl:14;unknown modification:15	170	173	6.1821715E-20	1.5879955E-12	0.0	0.0	3.525718854508574E-14	sw|Q9UMS4|PRP19_HUMAN_101_115_R_V;tr|F5H2I0|F5H2I0_HUMAN_16_30_R_V;tr|F5GY56|F5GY56_HUMAN_101_115_R_V	false
J:\Data\HUMAN\mgf\DM_from_raw.mgf	index=40801	DM_1.9070.9070.2	-1.0	SII_40802_1	1	true	980.4425659179688	980.4425048828125	2	SENGLEFTSSGSANTETTK		186	195	6.205691E-20	1.6394367E-12	0.0	0.0	3.639930266781812E-14	sw|P21796|VDAC1_HUMAN_35_53_K_V;tr|C9JI87|C9JI87_HUMAN_35_53_K_V	false
J:\Data\HUMAN\mgf\DM_from_raw.mgf	index=46010	DM_1.15156.15156.2	-1.0	SII_46011_1	1	true	1043.502685546875	1043.5045166015625	2	KEDLISAFGTDDQTEICK	unknown modification:1;Carbamidomethyl:17;unknown modification:18	248	272	6.22811E-20	1.634455E-12	0.0	0.0	3.628869735679862E-14	sw|Q9Y3A5|SBDS_HUMAN_68_85_K_Q	false
J:\Data\HUMAN\mgf\DM_from_raw.mgf	index=76331	DM_1.6356.6356.2	-1.0	SII_76332_1	1	true	931.4073486328125	931.4063110351562	2	EQTEGEYSSLEHESAR	unknown modification:16	167	168	6.280809E-20	1.6253641E-12	0.0	0.0	3.6086858261319753E-14	sw|O43837|IDH3B_HUMAN_165_180_R_G;sw|O43837-2|IDH3B_HUMAN_165_180_R_G	false
J:\Data\HUMAN\mgf\DM_from_raw.mgf	index=50770	DM_1.20711.20711.2	-1.0	SII_50771_1	1	true	1143.564208984375	1143.564697265625	2	HLYTLDGGDIINALCFSPNR	Carbamidomethyl:15;unknown modification:20	190	210	6.289838E-20	1.6724361E-12	0.0	0.0	3.713196599568945E-14	tr|H0YAF8|H0YAF8_HUMAN_107_126_K_Y;tr|H0YAM7|H0YAM7_HUMAN_133_152_K_Y;sw|P63244|GBLP_HUMAN_226_245_K_Y;tr|H0Y8R5|H0Y8R5_HUMAN_84_103_K_Y;tr|H0Y8W2|H0Y8W2_HUMAN_157_176_K_Y;tr|D6REE5|D6REE5_HUMAN_244_263_K_Y;tr|D6RF23|D6RF23_HUMAN_10_29_K_Y;tr|D6RAC2|D6RAC2_HUMAN_178_197_K_Y;tr|D6R9Z1|D6R9Z1_HUMAN_212_231_K_Y;tr|D6R9L0|D6R9L0_HUMAN_274_293_K_Y;tr|J3KPE3|J3KPE3_HUMAN_182_201_K_Y	false
J:\Data\HUMAN\mgf\DM_from_raw.mgf	index=31061	DM_1.16543.16543.2	-1.0	SII_31062_1	1	true	954.9447021484375	954.9435424804688	2	AEDGSVIDYELIDQDAR		182	185	6.3403795E-20	1.6525227E-12	0.0	0.0	3.668984226273573E-14	tr|H0YMU9|H0YMU9_HUMAN_180_196_R_D;tr|H0YN42|H0YN42_HUMAN_180_196_R_D;tr|H0YN28|H0YN28_HUMAN_63_79_R_D;tr|H0YNA0|H0YNA0_HUMAN_63_79_R_-;tr|H0YM50|H0YM50_HUMAN_149_165_R_D;tr|H0YMD0|H0YMD0_HUMAN_180_196_R_D;tr|H0YNP5|H0YNP5_HUMAN_115_131_R_D;tr|H0YL33|H0YL33_HUMAN_63_79_R_D;sw|P07355|ANXA2_HUMAN_180_196_R_D;sw|P07355-2|ANXA2_HUMAN_198_214_R_D	false
J:\Data\HUMAN\mgf\DM_from_raw.mgf	index=128621	DM_1.21289.21289.2	-1.0	SII_128622_1	1	true	1109.592529296875	1109.5931396484375	2	QLTVQMMQNPQILAALQER	unknown modification:19	224	240	6.3403885E-20	1.6750216E-12	0.0	0.0	3.718937010104322E-14	sw|P55209|NP1L1_HUMAN_37_55_R_L;tr|H0YIV4|H0YIV4_HUMAN_31_49_R_L;tr|B3KNT8|B3KNT8_HUMAN_37_55_R_L;tr|F8W020|F8W020_HUMAN_37_55_R_L;tr|F8W0J6|F8W0J6_HUMAN_37_55_R_L;tr|F5H4R6|F5H4R6_HUMAN_37_55_R_L;tr|F8VUX1|F8VUX1_HUMAN_37_55_R_L;tr|F8VVB5|F8VVB5_HUMAN_37_55_R_L;tr|F8VY35|F8VY35_HUMAN_37_55_R_L;tr|F8VXI6|F8VXI6_HUMAN_37_55_R_L	false
J:\Data\HUMAN\mgf\DM_from_raw.mgf	index=149915	DM_1.23303.23303.2	-1.0	SII_149916_1	1	true	1175.6348876953125	1175.6392822265625	2	AIEALKEFNEDGALAVLQQFK	unknown modification:6;unknown modification:21	241	264	6.348842E-20	1.6987821E-12	0.0	0.0	3.771690838967534E-14	sw|O60506|HNRPQ_HUMAN_61_81_R_D;tr|F6UXX1|F6UXX1_HUMAN_61_81_R_D;sw|O60506-2|HNRPQ_HUMAN_61_81_R_D;sw|O60506-3|HNRPQ_HUMAN_61_81_R_D;sw|O60506-4|HNRPQ_HUMAN_61_81_R_D	false
J:\Data\HUMAN\mgf\DM_from_raw.mgf	index=29425	DM_1.14634.14634.2	-1.0	SII_29426_1	1	true	1007.9712524414062	1007.971435546875	2	QTIDNSQGAYQEAFDISK		228	250	6.3605E-20	1.6691984E-12	0.0	0.0	3.706008153546748E-14	sw|P27348|1433T_HUMAN_140_157_K_K	false
J:\Data\HUMAN\mgf\DM_from_raw.mgf	index=208535	DM_1.21234.21234.2	-1.0	SII_208536_1	1	true	1092.5634765625	1092.5655517578125	2	FANSLVGVQQQLQAFNTYR		246	265	6.3694355E-20	1.6826952E-12	0.0	0.0	3.73597418445523E-14	sw|Q01082-2|SPTB2_HUMAN_330_348_K_T;sw|Q01082-3|SPTB2_HUMAN_317_335_K_T;tr|F8W6C1|F8W6C1_HUMAN_330_348_K_T;sw|Q01082|SPTB2_HUMAN_330_348_K_T	false
J:\Data\HUMAN\mgf\DM_from_raw.mgf	index=187269	DM_1.19939.19939.2	-1.0	SII_187270_1	1	true	1033.49658203125	1033.5	2	TLTPAGDLQETFSGMDQVR		182	204	6.3780614E-20	1.6849741E-12	0.0	0.0	3.7410338717764725E-14	sw|Q5JRX3|PREP_HUMAN_729_747_R_L;tr|H0Y7L7|H0Y7L7_HUMAN_63_81_R_L;sw|Q5JRX3-2|PREP_HUMAN_730_748_R_L;sw|Q5JRX3-3|PREP_HUMAN_631_649_R_L	false
J:\Data\HUMAN\mgf\DM_from_raw.mgf	index=209366	DM_1.22205.22205.2	-1.0	SII_209367_1	1	true	914.4850463867188	914.48583984375	2	AVPVWDVLASGYVSGAAR	unknown modification:18	113	118	6.39798E-20	1.6790345E-12	0.0	0.0	3.727846580182611E-14	sw|P58107|EPIPL_HUMAN_3067_3084_R_E;sw|P58107|EPIPL_HUMAN_3601_3618_R_E;sw|P58107|EPIPL_HUMAN_4669_4686_R_E	false
J:\Data\HUMAN\mgf\DM_from_raw.mgf	index=110806	DM_1.24283.24283.2	-1.0	SII_110807_1	1	true	1045.49462890625	1045.4951171875	2	LDLLSDTNMVDFAMDVYK		198	221	6.424715E-20	1.6860505E-12	0.0	0.0	3.743423729792438E-14	tr|H0YBP5|H0YBP5_HUMAN_31_48_K_N;tr|H0YBR5|H0YBR5_HUMAN_41_58_K_N;sw|P60228|EIF3E_HUMAN_42_59_K_N;tr|E5RII3|E5RII3_HUMAN_42_59_K_N	false
J:\Data\HUMAN\mgf\DM_from_raw.mgf	index=190708	DM_1.23954.23954.2	-1.0	SII_190709_1	1	true	1067.5699462890625	1067.5689697265625	2	APAALPALCDLLASAADPQIR	Carbamidomethyl:9	191	211	6.454572E-20	1.7270726E-12	0.0	0.0	3.8345023200161106E-14	tr|H0YN14|H0YN14_HUMAN_34_54_R_Q;tr|H0YLV0|H0YLV0_HUMAN_34_54_R_Q;tr|H0YL92|H0YL92_HUMAN_34_54_R_Q;sw|Q8TEX9-2|IPO4_HUMAN_34_54_R_Q;sw|Q8TEX9|IPO4_HUMAN_34_54_R_Q	false
J:\Data\HUMAN\mgf\DM_from_raw.mgf	index=145113	DM_1.17697.17697.2	-1.0	SII_145114_1	1	true	847.4644165039062	847.4619140625	2	IINEPTAAAIAYGLDR	unknown modification:16	157	157	6.472687E-20	1.6750188E-12	0.0	0.0	3.718930793453965E-14	tr|E7EP94|E7EP94_HUMAN_81_96_R_T;sw|P08107-2|HSP71_HUMAN_117_132_R_T;sw|P08107|HSP71_HUMAN_172_187_R_T;sw|P17066|HSP76_HUMAN_174_189_R_R	false
J:\Data\HUMAN\mgf\DM_from_raw.mgf	index=161080	DM_1.12966.12966.2	-1.0	SII_161081_1	1	true	1040.052734375	1040.0545654296875	2	TITGFQTHTTPVLLAHGER		196	213	6.482557E-20	1.7125801E-12	0.0	0.0	3.8023256038358916E-14	tr|E7EW34|E7EW34_HUMAN_731_749_K_A;sw|Q13200|PSMD2_HUMAN_861_879_K_A;tr|E9PCS3|E9PCS3_HUMAN_702_720_K_A	false
J:\Data\HUMAN\mgf\DM_from_raw.mgf	index=96007	DM_1.6646.6646.2	-1.0	SII_96008_1	1	true	795.8909301757812	795.8895874023438	2	PVSSAASVYAGAGGSGSR	unknown modification:18	176	182	6.4847373E-20	1.7018021E-12	0.0	0.0	3.778395940424444E-14	tr|F8VZY9|F8VZY9_HUMAN_28_45_R_I;sw|P05783|K1C18_HUMAN_28_45_R_I	false
J:\Data\HUMAN\mgf\DM_from_raw.mgf	index=76354	DM_1.6383.6383.3	-1.0	SII_76355_1	1	true	836.39697265625	836.3953247070312	3	HQGVMVGMGQKDSYVGDEAQSKR		116	139	6.485239E-20	1.7564894E-12	0.0	0.0	3.899814448670952E-14	tr|Q5T8M7|Q5T8M7_HUMAN_42_64_R_G;tr|Q5T8M8|Q5T8M8_HUMAN_42_64_R_G;tr|E7EVS6|E7EVS6_HUMAN_40_62_R_G;tr|B8ZZJ2|B8ZZJ2_HUMAN_41_63_R_G;sw|P62736|ACTA_HUMAN_42_64_R_G;sw|P68133|ACTS_HUMAN_42_64_R_G;sw|P68032|ACTC_HUMAN_42_64_R_G;sw|P63261|ACTG_HUMAN_40_62_R_G;sw|P63267|ACTH_HUMAN_41_63_R_G;tr|C9JFL5|C9JFL5_HUMAN_41_63_R_G;tr|A6NL76|A6NL76_HUMAN_42_64_R_G;tr|C9JZR7|C9JZR7_HUMAN_40_62_R_G;tr|F8WB63|F8W…	false
J:\Data\HUMAN\mgf\DM_from_raw.mgf	index=200977	DM_1.12411.12411.2	-1.0	SII_200978_1	1	true	850.8880615234375	850.8872680664062	2	TEMEDLMSSKDDVGK	unknown modification:10;unknown modification:15	163	165	6.486516E-20	1.6661715E-12	0.0	0.0	3.6992877324871716E-14	sw|P35579-2|MYH9_HUMAN_926_940_R_S;sw|P35579|MYH9_HUMAN_1504_1518_R_S	false
J:\Data\HUMAN\mgf\DM_from_raw.mgf	index=147022	DM_1.19925.19925.2	-1.0	SII_147023_1	1	true	866.4800415039062	866.4793090820312	2	VLPVGDEVVGIVGYTSK		146	157	6.4894096E-20	1.6913653E-12	0.0	0.0	3.755223820263691E-14	sw|P21589-2|5NTD_HUMAN_163_179_K_E;sw|P21589|5NTD_HUMAN_163_179_K_E;tr|Q96B60|Q96B60_HUMAN_163_179_K_E	false
J:\Data\HUMAN\mgf\DM_from_raw.mgf	index=141733	DM_1.13751.13751.2	-1.0	SII_141734_1	1	true	1104.015869140625	1104.018798828125	2	QPTVTSVCSETSQELAEGQR	Carbamidomethyl:8	197	231	6.610061E-20	1.7575817E-12	0.0	0.0	3.902239608380019E-14	sw|Q96HC4|PDLI5_HUMAN_206_225_R_R;tr|F5H7Y0|F5H7Y0_HUMAN_84_103_R_R	false
J:\Data\HUMAN\mgf\DM_from_raw.mgf	index=69096	DM_1.20237.20237.2	-1.0	SII_69097_1	1	true	1207.6016845703125	1207.6060791015625	2	LNDGHFMPVLGFGTYAPPEVPR		220	237	6.6295973E-20	1.7848275E-12	0.0	0.0	3.962731612775604E-14	sw|P42330|AK1C3_HUMAN_10_31_K_S	false
J:\Data\HUMAN\mgf\DM_from_raw.mgf	index=190538	DM_1.23755.23755.2	-1.0	SII_190539_1	1	true	1001.9759521484375	1001.9760131835938	2	LWSNFWGALSPDGYYAR		180	189	6.634707E-20	1.7292348E-12	0.0	0.0	3.839302906231386E-14	tr|E7ETU9|E7ETU9_HUMAN_369_385_K_S;sw|O00469|PLOD2_HUMAN_424_440_K_S;tr|B3KWS3|B3KWS3_HUMAN_84_100_K_S;sw|O00469-2|PLOD2_HUMAN_424_440_K_S	false
J:\Data\HUMAN\mgf\DM_from_raw.mgf	index=93015	DM_1.3083.3083.2	-1.0	SII_93016_1	1	true	815.8638916015625	815.8653564453125	2	HSGPNSADSANDGFVR		150	158	6.7111664E-20	1.7367333E-12	0.0	0.0	3.8559513179117294E-14	sw|P52597|HNRPF_HUMAN_99_114_K_L	false
J:\Data\HUMAN\mgf\DM_from_raw.mgf	index=39933	DM_1.8043.8043.2	-1.0	SII_39934_1	1	true	995.926025390625	995.9257202148438	2	SCSGVEFSTSGHAYTDTGK	Carbamidomethyl:2	223	246	6.7429715E-20	1.7813771E-12	0.0	0.0	3.955070923349471E-14	tr|E5RHE1|E5RHE1_HUMAN_35_53_K_A;tr|E5RHZ6|E5RHZ6_HUMAN_35_53_K_A;tr|E5RJN6|E5RJN6_HUMAN_35_53_K_A;sw|Q9Y277|VDAC3_HUMAN_35_53_K_A	false
J:\Data\HUMAN\mgf\DM_from_raw.mgf	index=145114	DM_1.17698.17698.2	-1.0	SII_145115_1	1	true	917.4453125	917.4453125	2	VIEGLDTGLQGMCVGER	Carbamidomethyl:13	175	187	6.753166E-20	1.7601092E-12	0.0	0.0	3.907851245443707E-14	tr|Q9H6J3|Q9H6J3_HUMAN_208_224_K_R;sw|Q96AY3|FKB10_HUMAN_435_451_K_R;tr|H0Y827|H0Y827_HUMAN_239_255_K_R	false
J:\Data\HUMAN\mgf\DM_from_raw.mgf	index=110837	DM_1.24326.24326.2	-1.0	SII_110838_1	1	true	1169.5872802734375	1169.58935546875	2	EVAAFAQFGSDLDAATQQLLSR		238	264	6.760792E-20	1.820148E-12	0.0	0.0	4.041151326685795E-14	sw|P25705|ATPA_HUMAN_442_463_R_G;sw|P25705-2|ATPA_HUMAN_392_413_R_G;tr|K7ENP3|K7ENP3_HUMAN_420_441_R_G	false
J:\Data\HUMAN\mgf\DM_from_raw.mgf	index=158557	DM_1.10009.10009.2	-1.0	SII_158558_1	1	true	937.4479370117188	937.4517211914062	2	VQDLSAGGQGSLTDSGPER		222	239	6.787033E-20	1.7930173E-12	0.0	0.0	3.9809148710245437E-14	sw|P40222|TXLNA_HUMAN_485_503_R_R	false
J:\Data\HUMAN\mgf\DM_from_raw.mgf	index=107724	DM_1.20489.20489.2	-1.0	SII_107725_1	1	true	989.0745239257812	989.072265625	2	GKLPIVNEDDELVAIIAR	unknown modification:2;unknown modification:18	202	215	6.8091E-20	1.7869254E-12	0.0	0.0	3.9673894380558853E-14	tr|E7ETK5|E7ETK5_HUMAN_182_199_K_T;tr|H0Y4R1|H0Y4R1_HUMAN_139_156_K_T;sw|P12268|IMDH2_HUMAN_207_224_K_T	false
J:\Data\HUMAN\mgf\DM_from_raw.mgf	index=197297	DM_1.8106.8106.2	-1.0	SII_197298_1	1	true	892.462890625	892.4637451171875	2	AALAHSEEVTASQVAATK		163	171	6.82472E-20	1.7910246E-12	0.0	0.0	3.9764906141791184E-14	sw|Q15149-4|PLEC_HUMAN_2607_2624_R_T;sw|Q15149-5|PLEC_HUMAN_2607_2624_R_T;sw|Q15149-6|PLEC_HUMAN_2611_2628_R_T;sw|Q15149-7|PLEC_HUMAN_2575_2592_R_T;sw|Q15149-8|PLEC_HUMAN_2585_2602_R_T;sw|Q15149-9|PLEC_HUMAN_2593_2610_R_T;sw|Q15149-2|PLEC_HUMAN_2634_2651_R_T;sw|Q15149-3|PLEC_HUMAN_2630_2647_R_T;tr|H0YDN1|H0YDN1_HUMAN_177_194_R_T;sw|Q15149|PLEC_HUMAN_2744_2761_R_T	false
J:\Data\HUMAN\mgf\DM_from_raw.mgf	index=167723	DM_1.20734.20734.2	-1.0	SII_167724_1	1	true	981.4629516601562	981.46240234375	2	TQLEELEDELQATEDAK		195	198	6.839989E-20	1.7827383E-12	0.0	0.0	3.958093103516076E-14	sw|P35580-4|MYH10_HUMAN_1577_1593_R_L;sw|P35580-2|MYH10_HUMAN_1562_1578_R_L;sw|P35580-3|MYH10_HUMAN_1567_1583_R_L;sw|P35579-2|MYH9_HUMAN_961_977_K_L;sw|P35749-2|MYH11_HUMAN_1553_1569_K_L;sw|P35749-4|MYH11_HUMAN_1546_1562_K_L;sw|P35749-3|MYH11_HUMAN_1553_1569_K_L;sw|P35579|MYH9_HUMAN_1539_1555_K_L;sw|P35580|MYH10_HUMAN_1546_1562_R_L;sw|P35749|MYH11_HUMAN_1546_1562_K_L;tr|F8W6L6|F8W6L6_HUMAN_1562_1…	false
J:\Data\HUMAN\mgf\DM_from_raw.mgf	index=90817	DM_1.23814.23814.2	-1.0	SII_90818_1	1	true	1275.590576171875	1275.5872802734375	2	LCYVALDFEQEMATAASSSSLEK	Carbamidomethyl:2	242	268	6.848787E-20	1.8549546E-12	0.0	0.0	4.1184300632321755E-14	sw|P63261|ACTG_HUMAN_216_238_K_S;sw|Q6S8J3|POTEE_HUMAN_916_938_K_S;sw|P60709|ACTB_HUMAN_216_238_K_S;tr|I3L4N8|I3L4N8_HUMAN_207_229_K_S	false
J:\Data\HUMAN\mgf\DM_from_raw.mgf	index=142484	DM_1.14628.14628.2	-1.0	SII_142485_1	1	true	957.9675903320312	957.967041015625	2	LEGLGSSEADQDGLASTVR	unknown modification:19	192	201	6.851286E-20	1.8099919E-12	0.0	0.0	4.018602425723371E-14	sw|Q07065|CKAP4_HUMAN_455_473_R_S	false
J:\Data\HUMAN\mgf\DM_from_raw.mgf	index=106680	DM_1.19231.19231.2	-1.0	SII_106681_1	1	true	1184.132080078125	1184.1358642578125	2	FENAFLSHVVSQHQALLGTIR		228	243	6.879294E-20	1.840717E-12	0.0	0.0	4.086819284257707E-14	sw|P25705|ATPA_HUMAN_507_527_K_A;sw|P25705-2|ATPA_HUMAN_457_477_K_A;tr|K7ENP3|K7ENP3_HUMAN_485_505_K_A	false
J:\Data\HUMAN\mgf\DM_from_raw.mgf	index=66123	DM_1.16756.16756.2	-1.0	SII_66124_1	1	true	1181.0972900390625	1181.101318359375	2	KDLYANTVLSGGTTMYPGIADR	unknown modification:1;unknown modification:22	244	280	6.89141E-20	1.855313E-12	0.0	0.0	4.119225794477922E-14	sw|P63261|ACTG_HUMAN_291_312_R_M;sw|P60709|ACTB_HUMAN_291_312_R_M	false
J:\Data\HUMAN\mgf\DM_from_raw.mgf	index=130154	DM_1.23090.23090.2	-1.0	SII_130155_1	1	true	1155.0833740234375	1155.08642578125	2	QGQYSPMAIEEQVAVIYAGVR		258	279	6.8943985E-20	1.8447585E-12	0.0	0.0	4.0957923529789314E-14	sw|P25705|ATPA_HUMAN_473_493_K_G;sw|P25705-2|ATPA_HUMAN_423_443_K_G;tr|K7ENP3|K7ENP3_HUMAN_451_471_K_G	false
J:\Data\HUMAN\mgf\DM_from_raw.mgf	index=123237	DM_1.14991.14991.2	-1.0	SII_123238_1	1	true	1044.0	1043.999755859375	2	PGPTAESASGPSEDPSVNFLK		214	236	6.898561E-20	1.8458722E-12	0.0	0.0	4.098265025658588E-14	tr|E9PFW8|E9PFW8_HUMAN_134_154_R_N;sw|Q13501|SQSTM_HUMAN_218_238_R_N;tr|E7EMC7|E7EMC7_HUMAN_218_238_R_N;sw|Q13501-2|SQSTM_HUMAN_134_154_R_N	false
J:\Data\HUMAN\mgf\DM_from_raw.mgf	index=201891	DM_1.13478.13478.2	-1.0	SII_201892_1	1	true	1230.0830078125	1230.0799560546875	2	THIQDNHDGTYTVAYVPDVTGR		209	232	6.905195E-20	1.8590244E-12	0.0	0.0	4.127465964526656E-14	sw|P21333|FLNA_HUMAN_1594_1615_K_Y;sw|P21333-2|FLNA_HUMAN_1594_1615_K_Y;tr|Q5HY54|Q5HY54_HUMAN_1594_1615_K_Y	false
J:\Data\HUMAN\mgf\DM_from_raw.mgf	index=13219	DM_1.16402.16402.2	-1.0	SII_13220_1	1	true	1021.5059204101562	1021.5076904296875	2	LCEAICPAQAITIEAEPR	Carbamidomethyl:2;Carbamidomethyl:6	161	173	7.093051E-20	1.8614433E-12	0.0	0.0	4.132836484365768E-14	sw|O00217|NDUS8_HUMAN_116_133_K_A;tr|E9PKH6|E9PKH6_HUMAN_98_115_K_A;tr|E9PPW7|E9PPW7_HUMAN_116_133_K_A	false
J:\Data\HUMAN\mgf\DM_from_raw.mgf	index=174243	DM_1.4726.4726.2	-1.0	SII_174244_1	1	true	910.4364624023438	910.4373779296875	2	SSQTSGTNEQSSAIVSAR	unknown modification:18	201	208	7.125428E-20	1.86994E-12	0.0	0.0	4.151701131898524E-14	sw|O60763|USO1_HUMAN_765_782_K_D;tr|H0Y7C0|H0Y7C0_HUMAN_441_458_K_D;sw|O60763-2|USO1_HUMAN_776_793_K_D;tr|F5GYR8|F5GYR8_HUMAN_774_791_K_D;tr|F5H4X1|F5H4X1_HUMAN_750_767_K_D	false
J:\Data\HUMAN\mgf\DM_from_raw.mgf	index=184007	DM_1.16132.16132.2	-1.0	SII_184008_1	1	true	960.4876708984375	960.48828125	2	KDDPVTNLNNAFEVAEK	unknown modification:1;unknown modification:17	194	212	7.1334195E-20	1.8592166E-12	0.0	0.0	4.127892693169046E-14	sw|O43707|ACTN4_HUMAN_217_233_R_Y;tr|K7EJH8|K7EJH8_HUMAN_18_34_R_Y	false
J:\Data\HUMAN\mgf\DM_from_raw.mgf	index=67970	DM_1.18918.18918.2	-1.0	SII_67971_1	1	true	1089.5211181640625	1089.521240234375	2	GDVAEGDLIEHFSQFGTVEK		199	215	7.1610764E-20	1.9040939E-12	0.0	0.0	4.2275307228419493E-14	sw|Q13151|ROA0_HUMAN_107_126_K_A	false
J:\Data\HUMAN\mgf\DM_from_raw.mgf	index=70461	DM_1.21833.21833.2	-1.0	SII_70462_1	1	true	1045.9962158203125	1045.9969482421875	2	VNAQAAAYEYMAAYIENAK		182	196	7.185437E-20	1.8982687E-12	0.0	0.0	4.2145974258198334E-14	sw|Q92905|CSN5_HUMAN_107_125_R_Q;tr|E5RHH5|E5RHH5_HUMAN_43_61_R_Q;tr|E5RHF2|E5RHF2_HUMAN_43_61_R_Q	false
J:\Data\HUMAN\mgf\DM_from_raw.mgf	index=106511	DM_1.19033.19033.3	-1.0	SII_106512_1	1	true	1008.5082397460938	1008.5077514648438	3	RLEASDGGLDSAELAAELGMEHQAVVGAVK		106	125	7.2003216E-20	2.0279826E-12	0.0	0.0	4.502592412532226E-14	tr|B4E363|B4E363_HUMAN_13_42_R_S;tr|K7ER16|K7ER16_HUMAN_13_42_R_S;tr|K7ER00|K7ER00_HUMAN_53_82_R_S;tr|K7EPH2|K7EPH2_HUMAN_8_37_R_S;tr|K7EK06|K7EK06_HUMAN_13_42_R_S;sw|Q9Y285|SYFA_HUMAN_13_42_R_S	false
J:\Data\HUMAN\mgf\DM_from_raw.mgf	index=126882	DM_1.19247.19247.2	-1.0	SII_126883_1	1	true	1030.90380859375	1030.903564453125	2	EEKDPGMGAMGGMGGGMGGGMF		206	240	7.222186E-20	1.944365E-12	0.0	0.0	4.3169419186304767E-14	sw|P10809|CH60_HUMAN_552_573_K_-	false
J:\Data\HUMAN\mgf\DM_from_raw.mgf	index=84141	DM_1.15557.15557.2	-1.0	SII_84142_1	1	true	939.4405517578125	939.4398193359375	2	SKGFGFVCFSSPEEATK	Carbamidomethyl:8	179	194	7.244405E-20	1.8881433E-12	0.0	0.0	4.192116685988114E-14	sw|Q9H361|PABP3_HUMAN_332_348_R_A;sw|P11940-2|PABP1_HUMAN_332_348_R_A;tr|E7EQV3|E7EQV3_HUMAN_287_303_R_A;tr|E7ERJ7|E7ERJ7_HUMAN_300_316_R_A;tr|H0YEU6|H0YEU6_HUMAN_59_75_R_A;sw|Q13310|PABP4_HUMAN_332_348_R_A;tr|H0YAR2|H0YAR2_HUMAN_201_217_R_A;tr|H0YB86|H0YB86_HUMAN_23_39_R_A;tr|H0Y5F5|H0Y5F5_HUMAN_234_250_R_A;sw|Q13310-2|PABP4_HUMAN_332_348_R_A;sw|Q13310-3|PABP4_HUMAN_332_348_R_A;sw|P11940|PABP1_H…	false
J:\Data\HUMAN\mgf\DM_from_raw.mgf	index=115219	DM_1.5576.5576.2	-1.0	SII_115220_1	1	true	676.3406982421875	676.3389282226562	2	FGQGGAGPVGGQGPR	unknown modification:15	125	125	7.249832E-20	1.8622421E-12	0.0	0.0	4.134610005903443E-14	sw|P23246|SFPQ_HUMAN_667_681_R_G	false
J:\Data\HUMAN\mgf\DM_from_raw.mgf	index=61060	DM_1.10833.10833.2	-1.0	SII_61061_1	1	true	967.40966796875	967.4072875976562	2	HIFSEDTSDFSGMSETK	Oxidation:13	164	171	7.279772E-20	1.8973612E-12	0.0	0.0	4.2125825650343557E-14	sw|P36952|SPB5_HUMAN_295_311_K_G	false
J:\Data\HUMAN\mgf\DM_from_raw.mgf	index=76336	DM_1.6362.6362.2	-1.0	SII_76337_1	1	true	926.4031982421875	926.40283203125	2	EQTEGEYSSLEHESAR		167	169	7.3360794E-20	1.89845E-12	0.0	0.0	4.214999953930475E-14	sw|O43837|IDH3B_HUMAN_165_180_R_G;sw|O43837-2|IDH3B_HUMAN_165_180_R_G	false
J:\Data\HUMAN\mgf\DM_from_raw.mgf	index=103558	DM_1.15560.15560.2	-1.0	SII_103559_1	1	true	991.9939575195312	991.993896484375	2	EAAWAITNATSGGTPEQIR	unknown modification:19	215	231	7.342907E-20	1.9398697E-12	0.0	0.0	4.306961308504899E-14	sw|O60684|IMA7_HUMAN_397_415_K_Y;sw|O15131|IMA6_HUMAN_397_415_K_Y;tr|F5H4G7|F5H4G7_HUMAN_394_412_K_Y;tr|F5GYL8|F5GYL8_HUMAN_402_420_K_Y	false
J:\Data\HUMAN\mgf\DM_from_raw.mgf	index=45718	DM_1.14815.14815.2	-1.0	SII_45719_1	1	true	1010.4789428710938	1010.4798583984375	2	NETGGGEGVEVLVNEPYEK		187	212	7.3644E-20	1.9455477E-12	0.0	0.0	4.319567787336797E-14	sw|Q00169|PIPNA_HUMAN_32_50_K_D;tr|I3L4U7|I3L4U7_HUMAN_54_72_K_D;tr|F5GWE5|F5GWE5_HUMAN_32_50_K_D;tr|I3L471|I3L471_HUMAN_32_50_K_D	false
J:\Data\HUMAN\mgf\DM_from_raw.mgf	index=82579	DM_1.13731.13731.2	-1.0	SII_82580_1	1	true	892.975341796875	892.974853515625	2	KVIGIECSSISDYAVK	unknown modification:1;Carbamidomethyl:7;unknown modification:16	167	176	7.364988E-20	1.905931E-12	0.0	0.0	4.231609511546084E-14	tr|E9PKG1|E9PKG1_HUMAN_67_82_R_I;tr|H0YDE4|H0YDE4_HUMAN_123_138_R_I;tr|E9PIX6|E9PIX6_HUMAN_67_82_R_I;tr|E9PI83|E9PI83_HUMAN_92_107_R_I;tr|H7C2I1|H7C2I1_HUMAN_113_128_R_I;tr|E9PQ98|E9PQ98_HUMAN_67_82_R_I;tr|E9PMW9|E9PMW9_HUMAN_89_104_R_I;tr|E9PNR9|E9PNR9_HUMAN_67_82_R_I;sw|Q99873|ANM1_HUMAN_103_118_R_I;sw|Q99873-2|ANM1_HUMAN_89_104_R_I;sw|Q99873-3|ANM1_HUMAN_85_100_R_I;sw|Q99873-4|ANM1_HUMAN_95_11…	false
J:\Data\HUMAN\mgf\DM_from_raw.mgf	index=108899	DM_1.21909.21909.2	-1.0	SII_108900_1	1	true	1089.52880859375	1089.5252685546875	2	GIGMGNIGPAGMGMEGIGFGINK		213	243	7.4194256E-20	2.0095084E-12	0.0	0.0	4.4615753975205576E-14	sw|P52272-2|HNRPM_HUMAN_284_306_K_M;sw|P52272|HNRPM_HUMAN_323_345_K_M;tr|M0QYL3|M0QYL3_HUMAN_49_71_K_M;tr|M0QZM1|M0QZM1_HUMAN_109_131_K_M	false
J:\Data\HUMAN\mgf\DM_from_raw.mgf	index=90286	DM_1.22980.22980.2	-1.0	SII_90287_1	1	true	1193.0177001953125	1193.02490234375	2	FQYECGNYSGAAEYLYFFR	Carbamidomethyl:5	206	225	7.450277E-20	1.9682348E-12	0.0	0.0	4.369938418880854E-14	tr|H0YBR5|H0YBR5_HUMAN_136_154_K_V;tr|E5RGA2|E5RGA2_HUMAN_44_62_K_V;sw|P60228|EIF3E_HUMAN_137_155_K_V	false
J:\Data\HUMAN\mgf\DM_from_raw.mgf	index=102503	DM_1.14324.14324.2	-1.0	SII_102504_1	1	true	1171.555419921875	1171.55615234375	2	QPYAVSELAGHQTSAESWGTGR	unknown modification:22	212	240	7.456675E-20	2.0074944E-12	0.0	0.0	4.4571038497277716E-14	tr|H3BTP7|H3BTP7_HUMAN_50_71_R_A;tr|H3BU31|H3BU31_HUMAN_50_71_R_A;sw|P36578|RL4_HUMAN_50_71_R_A	false
J:\Data\HUMAN\mgf\DM_from_raw.mgf	index=196865	DM_1.7599.7599.2	-1.0	SII_196866_1	1	true	834.964599609375	834.9658203125	2	VKAFGPGLQGGSAGSPAR	unknown modification:2;unknown modification:18	165	178	7.47107E-20	1.9606474E-12	0.0	0.0	4.353092628551663E-14	sw|P21333|FLNA_HUMAN_1070_1087_K_F;sw|P21333-2|FLNA_HUMAN_1070_1087_K_F;tr|Q5HY54|Q5HY54_HUMAN_1070_1087_K_F	false
J:\Data\HUMAN\mgf\DM_from_raw.mgf	index=188755	DM_1.21674.21674.2	-1.0	SII_188756_1	1	true	1040.012451171875	1040.013916015625	2	NINADEAAAMGAVYQAAALSK		216	256	7.479643E-20	2.0013546E-12	0.0	0.0	4.443472067633356E-14	sw|Q9Y4L1|HYOU1_HUMAN_408_428_K_A;tr|E9PL22|E9PL22_HUMAN_408_428_K_A;tr|E9PJ21|E9PJ21_HUMAN_408_428_K_A;tr|B7Z909|B7Z909_HUMAN_321_341_K_A	false
J:\Data\HUMAN\mgf\DM_from_raw.mgf	index=201102	DM_1.12557.12557.2	-1.0	SII_201103_1	1	true	992.5361328125	992.540283203125	2	ITKPGSIDSNNQLFAPGGR	unknown modification:3;unknown modification:19	215	238	7.4874004E-20	1.9780423E-12	0.0	0.0	4.391713346873782E-14	sw|Q04637-5|IF4G1_HUMAN_908_926_K_L;sw|Q04637-4|IF4G1_HUMAN_985_1003_K_L;sw|Q04637-7|IF4G1_HUMAN_877_895_K_L;sw|Q04637-6|IF4G1_HUMAN_876_894_K_L;sw|Q04637-3|IF4G1_HUMAN_1032_1050_K_L;sw|Q04637-8|IF4G1_HUMAN_1073_1091_K_L;sw|Q04637-9|IF4G1_HUMAN_1079_1097_K_L;tr|E7EUU4|E7EUU4_HUMAN_1033_1051_K_L;tr|E7EX73|E7EX73_HUMAN_909_927_K_L;tr|E9PGM1|E9PGM1_HUMAN_986_1004_K_L;sw|Q04637|IF4G1_HUMAN_1072_1090_…	false
J:\Data\HUMAN\mgf\DM_from_raw.mgf	index=15383	DM_1.18978.18978.2	-1.0	SII_15384_1	1	true	1113.042724609375	1113.0435791015625	2	DLYANTVLSGGTTMYPGIADR	unknown modification:21	191	211	7.50631E-20	2.0084897E-12	0.0	0.0	4.4593136469065996E-14	sw|P63261|ACTG_HUMAN_292_312_K_M;sw|P60709|ACTB_HUMAN_292_312_K_M	false
J:\Data\HUMAN\mgf\DM_from_raw.mgf	index=170290	DM_1.23734.23734.2	-1.0	SII_170291_1	1	true	1057.5684814453125	1057.5714111328125	2	GAVEALAAALAHISGATSVDQR	unknown modification:22	263	299	7.525509E-20	2.0260258E-12	0.0	0.0	4.4982478620253123E-14	sw|Q9NR30-2|DDX21_HUMAN_538_559_K_S;sw|Q9NR30|DDX21_HUMAN_606_627_K_S	false
J:\Data\HUMAN\mgf\DM_from_raw.mgf	index=122968	DM_1.14677.14677.2	-1.0	SII_122969_1	1	true	910.4375	910.4359741210938	2	NETLGGTCLNVGCIPSK	Carbamidomethyl:8;Carbamidomethyl:13	192	204	7.529303E-20	1.9623975E-12	0.0	0.0	4.3569782570482654E-14	sw|P09622|DLDH_HUMAN_73_89_K_A;tr|F2Z2E3|F2Z2E3_HUMAN_73_89_K_A;tr|F8WDM5|F8WDM5_HUMAN_73_89_K_A;tr|B4DT69|B4DT69_HUMAN_73_89_K_A	false
J:\Data\HUMAN\mgf\DM_from_raw.mgf	index=184303	DM_1.16478.16478.2	-1.0	SII_184304_1	1	true	1106.536376953125	1106.539794921875	2	GLSEDTTEETLKESFDGSVR	unknown modification:12;unknown modification:20	190	202	7.531492E-20	2.0025854E-12	0.0	0.0	4.446204729511887E-14	tr|H7BY16|H7BY16_HUMAN_203_222_K_A;sw|P19338|NUCL_HUMAN_578_597_K_A	false
J:\Data\HUMAN\mgf\DM_from_raw.mgf	index=79779	DM_1.10434.10434.2	-1.0	SII_79780_1	1	true	955.9432983398438	955.9424438476562	2	IMLFTNEDNPHGNDSAK	unknown modification:17	160	166	7.56253E-20	1.9710576E-12	0.0	0.0	4.3762056905340216E-14	tr|B1AHC8|B1AHC8_HUMAN_125_141_R_A;tr|B1AHC9|B1AHC9_HUMAN_116_132_R_A;tr|F5H1I8|F5H1I8_HUMAN_33_49_R_A;sw|P12956|XRCC6_HUMAN_166_182_R_A	false
J:\Data\HUMAN\mgf\DM_from_raw.mgf	index=164164	DM_1.16570.16570.2	-1.0	SII_164165_1	1	true	981.4931030273438	981.493408203125	2	GHVFEESQVAGTPMFVVK		203	211	7.568869E-20	1.9863128E-12	0.0	0.0	4.410075777866951E-14	sw|P13639|EF2_HUMAN_768_785_R_A	false
J:\Data\HUMAN\mgf\DM_from_raw.mgf	index=104094	DM_1.16188.16188.2	-1.0	SII_104095_1	1	true	916.9622192382812	916.9609375	2	SMLQATAEANNLAAAASAK		215	238	7.5764775E-20	2.001575E-12	0.0	0.0	4.443961406825774E-14	sw|Q6DD88|ATLA3_HUMAN_342_360_K_D;tr|C9JUU1|C9JUU1_HUMAN_369_387_K_D;tr|F5H6I7|F5H6I7_HUMAN_324_342_K_D	false
J:\Data\HUMAN\mgf\DM_from_raw.mgf	index=151096	DM_1.1193.1193.2	-1.0	SII_151097_1	1	true	933.416015625	933.4181518554688	2	IEDVGSDEEDDSGKDKK		156	165	7.601186E-20	1.981133E-12	0.0	0.0	4.398575418752216E-14	sw|Q58FF8|H90B2_HUMAN_172_188_K_K;sw|P08238|HS90B_HUMAN_250_266_K_K	false
J:\Data\HUMAN\mgf\DM_from_raw.mgf	index=103939	DM_1.16007.16007.2	-1.0	SII_103940_1	1	true	1009.4510498046875	1009.450439453125	2	MAGNEYVGFSNATFQSER	unknown modification:18	205	220	7.6410706E-20	2.005261E-12	0.0	0.0	4.452145182974837E-14	sw|O94925|GLSK_HUMAN_365_382_K_E;sw|O94925-3|GLSK_HUMAN_365_382_K_E	false
J:\Data\HUMAN\mgf\DM_from_raw.mgf	index=110352	DM_1.23737.23737.3	-1.0	SII_110353_1	1	true	1057.18212890625	1057.18359375	3	QLYEEEIRELQSQISDTSVVLSMDNSR		87	110	7.668922E-20	2.1252223E-12	0.0	0.0	4.718487132445952E-14	tr|H0YIB2|H0YIB2_HUMAN_56_82_R_S;tr|F8VUG2|F8VUG2_HUMAN_226_252_R_S;sw|P05787-2|K2C8_HUMAN_254_280_R_S;sw|P05787|K2C8_HUMAN_226_252_R_S	false
J:\Data\HUMAN\mgf\DM_from_raw.mgf	index=130261	DM_1.23215.23215.2	-1.0	SII_130262_1	1	true	1079.556640625	1079.5537109375	2	VIQGDGVDINTLQEIVEGMK		250	276	7.6754354E-20	2.0408592E-12	0.0	0.0	4.531181455386546E-14	tr|Q5SYT8|Q5SYT8_HUMAN_331_350_R_Q;sw|P43490|NAMPT_HUMAN_350_369_R_Q	false
J:\Data\HUMAN\mgf\DM_from_raw.mgf	index=110833	DM_1.24321.24321.2	-1.0	SII_110834_1	1	true	1057.073486328125	1057.0750732421875	2	ALMLQGVDLLADAVAVTMGPK		211	229	7.756865E-20	2.0755318E-12	0.0	0.0	4.6081626808086785E-14	tr|E7EXB4|E7EXB4_HUMAN_38_58_R_G;tr|E7ESH4|E7ESH4_HUMAN_38_58_R_G;sw|P10809|CH60_HUMAN_38_58_R_G;tr|C9JL19|C9JL19_HUMAN_38_58_R_G;tr|C9JL25|C9JL25_HUMAN_80_100_R_G;tr|C9JCQ4|C9JCQ4_HUMAN_38_58_R_G;tr|B7Z712|B7Z712_HUMAN_38_58_R_G;tr|C9J0S9|C9J0S9_HUMAN_38_58_R_-	false
J:\Data\HUMAN\mgf\DM_from_raw.mgf	index=13825	DM_1.17126.17126.2	-1.0	SII_13826_1	1	true	1107.058349609375	1107.060302734375	2	VIISAPSADAPMFVMGVNHEK		209	261	7.795147E-20	2.0857751E-12	0.0	0.0	4.63090518602509E-14	sw|P04406-2|G3P_HUMAN_77_97_R_Y;sw|P04406|G3P_HUMAN_119_139_R_Y;tr|E7EUT5|E7EUT5_HUMAN_44_64_R_Y	false
J:\Data\HUMAN\mgf\DM_from_raw.mgf	index=194314	DM_1.4606.4606.2	-1.0	SII_194315_1	1	true	824.8890380859375	824.8900756835938	2	KGDSNANSDVCAAALR	Carbamidomethyl:11	142	150	7.820251E-20	2.023745E-12	0.0	0.0	4.4931839562627564E-14	tr|E7EV54|E7EV54_HUMAN_365_380_R_G;sw|Q8IZL8-2|PELP1_HUMAN_657_672_R_G;tr|C9JFV4|C9JFV4_HUMAN_656_671_R_G;tr|I3L3A8|I3L3A8_HUMAN_562_577_R_G;sw|Q8IZL8|PELP1_HUMAN_512_527_R_G	false
J:\Data\HUMAN\mgf\DM_from_raw.mgf	index=204471	DM_1.16490.16490.2	-1.0	SII_204472_1	1	true	1157.6405029296875	1157.644287109375	2	ANLPQSFQVDTSKAGVAPLQVK	unknown modification:13;unknown modification:22	216	240	7.8427075E-20	2.1114226E-12	0.0	0.0	4.687848593182736E-14	sw|P21333|FLNA_HUMAN_1465_1486_R_V;sw|P21333-2|FLNA_HUMAN_1465_1486_R_V;tr|Q5HY54|Q5HY54_HUMAN_1465_1486_R_V	false
J:\Data\HUMAN\mgf\DM_from_raw.mgf	index=105255	DM_1.17548.17548.2	-1.0	SII_105256_1	1	true	1060.01416015625	1060.0152587890625	2	ELQSQISDTSVVLSMDNSR	unknown modification:19	226	240	7.873724E-20	2.0801024E-12	0.0	0.0	4.618310474424226E-14	tr|H0YIB2|H0YIB2_HUMAN_64_82_R_S;tr|F8VUG2|F8VUG2_HUMAN_234_252_R_S;sw|P05787-2|K2C8_HUMAN_262_280_R_S;sw|P05787|K2C8_HUMAN_234_252_R_S	false
J:\Data\HUMAN\mgf\DM_from_raw.mgf	index=126475	DM_1.18771.18771.3	-1.0	SII_126476_1	1	true	1014.5157470703125	1014.5162353515625	3	RLEASDGGLDSAELAAELGMEHQAVVGAVK	unknown modification:1;unknown modification:30	116	132	7.9263244E-20	2.2324625E-12	0.0	0.0	4.956585285180813E-14	tr|B4E363|B4E363_HUMAN_13_42_R_S;tr|K7ER16|K7ER16_HUMAN_13_42_R_S;tr|K7ER00|K7ER00_HUMAN_53_82_R_S;tr|K7EPH2|K7EPH2_HUMAN_8_37_R_S;tr|K7EK06|K7EK06_HUMAN_13_42_R_S;sw|Q9Y285|SYFA_HUMAN_13_42_R_S	false
J:\Data\HUMAN\mgf\DM_from_raw.mgf	index=48609	DM_1.18189.18189.2	-1.0	SII_48610_1	1	true	1116.0361328125	1116.03759765625	2	DLYANTVLSGGTTMYPGIADR	Oxidation:14	221	244	7.938715E-20	2.12419E-12	0.0	0.0	4.716195186673116E-14	sw|P63261|ACTG_HUMAN_292_312_K_M;sw|P60709|ACTB_HUMAN_292_312_K_M	false
J:\Data\HUMAN\mgf\DM_from_raw.mgf	index=190424	DM_1.23622.23622.2	-1.0	SII_190425_1	1	true	1070.5804443359375	1070.5794677734375	2	EIVDPLYGIAEVEIPNIQK		200	220	7.943978E-20	2.0986624E-12	0.0	0.0	4.659517985364703E-14	sw|Q68EM7|RHG17_HUMAN_118_136_K_Q;tr|I3L4P6|I3L4P6_HUMAN_41_59_K_Q;sw|Q68EM7-2|RHG17_HUMAN_118_136_K_Q;sw|Q68EM7-4|RHG17_HUMAN_118_136_K_Q;sw|Q68EM7-6|RHG17_HUMAN_118_136_K_Q;sw|Q68EM7-5|RHG17_HUMAN_118_136_K_Q;tr|C9IZD3|C9IZD3_HUMAN_117_135_K_Q	false
J:\Data\HUMAN\mgf\DM_from_raw.mgf	index=78870	DM_1.9361.9361.2	-1.0	SII_78871_1	1	true	942.9203491210938	942.919189453125	2	DFTVSAMHGDMDQKER	unknown modification:14;unknown modification:16	171	179	7.983115E-20	2.0658913E-12	0.0	0.0	4.586758531604925E-14	tr|J3QL52|J3QL52_HUMAN_18_33_R_D;sw|P60842-2|IF4A1_HUMAN_296_311_R_D;sw|P60842|IF4A1_HUMAN_296_311_R_D;tr|J3KT12|J3KT12_HUMAN_296_311_R_D;tr|J3KSZ0|J3KSZ0_HUMAN_179_194_R_D	false
J:\Data\HUMAN\mgf\DM_from_raw.mgf	index=127550	DM_1.20031.20031.2	-1.0	SII_127551_1	1	true	1108.03857421875	1108.037841796875	2	DLYANTVLSGGTTMYPGIADR		220	244	8.003957E-20	2.141647E-12	0.0	0.0	4.754953781419232E-14	sw|P63261|ACTG_HUMAN_292_312_K_M;sw|P60709|ACTB_HUMAN_292_312_K_M	false
J:\Data\HUMAN\mgf\DM_from_raw.mgf	index=22674	DM_1.6716.6716.2	-1.0	SII_22675_1	1	true	914.94091796875	914.9403076171875	2	KTCTTVAFTQVNSEDK	Carbamidomethyl:3	220	242	8.016396E-20	2.074504E-12	0.0	0.0	4.605880726081059E-14	tr|Q5T8U2|Q5T8U2_HUMAN_82_97_R_G;sw|P62424|RL7A_HUMAN_197_212_R_G	false
J:\Data\HUMAN\mgf\DM_from_raw.mgf	index=168475	DM_1.21613.21613.2	-1.0	SII_168476_1	1	true	1082.999755859375	1083.001220703125	2	IEIESFYEGEDFSETLTR		223	237	8.0178985E-20	2.1041528E-12	0.0	0.0	4.671707948622656E-14	sw|P11021|GRP78_HUMAN_307_324_R_A	false
J:\Data\HUMAN\mgf\DM_from_raw.mgf	index=180803	DM_1.12394.12394.2	-1.0	SII_180804_1	1	true	760.3667602539062	760.3663940429688	2	TTDGVYEGVAIGGDR	unknown modification:15	116	116	8.0487265E-20	2.0674517E-12	0.0	0.0	4.5902229820398127E-14	sw|P53396-2|ACLY_HUMAN_667_681_R_Y;tr|B4E3P0|B4E3P0_HUMAN_406_420_R_Y;sw|P53396|ACLY_HUMAN_677_691_R_Y	false
J:\Data\HUMAN\mgf\DM_from_raw.mgf	index=150042	DM_1.23451.23451.2	-1.0	SII_150043_1	1	true	982.5115356445312	982.5116577148438	2	NMFLVGEGDSVITQVLNK		246	262	8.056173E-20	2.114197E-12	0.0	0.0	4.69400840559401E-14	sw|O75475|PSIP1_HUMAN_425_442_K_S	false
J:\Data\HUMAN\mgf\DM_from_raw.mgf	index=159475	DM_1.11084.11084.2	-1.0	SII_159476_1	1	true	977.4158325195312	977.4185180664062	2	LNQVCFDDDGTSSPQDR	Carbamidomethyl:5	168	177	8.157436E-20	2.1261107E-12	0.0	0.0	4.720459586795065E-14	tr|H3BPA9|H3BPA9_HUMAN_211_227_K_L;sw|Q8N1F7|NUP93_HUMAN_418_434_K_L;tr|H3BVG0|H3BVG0_HUMAN_418_434_K_L;sw|Q8N1F7-2|NUP93_HUMAN_295_311_K_L	false
J:\Data\HUMAN\mgf\DM_from_raw.mgf	index=190422	DM_1.23620.23620.2	-1.0	SII_190423_1	1	true	1159.0439453125	1159.04541015625	2	GFFDPNTEENLTYLQLMER		217	227	8.2132915E-20	2.1698103E-12	0.0	0.0	4.8174828489230013E-14	sw|Q15149-4|PLEC_HUMAN_4089_4107_K_C;sw|Q15149-5|PLEC_HUMAN_4089_4107_K_C;sw|Q15149-6|PLEC_HUMAN_4093_4111_K_C;sw|Q15149-7|PLEC_HUMAN_4057_4075_K_C;sw|Q15149-8|PLEC_HUMAN_4067_4085_K_C;sw|Q15149-9|PLEC_HUMAN_4075_4093_K_C;sw|Q15149-2|PLEC_HUMAN_4116_4134_K_C;sw|Q15149-3|PLEC_HUMAN_4112_4130_K_C;sw|Q15149|PLEC_HUMAN_4226_4244_K_C	false
J:\Data\HUMAN\mgf\DM_from_raw.mgf	index=125818	DM_1.18004.18004.2	-1.0	SII_125819_1	1	true	909.9927978515625	909.9927368164062	2	ILGSGISSSSVLHGMVFK		183	191	8.2519105E-20	2.1655648E-12	0.0	0.0	4.8080568528185934E-14	sw|P50990|TCPQ_HUMAN_207_224_K_K;tr|B4DEM7|B4DEM7_HUMAN_188_205_K_K;tr|B4DQH4|B4DQH4_HUMAN_134_151_K_K	false
J:\Data\HUMAN\mgf\DM_from_raw.mgf	index=129270	DM_1.22051.22051.2	-1.0	SII_129271_1	1	true	1012.4871215820312	1012.4873657226562	2	YYGGAEVVDEIELLCQR	Carbamidomethyl:15;unknown modification:17	223	232	8.2883665E-20	2.1602357E-12	0.0	0.0	4.796225013025873E-14	sw|P34897-3|GLYM_HUMAN_84_100_R_R;sw|P34897-2|GLYM_HUMAN_105_121_R_R;sw|P34897|GLYM_HUMAN_105_121_R_R;tr|G3V2W0|G3V2W0_HUMAN_84_100_R_R;tr|G3V3Y8|G3V3Y8_HUMAN_84_100_R_R;tr|G3V5L0|G3V5L0_HUMAN_84_100_R_R;tr|G3V540|G3V540_HUMAN_84_100_R_R;tr|G3V4T0|G3V4T0_HUMAN_84_100_R_R;tr|G3V4W5|G3V4W5_HUMAN_105_121_R_R;tr|G3V4X0|G3V4X0_HUMAN_84_100_R_R;tr|G3V241|G3V241_HUMAN_84_100_R_R;tr|G3V2E4|G3V2E4_HUMAN_1…	false
J:\Data\HUMAN\mgf\DM_from_raw.mgf	index=87240	DM_1.19191.19191.2	-1.0	SII_87241_1	1	true	1131.0543212890625	1131.0540771484375	2	GGMGSGGLATGIAGGLAGMGGIQNEK		251	302	8.3060055E-20	2.2889657E-12	0.0	0.0	5.082035513207321E-14	tr|F8VZY9|F8VZY9_HUMAN_56_81_R_E;sw|P05783|K1C18_HUMAN_56_81_R_E	false
J:\Data\HUMAN\mgf\DM_from_raw.mgf	index=87135	DM_1.19066.19066.3	-1.0	SII_87136_1	1	true	1034.505859375	1034.50634765625	3	CDVDIRKDLYANTVLSGGTTMYPGIADR	Carbamidomethyl:1	99	119	8.33749E-20	2.3232052E-12	0.0	0.0	5.158055156033101E-14	sw|P63261|ACTG_HUMAN_285_312_K_M;sw|P60709|ACTB_HUMAN_285_312_K_M	false
J:\Data\HUMAN\mgf\DM_from_raw.mgf	index=168569	DM_1.21723.21723.2	-1.0	SII_168570_1	1	true	992.5516967773438	992.552978515625	2	AKNEILDEVISLSQVTPK		211	219	8.3468036E-20	2.1904679E-12	0.0	0.0	4.863347519074079E-14	sw|O60313|OPA1_HUMAN_597_614_K_H;tr|E5KLK1|E5KLK1_HUMAN_598_615_K_H;tr|E5KLJ9|E5KLJ9_HUMAN_616_633_K_H;tr|E5KLJ6|E5KLJ6_HUMAN_615_632_K_H;tr|E5KLJ5|E5KLJ5_HUMAN_652_669_K_H;sw|O60313-2|OPA1_HUMAN_634_651_K_H	false
J:\Data\HUMAN\mgf\DM_from_raw.mgf	index=79207	DM_1.9756.9756.2	-1.0	SII_79208_1	1	true	958.9423217773438	958.9392700195312	2	ALDLDSSCKEAADGYQR	Carbamidomethyl:8;unknown modification:9;unknown modification:17	171	180	8.5270295E-20	2.2224397E-12	0.0	0.0	4.934332341180047E-14	tr|H0YGI8|H0YGI8_HUMAN_53_69_K_C;tr|F5H0T1|F5H0T1_HUMAN_430_446_K_C;tr|G3XAD8|G3XAD8_HUMAN_501_517_K_C;sw|P31948|STIP1_HUMAN_454_470_K_C	false
J:\Data\HUMAN\mgf\DM_from_raw.mgf	index=184820	DM_1.17081.17081.2	-1.0	SII_184821_1	1	true	889.477783203125	889.478271484375	2	QLYHLGVVEAYSGLTK		158	159	8.52803E-20	2.2069059E-12	0.0	0.0	4.899843697136556E-14	sw|Q08211|DHX9_HUMAN_249_264_R_K	false
J:\Data\HUMAN\mgf\DM_from_raw.mgf	index=194303	DM_1.4593.4593.2	-1.0	SII_194304_1	1	true	830.9091796875	830.9108276367188	2	KGDSNANSDVCAAALR	unknown modification:1;Carbamidomethyl:11;unknown modification:16	137	149	8.537873E-20	2.2094533E-12	0.0	0.0	4.9054995168224266E-14	tr|E7EV54|E7EV54_HUMAN_365_380_R_G;sw|Q8IZL8-2|PELP1_HUMAN_657_672_R_G;tr|C9JFV4|C9JFV4_HUMAN_656_671_R_G;tr|I3L3A8|I3L3A8_HUMAN_562_577_R_G;sw|Q8IZL8|PELP1_HUMAN_512_527_R_G	false
J:\Data\HUMAN\mgf\DM_from_raw.mgf	index=127844	DM_1.20376.20376.2	-1.0	SII_127845_1	1	true	1088.0626220703125	1088.05859375	2	LAPITSDPTEATAVGAVEASFK		228	264	8.5441696E-20	2.3002709E-12	0.0	0.0	5.1071356830717757E-14	sw|P14618|KPYM_HUMAN_401_422_R_C;sw|P14618-3|KPYM_HUMAN_386_407_R_C	false
J:\Data\HUMAN\mgf\DM_from_raw.mgf	index=206893	DM_1.19317.19317.2	-1.0	SII_206894_1	1	true	1063.5128173828125	1063.5166015625	2	NMDPLNDNIATLLHQSSDK		187	214	8.674208E-20	2.2915764E-12	0.0	0.0	5.087831873595915E-14	sw|P35579-2|MYH9_HUMAN_452_470_K_F;sw|P35579|MYH9_HUMAN_588_606_K_F	false
J:\Data\HUMAN\mgf\DM_from_raw.mgf	index=68692	DM_1.19761.19761.2	-1.0	SII_68693_1	1	true	1050.0526123046875	1050.055908203125	2	NQDLAPNSAEQASILSLVTK		224	251	8.6831256E-20	2.3087992E-12	0.0	0.0	5.1260704899442796E-14	sw|Q12905|ILF2_HUMAN_61_80_R_I	false
J:\Data\HUMAN\mgf\DM_from_raw.mgf	index=166849	DM_1.19706.19706.2	-1.0	SII_166850_1	1	true	1064.501220703125	1064.50537109375	2	AADMGNPVGQSGLGMAYLYGR		206	229	8.7664834E-20	2.3456788E-12	0.0	0.0	5.207951767987406E-14	sw|Q9UBV2|SE1L1_HUMAN_441_461_K_G	false
J:\Data\HUMAN\mgf\DM_from_raw.mgf	index=144523	DM_1.17007.17007.2	-1.0	SII_144524_1	1	true	896.9342041015625	896.9344482421875	2	KFGYVDFESAEDLEK	unknown modification:1;unknown modification:15	209	222	8.770968E-20	2.2529717E-12	0.0	0.0	5.0021204728629484E-14	sw|P19338|NUCL_HUMAN_348_362_R_A	false
J:\Data\HUMAN\mgf\DM_from_raw.mgf	index=196882	DM_1.7619.7619.2	-1.0	SII_196883_1	1	true	964.9866333007812	964.98583984375	2	SAVVAAGGGSSGQVTSNGSIGR	unknown modification:22	187	219	8.779382E-20	2.363595E-12	0.0	0.0	5.247729893392137E-14	tr|K7EQQ1|K7EQQ1_HUMAN_12_33_R_D;sw|O96005|CLPT1_HUMAN_12_33_R_D	false
J:\Data\HUMAN\mgf\DM_from_raw.mgf	index=131799	DM_1.2102.2102.2	-1.0	SII_131800_1	1	true	794.3715209960938	794.3720703125	2	NQGGGLSSSGAGEGQGPK		159	162	8.957986E-20	2.3508617E-12	0.0	0.0	5.2194590098221806E-14	sw|P07814|SYEP_HUMAN_992_1009_K_K	false
J:\Data\HUMAN\mgf\DM_from_raw.mgf	index=207639	DM_1.20188.20188.2	-1.0	SII_207640_1	1	true	1129.5736083984375	1129.577392578125	2	EAALTSEEVGADLEQVEVLQK		252	291	9.042223E-20	2.4194594E-12	0.0	0.0	5.371761837044249E-14	sw|Q13813-2|SPTN1_HUMAN_1111_1131_K_K;sw|Q13813-3|SPTN1_HUMAN_1091_1111_K_K;sw|Q13813|SPTN1_HUMAN_1111_1131_K_K;tr|A6NG51|A6NG51_HUMAN_1111_1131_K_K	false
J:\Data\HUMAN\mgf\DM_from_raw.mgf	index=84885	DM_1.16428.16428.2	-1.0	SII_84886_1	1	true	1220.055419921875	1220.0548095703125	2	VVMALGDYMGASCHACIGGTNVR	Carbamidomethyl:13;Carbamidomethyl:16	198	227	9.044322E-20	2.4496022E-12	0.0	0.0	5.438685854327473E-14	tr|J3QL43|J3QL43_HUMAN_119_141_K_A;tr|J3QKZ9|J3QKZ9_HUMAN_83_105_K_A;tr|J3QLN6|J3QLN6_HUMAN_83_105_K_A;tr|J3QR64|J3QR64_HUMAN_130_152_K_A;tr|J3QS69|J3QS69_HUMAN_117_139_K_A;sw|P60842-2|IF4A1_HUMAN_119_141_K_A;sw|P60842|IF4A1_HUMAN_119_141_K_A;tr|J3KS25|J3KS25_HUMAN_117_139_K_A;tr|J3KT12|J3KT12_HUMAN_119_141_K_A;tr|J3KTB5|J3KTB5_HUMAN_103_125_K_A	false
J:\Data\HUMAN\mgf\DM_from_raw.mgf	index=196644	DM_1.7339.7339.2	-1.0	SII_196645_1	1	true	1012.9921875	1012.9928588867188	2	LQTASDESYKDPTNIQSK		181	198	9.0631524E-20	2.3784607E-12	0.0	0.0	5.2807352002557066E-14	sw|Q13813-3|SPTN1_HUMAN_1551_1568_K_H;sw|Q13813|SPTN1_HUMAN_1571_1588_K_H	false
J:\Data\HUMAN\mgf\DM_from_raw.mgf	index=80902	DM_1.11771.11771.2	-1.0	SII_80903_1	1	true	1138.0032958984375	1138.00341796875	2	TYFSCTSAHTSTGDGTAMITR	Carbamidomethyl:5;unknown modification:21	197	223	9.07751E-20	2.4289013E-12	0.0	0.0	5.392725048119082E-14	sw|P31040|DHSA_HUMAN_262_282_R_A;tr|D6RFM5|D6RFM5_HUMAN_262_282_R_A;tr|E9PBJ5|E9PBJ5_HUMAN_214_234_R_A	false
J:\Data\HUMAN\mgf\DM_from_raw.mgf	index=67670	DM_1.18563.18563.2	-1.0	SII_67671_1	1	true	1007.4542236328125	1007.4527587890625	2	VFIWTCDDASSNTWSPK	Carbamidomethyl:6	219	242	9.116489E-20	2.3760733E-12	0.0	0.0	5.275434617733115E-14	sw|P55735|SEC13_HUMAN_240_256_R_L;sw|P55735-2|SEC13_HUMAN_226_242_R_L;tr|A8MXL6|A8MXL6_HUMAN_226_242_R_L;tr|B4DXJ1|B4DXJ1_HUMAN_286_302_R_L	false
J:\Data\HUMAN\mgf\DM_from_raw.mgf	index=150858	DM_1.905.905.2	-1.0	SII_150859_1	1	true	821.3873901367188	821.3890991210938	2	ITTGSSSAGTQSSTSNR		122	126	9.1573456E-20	2.386722E-12	0.0	0.0	5.2990772051119875E-14	sw|O14974-5|MYPT1_HUMAN_509_525_K_L;sw|O14974-2|MYPT1_HUMAN_596_612_K_L;tr|H0YHI8|H0YHI8_HUMAN_188_204_K_L;sw|O14974|MYPT1_HUMAN_596_612_K_L	false
J:\Data\HUMAN\mgf\DM_from_raw.mgf	index=159080	DM_1.10621.10621.2	-1.0	SII_159081_1	1	true	915.4441528320312	915.4443969726562	2	ATIELCSTHANDASALR	Carbamidomethyl:6	187	198	9.210283E-20	2.4005192E-12	0.0	0.0	5.3297101937945275E-14	sw|P55060|XPO2_HUMAN_190_206_K_I;sw|P55060-4|XPO2_HUMAN_190_206_K_I;sw|P55060-3|XPO2_HUMAN_190_206_K_I	false
J:\Data\HUMAN\mgf\DM_from_raw.mgf	index=124018	DM_1.15902.15902.2	-1.0	SII_124019_1	1	true	916.9622192382812	916.959228515625	2	SMLQATAEANNLAAAASAK		213	235	9.218607E-20	2.4353972E-12	0.0	0.0	5.407147454925022E-14	sw|Q6DD88|ATLA3_HUMAN_342_360_K_D;tr|C9JUU1|C9JUU1_HUMAN_369_387_K_D;tr|F5H6I7|F5H6I7_HUMAN_324_342_K_D	false
J:\Data\HUMAN\mgf\DM_from_raw.mgf	index=87298	DM_1.19259.19259.2	-1.0	SII_87299_1	1	true	1020.0369873046875	1020.0359497070312	2	ITLPVDFVTADKFDENAK	unknown modification:12;unknown modification:18	192	210	9.330151E-20	2.4485297E-12	0.0	0.0	5.436304655217362E-14	tr|E7ERH5|E7ERH5_HUMAN_144_161_K_T;sw|P00558|PGK1_HUMAN_280_297_K_T;tr|B7Z7A9|B7Z7A9_HUMAN_252_269_K_T	false
J:\Data\HUMAN\mgf\DM_from_raw.mgf	index=188936	DM_1.21885.21885.2	-1.0	SII_188937_1	1	true	1268.581787109375	1268.5850830078125	2	YWPQEAGEYAVHVLCNSEDIR	Carbamidomethyl:15	162	177	9.3726905E-20	2.5078839E-12	0.0	0.0	5.5680847654470645E-14	sw|P21333|FLNA_HUMAN_635_655_R_L;sw|P21333-2|FLNA_HUMAN_635_655_R_L;tr|Q5HY54|Q5HY54_HUMAN_635_655_R_L	false
J:\Data\HUMAN\mgf\DM_from_raw.mgf	index=136440	DM_1.7560.7560.2	-1.0	SII_136441_1	1	true	1088.492431640625	1088.4935302734375	2	GPGASGEQPEPGEAAAGGAAEEAR	unknown modification:24	218	248	9.3906584E-20	2.5584175E-12	0.0	0.0	5.680281094911597E-14	sw|Q9H3P7|GCP60_HUMAN_50_73_R_R	false
J:\Data\HUMAN\mgf\DM_from_raw.mgf	index=168365	DM_1.21484.21484.2	-1.0	SII_168366_1	1	true	1087.6112060546875	1087.6124267578125	2	GSNTIASAAADKIPGLLGVFQK	unknown modification:12;unknown modification:22	202	232	9.3935807E-20	2.5289504E-12	0.0	0.0	5.61485728857355E-14	sw|P55060|XPO2_HUMAN_715_736_R_L;sw|P55060-4|XPO2_HUMAN_659_680_R_L;sw|P55060-3|XPO2_HUMAN_715_736_R_L;tr|B4DUC5|B4DUC5_HUMAN_498_519_R_L	false
J:\Data\HUMAN\mgf\DM_from_raw.mgf	index=178275	DM_1.9442.9442.2	-1.0	SII_178276_1	1	true	846.4077758789062	846.4076538085938	2	VQGSDSDEEVVVATTR		168	173	9.428545E-20	2.4399436E-12	0.0	0.0	5.4172415189196227E-14	sw|P26640|SYVC_HUMAN_522_537_K_I;tr|B4DZ61|B4DZ61_HUMAN_227_242_K_I	false
J:\Data\HUMAN\mgf\DM_from_raw.mgf	index=23723	DM_1.7965.7965.2	-1.0	SII_23724_1	1	true	856.9354248046875	856.934814453125	2	AHLMEIQVNGGTVAEK	Oxidation:4	126	130	9.4351155E-20	2.441644E-12	0.0	0.0	5.421016801872381E-14	tr|B5MCW2|B5MCW2_HUMAN_126_141_K_L;tr|H7C3M2|H7C3M2_HUMAN_210_225_K_L;tr|H7C422|H7C422_HUMAN_205_220_K_L;sw|P39023|RL3_HUMAN_178_193_K_L;tr|G5E9G0|G5E9G0_HUMAN_126_141_K_L	false
J:\Data\HUMAN\mgf\DM_from_raw.mgf	index=190029	DM_1.23161.23161.2	-1.0	SII_190030_1	1	true	883.4305419921875	883.4310913085938	2	QALQDLLSEYMGNAGR		148	152	9.494988E-20	2.4571378E-12	0.0	0.0	5.4554166366250517E-14	sw|P35221-2|CTNA1_HUMAN_342_357_R_K;tr|F8W845|F8W845_HUMAN_239_254_R_K;sw|P35221|CTNA1_HUMAN_342_357_R_K;tr|G3XAM7|G3XAM7_HUMAN_342_357_R_K	false
J:\Data\HUMAN\mgf\DM_from_raw.mgf	index=165134	DM_1.17703.17703.2	-1.0	SII_165135_1	1	true	998.052734375	998.0532836914062	2	AGVAAPATQVAQVTLQSVQR		213	225	9.5353193E-20	2.535393E-12	0.0	0.0	5.629161356999473E-14	sw|Q15149-4|PLEC_HUMAN_494_513_K_R;sw|Q15149-5|PLEC_HUMAN_494_513_K_R;sw|Q15149-6|PLEC_HUMAN_498_517_K_R;sw|Q15149-7|PLEC_HUMAN_462_481_K_R;sw|Q15149-8|PLEC_HUMAN_472_491_K_R;sw|Q15149-9|PLEC_HUMAN_480_499_K_R;sw|Q15149-2|PLEC_HUMAN_521_540_K_R;sw|Q15149-3|PLEC_HUMAN_517_536_K_R;tr|E9PMV1|E9PMV1_HUMAN_538_557_K_R;sw|Q15149|PLEC_HUMAN_631_650_K_R	false
J:\Data\HUMAN\mgf\DM_from_raw.mgf	index=84886	DM_1.16429.16429.2	-1.0	SII_84887_1	1	true	1225.0595703125	1225.0589599609375	2	VVMALGDYMGASCHACIGGTNVR	Carbamidomethyl:13;Carbamidomethyl:16;unknown modification:23	202	236	9.611821E-20	2.6033062E-12	0.0	0.0	5.779944435232385E-14	tr|J3QL43|J3QL43_HUMAN_119_141_K_A;tr|J3QKZ9|J3QKZ9_HUMAN_83_105_K_A;tr|J3QLN6|J3QLN6_HUMAN_83_105_K_A;tr|J3QR64|J3QR64_HUMAN_130_152_K_A;tr|J3QS69|J3QS69_HUMAN_117_139_K_A;sw|P60842-2|IF4A1_HUMAN_119_141_K_A;sw|P60842|IF4A1_HUMAN_119_141_K_A;tr|J3KS25|J3KS25_HUMAN_117_139_K_A;tr|J3KT12|J3KT12_HUMAN_119_141_K_A;tr|J3KTB5|J3KTB5_HUMAN_103_125_K_A	false
J:\Data\HUMAN\mgf\DM_from_raw.mgf	index=67015	DM_1.17797.17797.2	-1.0	SII_67016_1	1	true	1012.4840087890625	1012.4840698242188	2	LYLEDDDPVQAEAYINR		218	234	9.636467E-20	2.5115975E-12	0.0	0.0	5.5763298200067937E-14	sw|Q9BT78|CSN4_HUMAN_154_170_R_A;sw|Q9BT78-2|CSN4_HUMAN_154_170_R_A;tr|D6RFN0|D6RFN0_HUMAN_154_170_R_A;tr|D6RAX7|D6RAX7_HUMAN_154_170_R_A;tr|D6RD63|D6RD63_HUMAN_42_58_R_A	false
J:\Data\HUMAN\mgf\DM_from_raw.mgf	index=49105	DM_1.18768.18768.2	-1.0	SII_49106_1	1	true	1004.4501953125	1004.4492797851562	2	TIGGGDDSFNTFFSETGAGK		194	215	9.637923E-20	2.562675E-12	0.0	0.0	5.689733733803251E-14	sw|P68363|TBA1B_HUMAN_41_60_K_H;sw|Q71U36|TBA1A_HUMAN_41_60_K_H;tr|F8VQQ4|F8VQQ4_HUMAN_6_25_K_H;tr|F8VRZ4|F8VRZ4_HUMAN_6_25_K_H;tr|F8VS66|F8VS66_HUMAN_41_60_K_H;tr|F8VRK0|F8VRK0_HUMAN_6_25_K_H;tr|F8W0F6|F8W0F6_HUMAN_41_60_K_H;sw|Q71U36-2|TBA1A_HUMAN_6_25_K_H;sw|Q6PEY2|TBA3E_HUMAN_41_60_K_H;tr|F5H5D3|F5H5D3_HUMAN_111_130_K_H;tr|F8VX09|F8VX09_HUMAN_6_25_K_H;sw|Q13748-2|TBA3C_HUMAN_41_60_K_H;tr|F8VV…	false
J:\Data\HUMAN\mgf\DM_from_raw.mgf	index=170285	DM_1.23728.23728.2	-1.0	SII_170286_1	1	true	1054.558349609375	1054.5611572265625	2	GAVEALAAALAHISGATSVDQR		248	277	9.659165E-20	2.600451E-12	0.0	0.0	5.773605228053654E-14	sw|Q9NR30-2|DDX21_HUMAN_538_559_K_S;sw|Q9NR30|DDX21_HUMAN_606_627_K_S	false
J:\Data\HUMAN\mgf\DM_from_raw.mgf	index=64838	DM_1.15253.15253.2	-1.0	SII_64839_1	1	true	1090.9598388671875	1090.9600830078125	2	MGMGNNYSGGYGTPDGLGGYGR		180	203	9.6602385E-20	2.6007402E-12	0.0	0.0	5.774247319226283E-14	sw|P31942-2|HNRH3_HUMAN_287_308_R_G;sw|P31942-3|HNRH3_HUMAN_253_274_R_G;sw|P31942-4|HNRH3_HUMAN_171_192_R_G;tr|B4DHY1|B4DHY1_HUMAN_194_215_R_G;sw|P31942|HNRH3_HUMAN_302_323_R_G	false
J:\Data\HUMAN\mgf\DM_from_raw.mgf	index=125011	DM_1.17061.17061.2	-1.0	SII_125012_1	1	true	950.9078369140625	950.9036865234375	2	LGIYDADGDGDFDVDDAK		196	210	9.7021584E-20	2.5461562E-12	0.0	0.0	5.653058160973317E-14	sw|Q12797-2|ASPH_HUMAN_87_104_K_V;sw|Q12797-3|ASPH_HUMAN_73_90_K_V;sw|Q12797-4|ASPH_HUMAN_58_75_K_V;sw|Q12797-5|ASPH_HUMAN_73_90_K_V;sw|Q12797-6|ASPH_HUMAN_87_104_K_V;sw|Q12797-7|ASPH_HUMAN_102_119_K_V;sw|Q12797-8|ASPH_HUMAN_73_90_K_V;sw|Q12797-9|ASPH_HUMAN_73_90_K_V;sw|Q12797-10|ASPH_HUMAN_58_75_K_V;sw|Q12797|ASPH_HUMAN_87_104_K_V;tr|E5RG56|E5RG56_HUMAN_102_119_K_V;tr|E5RHJ2|E5RHJ2_HUMAN_87_104_…	false
J:\Data\HUMAN\mgf\DM_from_raw.mgf	index=207632	DM_1.20180.20180.2	-1.0	SII_207633_1	1	true	1133.5806884765625	1133.5836181640625	2	EAALTSEEVGADLEQVEVLQK	unknown modification:21	225	252	9.778578E-20	2.6164888E-12	0.0	0.0	5.809212869161476E-14	sw|Q13813-2|SPTN1_HUMAN_1111_1131_K_K;sw|Q13813-3|SPTN1_HUMAN_1091_1111_K_K;sw|Q13813|SPTN1_HUMAN_1111_1131_K_K;tr|A6NG51|A6NG51_HUMAN_1111_1131_K_K	false
J:\Data\HUMAN\mgf\DM_from_raw.mgf	index=150358	DM_1.23819.23819.2	-1.0	SII_150359_1	1	true	1041.5050048828125	1041.50732421875	2	FYPEDVSEELIQDITQR		206	218	9.8254426E-20	2.560851E-12	0.0	0.0	5.685684030141859E-14	tr|V9GZ54|V9GZ54_HUMAN_73_89_K_L;sw|P26038|MOES_HUMAN_84_100_K_L	false
J:\Data\HUMAN\mgf\DM_from_raw.mgf	index=148591	DM_1.21757.21757.2	-1.0	SII_148592_1	1	true	863.4453735351562	863.4452514648438	2	AIFLADGNVFTTGFSR	unknown modification:16	145	148	9.836154E-20	2.5454257E-12	0.0	0.0	5.6514362812997166E-14	sw|Q9ULV4|COR1C_HUMAN_224_239_R_M;sw|Q9ULV4-3|COR1C_HUMAN_277_292_R_M;sw|Q9ULV4-2|COR1C_HUMAN_230_245_R_M;tr|B4E3S0|B4E3S0_HUMAN_119_134_R_M	false
J:\Data\HUMAN\mgf\DM_from_raw.mgf	index=160028	DM_1.11734.11734.2	-1.0	SII_160029_1	1	true	1013.9940185546875	1013.9973754882812	2	THSVNGITEEADPTIYSGK	unknown modification:19	208	232	9.847038E-20	2.6014178E-12	0.0	0.0	5.775751748612773E-14	tr|E9PLT0|E9PLT0_HUMAN_452_470_K_V;sw|O75534-3|CSDE1_HUMAN_597_615_K_V;sw|O75534-2|CSDE1_HUMAN_551_569_K_V;tr|G5E9Q2|G5E9Q2_HUMAN_628_646_K_V;sw|O75534|CSDE1_HUMAN_582_600_K_V	false
J:\Data\HUMAN\mgf\DM_from_raw.mgf	index=110290	DM_1.23657.23657.2	-1.0	SII_110291_1	1	true	1510.73388671875	1510.7318115234375	2	TLNETELTELQSQISDTSVVLSMDNSR	unknown modification:27	155	177	9.849296E-20	2.7294506E-12	0.0	0.0	6.060014302855229E-14	sw|P08729|K2C7_HUMAN_227_253_R_S	false
J:\Data\HUMAN\mgf\DM_from_raw.mgf	index=210263	DM_1.23254.23254.2	-1.0	SII_210264_1	1	true	956.517333984375	956.5169067382812	2	VLPLEALVTDAGEVTEAGK		160	164	9.8817885E-20	2.6105984E-12	0.0	0.0	5.796134812995324E-14	sw|Q92616|GCN1L_HUMAN_617_635_K_A	false
J:\Data\HUMAN\mgf\DM_from_raw.mgf	index=182787	DM_1.14709.14709.2	-1.0	SII_182788_1	1	true	867.9302978515625	867.93017578125	2	EEIQSSISGVTAAYNR	unknown modification:16	182	185	9.9271903E-20	2.5689843E-12	0.0	0.0	5.703741845267515E-14	sw|P46940|IQGA1_HUMAN_723_738_R_E;tr|H0YLE8|H0YLE8_HUMAN_151_166_R_E	false
J:\Data\HUMAN\mgf\DM_from_raw.mgf	index=186092	DM_1.18565.18565.2	-1.0	SII_186093_1	1	true	982.51318359375	982.5136108398438	2	TSGVVTSCTGVLPQLSMVK	Carbamidomethyl:8	195	207	9.9341606E-20	2.6244343E-12	0.0	0.0	5.826853724666733E-14	sw|P49736|MCM2_HUMAN_308_326_R_Y;tr|H0Y8E6|H0Y8E6_HUMAN_171_189_R_Y	false
J:\Data\HUMAN\mgf\DM_from_raw.mgf	index=172346	DM_1.2496.2496.2	-1.0	SII_172347_1	1	true	865.3863525390625	865.3851928710938	2	VAAASGHCGAFSGSDSSR	Carbamidomethyl:8;unknown modification:18	114	121	9.943492E-20	2.6094899E-12	0.0	0.0	5.793673685523475E-14	sw|Q9NZB2-6|F120A_HUMAN_940_957_R_T;sw|Q9NZB2|F120A_HUMAN_912_929_R_T	false
J:\Data\HUMAN\mgf\DM_from_raw.mgf	index=185640	DM_1.18038.18038.2	-1.0	SII_185641_1	1	true	1028.54345703125	1028.5447998046875	2	LVSPGSANETSSILVESVTR	unknown modification:20	193	215	1.0049353E-19	2.672072E-12	0.0	0.0	5.932620483499124E-14	sw|O75369-8|FLNB_HUMAN_2507_2526_R_S;sw|O75369-9|FLNB_HUMAN_2465_2484_R_S;sw|O75369-6|FLNB_HUMAN_2411_2430_R_S;sw|O75369-7|FLNB_HUMAN_2296_2315_R_S;sw|O75369-3|FLNB_HUMAN_2435_2454_R_S;sw|O75369-2|FLNB_HUMAN_2452_2471_R_S;tr|E7EN95|E7EN95_HUMAN_2283_2302_R_S;sw|O75369|FLNB_HUMAN_2476_2495_R_S	false
J:\Data\HUMAN\mgf\DM_from_raw.mgf	index=104802	DM_1.17015.17015.2	-1.0	SII_104803_1	1	true	999.4981079101562	999.4971313476562	2	MIEAVQNHIGSLNWGYR	unknown modification:17	218	235	1.00586726E-19	2.621639E-12	0.0	0.0	5.820647509401004E-14	tr|E7EW10|E7EW10_HUMAN_216_232_R_V;tr|E7ESI6|E7ESI6_HUMAN_200_216_R_V;sw|Q16881|TRXR1_HUMAN_251_267_R_V;tr|E9PKD3|E9PKD3_HUMAN_101_117_R_V;tr|E9PIR7|E9PIR7_HUMAN_101_117_R_V;tr|B2R5P6|B2R5P6_HUMAN_101_117_R_V;tr|E9PMY9|E9PMY9_HUMAN_63_79_R_V;tr|E9PNQ6|E9PNQ6_HUMAN_170_186_R_V;sw|Q16881-4|TRXR1_HUMAN_153_169_R_V;sw|Q16881-5|TRXR1_HUMAN_101_117_R_V;sw|Q16881-2|TRXR1_HUMAN_145_161_R_V;sw|Q16881-3|TR…	false
J:\Data\HUMAN\mgf\DM_from_raw.mgf	index=130041	DM_1.22958.22958.2	-1.0	SII_130042_1	1	true	834.4537963867188	834.4512939453125	2	LGFAGLVQEISFGTTK		180	184	1.01052326E-19	2.6150586E-12	0.0	0.0	5.806037492968207E-14	tr|B7ZAR1|B7ZAR1_HUMAN_315_330_K_D;tr|B4DYD8|B4DYD8_HUMAN_260_275_K_D;tr|E9PCA1|E9PCA1_HUMAN_332_347_K_D;tr|E7ENZ3|E7ENZ3_HUMAN_298_313_K_D;sw|P48643|TCPE_HUMAN_353_368_K_D	false
J:\Data\HUMAN\mgf\DM_from_raw.mgf	index=164701	DM_1.17197.17197.2	-1.0	SII_164702_1	1	true	865.3829345703125	865.3822631835938	2	ETADTDTADQVMASFK		163	170	1.0115265E-19	2.6176546E-12	0.0	0.0	5.811801215942425E-14	tr|H9KV75|H9KV75_HUMAN_749_764_R_I;tr|H0YJW3|H0YJW3_HUMAN_178_193_R_I;sw|P12814-4|ACTN1_HUMAN_814_829_R_I;sw|P12814-3|ACTN1_HUMAN_841_856_R_I;sw|P12814-2|ACTN1_HUMAN_814_829_R_I;sw|P12814|ACTN1_HUMAN_819_834_R_I	false
J:\Data\HUMAN\mgf\DM_from_raw.mgf	index=150419	DM_1.23891.23891.2	-1.0	SII_150420_1	1	true	1123.5540771484375	1123.5576171875	2	DSLDPSFTHAMQLLTAEIEK		202	223	1.0127693E-19	2.692902E-12	0.0	0.0	5.978867921693637E-14	sw|Q07666|KHDR1_HUMAN_112_131_K_I;sw|Q07666-2|KHDR1_HUMAN_87_106_K_I;sw|Q07666-3|KHDR1_HUMAN_112_131_K_I	false
J:\Data\HUMAN\mgf\DM_from_raw.mgf	index=81596	DM_1.12584.12584.2	-1.0	SII_81597_1	1	true	863.8876953125	863.8861694335938	2	FGGNPGGFGNQGGFGNSR		164	182	1.01556143E-19	2.6651576E-12	0.0	0.0	5.91726890948798E-14	sw|Q13148|TADBP_HUMAN_276_293_R_G;tr|B4DJ45|B4DJ45_HUMAN_160_177_R_G	false
J:\Data\HUMAN\mgf\DM_from_raw.mgf	index=88105	DM_1.20234.20234.2	-1.0	SII_88106_1	1	true	1216.5557861328125	1216.562744140625	2	LVSSPCCIVTSTYGWTANMER	Carbamidomethyl:6;Carbamidomethyl:7	174	200	1.02267745E-19	2.7364142E-12	0.0	0.0	6.075475112294081E-14	sw|P08238|HS90B_HUMAN_584_604_R_I	false
J:\Data\HUMAN\mgf\DM_from_raw.mgf	index=140545	DM_1.12365.12365.2	-1.0	SII_140546_1	1	true	1035.47412109375	1035.4774169921875	2	AYSDPSTGEPATYGELQQR		220	241	1.0231995E-19	2.703117E-12	0.0	0.0	6.001547594336793E-14	sw|Q15149-4|PLEC_HUMAN_3180_3198_K_C;sw|Q15149-5|PLEC_HUMAN_3180_3198_K_C;sw|Q15149-6|PLEC_HUMAN_3184_3202_K_C;sw|Q15149-7|PLEC_HUMAN_3148_3166_K_C;sw|Q15149-8|PLEC_HUMAN_3158_3176_K_C;sw|Q15149-9|PLEC_HUMAN_3166_3184_K_C;sw|Q15149-2|PLEC_HUMAN_3207_3225_K_C;sw|Q15149-3|PLEC_HUMAN_3203_3221_K_C;sw|Q15149|PLEC_HUMAN_3317_3335_K_C	false
J:\Data\HUMAN\mgf\DM_from_raw.mgf	index=159460	DM_1.11067.11067.2	-1.0	SII_159461_1	1	true	939.4290771484375	939.4320068359375	2	SPYTVTVGQACNPSACR	Carbamidomethyl:11;Carbamidomethyl:16;unknown modification:17	174	186	1.0254053E-19	2.6725618E-12	0.0	0.0	5.933707953265215E-14	sw|P21333|FLNA_HUMAN_468_484_R_A;tr|F8WE98|F8WE98_HUMAN_454_470_R_A;sw|P21333-2|FLNA_HUMAN_468_484_R_A;tr|Q5HY54|Q5HY54_HUMAN_468_484_R_A	false
J:\Data\HUMAN\mgf\DM_from_raw.mgf	index=191662	DM_1.1485.1485.2	-1.0	SII_191663_1	1	true	868.8897705078125	868.8897094726562	2	LHDEKEETAGSYDSR		174	174	1.0343854E-19	2.6569942E-12	0.0	0.0	5.899144265370981E-14	sw|O60610|DIAP1_HUMAN_198_212_R_N;tr|E7ERW8|E7ERW8_HUMAN_144_158_R_N;tr|E7ET75|E7ET75_HUMAN_189_203_R_N;tr|H9KV28|H9KV28_HUMAN_198_212_R_N;tr|E9PHQ0|E9PHQ0_HUMAN_189_203_R_N;tr|E9PEZ3|E9PEZ3_HUMAN_198_212_R_N;tr|B9ZVX0|B9ZVX0_HUMAN_189_203_R_N;tr|E7EMV0|E7EMV0_HUMAN_189_203_R_N;sw|O60610-2|DIAP1_HUMAN_189_203_R_N;sw|O60610-3|DIAP1_HUMAN_189_203_R_N	false
J:\Data\HUMAN\mgf\DM_from_raw.mgf	index=67869	DM_1.18800.18800.2	-1.0	SII_67870_1	1	true	1039.96875	1039.9713134765625	2	EYQLNDSASYYLNDLDR		236	253	1.0359614E-19	2.7000748E-12	0.0	0.0	5.994793203723478E-14	sw|P08754|GNAI3_HUMAN_145_161_R_I	false
J:\Data\HUMAN\mgf\DM_from_raw.mgf	index=17560	DM_1.21752.21752.2	-1.0	SII_17561_1	1	true	881.4764404296875	881.4754638671875	2	LYPAAVDTIVAIMAEGK		116	118	1.0482751E-19	2.7321684E-12	0.0	0.0	6.066048450119993E-14	sw|Q9ULC4|MCTS1_HUMAN_123_139_K_Q;sw|Q9ULC4-3|MCTS1_HUMAN_124_140_K_Q;sw|Q9ULC4-2|MCTS1_HUMAN_111_127_K_Q	false
J:\Data\HUMAN\mgf\DM_from_raw.mgf	index=162542	DM_1.14673.14673.2	-1.0	SII_162543_1	1	true	1054.486328125	1054.4884033203125	2	TTTTNTQVEGDDEAAFLER	unknown modification:19	229	252	1.0515451E-19	2.7780011E-12	0.0	0.0	6.167807689704132E-14	tr|E7EX44|E7EX44_HUMAN_75_93_K_L;tr|E9PGZ1|E9PGZ1_HUMAN_75_93_K_L;sw|Q05682-3|CALD1_HUMAN_75_93_K_L;sw|Q05682-4|CALD1_HUMAN_81_99_K_L;sw|Q05682-5|CALD1_HUMAN_75_93_K_L;sw|Q05682-6|CALD1_HUMAN_81_99_K_L;tr|C9JEK3|C9JEK3_HUMAN_95_113_K_L;sw|Q05682-2|CALD1_HUMAN_81_99_K_L;sw|Q05682|CALD1_HUMAN_81_99_K_L;tr|F5H1Z9|F5H1Z9_HUMAN_86_104_K_L;tr|C9J813|C9J813_HUMAN_81_99_K_L	false
J:\Data\HUMAN\mgf\DM_from_raw.mgf	index=50135	DM_1.19970.19970.2	-1.0	SII_50136_1	1	true	986.9570922851562	986.95703125	2	SLDLFNCEVTNLNDYR	Carbamidomethyl:7	195	204	1.0537652E-19	2.7269612E-12	0.0	0.0	6.054487256641045E-14	tr|Q5T6W8|Q5T6W8_HUMAN_36_51_K_E;tr|H0YN26|H0YN26_HUMAN_117_132_K_E;sw|Q92688|AN32B_HUMAN_117_132_K_E;sw|P39687|AN32A_HUMAN_117_132_K_E;sw|Q92688-2|AN32B_HUMAN_117_132_K_E	false
J:\Data\HUMAN\mgf\DM_from_raw.mgf	index=30748	DM_1.16178.16178.2	-1.0	SII_30749_1	1	true	896.9208984375	896.9202270507812	2	FDTGNLCMVTGGANLGR	Carbamidomethyl:7;unknown modification:17	170	176	1.05475325E-19	2.749053E-12	0.0	0.0	6.103536183914475E-14	sw|P62701|RS4X_HUMAN_175_191_K_I	false
J:\Data\HUMAN\mgf\DM_from_raw.mgf	index=187884	DM_1.20657.20657.2	-1.0	SII_187885_1	1	true	981.4629516601562	981.4645385742188	2	TQLEELEDELQATEDAK		219	224	1.0572163E-19	2.7554725E-12	0.0	0.0	6.117788964974949E-14	sw|P35580-4|MYH10_HUMAN_1577_1593_R_L;sw|P35580-2|MYH10_HUMAN_1562_1578_R_L;sw|P35580-3|MYH10_HUMAN_1567_1583_R_L;sw|P35579-2|MYH9_HUMAN_961_977_K_L;sw|P35749-2|MYH11_HUMAN_1553_1569_K_L;sw|P35749-4|MYH11_HUMAN_1546_1562_K_L;sw|P35749-3|MYH11_HUMAN_1553_1569_K_L;sw|P35579|MYH9_HUMAN_1539_1555_K_L;sw|P35580|MYH10_HUMAN_1546_1562_R_L;sw|P35749|MYH11_HUMAN_1546_1562_K_L;tr|F8W6L6|F8W6L6_HUMAN_1562_1…	false
J:\Data\HUMAN\mgf\DM_from_raw.mgf	index=59748	DM_1.9292.9292.2	-1.0	SII_59749_1	1	true	949.4979248046875	949.496826171875	2	LFVGGIKEDTEEHHLR	unknown modification:7;unknown modification:16	170	178	1.05917246E-19	2.7409542E-12	0.0	0.0	6.08555496680215E-14	sw|P22626-2|ROA2_HUMAN_102_117_K_D;sw|P22626|ROA2_HUMAN_114_129_K_D	false
J:\Data\HUMAN\mgf\DM_from_raw.mgf	index=59748	DM_1.9292.9292.2	-1.0	SII_59749_2	2	true	949.4979248046875	949.496826171875	2	IFVGGIKEDTEEHHLR	unknown modification:7;unknown modification:16	170	178	1.05917246E-19	2.7409542E-12	0.0	0.0	6.08555496680215E-14	sw|P09651|ROA1_HUMAN_107_122_K_D;sw|Q32P51|RA1L2_HUMAN_107_122_K_D;tr|F8W6I7|F8W6I7_HUMAN_107_122_K_D;tr|F8VTQ5|F8VTQ5_HUMAN_58_73_K_D;tr|F8VYN5|F8VYN5_HUMAN_62_77_K_D;tr|F8VZ49|F8VZ49_HUMAN_126_141_K_D;sw|P09651-2|ROA1_HUMAN_107_122_K_D;sw|P09651-3|ROA1_HUMAN_107_122_K_D	false
J:\Data\HUMAN\mgf\DM_from_raw.mgf	index=10508	DM_1.13205.13205.2	-1.0	SII_10509_1	1	true	877.9390258789062	877.9378051757812	2	VFDKDGNGYISAAELR		169	173	1.0641648E-19	2.7538737E-12	0.0	0.0	6.114239257620873E-14	tr|E7ETZ0|E7ETZ0_HUMAN_93_108_R_H;sw|P62158|CALM_HUMAN_92_107_R_H;tr|Q96HY3|Q96HY3_HUMAN_56_71_R_H;tr|G3V361|G3V361_HUMAN_56_71_R_H;tr|H0Y7A7|H0Y7A7_HUMAN_130_145_R_H;tr|E7EMB3|E7EMB3_HUMAN_139_154_R_H	false
J:\Data\HUMAN\mgf\DM_from_raw.mgf	index=170364	DM_1.23820.23820.2	-1.0	SII_170365_1	1	true	1156.58154296875	1156.5843505859375	2	VEGTEPTTAFNLFVGNLNFNK		186	200	1.0673384E-19	2.8559152E-12	0.0	0.0	6.340795088851086E-14	sw|P19338|NUCL_HUMAN_298_318_K_S	false
J:\Data\HUMAN\mgf\DM_from_raw.mgf	index=83438	DM_1.14736.14736.3	-1.0	SII_83439_1	1	true	987.79541015625	987.7957763671875	3	HVNGQDQIVPGLYACGEAACASVHGANR	Carbamidomethyl:15;Carbamidomethyl:20;unknown modification:28	118	138	1.07485316E-19	2.9950315E-12	0.0	0.0	6.649665587463627E-14	sw|P31040|DHSA_HUMAN_424_451_R_L;tr|D6RFM5|D6RFM5_HUMAN_424_451_R_L;tr|E9PBJ5|E9PBJ5_HUMAN_376_403_R_L	false
J:\Data\HUMAN\mgf\DM_from_raw.mgf	index=98710	DM_1.9856.9856.2	-1.0	SII_98711_1	1	true	1038.4605712890625	1038.4627685546875	2	KPEEEEEEELEETAQEK		240	244	1.0761724E-19	2.8048785E-12	0.0	0.0	6.227481760531266E-14	sw|O43818|U3IP2_HUMAN_62_78_R_K	false
J:\Data\HUMAN\mgf\DM_from_raw.mgf	index=109740	DM_1.22968.22968.2	-1.0	SII_109741_1	1	true	1179.10595703125	1179.1090087890625	2	MLPTIIADNAGYDSADLVAQLR	unknown modification:22	231	264	1.0768754E-19	2.8991761E-12	0.0	0.0	6.436844335081954E-14	tr|F5GWF6|F5GWF6_HUMAN_445_466_R_A;sw|P78371-2|TCPB_HUMAN_398_419_R_A;sw|P78371|TCPB_HUMAN_445_466_R_A	false
J:\Data\HUMAN\mgf\DM_from_raw.mgf	index=144138	DM_1.16558.16558.2	-1.0	SII_144139_1	1	true	1106.536376953125	1106.5384521484375	2	GLSEDTTEETLKESFDGSVR	unknown modification:12;unknown modification:20	198	211	1.07864494E-19	2.8680621E-12	0.0	0.0	6.367764028217621E-14	tr|H7BY16|H7BY16_HUMAN_203_222_K_A;sw|P19338|NUCL_HUMAN_578_597_K_A	false
J:\Data\HUMAN\mgf\DM_from_raw.mgf	index=57699	DM_1.6859.6859.2	-1.0	SII_57700_1	1	true	960.9027709960938	960.8988647460938	2	SSGSPYGGGYGSGGGSGGYGSR	unknown modification:22	168	195	1.0858483E-19	2.9233328E-12	0.0	0.0	6.490477819970737E-14	sw|P51991-2|ROA3_HUMAN_333_354_R_R;tr|H7C1J8|H7C1J8_HUMAN_92_113_R_R;sw|P51991|ROA3_HUMAN_355_376_R_R	false
J:\Data\HUMAN\mgf\DM_from_raw.mgf	index=88389	DM_1.20582.20582.2	-1.0	SII_88390_1	1	true	1088.0626220703125	1088.0640869140625	2	LAPITSDPTEATAVGAVEASFK		216	248	1.086649E-19	2.9254886E-12	0.0	0.0	6.495264196699481E-14	sw|P14618|KPYM_HUMAN_401_422_R_C;sw|P14618-3|KPYM_HUMAN_386_407_R_C	false
J:\Data\HUMAN\mgf\DM_from_raw.mgf	index=68611	DM_1.19666.19666.2	-1.0	SII_68612_1	1	true	1043.9832763671875	1043.9837646484375	2	EYQLNDSAAYYLNDLER	unknown modification:17	226	256	1.0889184E-19	2.8380991E-12	0.0	0.0	6.301239208696634E-14	sw|P04899|GNAI2_HUMAN_146_162_R_I;tr|B3KTZ0|B3KTZ0_HUMAN_130_146_R_I;tr|F5GZL8|F5GZL8_HUMAN_65_81_R_I;tr|B4E2X5|B4E2X5_HUMAN_94_110_R_I;sw|P04899-3|GNAI2_HUMAN_109_125_R_I;sw|P04899-4|GNAI2_HUMAN_146_162_R_I;sw|P04899-2|GNAI2_HUMAN_130_146_R_I	false
J:\Data\HUMAN\mgf\DM_from_raw.mgf	index=203144	DM_1.14941.14941.2	-1.0	SII_203145_1	1	true	889.449951171875	889.4500732421875	2	SQNIVTDSSSLSAEAIR		182	185	1.0894093E-19	2.8393787E-12	0.0	0.0	6.304080217909964E-14	sw|Q01082-2|SPTB2_HUMAN_1548_1564_R_Q;sw|Q01082-3|SPTB2_HUMAN_1535_1551_R_Q;sw|Q01082|SPTB2_HUMAN_1548_1564_R_Q	false
J:\Data\HUMAN\mgf\DM_from_raw.mgf	index=176969	DM_1.7917.7917.2	-1.0	SII_176970_1	1	true	896.469970703125	896.4700317382812	2	AALAHSEEVTASQVAATK	unknown modification:18	182	190	1.0900073E-19	2.8605274E-12	0.0	0.0	6.351035244129085E-14	sw|Q15149-4|PLEC_HUMAN_2607_2624_R_T;sw|Q15149-5|PLEC_HUMAN_2607_2624_R_T;sw|Q15149-6|PLEC_HUMAN_2611_2628_R_T;sw|Q15149-7|PLEC_HUMAN_2575_2592_R_T;sw|Q15149-8|PLEC_HUMAN_2585_2602_R_T;sw|Q15149-9|PLEC_HUMAN_2593_2610_R_T;sw|Q15149-2|PLEC_HUMAN_2634_2651_R_T;sw|Q15149-3|PLEC_HUMAN_2630_2647_R_T;tr|H0YDN1|H0YDN1_HUMAN_177_194_R_T;sw|Q15149|PLEC_HUMAN_2744_2761_R_T	false
J:\Data\HUMAN\mgf\DM_from_raw.mgf	index=190306	DM_1.23484.23484.2	-1.0	SII_190307_1	1	true	1303.608642578125	1303.6087646484375	2	IYDDDFFQNLDGVANALDNVDAR	unknown modification:23	180	203	1.098623E-19	2.975557E-12	0.0	0.0	6.606427674111778E-14	sw|P22314|UBA1_HUMAN_559_581_R_M	false
J:\Data\HUMAN\mgf\DM_from_raw.mgf	index=207199	DM_1.19675.19675.2	-1.0	SII_207200_1	1	true	857.398681640625	857.3982543945312	2	WTSQDSLLGMEFSGR		175	176	1.1104547E-19	2.852391E-12	0.0	0.0	6.33297054628339E-14	sw|P49327|FAS_HUMAN_1592_1606_K_D	false
J:\Data\HUMAN\mgf\DM_from_raw.mgf	index=110761	DM_1.24229.24229.3	-1.0	SII_110762_1	1	true	1071.573486328125	1071.5728759765625	3	LIEEVMIGEDKLIHFSGVALGEACTIVLR	Carbamidomethyl:24	82	100	1.1137859E-19	3.120337E-12	0.0	0.0	6.927872902234747E-14	tr|F8VQ14|F8VQ14_HUMAN_348_376_K_G;tr|F5GWF6|F5GWF6_HUMAN_348_376_K_G;sw|P78371-2|TCPB_HUMAN_301_329_K_G;sw|P78371|TCPB_HUMAN_348_376_K_G	false
J:\Data\HUMAN\mgf\DM_from_raw.mgf	index=208586	DM_1.21293.21293.2	-1.0	SII_208587_1	1	true	915.5193481445312	916.0175170898438	2	TTEPGVTGLLLAVEGPAAK	unknown modification:19	165	169	1.118442E-19	2.9547313E-12	0.0	0.0	6.560189782916027E-14	sw|Q14690|RRP5_HUMAN_982_1000_K_R	false
J:\Data\HUMAN\mgf\DM_from_raw.mgf	index=90804	DM_1.23763.23763.2	-1.0	SII_90805_1	1	true	1283.5880126953125	1283.587890625	2	LCYVALDFEQEMATAASSSSLEK	Carbamidomethyl:2;Oxidation:12	180	198	1.1185647E-19	3.0295677E-12	0.0	0.0	6.726343973204064E-14	sw|P63261|ACTG_HUMAN_216_238_K_S;sw|Q6S8J3|POTEE_HUMAN_916_938_K_S;sw|P60709|ACTB_HUMAN_216_238_K_S;tr|I3L4N8|I3L4N8_HUMAN_207_229_K_S	false
J:\Data\HUMAN\mgf\DM_from_raw.mgf	index=166580	DM_1.19392.19392.2	-1.0	SII_166581_1	1	true	971.9832763671875	971.983154296875	2	HTAMVSWGGVSIPNSPFR		190	211	1.1207144E-19	2.9411126E-12	0.0	0.0	6.529953105693772E-14	sw|P21333|FLNA_HUMAN_743_760_K_V;sw|P21333-2|FLNA_HUMAN_743_760_K_V;tr|Q5HY54|Q5HY54_HUMAN_743_760_K_V	false
J:\Data\HUMAN\mgf\DM_from_raw.mgf	index=183399	DM_1.15423.15423.2	-1.0	SII_183400_1	1	true	1081.990478515625	1081.9921875	2	AENNSEVGASGYGVPGPTWDR		187	206	1.1213744E-19	3.000501E-12	0.0	0.0	6.661809147867126E-14	sw|Q08211|DHX9_HUMAN_121_141_K_G	false
J:\Data\HUMAN\mgf\DM_from_raw.mgf	index=89218	DM_1.21595.21595.2	-1.0	SII_89219_1	1	true	962.49462890625	962.4921875	2	LAMQEFMILPVGAANFR	Oxidation:3	159	163	1.1232973E-19	2.9277024E-12	0.0	0.0	6.500179346899914E-14	sw|P06733-2|ENOA_HUMAN_70_86_K_E;sw|P06733|ENOA_HUMAN_163_179_K_E;tr|K7EM90|K7EM90_HUMAN_163_179_K_E	false
J:\Data\HUMAN\mgf\DM_from_raw.mgf	index=108807	DM_1.21797.21797.2	-1.0	SII_108808_1	1	true	1030.53271484375	1030.532958984375	2	LGGTIDDCELVEGLVLTQK	Carbamidomethyl:8	213	226	1.1288512E-19	2.9822306E-12	0.0	0.0	6.621244616192185E-14	sw|P50991|TCPD_HUMAN_214_232_K_V;sw|P50991-2|TCPD_HUMAN_184_202_K_V;tr|B7Z9L0|B7Z9L0_HUMAN_158_176_K_V;tr|B7Z2F4|B7Z2F4_HUMAN_64_82_K_V	false
J:\Data\HUMAN\mgf\DM_from_raw.mgf	index=121131	DM_1.12533.12533.2	-1.0	SII_121132_1	1	true	922.4705200195312	922.4696044921875	2	INVYYNEATGGKYVPR		176	182	1.1338388E-19	2.9341779E-12	0.0	0.0	6.514556460967536E-14	sw|P68371|TBB4B_HUMAN_47_62_R_A	false
J:\Data\HUMAN\mgf\DM_from_raw.mgf	index=190715	DM_1.23962.23962.2	-1.0	SII_190716_1	1	true	1171.560302734375	1171.5653076171875	2	VESVFETLVEDSAEEESTLTK		211	225	1.1350181E-19	3.037008E-12	0.0	0.0	6.742863167366264E-14	sw|Q9Y4L1|HYOU1_HUMAN_556_576_R_L;tr|E9PL22|E9PL22_HUMAN_556_576_R_L;tr|E9PJ21|E9PJ21_HUMAN_556_576_R_L;tr|B7Z909|B7Z909_HUMAN_469_489_R_L	false
J:\Data\HUMAN\mgf\DM_from_raw.mgf	index=90264	DM_1.22953.22953.3	-1.0	SII_90265_1	1	true	1131.2147216796875	1131.2174072265625	3	GKNQAFIEMNTEEAANTMVNYYTSVTPVLR		81	111	1.1445406E-19	3.2236178E-12	0.0	0.0	7.157180267317791E-14	sw|P26599|PTBP1_HUMAN_93_122_K_G;sw|P26599-3|PTBP1_HUMAN_93_122_K_G;sw|P26599-2|PTBP1_HUMAN_93_122_K_G;tr|K7ES59|K7ES59_HUMAN_107_136_K_G;tr|K7ELW5|K7ELW5_HUMAN_93_122_K_G;tr|K7EKJ7|K7EKJ7_HUMAN_93_122_K_G	false
J:\Data\HUMAN\mgf\DM_from_raw.mgf	index=187886	DM_1.20660.20660.2	-1.0	SII_187887_1	1	true	879.4607543945312	879.4605712890625	2	LMNETTAVALAYGIYK		160	164	1.1445597E-19	2.9619217E-12	0.0	0.0	6.57615414103383E-14	tr|E7ES43|E7ES43_HUMAN_201_216_R_Q;tr|E9PDE8|E9PDE8_HUMAN_144_159_R_Q;sw|P34932|HSP74_HUMAN_170_185_R_Q;tr|D6RJ96|D6RJ96_HUMAN_129_144_R_Q;sw|O95757|HS74L_HUMAN_170_185_R_Q	false
J:\Data\HUMAN\mgf\DM_from_raw.mgf	index=100105	DM_1.11515.11515.2	-1.0	SII_100106_1	1	true	848.93798828125	848.9343872070312	2	AHLMEIQVNGGTVAEK		160	163	1.1470937E-19	2.9684792E-12	0.0	0.0	6.590713314147633E-14	tr|B5MCW2|B5MCW2_HUMAN_126_141_K_L;tr|H7C3M2|H7C3M2_HUMAN_210_225_K_L;tr|H7C422|H7C422_HUMAN_205_220_K_L;sw|P39023|RL3_HUMAN_178_193_K_L;tr|G5E9G0|G5E9G0_HUMAN_126_141_K_L	false
J:\Data\HUMAN\mgf\DM_from_raw.mgf	index=90075	DM_1.22699.22699.2	-1.0	SII_90076_1	1	true	1066.0390625	1066.038330078125	2	MLLDPMGGIVMTNDGNAILR		229	268	1.1514513E-19	3.0616508E-12	0.0	0.0	6.797575907161739E-14	tr|Q5SZX6|Q5SZX6_HUMAN_73_92_K_E;tr|Q5SZX9|Q5SZX9_HUMAN_49_68_K_E;sw|P49368|TCPG_HUMAN_49_68_K_E;tr|E9PRC8|E9PRC8_HUMAN_49_68_K_E;tr|B4DUR8|B4DUR8_HUMAN_4_23_K_E	false
J:\Data\HUMAN\mgf\DM_from_raw.mgf	index=123751	DM_1.15591.15591.2	-1.0	SII_123752_1	1	true	919.0075073242188	919.0033569335938	2	KYEQGFITDPVVLSPK	unknown modification:1;unknown modification:16	172	179	1.1563913E-19	2.9925396E-12	0.0	0.0	6.644132990668768E-14	tr|H0Y4R1|H0Y4R1_HUMAN_41_56_K_D;sw|P12268|IMDH2_HUMAN_109_124_K_D	false
J:\Data\HUMAN\mgf\DM_from_raw.mgf	index=126481	DM_1.18778.18778.2	-1.0	SII_126482_1	1	true	1231.068603515625	1231.0693359375	2	NVMSAFGLTDDQVSGPPSAPAEDR		206	238	1.1686127E-19	3.1838013E-12	0.0	0.0	7.068778389119433E-14	sw|Q92734-2|TFG_HUMAN_180_203_K_S;sw|Q92734|TFG_HUMAN_180_203_K_S	false
J:\Data\HUMAN\mgf\DM_from_raw.mgf	index=207203	DM_1.19680.19680.2	-1.0	SII_207204_1	1	true	1032.5020751953125	1032.5028076171875	2	LQGINCGPDFTPSFANLGR	Carbamidomethyl:6	184	206	1.1712333E-19	3.0941968E-12	0.0	0.0	6.869835586637428E-14	sw|Q04637-5|IF4G1_HUMAN_493_511_R_T;sw|Q04637-4|IF4G1_HUMAN_570_588_R_T;sw|Q04637-7|IF4G1_HUMAN_461_479_R_T;sw|Q04637-6|IF4G1_HUMAN_461_479_R_T;sw|Q04637-3|IF4G1_HUMAN_617_635_R_T;sw|Q04637-8|IF4G1_HUMAN_657_675_R_T;sw|Q04637-9|IF4G1_HUMAN_664_682_R_T;tr|E7EUU4|E7EUU4_HUMAN_617_635_R_T;tr|E7EX73|E7EX73_HUMAN_493_511_R_T;tr|E9PGM1|E9PGM1_HUMAN_570_588_R_T;tr|C9JF13|C9JF13_HUMAN_598_616_R_T;tr|C9K0…	false
J:\Data\HUMAN\mgf\DM_from_raw.mgf	index=101632	DM_1.13306.13306.2	-1.0	SII_101633_1	1	true	1054.5126953125	1054.51220703125	2	GSLESPATDVFGSTEEGEKR	unknown modification:19;unknown modification:20	192	221	1.1781564E-19	3.1326582E-12	0.0	0.0	6.95522882808603E-14	sw|O00232|PSD12_HUMAN_331_350_K_W;sw|O00232-2|PSD12_HUMAN_311_330_K_W	false
J:\Data\HUMAN\mgf\DM_from_raw.mgf	index=162523	DM_1.14651.14651.2	-1.0	SII_162524_1	1	true	1049.482177734375	1049.484375	2	TTTTNTQVEGDDEAAFLER		219	231	1.1807051E-19	3.1192195E-12	0.0	0.0	6.925391792672464E-14	tr|E7EX44|E7EX44_HUMAN_75_93_K_L;tr|E9PGZ1|E9PGZ1_HUMAN_75_93_K_L;sw|Q05682-3|CALD1_HUMAN_75_93_K_L;sw|Q05682-4|CALD1_HUMAN_81_99_K_L;sw|Q05682-5|CALD1_HUMAN_75_93_K_L;sw|Q05682-6|CALD1_HUMAN_81_99_K_L;tr|C9JEK3|C9JEK3_HUMAN_95_113_K_L;sw|Q05682-2|CALD1_HUMAN_81_99_K_L;sw|Q05682|CALD1_HUMAN_81_99_K_L;tr|F5H1Z9|F5H1Z9_HUMAN_86_104_K_L;tr|C9J813|C9J813_HUMAN_81_99_K_L	false
J:\Data\HUMAN\mgf\DM_from_raw.mgf	index=29394	DM_1.14598.14598.2	-1.0	SII_29395_1	1	true	899.9141845703125	899.9130859375	2	FDTGNLCMVTGGANLGR	Carbamidomethyl:7;Oxidation:8	177	187	1.198796E-19	3.1244783E-12	0.0	0.0	6.937067550136568E-14	sw|P62701|RS4X_HUMAN_175_191_K_I	false
J:\Data\HUMAN\mgf\DM_from_raw.mgf	index=130313	DM_1.23276.23276.2	-1.0	SII_130314_1	1	true	1129.578369140625	1130.0797119140625	2	SQDAEVGDGTTSVTLLAAEFLK	unknown modification:22	226	259	1.1993651E-19	3.228944E-12	0.0	0.0	7.169005668436927E-14	sw|Q99832|TCPH_HUMAN_85_106_K_Q;tr|F8WAM2|F8WAM2_HUMAN_41_62_K_Q;sw|Q99832-3|TCPH_HUMAN_41_62_K_Q	false
J:\Data\HUMAN\mgf\DM_from_raw.mgf	index=70432	DM_1.21799.21799.2	-1.0	SII_70433_1	1	true	960.9610595703125	960.9581298828125	2	WLSDECTNAVVNFLSR	Carbamidomethyl:6;unknown modification:16	152	163	1.2029261E-19	3.1129639E-12	0.0	0.0	6.911502907681125E-14	sw|O75521-2|ECI2_HUMAN_340_355_R_K;sw|O75521|ECI2_HUMAN_375_390_R_K;tr|C9J000|C9J000_HUMAN_208_223_R_K	false
J:\Data\HUMAN\mgf\DM_from_raw.mgf	index=16275	DM_1.20055.20055.2	-1.0	SII_16276_1	1	true	1220.12939453125	1220.1295166015625	2	GVIINTASVAAFEGQVGQAAYSASK		173	193	1.2044931E-19	3.3005612E-12	0.0	0.0	7.32801248699977E-14	sw|Q99714|HCD2_HUMAN_148_172_R_G;sw|Q99714-2|HCD2_HUMAN_148_172_R_G	false
J:\Data\HUMAN\mgf\DM_from_raw.mgf	index=66193	DM_1.16838.16838.2	-1.0	SII_66194_1	1	true	1015.5432739257812	1015.544189453125	2	ILATPPQEDAPSVDIANIR	unknown modification:19	185	197	1.2085876E-19	3.1928804E-12	0.0	0.0	7.088936099926528E-14	sw|P29401-2|TKT_HUMAN_292_310_K_M;tr|E9PFF2|E9PFF2_HUMAN_284_302_K_M;tr|B4E022|B4E022_HUMAN_237_255_K_M;sw|P29401|TKT_HUMAN_284_302_K_M	false
J:\Data\HUMAN\mgf\DM_from_raw.mgf	index=186157	DM_1.18641.18641.2	-1.0	SII_186158_1	1	true	971.960693359375	971.9613647460938	2	TSIDAYDNFDNISLAQR		207	218	1.216055E-19	3.169461E-12	0.0	0.0	7.036939592290783E-14	tr|K7EJJ5|K7EJJ5_HUMAN_31_47_R_L;sw|Q00610|CLH1_HUMAN_1482_1498_R_L;tr|J3KS13|J3KS13_HUMAN_419_435_R_L;sw|Q00610-2|CLH1_HUMAN_1482_1498_R_L	false
J:\Data\HUMAN\mgf\DM_from_raw.mgf	index=206739	DM_1.19138.19138.2	-1.0	SII_206740_1	1	true	974.9933471679688	974.9932861328125	2	HTAMVSWGGVSIPNSPFR	unknown modification:18	211	246	1.2252463E-19	3.2154377E-12	0.0	0.0	7.139018545321875E-14	sw|P21333|FLNA_HUMAN_743_760_K_V;sw|P21333-2|FLNA_HUMAN_743_760_K_V;tr|Q5HY54|Q5HY54_HUMAN_743_760_K_V	false
J:\Data\HUMAN\mgf\DM_from_raw.mgf	index=83092	DM_1.14332.14332.2	-1.0	SII_83093_1	1	true	881.4450073242188	881.4434814453125	2	IFVGNVSAACTSQELR	Carbamidomethyl:10;unknown modification:16	138	145	1.2296128E-19	3.182024E-12	0.0	0.0	7.064832370305074E-14	tr|B8ZZ74|B8ZZ74_HUMAN_81_96_K_S;sw|Q96PK6|RBM14_HUMAN_81_96_K_S;tr|F8WDX3|F8WDX3_HUMAN_81_96_K_S;sw|Q96PK6-3|RBM14_HUMAN_81_96_K_S;sw|Q96PK6-2|RBM14_HUMAN_81_96_K_S;sw|Q96PK6-5|RBM14_HUMAN_81_96_K_S;sw|Q96PK6-4|RBM14_HUMAN_81_96_K_S	false
J:\Data\HUMAN\mgf\DM_from_raw.mgf	index=115790	DM_1.6253.6253.2	-1.0	SII_115791_1	1	true	961.470947265625	961.4678955078125	2	TSSAQVEGGVHSLHSYEK	unknown modification:18	153	162	1.2335902E-19	3.2373347E-12	0.0	0.0	7.18763497134901E-14	tr|H0Y4R1|H0Y4R1_HUMAN_450_467_R_R;sw|P12268|IMDH2_HUMAN_494_511_R_R	false
J:\Data\HUMAN\mgf\DM_from_raw.mgf	index=168026	DM_1.21088.21088.2	-1.0	SII_168027_1	1	true	1231.0673828125	1231.0694580078125	2	YEPDSANPDALQCPIVLCGWR	Carbamidomethyl:13;Carbamidomethyl:18	198	217	1.237388E-19	3.3109227E-12	0.0	0.0	7.351017423670555E-14	sw|Q08J23|NSUN2_HUMAN_661_681_K_G;sw|Q08J23-3|NSUN2_HUMAN_425_445_K_G;sw|Q08J23-2|NSUN2_HUMAN_626_646_K_G	false
J:\Data\HUMAN\mgf\DM_from_raw.mgf	index=57600	DM_1.6740.6740.2	-1.0	SII_57601_1	1	true	885.9728393554688	885.9718627929688	2	QQSIAGSADSKPIDVSR	unknown modification:11;unknown modification:17	165	181	1.2402918E-19	3.2326307E-12	0.0	0.0	7.177190998748579E-14	sw|Q12904|AIMP1_HUMAN_138_154_K_L;sw|Q12904-2|AIMP1_HUMAN_162_178_K_L	false
J:\Data\HUMAN\mgf\DM_from_raw.mgf	index=89165	DM_1.21526.21526.2	-1.0	SII_89166_1	1	true	1042.9715576171875	1042.969970703125	2	IHWWENVYGFDMSCIK	Carbamidomethyl:14	204	229	1.2482048E-19	3.2301373E-12	0.0	0.0	7.171655071605314E-14	tr|E9PKG1|E9PKG1_HUMAN_167_182_K_D;tr|H0YDE4|H0YDE4_HUMAN_223_238_K_-;tr|E9PIX6|E9PIX6_HUMAN_167_182_K_D;tr|H7C2I1|H7C2I1_HUMAN_213_228_K_D;tr|E9PQ98|E9PQ98_HUMAN_167_182_K_D;sw|Q99873|ANM1_HUMAN_203_218_K_D;sw|Q99873-2|ANM1_HUMAN_189_204_K_D;sw|Q99873-3|ANM1_HUMAN_185_200_K_D;sw|Q99873-4|ANM1_HUMAN_195_210_K_D	false
J:\Data\HUMAN\mgf\DM_from_raw.mgf	index=128919	DM_1.21639.21639.2	-1.0	SII_128920_1	1	true	916.5118408203125	916.506591796875	2	TLAQLNPESSLFIIASK		183	184	1.2512234E-19	3.261122E-12	0.0	0.0	7.240448302437072E-14	sw|P06744|G6PI_HUMAN_195_211_K_T;tr|K7EQ48|K7EQ48_HUMAN_195_211_K_T;sw|P06744-2|G6PI_HUMAN_206_222_K_T	false
J:\Data\HUMAN\mgf\DM_from_raw.mgf	index=70767	DM_1.22192.22192.2	-1.0	SII_70768_1	1	true	845.9032592773438	845.902099609375	2	TTDFSDFLSIVGCTK	Carbamidomethyl:13	161	164	1.2522285E-19	3.2165611E-12	0.0	0.0	7.141512754254555E-14	tr|E9PIZ4|E9PIZ4_HUMAN_47_61_R_G;tr|E9PSD5|E9PSD5_HUMAN_47_61_R_G;tr|E9PPQ5|E9PPQ5_HUMAN_47_61_R_G;sw|Q9UHD1|CHRD1_HUMAN_47_61_R_G	false
J:\Data\HUMAN\mgf\DM_from_raw.mgf	index=145829	DM_1.18533.18533.2	-1.0	SII_145830_1	1	true	847.4644165039062	847.4618530273438	2	IINEPTAAAIAYGLDR	unknown modification:16	179	181	1.254424E-19	3.2462314E-12	0.0	0.0	7.207387711789967E-14	tr|E7EP94|E7EP94_HUMAN_81_96_R_T;sw|P08107-2|HSP71_HUMAN_117_132_R_T;sw|P08107|HSP71_HUMAN_172_187_R_T;sw|P17066|HSP76_HUMAN_174_189_R_R	false
J:\Data\HUMAN\mgf\DM_from_raw.mgf	index=125785	DM_1.17966.17966.2	-1.0	SII_125786_1	1	true	945.9574584960938	945.9502563476562	2	AVCMLSNTTAIAEAWAR	Carbamidomethyl:3;Oxidation:4;unknown modification:17	168	176	1.2575907E-19	3.2777177E-12	0.0	0.0	7.277294611128607E-14	tr|V9GZ17|V9GZ17_HUMAN_132_148_R_L;sw|P68366|TBA4A_HUMAN_374_390_R_L;sw|P68363|TBA1B_HUMAN_374_390_R_L;sw|Q71U36|TBA1A_HUMAN_374_390_R_L;tr|A8MUB1|A8MUB1_HUMAN_359_375_R_L;sw|Q71U36-2|TBA1A_HUMAN_339_355_R_L;sw|Q6PEY2|TBA3E_HUMAN_374_390_R_L;sw|Q13748-2|TBA3C_HUMAN_374_390_R_L;sw|Q13748|TBA3C_HUMAN_374_390_R_L;sw|Q9NY65-2|TBA8_HUMAN_308_324_R_L;sw|Q9NY65|TBA8_HUMAN_374_390_R_L;tr|C9J2C0|C9J2C0_HU…	false
J:\Data\HUMAN\mgf\DM_from_raw.mgf	index=85742	DM_1.17430.17430.2	-1.0	SII_85743_1	1	true	875.9822998046875	875.9810180664062	2	AIVAIENPADVSVISSR	unknown modification:17	158	159	1.2651128E-19	3.297323E-12	0.0	0.0	7.320822930861438E-14	sw|P08865|RSSA_HUMAN_64_80_R_N;tr|A6NE09|A6NE09_HUMAN_64_80_R_N;tr|C9J9K3|C9J9K3_HUMAN_64_80_R_N	false
J:\Data\HUMAN\mgf\DM_from_raw.mgf	index=144524	DM_1.17008.17008.2	-1.0	SII_144525_1	1	true	888.9199829101562	888.9198608398438	2	KFGYVDFESAEDLEK		168	170	1.2682437E-19	3.2576986E-12	0.0	0.0	7.232847559282243E-14	sw|P19338|NUCL_HUMAN_348_362_R_A	false
J:\Data\HUMAN\mgf\DM_from_raw.mgf	index=184361	DM_1.16545.16545.2	-1.0	SII_184362_1	1	true	1070.5570068359375	1070.55712890625	2	VVAPTISSPVCQEQLVEAGR	Carbamidomethyl:11	202	226	1.2744948E-19	3.3888172E-12	0.0	0.0	7.523961306265007E-14	sw|Q9Y490|TLN1_HUMAN_722_741_K_L;tr|Q5TCU6|Q5TCU6_HUMAN_722_741_K_L	false
J:\Data\HUMAN\mgf\DM_from_raw.mgf	index=69572	DM_1.20794.20794.2	-1.0	SII_69573_1	1	true	1259.6121826171875	1259.617431640625	2	IKWGDAGAEYVVESTGVFTTMEK		214	235	1.2806212E-19	3.4684885E-12	0.0	0.0	7.700850097557683E-14	sw|P04406-2|G3P_HUMAN_43_65_K_A;sw|P04406|G3P_HUMAN_85_107_K_A;tr|E7EUT5|E7EUT5_HUMAN_10_32_K_A	false
J:\Data\HUMAN\mgf\DM_from_raw.mgf	index=12185	DM_1.15176.15176.2	-1.0	SII_12186_1	1	true	1031.55908203125	1031.5606689453125	2	YVATLGVEVHPLVFHTNR	unknown modification:18	208	222	1.2825366E-19	3.3657855E-12	0.0	0.0	7.472825582680535E-14	tr|B5MDF5|B5MDF5_HUMAN_39_56_K_G;sw|P62826|RAN_HUMAN_39_56_K_G;tr|H0YFC6|H0YFC6_HUMAN_54_71_K_G;tr|F5H018|F5H018_HUMAN_35_52_K_G;tr|J3KQE5|J3KQE5_HUMAN_57_74_K_G	false
J:\Data\HUMAN\mgf\DM_from_raw.mgf	index=38861	DM_1.6762.6762.2	-1.0	SII_38862_1	1	true	914.94091796875	914.9415283203125	2	KTCTTVAFTQVNSEDK	Carbamidomethyl:3	207	232	1.2844077E-19	3.3238239E-12	0.0	0.0	7.379661084238728E-14	tr|Q5T8U2|Q5T8U2_HUMAN_82_97_R_G;sw|P62424|RL7A_HUMAN_197_212_R_G	false
J:\Data\HUMAN\mgf\DM_from_raw.mgf	index=110334	DM_1.23715.23715.2	-1.0	SII_110335_1	1	true	1076.06103515625	1076.059326171875	2	SPYLYPLYGLGELPQGFAR	unknown modification:19	222	238	1.2918217E-19	3.4127703E-12	0.0	0.0	7.577142751863517E-14	tr|Q5SX87|Q5SX87_HUMAN_212_230_K_L;tr|Q5SX91|Q5SX91_HUMAN_50_68_K_L;tr|E7EU23|E7EU23_HUMAN_226_244_K_L;sw|P50395|GDIB_HUMAN_222_240_K_L;sw|P31150|GDIA_HUMAN_222_240_K_L;sw|P50395-2|GDIB_HUMAN_177_195_K_L	false
J:\Data\HUMAN\mgf\DM_from_raw.mgf	index=209314	DM_1.22144.22144.2	-1.0	SII_209315_1	1	true	947.0120239257812	947.0126342773438	2	DIGEGNLSTAAAAALAAAAVK	unknown modification:21	126	135	1.3006189E-19	3.480112E-12	0.0	0.0	7.726656967353839E-14	sw|Q8TAQ2|SMRC2_HUMAN_852_872_R_A;sw|Q8TAQ2-3|SMRC2_HUMAN_883_903_R_A;sw|Q8TAQ2-2|SMRC2_HUMAN_883_903_R_A;tr|F8VXC8|F8VXC8_HUMAN_883_903_R_A	false
J:\Data\HUMAN\mgf\DM_from_raw.mgf	index=186683	DM_1.19255.19255.2	-1.0	SII_186684_1	1	true	888.4259643554688	888.4241943359375	2	DDPVTNLNNAFEVAEK		131	138	1.3012099E-19	3.367305E-12	0.0	0.0	7.47619922561556E-14	sw|O43707|ACTN4_HUMAN_218_233_K_Y;tr|K7EJH8|K7EJH8_HUMAN_19_34_K_Y	false
J:\Data\HUMAN\mgf\DM_from_raw.mgf	index=170207	DM_1.23636.23636.2	-1.0	SII_170208_1	1	true	1058.0137939453125	1058.01416015625	2	GVGVFGDMAQDTGIPADIWR	unknown modification:20	194	216	1.3013243E-19	3.4601551E-12	0.0	0.0	7.6823480139547E-14	sw|P56192|SYMC_HUMAN_599_618_R_F;tr|A6NC17|A6NC17_HUMAN_365_384_R_F	false
J:\Data\HUMAN\mgf\DM_from_raw.mgf	index=189356	DM_1.22375.22375.2	-1.0	SII_189357_1	1	true	1139.022705078125	1139.0245361328125	2	WGDAGAEYVVESTGVFTTMEK		209	234	1.30358E-19	3.4880352E-12	0.0	0.0	7.744248311679463E-14	sw|P04406-2|G3P_HUMAN_45_65_K_A;sw|P04406|G3P_HUMAN_87_107_K_A;tr|E7EUT5|E7EUT5_HUMAN_12_32_K_A	false
J:\Data\HUMAN\mgf\DM_from_raw.mgf	index=196901	DM_1.7643.7643.2	-1.0	SII_196902_1	1	true	909.4166870117188	909.4166259765625	2	EGQGEGETQEAAAATAAAR		174	191	1.306003E-19	3.4502353E-12	0.0	0.0	7.660323753877795E-14	sw|P58107|EPIPL_HUMAN_4216_4234_R_R	false
J:\Data\HUMAN\mgf\DM_from_raw.mgf	index=42965	DM_1.11603.11603.2	-1.0	SII_42966_1	1	true	969.4412231445312	969.4407348632812	2	SSYYVVSGNDPAAEEPSR	unknown modification:18	207	220	1.309501E-19	3.4365488E-12	0.0	0.0	7.629936544907598E-14	sw|P46821|MAP1B_HUMAN_2382_2399_R_A	false
J:\Data\HUMAN\mgf\DM_from_raw.mgf	index=107137	DM_1.19777.19777.2	-1.0	SII_107138_1	1	true	1008.457275390625	1008.4583740234375	2	TIGGGDDSFNTFFSETGAGK	unknown modification:20	174	191	1.3099137E-19	3.4829938E-12	0.0	0.0	7.733055232710964E-14	sw|P68363|TBA1B_HUMAN_41_60_K_H;sw|Q71U36|TBA1A_HUMAN_41_60_K_H;tr|F8VQQ4|F8VQQ4_HUMAN_6_25_K_H;tr|F8VRZ4|F8VRZ4_HUMAN_6_25_K_H;tr|F8VS66|F8VS66_HUMAN_41_60_K_H;tr|F8VRK0|F8VRK0_HUMAN_6_25_K_H;tr|F8W0F6|F8W0F6_HUMAN_41_60_K_H;sw|Q71U36-2|TBA1A_HUMAN_6_25_K_H;sw|Q6PEY2|TBA3E_HUMAN_41_60_K_H;tr|F5H5D3|F5H5D3_HUMAN_111_130_K_H;tr|F8VX09|F8VX09_HUMAN_6_25_K_H;sw|Q13748-2|TBA3C_HUMAN_41_60_K_H;tr|F8VV…	false
J:\Data\HUMAN\mgf\DM_from_raw.mgf	index=170571	DM_1.24061.24061.2	-1.0	SII_170572_1	1	true	1046.509033203125	1046.511474609375	2	FYPEDVSEELIQDITQR	unknown modification:17	187	193	1.3142423E-19	3.4253713E-12	0.0	0.0	7.605119898704086E-14	tr|V9GZ54|V9GZ54_HUMAN_73_89_K_L;sw|P26038|MOES_HUMAN_84_100_K_L	false
J:\Data\HUMAN\mgf\DM_from_raw.mgf	index=125806	DM_1.17990.17990.2	-1.0	SII_125807_1	1	true	847.4644165039062	847.4628295898438	2	IINEPTAAAIAYGLDR	unknown modification:16	179	181	1.3144621E-19	3.4015995E-12	0.0	0.0	7.552340981216218E-14	tr|E7EP94|E7EP94_HUMAN_81_96_R_T;sw|P08107-2|HSP71_HUMAN_117_132_R_T;sw|P08107|HSP71_HUMAN_172_187_R_T;sw|P17066|HSP76_HUMAN_174_189_R_R	false
J:\Data\HUMAN\mgf\DM_from_raw.mgf	index=187297	DM_1.19971.19971.2	-1.0	SII_187298_1	1	true	1032.5020751953125	1032.5035400390625	2	LQGINCGPDFTPSFANLGR	Carbamidomethyl:6	175	196	1.3211958E-19	3.4903718E-12	0.0	0.0	7.749436106402713E-14	sw|Q04637-5|IF4G1_HUMAN_493_511_R_T;sw|Q04637-4|IF4G1_HUMAN_570_588_R_T;sw|Q04637-7|IF4G1_HUMAN_461_479_R_T;sw|Q04637-6|IF4G1_HUMAN_461_479_R_T;sw|Q04637-3|IF4G1_HUMAN_617_635_R_T;sw|Q04637-8|IF4G1_HUMAN_657_675_R_T;sw|Q04637-9|IF4G1_HUMAN_664_682_R_T;tr|E7EUU4|E7EUU4_HUMAN_617_635_R_T;tr|E7EX73|E7EX73_HUMAN_493_511_R_T;tr|E9PGM1|E9PGM1_HUMAN_570_588_R_T;tr|C9JF13|C9JF13_HUMAN_598_616_R_T;tr|C9K0…	false
J:\Data\HUMAN\mgf\DM_from_raw.mgf	index=129984	DM_1.22891.22891.2	-1.0	SII_129985_1	1	true	1164.5845947265625	1164.587158203125	2	QQLDYGIYVINQAGDTIFNR		206	237	1.331075E-19	3.539261E-12	0.0	0.0	7.857981485921635E-14	sw|P15291-2|B4GT1_HUMAN_192_211_R_A;sw|P15291|B4GT1_HUMAN_205_224_R_A	false
J:\Data\HUMAN\mgf\DM_from_raw.mgf	index=107728	DM_1.20494.20494.2	-1.0	SII_107729_1	1	true	983.0543823242188	983.0531616210938	2	GKLPIVNEDDELVAIIAR		208	214	1.34179E-19	3.5212853E-12	0.0	0.0	7.81807125669681E-14	tr|E7ETK5|E7ETK5_HUMAN_182_199_K_T;tr|H0Y4R1|H0Y4R1_HUMAN_139_156_K_T;sw|P12268|IMDH2_HUMAN_207_224_K_T	false
J:\Data\HUMAN\mgf\DM_from_raw.mgf	index=15673	DM_1.19326.19326.2	-1.0	SII_15674_1	1	true	1088.0626220703125	1088.0635986328125	2	LAPITSDPTEATAVGAVEASFK		227	254	1.3451715E-19	3.6214857E-12	0.0	0.0	8.040539418293806E-14	sw|P14618|KPYM_HUMAN_401_422_R_C;sw|P14618-3|KPYM_HUMAN_386_407_R_C	false
J:\Data\HUMAN\mgf\DM_from_raw.mgf	index=197131	DM_1.7912.7912.2	-1.0	SII_197132_1	1	true	856.4097290039062	856.4088134765625	2	SADGSAPAGEGEGVTLQR	unknown modification:18	150	153	1.3497273E-19	3.5421154E-12	0.0	0.0	7.864318916914549E-14	sw|Q01650|LAT1_HUMAN_31_48_K_N	false
J:\Data\HUMAN\mgf\DM_from_raw.mgf	index=66380	DM_1.17056.17056.2	-1.0	SII_66381_1	1	true	983.450927734375	983.450439453125	2	SHFEQWGTLTDCVVMR	Carbamidomethyl:12	222	238	1.3595398E-19	3.5182527E-12	0.0	0.0	7.811338180313292E-14	sw|P09651|ROA1_HUMAN_32_47_R_D;sw|Q32P51|RA1L2_HUMAN_32_47_R_D;tr|F8W6I7|F8W6I7_HUMAN_32_47_R_D;tr|F8W646|F8W646_HUMAN_32_47_R_D;tr|F8VZ49|F8VZ49_HUMAN_51_66_R_D;sw|P09651-2|ROA1_HUMAN_32_47_R_D;sw|P09651-3|ROA1_HUMAN_32_47_R_D	false
J:\Data\HUMAN\mgf\DM_from_raw.mgf	index=170083	DM_1.23491.23491.2	-1.0	SII_170084_1	1	true	965.0067749023438	965.0079345703125	2	LLQTDDEEEAGLLELLK		222	225	1.3676505E-19	3.5645716E-12	0.0	0.0	7.914176896827349E-14	sw|P55060|XPO2_HUMAN_252_268_K_S;sw|P55060-3|XPO2_HUMAN_252_268_K_S;tr|B4DUC5|B4DUC5_HUMAN_35_51_K_S	false
J:\Data\HUMAN\mgf\DM_from_raw.mgf	index=145566	DM_1.18226.18226.2	-1.0	SII_145567_1	1	true	1274.593994140625	1274.595703125	2	QAFTDVATGSLGQGLGAACGMAYTGK	Carbamidomethyl:19;Oxidation:21	188	223	1.3681775E-19	3.7704184E-12	0.0	0.0	8.371204604966482E-14	sw|P29401-2|TKT_HUMAN_115_140_K_Y;tr|E9PFF2|E9PFF2_HUMAN_115_140_K_Y;tr|B4E022|B4E022_HUMAN_68_93_K_Y;tr|F8W888|F8W888_HUMAN_115_140_K_Y;sw|P29401|TKT_HUMAN_115_140_K_Y	false
J:\Data\HUMAN\mgf\DM_from_raw.mgf	index=182619	DM_1.14513.14513.2	-1.0	SII_182620_1	1	true	892.946044921875	892.945556640625	2	VQVQDNEGCPVEALVK	Carbamidomethyl:9	151	157	1.3684893E-19	3.5414124E-12	0.0	0.0	7.862758093628388E-14	sw|P21333|FLNA_HUMAN_709_724_R_D;sw|P21333-2|FLNA_HUMAN_709_724_R_D;tr|Q5HY54|Q5HY54_HUMAN_709_724_R_D	false
J:\Data\HUMAN\mgf\DM_from_raw.mgf	index=110609	DM_1.24047.24047.2	-1.0	SII_110610_1	1	true	1344.124267578125	1344.1282958984375	2	GQELAFPLSPDWQVDYESYTWR		173	187	1.3695791E-19	3.6871964E-12	0.0	0.0	8.186432434950941E-14	sw|P26641|EF1G_HUMAN_379_400_R_K;tr|B4DTG2|B4DTG2_HUMAN_429_450_R_K	false
J:\Data\HUMAN\mgf\DM_from_raw.mgf	index=127000	DM_1.19385.19385.2	-1.0	SII_127001_1	1	true	1053.5509033203125	1053.5501708984375	2	KPANDITSQLEINFGDLGR	unknown modification:1;unknown modification:19	203	233	1.3754477E-19	3.633696E-12	0.0	0.0	8.06764912038629E-14	sw|Q8NC51-3|PAIRB_HUMAN_331_349_R_P;sw|Q8NC51-4|PAIRB_HUMAN_325_343_R_P;sw|Q8NC51-2|PAIRB_HUMAN_340_358_R_P;sw|Q8NC51|PAIRB_HUMAN_346_364_R_P	false
J:\Data\HUMAN\mgf\DM_from_raw.mgf	index=59257	DM_1.8707.8707.2	-1.0	SII_59258_1	1	true	1055.98291015625	1055.9837646484375	2	YKPVCNQVECHPYFNR	Carbamidomethyl:5;Carbamidomethyl:10	190	219	1.3774548E-19	3.5646134E-12	0.0	0.0	7.914269702536256E-14	sw|P42330|AK1C3_HUMAN_184_199_K_S;tr|B4DL37|B4DL37_HUMAN_65_80_K_S;tr|S4R3Z2|S4R3Z2_HUMAN_161_176_K_S	false
J:\Data\HUMAN\mgf\DM_from_raw.mgf	index=184252	DM_1.16418.16418.2	-1.0	SII_184253_1	1	true	1078.4942626953125	1078.495849609375	2	QTNPSAMEVEEDDPVPEIR		203	229	1.3840836E-19	3.656511E-12	0.0	0.0	8.118303719637745E-14	sw|P55072|TERA_HUMAN_714_732_R_R	false
J:\Data\HUMAN\mgf\DM_from_raw.mgf	index=49383	DM_1.19093.19093.2	-1.0	SII_49384_1	1	true	922.9912719726562	922.9909057617188	2	LAALNPESNTAGLDIFAK		176	184	1.3885956E-19	3.644118E-12	0.0	0.0	8.090788381109439E-14	sw|O00299|CLIC1_HUMAN_96_113_K_F	false
J:\Data\HUMAN\mgf\DM_from_raw.mgf	index=170512	DM_1.23993.23993.2	-1.0	SII_170513_1	1	true	1025.0455322265625	1025.0477294921875	2	VILQDFTGVPAVVDFAAMR		182	199	1.3902452E-19	3.672788E-12	0.0	0.0	8.15444244030467E-14	sw|P21399|ACOC_HUMAN_83_101_R_D;tr|Q5VZA6|Q5VZA6_HUMAN_83_101_R_D	false
J:\Data\HUMAN\mgf\DM_from_raw.mgf	index=174071	DM_1.4525.4525.2	-1.0	SII_174072_1	1	true	841.9132080078125	841.9127807617188	2	GLTTTGNSSLNSTSNTK		138	145	1.3912011E-19	3.6259526E-12	0.0	0.0	8.050456973822901E-14	sw|Q96KR1|ZFR_HUMAN_468_484_K_V	false
J:\Data\HUMAN\mgf\DM_from_raw.mgf	index=49295	DM_1.18990.18990.2	-1.0	SII_49296_1	1	true	1048.0224609375	1048.022705078125	2	NVDLLSDMVQEHDEPILK		202	219	1.3912526E-19	3.651091E-12	0.0	0.0	8.106270060731635E-14	sw|P55209|NP1L1_HUMAN_177_194_K_H;tr|H0YH88|H0YH88_HUMAN_117_134_K_H;tr|B3KV44|B3KV44_HUMAN_109_126_K_H;tr|H0YIV4|H0YIV4_HUMAN_171_188_K_H;tr|B3KNT8|B3KNT8_HUMAN_177_194_K_H;tr|H0YHC3|H0YHC3_HUMAN_138_155_K_H;tr|F8W543|F8W543_HUMAN_114_131_K_H;tr|F8W020|F8W020_HUMAN_184_201_K_H;tr|F8W118|F8W118_HUMAN_136_153_K_H;tr|F8W0J6|F8W0J6_HUMAN_188_205_K_H;tr|B7Z9C2|B7Z9C2_HUMAN_135_152_K_H;tr|F5H4R6|F5H4R…	false
J:\Data\HUMAN\mgf\DM_from_raw.mgf	index=42770	DM_1.11375.11375.2	-1.0	SII_42771_1	1	true	976.5203857421875	976.520263671875	2	EKLIAPVAEEEATVPNNK		179	188	1.4059399E-19	3.6896354E-12	0.0	0.0	8.19184758145869E-14	tr|A8MW50|A8MW50_HUMAN_6_23_K_I;sw|P07195|LDHB_HUMAN_6_23_K_I;tr|F5H793|F5H793_HUMAN_6_23_K_I;tr|C9J7H8|C9J7H8_HUMAN_6_23_K_I	false
J:\Data\HUMAN\mgf\DM_from_raw.mgf	index=17514	DM_1.21671.21671.2	-1.0	SII_17515_1	1	true	1050.517822265625	1050.520751953125	2	YGINTTDIFQTVDLWEGK		228	243	1.4065532E-19	3.691245E-12	0.0	0.0	8.195421267321288E-14	sw|P37802|TAGL2_HUMAN_103_120_R_N	false
J:\Data\HUMAN\mgf\DM_from_raw.mgf	index=151674	DM_1.1885.1885.2	-1.0	SII_151675_1	1	true	899.425048828125	899.4263916015625	2	ATCAPQHGAPGPGPADASK	Carbamidomethyl:3;unknown modification:19	164	188	1.4069454E-19	3.716908E-12	0.0	0.0	8.252399088079125E-14	sw|P21333|FLNA_HUMAN_2541_2559_K_V;tr|E9PHF0|E9PHF0_HUMAN_674_692_K_V;sw|P21333-2|FLNA_HUMAN_2533_2551_K_V;tr|Q5HY54|Q5HY54_HUMAN_2501_2519_K_V	false
J:\Data\HUMAN\mgf\DM_from_raw.mgf	index=170108	DM_1.23520.23520.2	-1.0	SII_170109_1	1	true	1091.5643310546875	1091.566650390625	2	VSQMAQYFEPLTLAAVGAASK		220	241	1.4127348E-19	3.7801043E-12	0.0	0.0	8.392709552715316E-14	sw|Q9Y490|TLN1_HUMAN_1731_1751_K_T;tr|Q5TCU6|Q5TCU6_HUMAN_1715_1735_K_T	false
J:\Data\HUMAN\mgf\DM_from_raw.mgf	index=188139	DM_1.20955.20955.2	-1.0	SII_188140_1	1	true	879.46435546875	879.4651489257812	2	LIINELSNVMEANAAR		131	135	1.41785E-19	3.669149E-12	0.0	0.0	8.146363015072323E-14	sw|Q96P70|IPO9_HUMAN_920_935_K_Q	false
J:\Data\HUMAN\mgf\DM_from_raw.mgf	index=129835	DM_1.22716.22716.2	-1.0	SII_129836_1	1	true	1043.057373046875	1043.0592041015625	2	IVENSDAVTEILNNAELLK		226	250	1.4257052E-19	3.766468E-12	0.0	0.0	8.3624337994051E-14	sw|Q16401|PSMD5_HUMAN_110_128_R_Q;sw|Q16401-2|PSMD5_HUMAN_110_128_R_Q	false
J:\Data\HUMAN\mgf\DM_from_raw.mgf	index=145965	DM_1.18691.18691.2	-1.0	SII_145966_1	1	true	971.960693359375	971.960693359375	2	TSIDAYDNFDNISLAQR		207	216	1.4279707E-19	3.7217868E-12	0.0	0.0	8.26323115728044E-14	tr|K7EJJ5|K7EJJ5_HUMAN_31_47_R_L;sw|Q00610|CLH1_HUMAN_1482_1498_R_L;tr|J3KS13|J3KS13_HUMAN_419_435_R_L;sw|Q00610-2|CLH1_HUMAN_1482_1498_R_L	false
J:\Data\HUMAN\mgf\DM_from_raw.mgf	index=141234	DM_1.13169.13169.2	-1.0	SII_141235_1	1	true	922.3861694335938	922.3876342773438	2	ESSETPDQFMTADETR		150	152	1.4323921E-19	3.706782E-12	0.0	0.0	8.229917016108042E-14	sw|P16070-18|CD44_HUMAN_314_329_K_N;sw|P16070-10|CD44_HUMAN_467_482_K_N;sw|P16070-11|CD44_HUMAN_403_418_K_N;sw|P16070-12|CD44_HUMAN_335_350_K_N;sw|P16070-13|CD44_HUMAN_399_414_K_N;sw|P16070-14|CD44_HUMAN_370_385_K_N;sw|P16070-16|CD44_HUMAN_642_657_K_N;sw|P16070-17|CD44_HUMAN_665_680_K_N;tr|E7EPC6|E7EPC6_HUMAN_688_703_K_N;tr|H0YE40|H0YE40_HUMAN_56_71_K_N;tr|H0YD13|H0YD13_HUMAN_180_195_K_N;tr|H0Y2P…	false
J:\Data\HUMAN\mgf\DM_from_raw.mgf	index=202605	DM_1.14312.14312.3	-1.0	SII_202606_1	1	true	894.092529296875	894.093017578125	3	ERPTPSLNNNCTTSEDSLVLYNR	Carbamidomethyl:11	97	112	1.4334739E-19	3.882481E-12	0.0	0.0	8.620009605802599E-14	tr|V9GYZ6|V9GYZ6_HUMAN_741_763_K_V;sw|P07814|SYEP_HUMAN_734_756_K_V	false
J:\Data\HUMAN\mgf\DM_from_raw.mgf	index=143920	DM_1.16303.16303.2	-1.0	SII_143921_1	1	true	933.4441528320312	933.4450073242188	2	NGVQAMVEFDSVQSAQR		179	184	1.4417739E-19	3.7577628E-12	0.0	0.0	8.343106233443944E-14	sw|P14866|HNRPL_HUMAN_230_246_K_A;sw|P14866-2|HNRPL_HUMAN_97_113_K_A;tr|B4DVF8|B4DVF8_HUMAN_97_113_K_A;tr|M0R1W6|M0R1W6_HUMAN_162_178_K_A;tr|M0QYL7|M0QYL7_HUMAN_165_181_K_A;tr|M0QXS5|M0QXS5_HUMAN_171_187_K_A	false
J:\Data\HUMAN\mgf\DM_from_raw.mgf	index=121070	DM_1.12462.12462.2	-1.0	SII_121071_1	1	true	903.4432373046875	903.4415283203125	2	VSPESNEDISTTVVYR	unknown modification:16	169	173	1.4419393E-19	3.731488E-12	0.0	0.0	8.284770074583013E-14	tr|B8ZZA8|B8ZZA8_HUMAN_146_161_K_M;tr|B8ZZC5|B8ZZC5_HUMAN_80_95_K_M;sw|O94925-3|GLSK_HUMAN_575_590_K_M	false
J:\Data\HUMAN\mgf\DM_from_raw.mgf	index=139284	DM_1.10893.10893.2	-1.0	SII_139285_1	1	true	960.3998413085938	960.4014892578125	2	LEEDDGDVAMSDAQDGPR		143	153	1.4472564E-19	3.798063E-12	0.0	0.0	8.432582037991541E-14	sw|Q9UBU9|NXF1_HUMAN_52_69_R_V;tr|E9PIN3|E9PIN3_HUMAN_95_112_R_V;tr|E9PQA4|E9PQA4_HUMAN_52_69_R_Q;sw|Q9UBU9-2|NXF1_HUMAN_52_69_R_V	false
J:\Data\HUMAN\mgf\DM_from_raw.mgf	index=48098	DM_1.17593.17593.2	-1.0	SII_48099_1	1	true	945.9574584960938	945.955322265625	2	AVCMLSNTTAIAEAWAR	Carbamidomethyl:3;Oxidation:4;unknown modification:17	165	171	1.4475988E-19	3.7729446E-12	0.0	0.0	8.376813355728217E-14	tr|V9GZ17|V9GZ17_HUMAN_132_148_R_L;sw|P68366|TBA4A_HUMAN_374_390_R_L;sw|P68363|TBA1B_HUMAN_374_390_R_L;sw|Q71U36|TBA1A_HUMAN_374_390_R_L;tr|A8MUB1|A8MUB1_HUMAN_359_375_R_L;sw|Q71U36-2|TBA1A_HUMAN_339_355_R_L;sw|Q6PEY2|TBA3E_HUMAN_374_390_R_L;sw|Q13748-2|TBA3C_HUMAN_374_390_R_L;sw|Q13748|TBA3C_HUMAN_374_390_R_L;sw|Q9NY65-2|TBA8_HUMAN_308_324_R_L;sw|Q9NY65|TBA8_HUMAN_374_390_R_L;tr|C9J2C0|C9J2C0_HU…	false
J:\Data\HUMAN\mgf\DM_from_raw.mgf	index=132972	DM_1.3477.3477.2	-1.0	SII_132973_1	1	true	883.4364013671875	883.4364624023438	2	KHEAFESDLAAHQDR	unknown modification:1;unknown modification:15	182	183	1.451997E-19	3.7297E-12	0.0	0.0	8.28080029928336E-14	sw|O43707|ACTN4_HUMAN_455_469_R_V;tr|H9KV75|H9KV75_HUMAN_371_385_K_V;tr|B2RCS5|B2RCS5_HUMAN_443_457_R_V;sw|P12814-4|ACTN1_HUMAN_436_450_K_V;sw|P12814-3|ACTN1_HUMAN_436_450_K_V;sw|P12814-2|ACTN1_HUMAN_436_450_K_V;tr|H7C5W8|H7C5W8_HUMAN_26_40_K_V;sw|P35609|ACTN2_HUMAN_443_457_R_V;sw|O43707-2|ACTN4_HUMAN_236_250_R_V;sw|P12814|ACTN1_HUMAN_436_450_K_V	false
J:\Data\HUMAN\mgf\DM_from_raw.mgf	index=101699	DM_1.13384.13384.2	-1.0	SII_101700_1	1	true	920.4931640625	920.4924926757812	2	GIYAYGFEKPSAIQQR	unknown modification:9;unknown modification:16	162	163	1.4547425E-19	3.764621E-12	0.0	0.0	8.358333030401487E-14	tr|J3QL43|J3QL43_HUMAN_46_61_R_A;tr|J3QKZ9|J3QKZ9_HUMAN_10_25_R_A;tr|J3QLN6|J3QLN6_HUMAN_10_25_R_A;tr|J3QR64|J3QR64_HUMAN_57_72_R_A;tr|J3QQP0|J3QQP0_HUMAN_46_61_R_A;tr|J3QS69|J3QS69_HUMAN_46_61_R_A;tr|E7EQG2|E7EQG2_HUMAN_47_62_R_A;sw|P38919|IF4A3_HUMAN_52_67_R_A;tr|B4E102|B4E102_HUMAN_30_45_R_A;sw|Q14240|IF4A2_HUMAN_47_62_R_A;sw|Q14240-2|IF4A2_HUMAN_48_63_R_A;tr|F8WE11|F8WE11_HUMAN_48_63_R_A;sw|P…	false
J:\Data\HUMAN\mgf\DM_from_raw.mgf	index=139660	DM_1.11332.11332.2	-1.0	SII_139661_1	1	true	1096.9736328125	1096.9755859375	2	YHTSQSGDEMTSLSEYVSR	Oxidation:10	190	218	1.4568183E-19	3.8486636E-12	0.0	0.0	8.544927123018198E-14	sw|P08238|HS90B_HUMAN_457_475_R_M	false
J:\Data\HUMAN\mgf\DM_from_raw.mgf	index=203143	DM_1.14940.14940.2	-1.0	SII_203144_1	1	true	894.4541015625	894.4540405273438	2	SQNIVTDSSSLSAEAIR	unknown modification:17	180	181	1.4740075E-19	3.841775E-12	0.0	0.0	8.529632830999633E-14	sw|Q01082-2|SPTB2_HUMAN_1548_1564_R_Q;sw|Q01082-3|SPTB2_HUMAN_1535_1551_R_Q;sw|Q01082|SPTB2_HUMAN_1548_1564_R_Q	false
J:\Data\HUMAN\mgf\DM_from_raw.mgf	index=150006	DM_1.23409.23409.2	-1.0	SII_150007_1	1	true	975.972900390625	975.9720458984375	2	FGIGDGNLQYYLYNWK		176	200	1.4771232E-19	3.822538E-12	0.0	0.0	8.486922222812026E-14	sw|P30419|NMT1_HUMAN_467_482_K_C;sw|P30419-2|NMT1_HUMAN_387_402_K_C	false
J:\Data\HUMAN\mgf\DM_from_raw.mgf	index=165714	DM_1.18380.18380.2	-1.0	SII_165715_1	1	true	1073.5185546875	1073.520751953125	2	YESSALPSGQLTSLSEYASR		194	215	1.4792064E-19	3.9331346E-12	0.0	0.0	8.732472363139592E-14	sw|Q12931|TRAP1_HUMAN_470_489_R_M;tr|I3L0K7|I3L0K7_HUMAN_261_280_R_M;tr|F5H897|F5H897_HUMAN_417_436_R_M	false
J:\Data\HUMAN\mgf\DM_from_raw.mgf	index=90808	DM_1.23780.23780.2	-1.0	SII_90809_1	1	true	1275.590576171875	1275.59423828125	2	LCYVALDFEQEMATAASSSSLEK	Carbamidomethyl:2	243	277	1.492543E-19	4.0424664E-12	0.0	0.0	8.97521435369143E-14	sw|P63261|ACTG_HUMAN_216_238_K_S;sw|Q6S8J3|POTEE_HUMAN_916_938_K_S;sw|P60709|ACTB_HUMAN_216_238_K_S;tr|I3L4N8|I3L4N8_HUMAN_207_229_K_S	false
J:\Data\HUMAN\mgf\DM_from_raw.mgf	index=130086	DM_1.23011.23011.2	-1.0	SII_130087_1	1	true	1272.673828125	1272.6754150390625	2	VATAQDDITGDGTTSNVLIIGELLK		253	279	1.4934694E-19	4.0924165E-12	0.0	0.0	9.086115177626124E-14	sw|P40227|TCPZ_HUMAN_80_104_K_Q;tr|B4DPJ8|B4DPJ8_HUMAN_49_73_K_Q	false
J:\Data\HUMAN\mgf\DM_from_raw.mgf	index=71033	DM_1.22503.22503.2	-1.0	SII_71034_1	1	true	1057.500244140625	1057.5028076171875	2	TFTDCFNCLPIAAIVDEK	Carbamidomethyl:5;Carbamidomethyl:8	236	265	1.5123709E-19	3.968944E-12	0.0	0.0	8.811977548606829E-14	tr|E7ETD8|E7ETD8_HUMAN_122_139_K_I;sw|P62136|PP1A_HUMAN_151_168_K_I;sw|P62140|PP1B_HUMAN_150_167_K_I;sw|P62136-3|PP1A_HUMAN_107_124_K_I;sw|P62136-2|PP1A_HUMAN_162_179_K_I;tr|H0Y3Y6|H0Y3Y6_HUMAN_25_42_K_I;tr|F8VR82|F8VR82_HUMAN_151_168_K_I;tr|F8W0W8|F8W0W8_HUMAN_160_177_K_I;tr|F8VYE8|F8VYE8_HUMAN_151_168_K_I;sw|P36873|PP1G_HUMAN_151_168_K_I;sw|P36873-2|PP1G_HUMAN_151_168_K_I	false
J:\Data\HUMAN\mgf\DM_from_raw.mgf	index=83789	DM_1.15146.15146.2	-1.0	SII_83790_1	1	true	1044.0	1044.0023193359375	2	PGPTAESASGPSEDPSVNFLK		223	251	1.5180579E-19	4.061921E-12	0.0	0.0	9.018408084421096E-14	tr|E9PFW8|E9PFW8_HUMAN_134_154_R_N;sw|Q13501|SQSTM_HUMAN_218_238_R_N;tr|E7EMC7|E7EMC7_HUMAN_218_238_R_N;sw|Q13501-2|SQSTM_HUMAN_134_154_R_N	false
[truncated: 82,598 more rows]
