# Supplementary material for: Galaxy Integrated Omics: Web-based Standards-Compliant Workflows for Proteomics Informed by Transcriptomics
Source: Mol Cell Proteomics. 2015 Aug 12;14(11):3087–93. doi: 10.1074/mcp.O115.048777 (PMC4638048; doi:10.1074/mcp.O115.048777)
Supplement: Supplemental Data [file supp_O115.048777_mcp.O115.048777-1.zip › standard_genome_guided_prt.csv]

PAG ID	PAG score	protein accession	Pass Threshold (Protein)	description	group membership	distinct peptide sequences	ProteoGrouper:PDH score	razor peptides	cluster identifier	unique peptides
PAG_0	13007.18711957566	sw|Q15149-4|PLEC_HUMAN	true	sw|Q15149-4|PLEC_HUMAN Isoform 4 of Plectin OS=Homo sapiens GN=PLEC	anchor protein	245	25412.79182814791	GYFSEEMNR; SLSAIYLEK; QTNLENLDQAFSVAER; RLEEQAAQHKADIEER; LPLDKEPAR; TPVEVPVGGFK; QLQLAQEAAQK; QQEELLAEENQR; GWLYYEAGQR; SIQEELQQLR; AGEVERDLDKADSMIR; ARQEELYSELQAR; EGLTSIEEVTK; QVEEEILALKASFEK; LSAEAEKVLALPEPSPAAPTLR; MGIVGPEFK; RLQEDKEQMAQQLAEETQGFQR; AQLEPVASPAK; YLQDLLAWVEENQHR; FLEVQYLTGGLIEPDTPGR; GTQGAEEVLR; IIITVVEEQEQK; DSQDAGGFGPEDR; AQFEQLKDGK; YYRESADPLGAWLQDAR; AELELELGR; LSVYAALQR;…	24
PAG_0	13007.18711957566	tr|E9PQ28|E9PQ28_HUMAN	true	tr|E9PQ28|E9PQ28_HUMAN Plectin (Fragment) OS=Homo sapiens GN=PLEC PE=4 SV=1	sequence sub-set protein:PDH_98	2	216.19596504677094		24
PAG_0	13007.18711957566	tr|E9PIA2|E9PIA2_HUMAN	true	tr|E9PIA2|E9PIA2_HUMAN Plectin (Fragment) OS=Homo sapiens GN=PLEC PE=4 SV=1	sequence sub-set protein:PDH_98	3	308.2754792668239		24
PAG_0	13007.18711957566	tr|E9PKG0|E9PKG0_HUMAN	true	tr|E9PKG0|E9PKG0_HUMAN Plectin (Fragment) OS=Homo sapiens GN=PLEC PE=4 SV=1	sequence sub-set protein:PDH_98	5	540.0263030393705		24
PAG_0	13007.18711957566	tr|H0YDN1|H0YDN1_HUMAN	true	tr|H0YDN1|H0YDN1_HUMAN Plectin (Fragment) OS=Homo sapiens GN=PLEC PE=4 SV=1	sequence sub-set protein:PDH_98	9	1317.074938272653		24
PAG_0	13007.18711957566	tr|E9PMV1|E9PMV1_HUMAN	true	tr|E9PMV1|E9PMV1_HUMAN Plectin (Fragment) OS=Homo sapiens GN=PLEC PE=4 SV=1	sequence sub-set protein:PDH_98	24	3001.532281682447		24
PAG_0	13007.18711957566	sw|Q15149-2|PLEC_HUMAN	true	sw|Q15149-2|PLEC_HUMAN Isoform 2 of Plectin OS=Homo sapiens GN=PLEC	sequence sub-set protein:PDH_98	244	25294.735761251883		24
PAG_0	13007.18711957566	sw|Q15149-9|PLEC_HUMAN	true	sw|Q15149-9|PLEC_HUMAN Isoform 9 of Plectin OS=Homo sapiens GN=PLEC	sequence sub-set protein:PDH_98	244	25294.735761251883		24
PAG_0	13007.18711957566	sw|Q15149-8|PLEC_HUMAN	true	sw|Q15149-8|PLEC_HUMAN Isoform 8 of Plectin OS=Homo sapiens GN=PLEC	sequence sub-set protein:PDH_98	244	25294.735761251883		24
PAG_0	13007.18711957566	sw|Q15149-7|PLEC_HUMAN	true	sw|Q15149-7|PLEC_HUMAN Isoform 7 of Plectin OS=Homo sapiens GN=PLEC	sequence sub-set protein:PDH_98	244	25294.735761251883		24
PAG_0	13007.18711957566	sw|Q15149-6|PLEC_HUMAN	true	sw|Q15149-6|PLEC_HUMAN Isoform 6 of Plectin OS=Homo sapiens GN=PLEC	sequence sub-set protein:PDH_98	244	25294.735761251883		24
PAG_0	13007.18711957566	sw|Q15149-5|PLEC_HUMAN	true	sw|Q15149-5|PLEC_HUMAN Isoform 5 of Plectin OS=Homo sapiens GN=PLEC	sequence sub-set protein:PDH_98	244	25294.735761251883		24
PAG_1	9730.29436748344	sw|P35579|MYH9_HUMAN	true	sw|P35579|MYH9_HUMAN Myosin-9 OS=Homo sapiens GN=MYH9 PE=1 SV=4	anchor protein	158	19418.371174900418	LQEMEGTVK; DLQGRDEQSEEKKKQLVR; QIATLHAQVADMKK; EMEAELEDER; DCMRELDDTR; ELESQISELQEDLESER; GFMDGKQACVLMIK; RQLEEAEEEAQR; EQLEEEEEAKHNLEK; FLSNGHVTIPGQQDKDMFQETMEAMR; THEAQIQEMR; ANLQIDQINTDLNLER; QVEDEKNSFR; LQQELDDLLVDLDHQR; LKKLEEEQIILEDQNCKLAK; VISGVLQLGNIVFK; QIATLHAQVADMK; EQADFAIEALAK; KANLQIDQINTDLNLER; TEMEDLMSSKDDVGKSVHELEK; QEEEMMAKEEELVK; EQEVNILKK; ATDKSFVEKVMQEQGTHPK; TEMEDLMSSK; KFDQ…	108	DLEGLSQRHEEKVAAYDKLEK; LLEDRIAEFTTNLTEEEEKSKSLAK; KLLEDRIAEFTTNLTEEEEKSKSLAK; EQEVNILK; LKKLEEEQIILEDQNCK; AKQTLENERGELANEVK; RKLEGDSTDLSDQIAELQAQIAELK; LLEDRIAEFTTNLTEEEEKSK; TELADKVTK; MEDSVGCLETAEEVK; KLLEDRIAEFTTNLTEEEEKSK; DLEGLSQRHEEK; KKVEAQLQELQVKFNEGER; LKNKHEAMITDLEER; QKHSQAVEELAEQLEQTKR; LTKDFSALESQLQDTQELLQEENRQK; KLEGDSTDLSDQIAELQAQIAELK; TELEDTLDSTAAQQELR; QKHSQAVEELAEQLEQTK; KTLEE…
PAG_1	9730.29436748344	sw|P12882|MYH1_HUMAN	true	sw|P12882|MYH1_HUMAN Myosin-1 OS=Homo sapiens GN=MYH1 PE=1 SV=3	sequence sub-set protein:PDH_383	1	135.5070091438829		108
PAG_1	9730.29436748344	sw|P12883|MYH7_HUMAN	true	sw|P12883|MYH7_HUMAN Myosin-7 OS=Homo sapiens GN=MYH7 PE=1 SV=5	sequence sub-set protein:PDH_383	1	135.5070091438829		108
PAG_1	9730.29436748344	sw|Q9Y623|MYH4_HUMAN	true	sw|Q9Y623|MYH4_HUMAN Myosin-4 OS=Homo sapiens GN=MYH4 PE=1 SV=2	sequence sub-set protein:PDH_383	1	135.5070091438829		108
PAG_1	9730.29436748344	sw|Q9UKX2|MYH2_HUMAN	true	sw|Q9UKX2|MYH2_HUMAN Myosin-2 OS=Homo sapiens GN=MYH2 PE=1 SV=1	sequence sub-set protein:PDH_383	1	135.5070091438829		108
PAG_1	9730.29436748344	sw|Q9UKX3|MYH13_HUMAN	true	sw|Q9UKX3|MYH13_HUMAN Myosin-13 OS=Homo sapiens GN=MYH13 PE=1 SV=2	sequence sub-set protein:PDH_383	1	135.5070091438829		108
PAG_1	9730.29436748344	sw|P13535|MYH8_HUMAN	true	sw|P13535|MYH8_HUMAN Myosin-8 OS=Homo sapiens GN=MYH8 PE=1 SV=3	sequence sub-set protein:PDH_383	1	135.5070091438829		108
PAG_1	9730.29436748344	sw|P13533|MYH6_HUMAN	true	sw|P13533|MYH6_HUMAN Myosin-6 OS=Homo sapiens GN=MYH6 PE=1 SV=5	sequence sub-set protein:PDH_383	1	135.5070091438829		108
PAG_1	9730.29436748344	sw|A7E2Y1|MYH7B_HUMAN	true	sw|A7E2Y1|MYH7B_HUMAN Myosin-7B OS=Homo sapiens GN=MYH7B PE=1 SV=3	sequence sub-set protein:PDH_383	1	135.5070091438829		108
PAG_1	9730.29436748344	tr|B1AH99|B1AH99_HUMAN	true	tr|B1AH99|B1AH99_HUMAN Myosin-9 (Fragment) OS=Homo sapiens GN=MYH9 PE=4 SV=1	sequence sub-set protein:PDH_383	5	620.625606771015		108
PAG_1	9730.29436748344	tr|Q5BKV1|Q5BKV1_HUMAN	true	tr|Q5BKV1|Q5BKV1_HUMAN MYH9 protein OS=Homo sapiens GN=MYH9 PE=2 SV=1	sequence sub-set protein:PDH_383	13	1772.6389930643634		108
PAG_1	9730.29436748344	sw|P35579-2|MYH9_HUMAN	true	sw|P35579-2|MYH9_HUMAN Isoform 2 of Myosin-9 OS=Homo sapiens GN=MYH9	sequence sub-set protein:PDH_383	96	12267.486759389174		108
PAG_1	9730.29436748344	tr|F2Z2U8|F2Z2U8_HUMAN	true	tr|F2Z2U8|F2Z2U8_HUMAN Myosin-14 OS=Homo sapiens GN=MYH14 PE=4 SV=1	sequence subsumable protein:PDH_832;PDH_383;PDH_835	9	1281.3933821159749		108
PAG_1	9730.29436748344	tr|M0QY43|M0QY43_HUMAN	true	tr|M0QY43|M0QY43_HUMAN Myosin-14 (Fragment) OS=Homo sapiens GN=MYH14 PE=4 SV=1	sequence sub-set protein:PDH_4197	5	818.2587018277627		108
PAG_1	9730.29436748344	sw|Q7Z406-4|MYH14_HUMAN	true	sw|Q7Z406-4|MYH14_HUMAN Isoform 4 of Myosin-14 OS=Homo sapiens GN=MYH14	sequence sub-set protein:PDH_4197	7	1067.2968536097344		108
PAG_1	9730.29436748344	sw|Q7Z406-5|MYH14_HUMAN	true	sw|Q7Z406-5|MYH14_HUMAN Isoform 5 of Myosin-14 OS=Homo sapiens GN=MYH14	sequence sub-set protein:PDH_4197	7	1067.2968536097344		108
PAG_1	9730.29436748344	sw|Q7Z406-6|MYH14_HUMAN	true	sw|Q7Z406-6|MYH14_HUMAN Isoform 6 of Myosin-14 OS=Homo sapiens GN=MYH14	sequence same-set protein:PDH_4197	9	1281.3933821159749		108
PAG_1	9730.29436748344	sw|Q7Z406-2|MYH14_HUMAN	true	sw|Q7Z406-2|MYH14_HUMAN Isoform 2 of Myosin-14 OS=Homo sapiens GN=MYH14	sequence same-set protein:PDH_4197	9	1281.3933821159749		108
PAG_1	9730.29436748344	tr|G8JLL9|G8JLL9_HUMAN	true	tr|G8JLL9|G8JLL9_HUMAN Myosin-14 OS=Homo sapiens GN=MYH14 PE=4 SV=1	sequence same-set protein:PDH_4197	9	1281.3933821159749		108
PAG_1	9730.29436748344	sw|Q7Z406|MYH14_HUMAN	true	sw|Q7Z406|MYH14_HUMAN Myosin-14 OS=Homo sapiens GN=MYH14 PE=1 SV=2	sequence same-set protein:PDH_4197	9	1281.3933821159749		108
PAG_2	9130.854806356114	sw|P21333|FLNA_HUMAN	true	sw|P21333|FLNA_HUMAN Filamin-A OS=Homo sapiens GN=FLNA PE=1 SV=4	anchor protein	131	18065.810762612895	SAGQGEVLVYVEDPAGHQEEAK; LQVEPAVDTSGVQCYGPGIEGQGVFR; LTVSSLQESGLK; SPFEVYVDK; MDCQECPEGYR; TPCEEILVK; DAEMPATEKDLAEDAPWKK; ETGEHLVHVK; VHGPGIQSGTTNKPNK; GAGTGGLGLAVEGPSEAK; VSGQGLHEGHTFEPAEFIIDTR; VTYCPTEPGNYIINIK; LDVQFSGLTK; VKVYGPGVAK; VDINTEDLEDGTCR; IQQNTFTR; VEPGLGADNSVVR; WGDEHIPGSPYR; YGGPYHIGGSPFK; ALTQTGGPHVK; DAGEGGLSLAIEGPSK; APSVANVGSHCDLSLK; EATTEFSVDAR; HTAMVSWGGVSIPNSPFR; RAEFTVETR…	35
PAG_2	9130.854806356114	tr|H7C2E7|H7C2E7_HUMAN	true	tr|H7C2E7|H7C2E7_HUMAN Filamin-A (Fragment) OS=Homo sapiens GN=FLNA PE=4 SV=1	sequence sub-set protein:PDH_137	1	33.56388767447832		35
PAG_2	9130.854806356114	tr|H0Y5F3|H0Y5F3_HUMAN	true	tr|H0Y5F3|H0Y5F3_HUMAN Filamin-A (Fragment) OS=Homo sapiens GN=FLNA PE=4 SV=1	sequence sub-set protein:PDH_137	5	985.5359390320151		35
PAG_2	9130.854806356114	tr|H0Y5C6|H0Y5C6_HUMAN	true	tr|H0Y5C6|H0Y5C6_HUMAN Filamin-A (Fragment) OS=Homo sapiens GN=FLNA PE=4 SV=1	sequence sub-set protein:PDH_137	15	1968.5448396961658		35
PAG_2	9130.854806356114	tr|F8WE98|F8WE98_HUMAN	true	tr|F8WE98|F8WE98_HUMAN Filamin-A (Fragment) OS=Homo sapiens GN=FLNA PE=4 SV=2	sequence sub-set protein:PDH_137	25	2901.590593683548		35
PAG_2	9130.854806356114	tr|E9PHF0|E9PHF0_HUMAN	true	tr|E9PHF0|E9PHF0_HUMAN Filamin-A OS=Homo sapiens GN=FLNA PE=4 SV=2	sequence sub-set protein:PDH_137	44	6266.922717076575		35
PAG_2	9130.854806356114	tr|Q5HY54|Q5HY54_HUMAN	true	tr|Q5HY54|Q5HY54_HUMAN Filamin-A OS=Homo sapiens GN=FLNA PE=4 SV=1	sequence sub-set protein:PDH_137	130	17888.73435282146		35
PAG_2	9130.854806356114	sw|P21333-2|FLNA_HUMAN	true	sw|P21333-2|FLNA_HUMAN Isoform 2 of Filamin-A OS=Homo sapiens GN=FLNA	sequence same-set protein:PDH_137	131	18065.810762612895		35
PAG_3	7279.871063485793	sw|O75369-8|FLNB_HUMAN	true	sw|O75369-8|FLNB_HUMAN Isoform 8 of Filamin-B OS=Homo sapiens GN=FLNB	anchor protein	124	13139.047894829255	VLQSFTVDSSK; LPNNHIGISFIPR; IGNLQTDLSDGLR; AIVHDNKDGTYAVTYIPDK; EATTDFTVDSRPLTQVGGDHIK; AGVENGKPTHFTVYTK; QKDFLDGVYAFEYYPSTPGR; IFAQDGEGQR; VVASGPGLEHGK; EATTDFTVDSR; SGCIVNNLAEFTVDPK; NTVELLVEDKGNQVYR; AGPGTLSVTIEGPSKVK; FIPHENGVHTIDVK; SSTETCYSAIPK; FVPQEMGVHTVSVK; PGTYVIYVR; IKVFGPGIEGK; AHGPGLEGGLVGKPAEFTIDTK; GAGIGGLGITVEGPSESK; KGEITGEVHMPSGK; EAFTNKPNVFTVVTR; GAGGQGKLDVTILSPSR; CVYKPMQPGPH…	35
PAG_3	7279.871063485793	tr|Q8WXT3|Q8WXT3_HUMAN	true	tr|Q8WXT3|Q8WXT3_HUMAN Filamin B variant 2 (Fragment) OS=Homo sapiens GN=FLNB PE=2 SV=1	sequence sub-set protein:PDH_205	2	273.30603120080946		53
PAG_3	7279.871063485793	tr|H7C5L4|H7C5L4_HUMAN	true	tr|H7C5L4|H7C5L4_HUMAN Filamin-B (Fragment) OS=Homo sapiens GN=FLNB PE=4 SV=1	sequence sub-set protein:PDH_205	6	653.3064359910704		35
PAG_3	7279.871063485793	sw|O75369-5|FLNB_HUMAN	true	sw|O75369-5|FLNB_HUMAN Isoform 5 of Filamin-B OS=Homo sapiens GN=FLNB	sequence sub-set protein:PDH_205	99	10501.19846419264		35
PAG_3	7279.871063485793	sw|O75369-4|FLNB_HUMAN	true	sw|O75369-4|FLNB_HUMAN Isoform 4 of Filamin-B OS=Homo sapiens GN=FLNB	sequence sub-set protein:PDH_205	99	10501.19846419264		35
PAG_3	7279.871063485793	tr|E7EN95|E7EN95_HUMAN	true	tr|E7EN95|E7EN95_HUMAN Filamin-B OS=Homo sapiens GN=FLNB PE=4 SV=1	sequence sub-set protein:PDH_205	114	12347.313786320134		35
PAG_3	7279.871063485793	sw|O75369-7|FLNB_HUMAN	true	sw|O75369-7|FLNB_HUMAN Isoform 7 of Filamin-B OS=Homo sapiens GN=FLNB	sequence sub-set protein:PDH_205	114	12347.313786320134		35
PAG_3	7279.871063485793	sw|O75369-3|FLNB_HUMAN	true	sw|O75369-3|FLNB_HUMAN Isoform 3 of Filamin-B OS=Homo sapiens GN=FLNB	sequence sub-set protein:PDH_205	120	12609.295884997711		35
PAG_3	7279.871063485793	sw|O75369-6|FLNB_HUMAN	true	sw|O75369-6|FLNB_HUMAN Isoform 6 of Filamin-B OS=Homo sapiens GN=FLNB	sequence sub-set protein:PDH_205	120	12609.295884997711		35
PAG_3	7279.871063485793	sw|O75369|FLNB_HUMAN	true	sw|O75369|FLNB_HUMAN Filamin-B OS=Homo sapiens GN=FLNB PE=1 SV=2	sequence sub-set protein:PDH_205	123	13054.098150582997		35
PAG_3	7279.871063485793	sw|O75369-2|FLNB_HUMAN	true	sw|O75369-2|FLNB_HUMAN Isoform 2 of Filamin-B OS=Homo sapiens GN=FLNB	sequence sub-set protein:PDH_205	123	13054.098150582997		35
PAG_3	7279.871063485793	sw|O75369-9|FLNB_HUMAN	true	sw|O75369-9|FLNB_HUMAN Isoform 9 of Filamin-B OS=Homo sapiens GN=FLNB	sequence sub-set protein:PDH_205	123	13054.098150582997		35
PAG_4	7029.85527729429	sw|Q13813|SPTN1_HUMAN	true	sw|Q13813|SPTN1_HUMAN Spectrin alpha chain, non-erythrocytic 1 OS=Homo sapiens GN=SPTAN1 PE=1 SV=3	anchor protein	120	12232.285798957379	QKLDILDQER; DLTSWVTEMK; DVTGAEALLER; CTELNQAWSSLGK; DTEQVDNWMSK; HQEHKGEIDAHEDSFK; SSLSSAQADFNQLAELDR; DLAALEDKVK; ADVVESWIGEK; DADETKEWIEEK; RLEAELAAHEPAIQGVLDTGKK; DLTNVQNLQK; LSDDNTIGKEEIQQR; NQALNTDNYGHDLASVQALQR; MNEVISLWK; NTTGVTEEALK; VLETAEDIQER; LREANQQQQFNR; QQVAPTDDETGK; EANELQQWINEK; HQAFEAEVQANSGAIVK; HQAFEAELHANADR; GLVSSDELAKDVTGAEALLER; VNEVNQFAAK; QLAAARGQR; LIDVNHYAK; QWELLLEK; …	16
PAG_4	7029.85527729429	tr|A6NG51|A6NG51_HUMAN	true	tr|A6NG51|A6NG51_HUMAN Spectrin alpha chain, non-erythrocytic 1 OS=Homo sapiens GN=SPTAN1 PE=4 SV=2	sequence sub-set protein:PDH_56	119	12109.512742862995		16
PAG_4	7029.85527729429	sw|Q13813-2|SPTN1_HUMAN	true	sw|Q13813-2|SPTN1_HUMAN Isoform 2 of Spectrin alpha chain, non-erythrocytic 1 OS=Homo sapiens GN=SPTAN1	sequence sub-set protein:PDH_56	119	12109.512742862995		16
PAG_4	7029.85527729429	sw|Q13813-3|SPTN1_HUMAN	true	sw|Q13813-3|SPTN1_HUMAN Isoform 3 of Spectrin alpha chain, non-erythrocytic 1 OS=Homo sapiens GN=SPTAN1	sequence sub-set protein:PDH_56	119	12132.17796025253		16
PAG_5	6140.414428897505	sw|Q14204|DYHC1_HUMAN	true	sw|Q14204|DYHC1_HUMAN Cytoplasmic dynein 1 heavy chain 1 OS=Homo sapiens GN=DYNC1H1 PE=1 SV=5	anchor protein	123	10436.170568524996	IMFEVQDLK; QTDVLQQLSIQMANAK; DAATIMQPYFTSNGLVTK; CYLTMTQALEAR; VQVALEELQDLK; VTDFGDKVEDPTFLNQLQSGVNR; EVWNTYELDLVNYQNK; EALELTDTGLLSGSEER; TEYLSNADER; INEWLTLVEK; SIPLDEGEDEAQR; LGEDLNKWQALLVQIR; QNLDALLNQLK; SLLQALNEVK; VLLTTQGVDMISK; NVAQYNANHPDFPMQIEQLER; FGNPLLVQDVESYDPVLNPVLNR; KYEFGESDLR; TPNGVVLAPVQLGK; FNYGFEYLGVQDK; SPLVMDVLNIQGVQR; VFEEDALSWEDKLNR; TSFLDDAFRK; EYQTQLIQR; FVAWMNGLSVYQIK;…	273	NVHLAPGWLMQLEK; VSPDMAIFITMNPGYAGR; SACDTVDTWLDDTAK; HEALLYTWLAEHKPLVLCGPPGSGK; LVQTPLTDR; INEWLTLVEKEMR; EGTEAWEAAMK; FLSDPQVHTVLVER; GTVGEPTYDAEFQHFLR; GEMTALREELK; IQFVGACNPPTDPGR; EAIVNSCVFVHQTLHQANAR; LGGSPFGPAGTGK; TSAPITCELLNK; EHINSVSAMK; VNFLPEIITLSK; VLQLYQITQINHGLMMVGPSGSGK; QNISPDKIPWSALK; LYQEMFAWK; VQYPQSQACK; WFTSQVIR; GYMKINMLVIELK; ESPEVLLTLDILK; HVPVVYVDYPGPASLTQIYGTFNR; YTGEDFD…
PAG_5	6140.414428897505	tr|H0YJ21|H0YJ21_HUMAN	true	tr|H0YJ21|H0YJ21_HUMAN Cytoplasmic dynein 1 heavy chain 1 (Fragment) OS=Homo sapiens GN=DYNC1H1 PE=4 SV=1	sequence sub-set protein:PDH_911	3	401.5384220742403		273
PAG_6	5881.399105312128	sw|P78527|PRKDC_HUMAN	true	sw|P78527|PRKDC_HUMAN DNA-dependent protein kinase catalytic subunit OS=Homo sapiens GN=PRKDC PE=1 SV=3	anchor protein	113	11416.961064344427	EQQHVMEELFQSSFR; MEVQEQEEDISSLIR; QFINLMLPMK; GGSWIQEINVAEK; KNILEESLCELVAK; FYGELALKK; SIGEYDVLR; GIFTSEIGTK; DILPCLDGYLK; GKPLPEYHVR; AALSALESFLK; YNFPVEVEVPMER; IMEFTTTLLNTSPEGWK; YPEETLSLMTK; LLLQGEADQSLLTFIDK; LGASLAFNNIYR; CGAALAGHQLIR; QCLPSLDLSCK; GPESESEDHRASGEVR; NVDSNNKELSIAIR; SLGPPQGEEDSVPR; LLNTWTNRYPDAK; NELEIPGQYDGR; VTELALTASDR; LNESTFDTQITK; ELLNPVVEFVSHPSTTCR; LGNPIVPLNIR; SLGT…	215
PAG_6	5881.399105312128	tr|F5GX40|F5GX40_HUMAN	true	tr|F5GX40|F5GX40_HUMAN DNA-dependent protein kinase catalytic subunit (Fragment) OS=Homo sapiens GN=PRKDC PE=4 SV=1	sequence sub-set protein:PDH_713	1	46.2360383923363		215
PAG_6	5881.399105312128	tr|H0YG84|H0YG84_HUMAN	true	tr|H0YG84|H0YG84_HUMAN DNA-dependent protein kinase catalytic subunit (Fragment) OS=Homo sapiens GN=PRKDC PE=4 SV=1	sequence sub-set protein:PDH_713	2	123.44347409393083		215
PAG_6	5881.399105312128	tr|E7EUY0|E7EUY0_HUMAN	true	tr|E7EUY0|E7EUY0_HUMAN DNA-dependent protein kinase catalytic subunit OS=Homo sapiens GN=PRKDC PE=4 SV=1	sequence sub-set protein:PDH_713	111	11293.593637632055		215
PAG_6	5881.399105312128	sw|P78527-2|PRKDC_HUMAN	true	sw|P78527-2|PRKDC_HUMAN Isoform 2 of DNA-dependent protein kinase catalytic subunit OS=Homo sapiens GN=PRKDC	sequence sub-set protein:PDH_713	111	11293.593637632055		215
PAG_7	5316.346392812884	sw|Q9Y490|TLN1_HUMAN	true	sw|Q9Y490|TLN1_HUMAN Talin-1 OS=Homo sapiens GN=TLN1 PE=1 SV=3	anchor protein	82	10612.452133501321	SIAAATSALVK; VMVTNVTSLLK; GLAGAVSELLR; DPVQLNLLYVQAR; MVEAAKGAAAHPDSEEQQQR; LGAASLGAEDPETQVVLINAVK; LGAASLGAEDPETQVVLINAVKDVAK; IGITNHDEYSLVR; EVIQEWNLTNIK; LREAAEGLR; ALDGAFTEENRAQCR; QEDVIATANLSR; EAAYHPEVAPDVR; SGASGPENFQVGSMPPAQQQITSGQMHR; AAMEPIVISAK; AVAEQIPLLVQGVR; ADAEGESDLENSRK; ASVPTIQDQASAMQLSQCAK; LNEAAAGLNQAATELVQASR; AGFLDLKDFLPK; AAAFEEQENETVVVK; AQEACGPLEMDSALSVVQNLEK; VSQMAQYFEPL…	26	AIAVTVQEMVTK
PAG_7	5316.346392812884	tr|Q5TCU6|Q5TCU6_HUMAN	true	tr|Q5TCU6|Q5TCU6_HUMAN Talin-1 OS=Homo sapiens GN=TLN1 PE=4 SV=1	sequence sub-set protein:PDH_112	77	10101.9901233658		26
PAG_8	5081.375876488006	sw|Q09666|AHNK_HUMAN	true	sw|Q09666|AHNK_HUMAN Neuroblast differentiation-associated protein AHNAK OS=Homo sapiens GN=AHNAK PE=1 SV=2	anchor protein	110	14534.11430953217	LKTDVDVSLPK; GPEVDIKGPK; VKGDVDVTLPK; FGVSTGREGQTPK; FSMPGFKGEGPDVDVNLPK; VGVEVPDVNIEGPEGK; IEGEMQVPDVDIR; LPTGQISGPEIK; LPSGSGAASPTGSAVDIR; MSLPDVDLDLKGPK; VDIETPNLEGTLTGPR; AEGPDVAVDLPK; VKGDMDVSLPK; VDVEVPDVSLEGPEGK; VEGDLKGPEVDIK; VNVEAPDVNLEGLGGK; FKAEAPLPSPK; MPEMNIKAPK; TPEMIIQKPK; ISMPDFDLHLK; VESEIKVPDVELK; GPEVDLKGPK; MPSLEISAPK; SPEPGQTWTR; ISMPDVDLHLKGPK; FAGGLHFSGPK; VQANLGAPDINIEGLD…	162	GEGPEVDMNLPK; FKMPDMNIK; MDAEVPDVNIEGPDAK; VDINAPDVDVHGPDWHLK; MPSMNIQTHK; VKGDLDIAGPNLEGDFKGPK; VSAPGVQGDVK; VDVDIPDVNIEGPDAK; ISMPDIDFNLKGPK; VSMPDVELNLK; VKGEYDMTVPK; ASLGSLEGEAEAEASSPK; MKGDVVVSLPK; EGAKDIDISSPEFK; MKGNVDISAPK; ISMPDVNLNLK; ISMPDIDFNLK; VEGEIKAPDVDIK; VGIDTPDIDIHGPEGK; GPQVSSALNLDTSK; VDINAPDVGVQGPDWHLK; SSGCDVNLPGVNVK; VTAYTVDVTGR; AEASIQAGAGDGEWEESEVK; VESDLKGPEVDIEGPEGK; V…
PAG_8	5081.375876488006	tr|E9PQE3|E9PQE3_HUMAN	true	tr|E9PQE3|E9PQE3_HUMAN Neuroblast differentiation-associated protein AHNAK (Fragment) OS=Homo sapiens GN=AHNAK PE=4 SV=1	sequence sub-set protein:PDH_556	1	169.61375578522347		162
PAG_8	5081.375876488006	sw|Q09666-2|AHNK_HUMAN	true	sw|Q09666-2|AHNK_HUMAN Isoform 2 of Neuroblast differentiation-associated protein AHNAK OS=Homo sapiens GN=AHNAK	sequence sub-set protein:PDH_556	2	188.99541486989472		162
PAG_8	5081.375876488006	tr|E9PLK4|E9PLK4_HUMAN	true	tr|E9PLK4|E9PLK4_HUMAN Neuroblast differentiation-associated protein AHNAK (Fragment) OS=Homo sapiens GN=AHNAK PE=4 SV=1	sequence sub-set protein:PDH_556	2	188.99541486989472		162
PAG_8	5081.375876488006	tr|E9PJC6|E9PJC6_HUMAN	true	tr|E9PJC6|E9PJC6_HUMAN Neuroblast differentiation-associated protein AHNAK OS=Homo sapiens GN=AHNAK PE=4 SV=1	sequence sub-set protein:PDH_556	2	188.99541486989472		162
PAG_8	5081.375876488006	tr|E9PJZ0|E9PJZ0_HUMAN	true	tr|E9PJZ0|E9PJZ0_HUMAN Neuroblast differentiation-associated protein AHNAK (Fragment) OS=Homo sapiens GN=AHNAK PE=4 SV=1	sequence sub-set protein:PDH_556	2	188.99541486989472		162
PAG_8	5081.375876488006	tr|E9PKR9|E9PKR9_HUMAN	true	tr|E9PKR9|E9PKR9_HUMAN Neuroblast differentiation-associated protein AHNAK (Fragment) OS=Homo sapiens GN=AHNAK PE=4 SV=1	sequence sub-set protein:PDH_556	2	188.99541486989472		162
PAG_9	4840.733399128869	sw|Q01082|SPTB2_HUMAN	true	sw|Q01082|SPTB2_HUMAN Spectrin beta chain, non-erythrocytic 1 OS=Homo sapiens GN=SPTBN1 PE=1 SV=2	anchor protein	81	8531.352045077394	ILSSDDYGKDLTSVMR; LTTLELLEVR; EGMQLISEKPETEAVVK; QQMLENQMEVR; QALQDTLALYK; QEKLEQLAR; DVSSVELLMNNHQGIK; QLMHSGHPSEKEIK; EIEELQSQAQALSQEGK; LILEVHQFSR; SNAHYNLQNAFNLAEQHLGLTK; EVVAGSHELGQDYEHVTMLQER; FESLEPEMNNQASR; TQETPSAQMEGFLNR; NRETASELLMR; KQQMLENQMEVR; QLWGLLIEETEKR; EVDDLEQWIAER; LVDTGDKFR; LVSQDNFGFDLPAVEAATK; DASVAEAWLLGQEPYLSSR; LLEVLSGER; LAEISDVWEEMKTTLK; MHTTFEHDIQALGTQVR; FANSLVGVQQ…	80	EAVCEVALDYK; EAVCEVALDYKK
PAG_9	4840.733399128869	sw|P11277|SPTB1_HUMAN	true	sw|P11277|SPTB1_HUMAN Spectrin beta chain, erythrocytic OS=Homo sapiens GN=SPTB PE=1 SV=5	sequence sub-set protein:PDH_281	5	232.23552608620062		80
PAG_9	4840.733399128869	sw|P11277-2|SPTB1_HUMAN	true	sw|P11277-2|SPTB1_HUMAN Isoform 2 of Spectrin beta chain, erythrocytic OS=Homo sapiens GN=SPTB	sequence sub-set protein:PDH_281	5	232.23552608620062		80
PAG_9	4840.733399128869	sw|P11277-3|SPTB1_HUMAN	true	sw|P11277-3|SPTB1_HUMAN Isoform 3 of Spectrin beta chain, erythrocytic OS=Homo sapiens GN=SPTB	sequence sub-set protein:PDH_281	5	232.23552608620062		80
PAG_9	4840.733399128869	tr|F8W6C1|F8W6C1_HUMAN	true	tr|F8W6C1|F8W6C1_HUMAN Spectrin beta chain, non-erythrocytic 1 (Fragment) OS=Homo sapiens GN=SPTBN1 PE=4 SV=1	sequence sub-set protein:PDH_281	21	2158.582632356955		80
PAG_9	4840.733399128869	sw|Q01082-3|SPTB2_HUMAN	true	sw|Q01082-3|SPTB2_HUMAN Isoform 2 of Spectrin beta chain, non-erythrocytic 1 OS=Homo sapiens GN=SPTBN1	sequence sub-set protein:PDH_281	74	7609.78430928754		80
PAG_9	4840.733399128869	sw|Q01082-2|SPTB2_HUMAN	true	sw|Q01082-2|SPTB2_HUMAN Isoform Short of Spectrin beta chain, non-erythrocytic 1 OS=Homo sapiens GN=SPTBN1	sequence sub-set protein:PDH_281	74	7609.78430928754		80
PAG_10	4741.587583318405	sw|P49327|FAS_HUMAN	true	sw|P49327|FAS_HUMAN Fatty acid synthase OS=Homo sapiens GN=FASN PE=1 SV=3	anchor protein	81	10584.957235381115	MKVVEVLAGHGHLYSR; FCFTPHTEEGCLSER; GTPLISPLIK; VTVAGGVHISGLHTESAPR; SEGVVAVLLTKK; LHLSGIDANPNALFPPVEFPAPR; DHRDNLEFFLAGIGR; FPQLDSTSFANSR; DNLEFFLAGIGR; SLYQSAGVAPESFEYIEAHGTGTK; RPTPQDSPIFLPVDDTSFR; AINCATSGVVGLVNCLR; RQQEQQVPILEK; QGVQVQVSTSNISSLEGAR; GLKPSCTIIPLMK; SFYGSTLFLCR; VTAIHIDPATHR; VVEVLAGHGHLYSR; IPGLLSPHPLLQLSYTATDR; LSIPTYGLQCTR; ACLDTAVENMPSLK; AQVADVVVSR; AFDTAGNGYCR; MVVPGLDGAQ…	421	DLVEAVAHILGIR; LQVVDQPLPVR; EGVFAKEVR; TPEAVQKLLEQGLR; TGGAYGEDLGADYNLSQVCDGK; RQGVQVQVSTSNISSLEGAR; GGPEVQQVPAGERPLWFICSGMGTQWR; CPPGVVPACHNSK; AAPLDSIHSLAAYYIDCIR; QQEQQVPILEK; AFEVSENGNLVVSGK; CVLLSNLSSTSHVPEVDPGSAELQK; QEPLLIGSTK; PLFLVHPIEGSTTVFHSLASR; VFTTVGSAEK; AKYHGNVMLLR; VAAAVDLIIK
PAG_10	4741.587583318405	tr|J3KTF0|J3KTF0_HUMAN	true	tr|J3KTF0|J3KTF0_HUMAN Enoyl-[acyl-carrier-protein] reductase (Fragment) OS=Homo sapiens GN=FASN PE=4 SV=1	sequence sub-set protein:PDH_1485	1	92.48173280786065		421
PAG_11	4582.884846631166	sw|Q00610|CLH1_HUMAN	true	sw|Q00610|CLH1_HUMAN Clathrin heavy chain 1 OS=Homo sapiens GN=CLTC PE=1 SV=5	anchor protein	68	9806.385458609275	FNALFAQGNYSEAAK; VIQCFAETGQVQK; DAMQYASESK; YIEIYVQK; IVLDNSVFSEHR; GQFSTDELVAEVEKR; RPISADSAIMNPASK; IYIDSNNNPER; ALEHFTDLYDIK; AHIAQLCEK; HSSLAGCQIINYR; KFNALFAQGNYSEAAK; ANVPNKVIQCFAETGQVQK; LKLLLPWLEAR; ENPYYDSR; WLKEDKLECSEELGDLVK; LPVVIGGLLDVDCSEDVIK; NNRPSEGPLQTR; NLQNLLILTAIK; SVNESLNNLFITEEDYQALR; LLLPWLEAR; IHEGCEEPATHNALAK; VGYTPDWIFLLR; VVGAMQLYSVDRK; QKWLLLTGISAQQNR; EGQFKDIITK; KDPE…	174
PAG_11	4582.884846631166	tr|F5H5N6|F5H5N6_HUMAN	true	tr|F5H5N6|F5H5N6_HUMAN Clathrin heavy chain 2 (Fragment) OS=Homo sapiens GN=CLTCL1 PE=4 SV=1	sequence sub-set protein:PDH_586	1	196.84331919170637		174
PAG_11	4582.884846631166	tr|J3KRF5|J3KRF5_HUMAN	true	tr|J3KRF5|J3KRF5_HUMAN Clathrin heavy chain 1 (Fragment) OS=Homo sapiens GN=CLTC PE=4 SV=1	sequence sub-set protein:PDH_586	2	220.2246508360737		174
PAG_11	4582.884846631166	tr|J3QL20|J3QL20_HUMAN	true	tr|J3QL20|J3QL20_HUMAN Clathrin heavy chain 1 OS=Homo sapiens GN=CLTC PE=4 SV=1	sequence sub-set protein:PDH_586	2	225.93808922732453		174
PAG_11	4582.884846631166	tr|J3KSQ2|J3KSQ2_HUMAN	true	tr|J3KSQ2|J3KSQ2_HUMAN Clathrin heavy chain 1 (Fragment) OS=Homo sapiens GN=CLTC PE=4 SV=1	sequence sub-set protein:PDH_586	4	635.4660520341794		174
PAG_11	4582.884846631166	tr|K7EJJ5|K7EJJ5_HUMAN	true	tr|K7EJJ5|K7EJJ5_HUMAN Clathrin heavy chain 1 (Fragment) OS=Homo sapiens GN=CLTC PE=4 SV=1	sequence sub-set protein:PDH_586	7	1214.1051729145072		174
PAG_11	4582.884846631166	tr|J3KR87|J3KR87_HUMAN	true	tr|J3KR87|J3KR87_HUMAN Clathrin heavy chain 2 OS=Homo sapiens GN=CLTCL1 PE=4 SV=1	sequence sub-set protein:PDH_586	15	2197.761213866311		174
PAG_11	4582.884846631166	sw|P53675|CLH2_HUMAN	true	sw|P53675|CLH2_HUMAN Clathrin heavy chain 2 OS=Homo sapiens GN=CLTCL1 PE=1 SV=2	sequence sub-set protein:PDH_586	17	2467.957049363527		174
PAG_11	4582.884846631166	sw|P53675-2|CLH2_HUMAN	true	sw|P53675-2|CLH2_HUMAN Isoform 2 of Clathrin heavy chain 2 OS=Homo sapiens GN=CLTCL1	sequence sub-set protein:PDH_586	17	2467.957049363527		174
PAG_11	4582.884846631166	tr|J3KS13|J3KS13_HUMAN	true	tr|J3KS13|J3KS13_HUMAN Clathrin heavy chain 1 OS=Homo sapiens GN=CLTC PE=4 SV=1	sequence sub-set protein:PDH_586	21	3243.1910059369125		174
PAG_11	4582.884846631166	sw|Q00610-2|CLH1_HUMAN	true	sw|Q00610-2|CLH1_HUMAN Isoform 2 of Clathrin heavy chain 1 OS=Homo sapiens GN=CLTC	sequence same-set protein:PDH_586	68	9806.385458609275		174
PAG_12	4485.22523915259	sw|O43707|ACTN4_HUMAN	true	sw|O43707|ACTN4_HUMAN Alpha-actinin-4 OS=Homo sapiens GN=ACTN4 PE=1 SV=2	anchor protein	63	9452.874287550172	GYEEWLLNEIR; QKASIHEAWTDGK; CQLEINFNTLQTK; VEQIAAIAQELNELDYYDSHNVNTR; MLDAEDIVNTARPDEK; DHGGALGPEEFK; GISQEQMQEFR; TINEVENQILTR; MVSDINNGWQHLEQAEK; ISIEMNGTLEDQLSHLK; EGLLLWCQR; TIPWLEDRVPQK; AGTQIENIDEDFRDGLK; QLEAIDQLHLEYAKR; ICDQWDALGSLTHSR; DGLAFNALIHR; NFITAEELR; AIMTYVSSFYHAFSGAQK; ACLISLGYDVENDR; ETTDTDTADQVIASFK; HRPELIEYDKLR; HTNYTMEHIR; SIVDYKPNLDLLEQQHQLIQEALIFDNK; LSGSNPYTTVTPQIINSK; …	93
PAG_12	4485.22523915259	tr|D6RH00|D6RH00_HUMAN	true	tr|D6RH00|D6RH00_HUMAN Alpha-actinin-3 OS=Homo sapiens GN=ACTN3 PE=4 SV=1	sequence sub-set protein:PDH_326	1	90.40067938143946		93
PAG_12	4485.22523915259	tr|B7Z4P8|B7Z4P8_HUMAN	true	tr|B7Z4P8|B7Z4P8_HUMAN Alpha-actinin-2 OS=Homo sapiens GN=ACTN2 PE=2 SV=1	sequence sub-set protein:PDH_326	1	140.2300933774718		93
PAG_12	4485.22523915259	tr|K7EP19|K7EP19_HUMAN	true	tr|K7EP19|K7EP19_HUMAN Alpha-actinin-4 (Fragment) OS=Homo sapiens GN=ACTN4 PE=4 SV=1	sequence sub-set protein:PDH_326	7	819.6008858872572		93
PAG_12	4485.22523915259	sw|Q08043|ACTN3_HUMAN	true	sw|Q08043|ACTN3_HUMAN Alpha-actinin-3 OS=Homo sapiens GN=ACTN3 PE=1 SV=2	sequence sub-set protein:PDH_326	9	933.7429837044358		93
PAG_12	4485.22523915259	tr|K7EJH8|K7EJH8_HUMAN	true	tr|K7EJH8|K7EJH8_HUMAN Alpha-actinin-4 (Fragment) OS=Homo sapiens GN=ACTN4 PE=4 SV=1	sequence sub-set protein:PDH_326	12	1374.0425763282708		93
PAG_12	4485.22523915259	sw|O43707-3|ACTN4_HUMAN	true	sw|O43707-3|ACTN4_HUMAN Isoform 3 of Alpha-actinin-4 OS=Homo sapiens GN=ACTN4	sequence sub-set protein:PDH_326	31	4593.067282677769		93
PAG_12	4485.22523915259	tr|F5GXS2|F5GXS2_HUMAN	true	tr|F5GXS2|F5GXS2_HUMAN Alpha-actinin-4 OS=Homo sapiens GN=ACTN4 PE=4 SV=1	sequence sub-set protein:PDH_326	31	4593.067282677769		93
PAG_12	4485.22523915259	sw|O43707-2|ACTN4_HUMAN	true	sw|O43707-2|ACTN4_HUMAN Isoform ACTN4ISO of Alpha-actinin-4 OS=Homo sapiens GN=ACTN4	sequence sub-set protein:PDH_326	43	6504.057245292398		93
PAG_12	4485.22523915259	sw|Q9H254-2|SPTN4_HUMAN	true	sw|Q9H254-2|SPTN4_HUMAN Isoform 2 of Spectrin beta chain, non-erythrocytic 4 OS=Homo sapiens GN=SPTBN4	sequence subsumable protein:PDH_281;PDH_7996;PDH_326	2	201.9323482402785		80
PAG_12	4485.22523915259	tr|M0QZQ3|M0QZQ3_HUMAN	true	tr|M0QZQ3|M0QZQ3_HUMAN Spectrin beta chain, non-erythrocytic 4 OS=Homo sapiens GN=SPTBN4 PE=4 SV=1	sequence same-set protein:PDH_10639	2	201.9323482402785		80
PAG_12	4485.22523915259	sw|Q9H254|SPTN4_HUMAN	true	sw|Q9H254|SPTN4_HUMAN Spectrin beta chain, non-erythrocytic 4 OS=Homo sapiens GN=SPTBN4 PE=1 SV=2	sequence same-set protein:PDH_10639	2	201.9323482402785		80
PAG_12	4485.22523915259	tr|C9JRP8|C9JRP8_HUMAN	true	tr|C9JRP8|C9JRP8_HUMAN Spectrin beta chain, non-erythrocytic 4 OS=Homo sapiens GN=SPTBN4 PE=4 SV=1	sequence same-set protein:PDH_10639	2	201.9323482402785		80
PAG_12	4485.22523915259	sw|Q9H254-4|SPTN4_HUMAN	true	sw|Q9H254-4|SPTN4_HUMAN Isoform 4 of Spectrin beta chain, non-erythrocytic 4 OS=Homo sapiens GN=SPTBN4	sequence same-set protein:PDH_10639	2	201.9323482402785		80
PAG_13	4213.090502469713	sw|P46940|IQGA1_HUMAN	true	sw|P46940|IQGA1_HUMAN Ras GTPase-activating-like protein IQGAP1 OS=Homo sapiens GN=IQGAP1 PE=1 SV=1	anchor protein	69	7592.557806787428	TLQALQIPAAK; AVTDKFLSAIVSSVDK; LIFQMPQNK; NKEQLSDMMMINK; EEIQSSISGVTAAYNR; LTAEEMDER; PHYGSVLDNER; ALQSPALGLR; ITLQDVVSHSK; SKSVKEDSNLTLQEKK; FQPGETLTEILETPATSEQEAEHQR; FLSAIVSSVDKIPYGMR; YGIQMPAFSK; LAVGDNNSKWVK; RLAAVALINAAIQK; QIPAITCIQSQWR; FLSAIVSSVDK; IFYPETTDIYDRK; FALGIFAINEAVESGDVGK; DSLHEKFPDAGEDELLK; EELQSGVDAANSAAQQYQR; NKITLQDVVSHSK; MFLGDNAHLSIINEYLSQSYQK; EKLEAYQHLFYLLQTNPTYLAK; EQ…	280	IFYPETTDIYDR; QSGQTDPLQKEELQSGVDAANSAAQQYQR; IPADTFAALK
PAG_13	4213.090502469713	tr|H0YKA5|H0YKA5_HUMAN	true	tr|H0YKA5|H0YKA5_HUMAN Ras GTPase-activating-like protein IQGAP1 (Fragment) OS=Homo sapiens GN=IQGAP1 PE=4 SV=1	sequence sub-set protein:PDH_932	3	429.28306196510255		280
PAG_13	4213.090502469713	tr|H0YLE8|H0YLE8_HUMAN	true	tr|H0YLE8|H0YLE8_HUMAN Ras GTPase-activating-like protein IQGAP1 OS=Homo sapiens GN=IQGAP1 PE=4 SV=1	sequence sub-set protein:PDH_932	50	5124.616626373815		280
PAG_14	4078.9204407730576	sw|P10809|CH60_HUMAN	true	sw|P10809|CH60_HUMAN 60 kDa heat shock protein, mitochondrial OS=Homo sapiens GN=HSPD1 PE=1 SV=2	anchor protein	60	9010.310345979058	TVIIEQSWGSPK; SIAKEGFEKISK; GVMLAVDAVIAELK; IQEIIEQLDVTTSEYEKEK; CEFQDAYVLLSEK; VGGTSDVEVNEK; GYISPYFINTSK; DRVTDALNATR; GQKCEFQDAYVLLSEK; KISSIQSIVPALEIANAHR; EIGNIISDAMK; DGKTLNDELEIIEGMKFDR; RGVMLAVDAVIAELK; ALMLQGVDLLADAVAVTMGPK; GVMLAVDAVIAELKK; KGVITVKDGKTLNDELEIIEGMKFDR; LKVGLQVVAVK; NAGVEGSLIVEK; VGEVIVTKDDAMLLK; ISSIQSIVPALEIANAHR; EEKDPGMGAMGGMGGGMGGGMF; KPLVIIAEDVDGEALSTLVLNR; EIGNIISD…	3	KPLVIIAEDVDGEALSTLVLNRLK; DPGMGAMGGMGGGMGGGMF; RIQEIIEQLDVTTSEYEK; LKVGLQVVAVKAPGFGDNR; LAKLSDGVAVLK; GQKCEFQDAYVLLSEKK; CEFQDAYVLLSEKKISSIQSIVPALEIANAHR; RIQEIIEQLDVTTSEYEKEKLNER; VGEVIVTKDDAMLLKGKGDKAQIEKR; VGLQVVAVKAPGFGDNR; GYISPYFINTSKGQK; RIQEIIEQLDVTTSEYEKEK; VGGTSDVEVNEKKDRVTDALNATR; IQEIIEQLDVTTSEYEKEKLNER; VTDALNATRAAVEEGIVLGGGCALLR; VGEVIVTKDDAMLLKGKGDKAQIEK
PAG_14	4078.9204407730576	tr|C9J0S9|C9J0S9_HUMAN	true	tr|C9J0S9|C9J0S9_HUMAN 60 kDa heat shock protein, mitochondrial (Fragment) OS=Homo sapiens GN=HSPD1 PE=4 SV=1	sequence sub-set protein:PDH_16	1	568.467059031278		3
PAG_14	4078.9204407730576	tr|C9JL19|C9JL19_HUMAN	true	tr|C9JL19|C9JL19_HUMAN 60 kDa heat shock protein, mitochondrial (Fragment) OS=Homo sapiens GN=HSPD1 PE=3 SV=1	sequence sub-set protein:PDH_16	4	987.1052054080496		3
PAG_14	4078.9204407730576	tr|C9JCQ4|C9JCQ4_HUMAN	true	tr|C9JCQ4|C9JCQ4_HUMAN 60 kDa heat shock protein, mitochondrial (Fragment) OS=Homo sapiens GN=HSPD1 PE=3 SV=1	sequence sub-set protein:PDH_16	5	1024.6412089155922		3
PAG_14	4078.9204407730576	tr|C9JL25|C9JL25_HUMAN	true	tr|C9JL25|C9JL25_HUMAN 60 kDa heat shock protein, mitochondrial (Fragment) OS=Homo sapiens GN=HSPD1 PE=3 SV=1	sequence sub-set protein:PDH_16	8	1456.6231655895554		3
PAG_14	4078.9204407730576	tr|B7Z712|B7Z712_HUMAN	true	tr|B7Z712|B7Z712_HUMAN 60 kDa heat shock protein, mitochondrial OS=Homo sapiens GN=HSPD1 PE=2 SV=1	sequence sub-set protein:PDH_16	9	1470.498630830642		3
PAG_14	4078.9204407730576	tr|E7ESH4|E7ESH4_HUMAN	true	tr|E7ESH4|E7ESH4_HUMAN 60 kDa heat shock protein, mitochondrial (Fragment) OS=Homo sapiens GN=HSPD1 PE=3 SV=1	sequence sub-set protein:PDH_16	21	3310.7158951655856		3
PAG_14	4078.9204407730576	tr|E7EXB4|E7EXB4_HUMAN	true	tr|E7EXB4|E7EXB4_HUMAN 60 kDa heat shock protein, mitochondrial (Fragment) OS=Homo sapiens GN=HSPD1 PE=3 SV=1	sequence sub-set protein:PDH_16	22	3149.942245716889		3
PAG_15	4021.3241159735326	sw|P14618|KPYM_HUMAN	true	sw|P14618|KPYM_HUMAN Pyruvate kinase PKM OS=Homo sapiens GN=PKM PE=1 SV=4	anchor protein	57	8901.480410237193	KGVNLPGAAVDLPAVSEK; TATESFASDPILYRPVAVALDTKGPEIR; GDLGIEIPAEK; TGLIKGSGTAEVELKKGATLK; FGVEQDVDMVFASFIR; GVNLPGAAVDLPAVSEK; PHSEAGTAFIQTQQLHAAMADTFLEHMCR; CDENILWLDYKNICK; CCSGAIIVLTKSGR; KGVNLPGAAVDLPAVSEKDIQDLK; KGDVVIVLTGWR; GVNLPGAAVDLPAVSEKDIQDLK; GDLGIEIPAEKVFLAQK; GIFPVLCKDPVQEAWAEDVDLR; LAPITSDPTEATAVGAVEASFK; FDEILEASDGIMVAR; CCSGAIIVLTK; IYVDDGLISLQVK; AEGSDVANAVLDGADCIMLSGETAKGDYPLEAVR;…	139
PAG_15	4021.3241159735326	sw|P30613|KPYR_HUMAN	true	sw|P30613|KPYR_HUMAN Pyruvate kinase PKLR OS=Homo sapiens GN=PKLR PE=1 SV=2	sequence sub-set protein:PDH_471	2	190.88809741834746		139
PAG_15	4021.3241159735326	sw|P30613-2|KPYR_HUMAN	true	sw|P30613-2|KPYR_HUMAN Isoform L-type of Pyruvate kinase PKLR OS=Homo sapiens GN=PKLR	sequence sub-set protein:PDH_471	2	190.88809741834746		139
PAG_15	4021.3241159735326	tr|H3BQZ3|H3BQZ3_HUMAN	true	tr|H3BQZ3|H3BQZ3_HUMAN Pyruvate kinase PKM OS=Homo sapiens GN=PKM PE=4 SV=1	sequence sub-set protein:PDH_471	2	192.29669250514365		139
PAG_15	4021.3241159735326	tr|H3BN34|H3BN34_HUMAN	true	tr|H3BN34|H3BN34_HUMAN Pyruvate kinase PKM (Fragment) OS=Homo sapiens GN=PKM PE=4 SV=1	sequence sub-set protein:PDH_471	2	192.29669250514365		139
PAG_15	4021.3241159735326	tr|H3BU13|H3BU13_HUMAN	true	tr|H3BU13|H3BU13_HUMAN Pyruvate kinase PKM (Fragment) OS=Homo sapiens GN=PKM PE=4 SV=1	sequence sub-set protein:PDH_471	5	692.1161970376106		139
PAG_15	4021.3241159735326	tr|H3BT25|H3BT25_HUMAN	true	tr|H3BT25|H3BT25_HUMAN Pyruvate kinase PKM (Fragment) OS=Homo sapiens GN=PKM PE=4 SV=1	sequence sub-set protein:PDH_471	15	2146.891516319061		139
PAG_15	4021.3241159735326	tr|H3BUW1|H3BUW1_HUMAN	true	tr|H3BUW1|H3BUW1_HUMAN Pyruvate kinase PKM (Fragment) OS=Homo sapiens GN=PKM PE=4 SV=1	sequence sub-set protein:PDH_471	17	2405.9759560793823		139
PAG_15	4021.3241159735326	tr|H3BTJ2|H3BTJ2_HUMAN	true	tr|H3BTJ2|H3BTJ2_HUMAN Pyruvate kinase PKM (Fragment) OS=Homo sapiens GN=PKM PE=4 SV=1	sequence sub-set protein:PDH_471	19	2513.865734381839		139
PAG_15	4021.3241159735326	tr|H3BQ34|H3BQ34_HUMAN	true	tr|H3BQ34|H3BQ34_HUMAN Pyruvate kinase OS=Homo sapiens GN=PKM PE=3 SV=1	sequence sub-set protein:PDH_471	33	5251.694538710602		139
PAG_15	4021.3241159735326	sw|P14618-3|KPYM_HUMAN	true	sw|P14618-3|KPYM_HUMAN Isoform 3 of Pyruvate kinase PKM OS=Homo sapiens GN=PKM	sequence sub-set protein:PDH_471	50	7740.747648547508		139
PAG_16	3567.67426165862	sw|P05787-2|K2C8_HUMAN	true	sw|P05787-2|K2C8_HUMAN Isoform 2 of Keratin, type II cytoskeletal 8 OS=Homo sapiens GN=KRT8	anchor protein	61	8326.487929181048	RQLETLGQEK; WSLLQQQK; LQAEIEGLKGQR; QLETLGQEKLK; KDVDEAYMNK; MLETKWSLLQQQK; NKYEDEINKR; RTEMENEFVLIKK; TEMENEFVLIKK; QLYEEEIRELQSQISDTSVVLSMDNSR; AEAESMYQIKYEELQSLAGK; AEAESMYQIK; TEISEMNR; GELAIKDANAK; LESGMQNMSIHTK; TKTEISEMNR; SYKVSTSGPR; QLYEEEIR; LEAELGNMQGLVEDFKNKYEDEINKR; SRAEAESMYQIKYEELQSLAGK; SRAEAESMYQIK; ASLEAAIADAEQR; LALDIEIATYR; SLDMDSIIAEVK; YEELQSLAGK; KIETRDGKLVSESSDVLPK; LALDIE…	40
PAG_16	3567.67426165862	tr|K7EKH9|K7EKH9_HUMAN	true	tr|K7EKH9|K7EKH9_HUMAN Glial fibrillary acidic protein (Fragment) OS=Homo sapiens GN=GFAP PE=4 SV=1	sequence sub-set protein:PDH_178	1	11.687590173017462		40
PAG_16	3567.67426165862	tr|K7ELP4|K7ELP4_HUMAN	true	tr|K7ELP4|K7ELP4_HUMAN Glial fibrillary acidic protein (Fragment) OS=Homo sapiens GN=GFAP PE=4 SV=1	sequence sub-set protein:PDH_178	1	11.687590173017462		40
PAG_16	3567.67426165862	tr|B4DIR1|B4DIR1_HUMAN	true	tr|B4DIR1|B4DIR1_HUMAN Glial fibrillary acidic protein OS=Homo sapiens GN=GFAP PE=2 SV=1	sequence sub-set protein:PDH_178	1	11.687590173017462		40
PAG_16	3567.67426165862	sw|Q8N1N4|K2C78_HUMAN	true	sw|Q8N1N4|K2C78_HUMAN Keratin, type II cytoskeletal 78 OS=Homo sapiens GN=KRT78 PE=2 SV=2	sequence sub-set protein:PDH_178	1	11.687590173017462		40
PAG_16	3567.67426165862	sw|Q8N1N4-2|K2C78_HUMAN	true	sw|Q8N1N4-2|K2C78_HUMAN Isoform 2 of Keratin, type II cytoskeletal 78 OS=Homo sapiens GN=KRT78	sequence sub-set protein:PDH_178	1	11.687590173017462		40
PAG_16	3567.67426165862	sw|Q86Y46|K2C73_HUMAN	true	sw|Q86Y46|K2C73_HUMAN Keratin, type II cytoskeletal 73 OS=Homo sapiens GN=KRT73 PE=1 SV=1	sequence sub-set protein:PDH_178	1	138.12810735000807		40
PAG_16	3567.67426165862	sw|Q86Y46-2|K2C73_HUMAN	true	sw|Q86Y46-2|K2C73_HUMAN Isoform 2 of Keratin, type II cytoskeletal 73 OS=Homo sapiens GN=KRT73	sequence sub-set protein:PDH_178	1	138.12810735000807		40
PAG_16	3567.67426165862	tr|F8W1S1|F8W1S1_HUMAN	true	tr|F8W1S1|F8W1S1_HUMAN Keratin, type II cytoskeletal 74 OS=Homo sapiens GN=KRT74 PE=3 SV=1	sequence sub-set protein:PDH_178	1	138.12810735000807		40
PAG_16	3567.67426165862	sw|Q7RTS7|K2C74_HUMAN	true	sw|Q7RTS7|K2C74_HUMAN Keratin, type II cytoskeletal 74 OS=Homo sapiens GN=KRT74 PE=1 SV=2	sequence sub-set protein:PDH_178	1	138.12810735000807		40
PAG_16	3567.67426165862	sw|Q3SY84|K2C71_HUMAN	true	sw|Q3SY84|K2C71_HUMAN Keratin, type II cytoskeletal 71 OS=Homo sapiens GN=KRT71 PE=1 SV=3	sequence sub-set protein:PDH_178	1	138.12810735000807		40
PAG_16	3567.67426165862	tr|F8VQY3|F8VQY3_HUMAN	true	tr|F8VQY3|F8VQY3_HUMAN Keratin, type II cytoskeletal 8 (Fragment) OS=Homo sapiens GN=KRT8 PE=4 SV=1	sequence sub-set protein:PDH_178	1	153.1493621126273		40
PAG_16	3567.67426165862	tr|K7EJU1|K7EJU1_HUMAN	true	tr|K7EJU1|K7EJU1_HUMAN Glial fibrillary acidic protein (Fragment) OS=Homo sapiens GN=GFAP PE=3 SV=1	sequence sub-set protein:PDH_178	3	194.45142349247507		40
PAG_16	3567.67426165862	sw|P14136|GFAP_HUMAN	true	sw|P14136|GFAP_HUMAN Glial fibrillary acidic protein OS=Homo sapiens GN=GFAP PE=1 SV=1	sequence sub-set protein:PDH_178	3	194.45142349247507		40
PAG_16	3567.67426165862	sw|P14136-3|GFAP_HUMAN	true	sw|P14136-3|GFAP_HUMAN Isoform 3 of Glial fibrillary acidic protein OS=Homo sapiens GN=GFAP	sequence sub-set protein:PDH_178	3	194.45142349247507		40
PAG_16	3567.67426165862	sw|P14136-2|GFAP_HUMAN	true	sw|P14136-2|GFAP_HUMAN Isoform 2 of Glial fibrillary acidic protein OS=Homo sapiens GN=GFAP	sequence sub-set protein:PDH_178	3	194.45142349247507		40
PAG_16	3567.67426165862	tr|H0YIB2|H0YIB2_HUMAN	true	tr|H0YIB2|H0YIB2_HUMAN Keratin, type II cytoskeletal 8 (Fragment) OS=Homo sapiens GN=KRT8 PE=4 SV=1	sequence sub-set protein:PDH_178	5	1066.2362184158212		40
PAG_16	3567.67426165862	tr|F8W0C6|F8W0C6_HUMAN	true	tr|F8W0C6|F8W0C6_HUMAN Keratin, type II cytoskeletal 5 (Fragment) OS=Homo sapiens GN=KRT5 PE=4 SV=1	sequence sub-set protein:PDH_178	6	424.94062771883625		40
PAG_16	3567.67426165862	tr|Q9H552|Q9H552_HUMAN	true	tr|Q9H552|Q9H552_HUMAN Uncharacterized protein OS=Homo sapiens PE=4 SV=1	sequence sub-set protein:PDH_178	14	1243.4229663255048		40
PAG_16	3567.67426165862	tr|F8VRG4|F8VRG4_HUMAN	true	tr|F8VRG4|F8VRG4_HUMAN Keratin, type II cytoskeletal 8 (Fragment) OS=Homo sapiens GN=KRT8 PE=4 SV=1	sequence sub-set protein:PDH_178	16	1898.4666057781276		40
PAG_16	3567.67426165862	tr|F8VP67|F8VP67_HUMAN	true	tr|F8VP67|F8VP67_HUMAN Keratin, type II cytoskeletal 8 (Fragment) OS=Homo sapiens GN=KRT8 PE=4 SV=1	sequence sub-set protein:PDH_178	23	3152.1318130355594		40
PAG_16	3567.67426165862	tr|F8W1U3|F8W1U3_HUMAN	true	tr|F8W1U3|F8W1U3_HUMAN Keratin, type II cytoskeletal 8 (Fragment) OS=Homo sapiens GN=KRT8 PE=4 SV=1	sequence sub-set protein:PDH_178	31	3726.093361878673		40
PAG_16	3567.67426165862	tr|F8VUG2|F8VUG2_HUMAN	true	tr|F8VUG2|F8VUG2_HUMAN Keratin, type II cytoskeletal 8 (Fragment) OS=Homo sapiens GN=KRT8 PE=4 SV=1	sequence sub-set protein:PDH_178	36	5227.860413012408		40
PAG_16	3567.67426165862	sw|P05787|K2C8_HUMAN	true	sw|P05787|K2C8_HUMAN Keratin, type II cytoskeletal 8 OS=Homo sapiens GN=KRT8 PE=1 SV=7	sequence same-set protein:PDH_178	61	8326.487929181048		40
PAG_17	3479.2672829343096	sw|P07900|HS90A_HUMAN	true	sw|P07900|HS90A_HUMAN Heat shock protein HSP 90-alpha OS=Homo sapiens GN=HSP90AA1 PE=1 SV=5	anchor protein	55	7576.518036241742	HGLEVIYMIEPIDEYCVQQLK; HSQFIGYPITLFVEK; RAPFDLFENR; ELISNSSDALDKIR; LGIHEDSQNR; EGLELPEDEEEKKKQEEK; DNSTMGYMAAK; EGLELPEDEEEKK; CLELFTELAEDKENYK; ELISNSSDALDK; TKFENLCK; EDQTEYLEER; EGLELPEDEEEK; YYTSASGDEMVSLK; LDSGKELHINLIPNKQDR; NNIKLYVR; ADLINNLGTIAK; DQVANSAFVER; APFDLFENR; KHLEINPDHSIIETLR; EKYIDQEELNK; HFSVEGQLEFR; DKEVSDDEAEEKEDKEEEK; GVVDSEDLPLNISR; VFIMDNCEELIPEYLNFIR; IRYESLTDPSKLDSGK;…	21
PAG_17	3479.2672829343096	sw|Q58FG1|HS904_HUMAN	true	sw|Q58FG1|HS904_HUMAN Putative heat shock protein HSP 90-alpha A4 OS=Homo sapiens GN=HSP90AA4P PE=5 SV=1	sequence sub-set protein:PDH_125	2	598.8361430377483		21
PAG_17	3479.2672829343096	sw|Q58FF6|H90B4_HUMAN	true	sw|Q58FF6|H90B4_HUMAN Putative heat shock protein HSP 90-beta 4 OS=Homo sapiens GN=HSP90AB4P PE=5 SV=1	sequence sub-set protein:PDH_125	6	561.5456305942482		21
PAG_17	3479.2672829343096	sw|Q14568|HS902_HUMAN	true	sw|Q14568|HS902_HUMAN Putative heat shock protein HSP 90-alpha A2 OS=Homo sapiens GN=HSP90AA2 PE=1 SV=2	sequence sub-set protein:PDH_125	6	1151.0183613903116		21
PAG_17	3479.2672829343096	sw|Q58FG0|HS905_HUMAN	true	sw|Q58FG0|HS905_HUMAN Putative heat shock protein HSP 90-alpha A5 OS=Homo sapiens GN=HSP90AA5P PE=1 SV=1	sequence sub-set protein:PDH_125	8	669.9551821562528		21
PAG_17	3479.2672829343096	tr|G3V2J8|G3V2J8_HUMAN	true	tr|G3V2J8|G3V2J8_HUMAN Heat shock protein HSP 90-alpha (Fragment) OS=Homo sapiens GN=HSP90AA1 PE=4 SV=1	sequence sub-set protein:PDH_125	15	2346.438882788951		21
PAG_17	3479.2672829343096	tr|Q86U12|Q86U12_HUMAN	true	tr|Q86U12|Q86U12_HUMAN Full-length cDNA clone CS0CAP007YF18 of Thymus of Homo sapiens (human) OS=Homo sapiens GN=HSP90AA1 PE=2 SV=1	sequence sub-set protein:PDH_125	37	4683.624762652615		21
PAG_17	3479.2672829343096	sw|P07900-2|HS90A_HUMAN	true	sw|P07900-2|HS90A_HUMAN Isoform 2 of Heat shock protein HSP 90-alpha OS=Homo sapiens GN=HSP90AA1	sequence same-set protein:PDH_125	55	7576.518036241742		21
PAG_18	3473.366768279129	sw|P11021|GRP78_HUMAN	true	sw|P11021|GRP78_HUMAN 78 kDa glucose-regulated protein OS=Homo sapiens GN=HSPA5 PE=1 SV=2	anchor protein	48	7827.640153381201	KVTHAVVTVPAYFNDAQR; TKPYIQVDIGGGQTK; NQLTSNPENTVFDAKR; FEELNMDLFR; VTHAVVTVPAYFNDAQR; MKETAEAYLGKK; IEWLESHQDADIEDFKAK; IEIESFYEGEDFSETLTR; KSDIDEIVLVGGSTR; TFAPEEISAMVLTK; SQIFSTASDNQPTVTIK; NQLTSNPENTVFDAK; TWNDPSVQQDIKFLPFK; ELEEIVQPIISK; ITPSYVAFTPEGERLIGDAAK; IINEPTAAAIAYGLDK; IEWLESHQDADIEDFK; ETAEAYLGKK; NGRVEIIANDQGNR; DNHLLGTFDLTGIPPAPR; SDIDEIVLVGGSTR; ITITNDQNR; NELESYAYSLK; KSQIFSTASD…	25	IDTRNELESYAYSLKNQIGDKEK; MVNDAEKFAEEDKK; AVEEKIEWLESHQDADIEDFKAK; KTKPYIQVDIGGGQTK; LIGDAAKNQLTSNPENTVFDAKR; FLPFKVVEKK; VTAEDKGTGNKNKITITNDQNR; KKELEEIVQPIISK; IQQLVKEFFNGKEPSR; VLEDSDLKK; LYGSAGPPPTGEEDTAEKDEL; VLEDSDLKKSDIDEIVLVGGSTR
PAG_19	3339.751166729546	sw|P02545|LMNA_HUMAN	true	sw|P02545|LMNA_HUMAN Prelamin-A/C OS=Homo sapiens GN=LMNA PE=1 SV=1	anchor protein	54	7542.461057682664	DLEALLNSK; TVLCGTCGQPADK; QLQDEMLR; SVGGSGGGSFGDNLVTR; VAVEEVDEEGKFVR; LQTMKEELDFQK; LADALQELRAQHEDQVEQYKKELEKTYSAKLDNAR; SGAQASSTPLSPTR; EAALSTALSEKR; TALINSTGEEVAMRK; AQNTWGCGNSLR; AGQVVTIWAAGAGATHSPPTDLVWK; IDSLSAQLSQLQK; KEGDLIAAQAR; AAYEAELGDARK; LALDMEIHAYR; NTKKEGDLIAAQAR; QNGDDPLLTYR; LQEKEDLQELNDR; TALINSTGEEVAMR; LEAALGEAKK; ITESEEVVSREVSGIK; AQHEDQVEQYK; LRITESEEVVSR; VAVEEVDEEGK; LKDL…	196
PAG_19	3339.751166729546	tr|H0YAB0|H0YAB0_HUMAN	true	tr|H0YAB0|H0YAB0_HUMAN Prelamin-A/C (Fragment) OS=Homo sapiens GN=LMNA PE=4 SV=1	sequence sub-set protein:PDH_658	18	1796.587107890845		196
PAG_19	3339.751166729546	sw|P02545-5|LMNA_HUMAN	true	sw|P02545-5|LMNA_HUMAN Isoform 5 of Prelamin-A/C OS=Homo sapiens GN=LMNA	sequence sub-set protein:PDH_658	44	6092.717405961456		196
PAG_19	3339.751166729546	sw|P02545-4|LMNA_HUMAN	true	sw|P02545-4|LMNA_HUMAN Isoform 4 of Prelamin-A/C OS=Homo sapiens GN=LMNA	sequence sub-set protein:PDH_658	44	6092.717405961456		196
PAG_19	3339.751166729546	sw|P02545-6|LMNA_HUMAN	true	sw|P02545-6|LMNA_HUMAN Isoform 6 of Prelamin-A/C OS=Homo sapiens GN=LMNA	sequence sub-set protein:PDH_658	52	7060.368613982685		196
PAG_19	3339.751166729546	sw|P02545-3|LMNA_HUMAN	true	sw|P02545-3|LMNA_HUMAN Isoform ADelta10 of Prelamin-A/C OS=Homo sapiens GN=LMNA	sequence sub-set protein:PDH_658	52	7099.555020182619		196
PAG_20	3296.4471975219544	sw|P58107|EPIPL_HUMAN	true	sw|P58107|EPIPL_HUMAN Epiplakin OS=Homo sapiens GN=EPPK1 PE=1 SV=2	anchor protein	56	21885.78403838718	DQVTYQQLR; EGQGEGETQEAAAAAAAAR; KGENYVYINEATR; AMLAQQYQEGTLSVEK; LSVEEAVAAGVVGGEIQEK; VIEETEER; SLEGGNFIAGVLIQGTQER; AVPVWDVLASGYVSGAAR; HLWFQGIR; EVAEMDSVKR; ELIQEYGAQSGGLEK; SQREGQGEGETQEAAAAAAAAR; ASLSLWQAMEK; QLSQAGSFSDGTHGGLR; RDELLAQHAAGALGLPDLVAVLTR; AVPVWDVLASGYVSR; ACLWGTGCVAGVLLQPSGAK; APGSGLALLPLK; MSIYQAMWK; AEIIDQDLYER; ELSEQLGQAER; CGCLDEDTQR; GSAVHQLSEELR; LLDAQLATGGLVCPAR; VIEETEE…	24	CRPQEDTGWVLFPVNK
PAG_21	3228.7218296770643	sw|P08670|VIME_HUMAN	true	sw|P08670|VIME_HUMAN Vimentin OS=Homo sapiens GN=VIM PE=1 SV=4	anchor protein	55	7705.5815659610125	FADLSEAANRNNDALR; SRLGDLYEEEMR; SLYASSPGGVYATR; EEAENTLQSFR; LGDLYEEEMR; LLQDSVDFSLADAINTEFK; ILLAELEQLKGQGK; QVDQLTNDKAR; EYQDLLNVK; KVESLQEEIAFLK; NLQEAEEWYK; LQDEIQNMK; EEAENTLQSFRQDVDNASLAR; VESLQEEIAFLK; LHEEEIQELQAQIQEQHVQIDVDVSKPDLTAALR; TNEKVELQELNDRFANYIDKVR; LDLERKVESLQEEIAFLKK; KVESLQEEIAFLKK; LQDEIQNMKEEMAR; FANYIDKVR; QVDQLTNDK; EKLQEEMLQR; VESLQEEIAFLKK; QDVDNASLAR; NLQEAEEWYKSK; IS…	40	TLLIKTVETR; DGQVINETSQHHDDLE
PAG_21	3228.7218296770643	sw|P12036|NFH_HUMAN	true	sw|P12036|NFH_HUMAN Neurofilament heavy polypeptide OS=Homo sapiens GN=NEFH PE=1 SV=4	sequence sub-set protein:PDH_243	1	92.26640921135268		66
PAG_21	3228.7218296770643	sw|P07196|NFL_HUMAN	true	sw|P07196|NFL_HUMAN Neurofilament light polypeptide OS=Homo sapiens GN=NEFL PE=1 SV=3	sequence sub-set protein:PDH_243	1	92.26640921135268		66
PAG_21	3228.7218296770643	sw|P12036-2|NFH_HUMAN	true	sw|P12036-2|NFH_HUMAN Isoform 2 of Neurofilament heavy polypeptide OS=Homo sapiens GN=NEFH	sequence sub-set protein:PDH_243	1	92.26640921135268		66
PAG_21	3228.7218296770643	tr|E7EMV2|E7EMV2_HUMAN	true	tr|E7EMV2|E7EMV2_HUMAN Neurofilament medium polypeptide OS=Homo sapiens GN=NEFM PE=3 SV=1	sequence sub-set protein:PDH_243	2	153.63726099984353		66
PAG_21	3228.7218296770643	sw|P07197-2|NFM_HUMAN	true	sw|P07197-2|NFM_HUMAN Isoform 2 of Neurofilament medium polypeptide OS=Homo sapiens GN=NEFM	sequence sub-set protein:PDH_243	2	153.63726099984353		66
PAG_21	3228.7218296770643	sw|P07197|NFM_HUMAN	true	sw|P07197|NFM_HUMAN Neurofilament medium polypeptide OS=Homo sapiens GN=NEFM PE=1 SV=3	sequence sub-set protein:PDH_243	2	153.63726099984353		66
PAG_21	3228.7218296770643	tr|E7ESP9|E7ESP9_HUMAN	true	tr|E7ESP9|E7ESP9_HUMAN Neurofilament medium polypeptide OS=Homo sapiens GN=NEFM PE=3 SV=1	sequence sub-set protein:PDH_243	2	153.63726099984353		66
PAG_21	3228.7218296770643	sw|Q16352|AINX_HUMAN	true	sw|Q16352|AINX_HUMAN Alpha-internexin OS=Homo sapiens GN=INA PE=1 SV=2	sequence sub-set protein:PDH_243	2	153.63726099984353		66
PAG_21	3228.7218296770643	tr|F8W835|F8W835_HUMAN	true	tr|F8W835|F8W835_HUMAN Peripherin (Fragment) OS=Homo sapiens GN=PRPH PE=4 SV=2	sequence sub-set protein:PDH_243	2	205.5520193622199		66
PAG_21	3228.7218296770643	sw|P41219-2|PERI_HUMAN	true	sw|P41219-2|PERI_HUMAN Isoform 2 of Peripherin OS=Homo sapiens GN=PRPH	sequence sub-set protein:PDH_243	4	434.8975359094686		66
PAG_21	3228.7218296770643	sw|P41219|PERI_HUMAN	true	sw|P41219|PERI_HUMAN Peripherin OS=Homo sapiens GN=PRPH PE=1 SV=2	sequence sub-set protein:PDH_243	4	434.8975359094686		66
PAG_21	3228.7218296770643	tr|H7C5W5|H7C5W5_HUMAN	true	tr|H7C5W5|H7C5W5_HUMAN Peripherin (Fragment) OS=Homo sapiens GN=PRPH PE=3 SV=1	sequence sub-set protein:PDH_243	4	434.8975359094686		66
PAG_21	3228.7218296770643	sw|P17661|DESM_HUMAN	true	sw|P17661|DESM_HUMAN Desmin OS=Homo sapiens GN=DES PE=1 SV=3	sequence sub-set protein:PDH_243	4	452.7109829372907		66
PAG_21	3228.7218296770643	tr|Q5JVS8|Q5JVS8_HUMAN	true	tr|Q5JVS8|Q5JVS8_HUMAN Vimentin (Fragment) OS=Homo sapiens GN=VIM PE=4 SV=1	sequence sub-set protein:PDH_243	20	2284.655579849362		40
PAG_21	3228.7218296770643	tr|B0YJC5|B0YJC5_HUMAN	true	tr|B0YJC5|B0YJC5_HUMAN Vimentin OS=Homo sapiens GN=VIM PE=3 SV=1	sequence sub-set protein:PDH_243	29	4047.4641303729895		40
PAG_21	3228.7218296770643	tr|B0YJC4|B0YJC4_HUMAN	true	tr|B0YJC4|B0YJC4_HUMAN Vimentin OS=Homo sapiens GN=VIM PE=3 SV=1	sequence sub-set protein:PDH_243	50	7214.906727671327		40
PAG_22	3216.7703379071104	sw|P13639|EF2_HUMAN	true	sw|P13639|EF2_HUMAN Elongation factor 2 OS=Homo sapiens GN=EEF2 PE=1 SV=4	anchor protein	49	7197.795062493048	GVQYLNEIKDSVVAGFQWATK; QFAEMYVAK; VFDAIMNFKK; YLAEKYEWDVAEAR; IMGPNYTPGKK; DLEEDHACIPIKK; TGTITTFEHAHNMR; EDLYLKPIQR; YEWDVAEAR; ETVSEESNVLCLSK; FAAKGEGQLGPAER; YRCELLYEGPPDDEAAMGIK; TFCQLILDPIFK; GPLMMYISK; DLEEDHACIPIK; RCLYASVLTAQPR; IWCFGPDGTGPNILTDITK; VFSGLVSTGLK; CELLYEGPPDDEAAMGIK; GVQYLNEIK; GHVFEESQVAGTPMFVVK; EGALCEENMR; NMSVIAHVDHGK; GLKEGIPALDNFLDKL; YVEPIEDVPCGNIVGLVGVDQFLVK; KIWCFG…	33	ARPFPDGLAEDIDKGEVSAR; KSDPVVSYR; ALLELQLEPEELYQTFQR; FDVHDVTLHADAIHR; LDIKLDSEDKDK; YEWDVAEARK; LDIKLDSEDKDKEGKPLLK; RGHVFEESQVAGTPMFVVK; WLPAGDALLQMITIHLPSPVTAQK; IMGPNYTPGKKEDLYLKPIQR; KEDLYLKPIQR; LDSEDKDKEGKPLLK
PAG_23	3207.9193583213996	sw|P06733|ENOA_HUMAN	true	sw|P06733|ENOA_HUMAN Alpha-enolase OS=Homo sapiens GN=ENO1 PE=1 SV=2	anchor protein	43	7697.807596907701	LNVTEQEKIDK; LMIEMDGTENKSK; YGKDATNVGDEGGFAPNILENKEGLELLK; KLNVTEQEKIDKLMIEMDGTENK; AAVPSGASTGIYEALELR; FGANAILGVSLAVCK; EKYGKDATNVGDEGGFAPNILENKEGLELLK; SFIKDYPVVSIEDPFDQDDWGAWQK; KLNVTEQEKIDKLMIEMDGTENKSK; AGAVEKGVPLYR; YISPDQLADLYK; VVIGMDVAASEFFR; SGKYDLDFKSPDDPSRYISPDQLADLYK; SGKYDLDFKSPDDPSR; LMIEMDGTENK; YNQLLRIEEELGSK; FTASAGIQVVGDDLTVTNPKR; IGAEVYHNLKNVIKEK; EIFDSRGNPTVEVDLFTSK; YDLDFKSP…	20
PAG_23	3207.9193583213996	tr|F5H1C3|F5H1C3_HUMAN	true	tr|F5H1C3|F5H1C3_HUMAN Gamma-enolase (Fragment) OS=Homo sapiens GN=ENO2 PE=4 SV=1	sequence sub-set protein:PDH_81	1	286.869204456907		20
PAG_23	3207.9193583213996	tr|K7EM90|K7EM90_HUMAN	true	tr|K7EM90|K7EM90_HUMAN Enolase (Fragment) OS=Homo sapiens GN=ENO1 PE=3 SV=1	sequence sub-set protein:PDH_81	18	3366.6429988555647		20
PAG_23	3207.9193583213996	sw|P06733-2|ENOA_HUMAN	true	sw|P06733-2|ENOA_HUMAN Isoform MBP-1 of Alpha-enolase OS=Homo sapiens GN=ENO1	sequence sub-set protein:PDH_81	30	5804.597468650208		20
PAG_24	3186.1305323736497	sw|P08107|HSP71_HUMAN	true	sw|P08107|HSP71_HUMAN Heat shock 70 kDa protein 1A/1B OS=Homo sapiens GN=HSPA1A PE=1 SV=5	anchor protein	46	6681.185287858263	TTPSYVAFTDTERLIGDAAK; LLQDFFNGR; VSAKNALESYAFNMK; LSKEEIER; KELEQVCNPIISGLYQGAGGPGPGGFGAQGPK; FGDPVVQSDMK; FEELCSDLFR; LVNHFVEEFKR; AQIHDLVLVGGSTRIPK; QATKDAGVIAGLNVLR; AFYPEEISSMVLTK; HWPFQVINDGDKPK; CQEVISWLDANTLAEK; ATAGDTHLGGEDFDNR; FELSGIPPAPR; MVQEAEKYK; MKEIAEAYLGYPVTNAVITVPAYFNDSQR; LLQDFFNGRDLNK; NSTIPTKQTQIFTTYSDNQPGVLIQVYEGER; IINEPTAAAIAYGLDR; ELEQVCNPIISGLYQGAGGPGPGGFGAQGPK; KFGDPVVQ…	25	KFGDPVVQSDMKHWPFQVINDGDKPK
PAG_24	3186.1305323736497	tr|V9GZ37|V9GZ37_HUMAN	true	tr|V9GZ37|V9GZ37_HUMAN Heat shock 70 kDa protein 1A/1B OS=Homo sapiens GN=HSPA1A PE=4 SV=1	sequence sub-set protein:PDH_363	30	3841.9519177733396		25
PAG_24	3186.1305323736497	tr|E7EP94|E7EP94_HUMAN	true	tr|E7EP94|E7EP94_HUMAN Heat shock 70 kDa protein 1A/1B OS=Homo sapiens GN=HSPA1A PE=3 SV=2	sequence sub-set protein:PDH_363	34	4619.562332108782		25
PAG_24	3186.1305323736497	sw|P08107-2|HSP71_HUMAN	true	sw|P08107-2|HSP71_HUMAN Isoform 2 of Heat shock 70 kDa protein 1A/1B OS=Homo sapiens GN=HSPA1A	sequence sub-set protein:PDH_363	40	5953.66741581249		25
PAG_24	3186.1305323736497	sw|P17066|HSP76_HUMAN	true	sw|P17066|HSP76_HUMAN Heat shock 70 kDa protein 6 OS=Homo sapiens GN=HSPA6 PE=1 SV=2	sequence subsumable protein:PDH_363;PDH_111;PDH_698	9	1717.869944207559		25
PAG_24	3186.1305323736497	sw|P48741|HSP77_HUMAN	true	sw|P48741|HSP77_HUMAN Putative heat shock 70 kDa protein 7 OS=Homo sapiens GN=HSPA7 PE=5 SV=2	sequence sub-set protein:PDH_1284	5	1116.8486414056263		25
PAG_24	3186.1305323736497	sw|P34931|HS71L_HUMAN	true	sw|P34931|HS71L_HUMAN Heat shock 70 kDa protein 1-like OS=Homo sapiens GN=HSPA1L PE=1 SV=2	sequence subsumable protein:PDH_363;PDH_111;PDH_698	14	2812.007002067977		25
PAG_25	3095.3689198475695	sw|P55072|TERA_HUMAN	true	sw|P55072|TERA_HUMAN Transitional endoplasmic reticulum ATPase OS=Homo sapiens GN=VCP PE=1 SV=4	anchor protein	42	6595.878792863886	LGDVISIQPCPDVK; GILLYGPPGTGK; NAPAIIFIDELDAIAPK; GVLFYGPPGCGK; LEILQIHTK; EMVELPLRHPALFK; YEMFAQTLQQSR; NAPAIIFIDELDAIAPKR; ELQELVQYPVEHPDK; LDQLIYIPLPDEK; ETVVEVPQVTWEDIGGLEDVK; MDELQLFR; GPELLTMWFGESEANVR; LIVDEAINEDNSVVSLSQPK; EAVCIVLSDDTCSDEK; QTNPSAMEVEEDDPVPEIR; DVDLEFLAK; QAAPCVLFFDELDSIAK; RIVSQLLTLMDGLK; WALSQSNPSALR; VINQILTEMDGMSTK; LAGESESNLRK; ERQTNPSAMEVEEDDPVPEIR; EVDIGIPDATGR; AVA…	97	GDDLSTAILK; AHVIVMAATNRPNSIDPALR; AFEEAEKNAPAIIFIDELDAIAPKR; LADDVDLEQVANETHGHVGADLAALCSEAALQAIR; VINQILTEMDGMSTKK; FDREVDIGIPDATGR
PAG_25	3095.3689198475695	tr|C9IZA5|C9IZA5_HUMAN	true	tr|C9IZA5|C9IZA5_HUMAN Transitional endoplasmic reticulum ATPase (Fragment) OS=Homo sapiens GN=VCP PE=4 SV=1	sequence sub-set protein:PDH_350	3	267.255720063495		97
PAG_25	3095.3689198475695	tr|C9JUP7|C9JUP7_HUMAN	true	tr|C9JUP7|C9JUP7_HUMAN Transitional endoplasmic reticulum ATPase (Fragment) OS=Homo sapiens GN=VCP PE=4 SV=1	sequence sub-set protein:PDH_350	3	267.255720063495		97
PAG_25	3095.3689198475695	sw|Q8IYT4-2|KATL2_HUMAN	true	sw|Q8IYT4-2|KATL2_HUMAN Isoform 2 of Katanin p60 ATPase-containing subunit A-like 2 OS=Homo sapiens GN=KATNAL2	sequence subsumable protein:PDH_350	1	51.209972580545696		97
PAG_25	3095.3689198475695	tr|K7EIJ8|K7EIJ8_HUMAN	true	tr|K7EIJ8|K7EIJ8_HUMAN Katanin p60 ATPase-containing subunit A-like 2 (Fragment) OS=Homo sapiens GN=KATNAL2 PE=4 SV=1	sequence same-set protein:PDH_15489	1	51.209972580545696		97
PAG_25	3095.3689198475695	tr|K7EM02|K7EM02_HUMAN	true	tr|K7EM02|K7EM02_HUMAN Katanin p60 ATPase-containing subunit A-like 2 (Fragment) OS=Homo sapiens GN=KATNAL2 PE=4 SV=1	sequence same-set protein:PDH_15489	1	51.209972580545696		97
PAG_25	3095.3689198475695	sw|Q8IYT4|KATL2_HUMAN	true	sw|Q8IYT4|KATL2_HUMAN Katanin p60 ATPase-containing subunit A-like 2 OS=Homo sapiens GN=KATNAL2 PE=1 SV=3	sequence same-set protein:PDH_15489	1	51.209972580545696		97
PAG_26	3032.536751603986	sw|P07814|SYEP_HUMAN	true	sw|P07814|SYEP_HUMAN Bifunctional glutamate/proline--tRNA ligase OS=Homo sapiens GN=EPRS PE=1 SV=5	anchor protein	50	5178.623419069503	SLCIPFKPLCELQPGAK; NSKHEELMLGDPCLK; GFFICDQPYEPVSPYSCK; AALLNQHYQVNFK; THMVVANTMEDFQK; SLYDEVAAQGEVVRK; EAPCVLIYIPDGHTK; SLYDEVAAQGEVVR; LTVAENEAETK; FAGGDYTTTIEAFISASGR; ERPTPSLNNNCTTSEDSLVLYNR; TGQEYKPGNPPAEIGQNISSNSSASILESK; GNAAWQEQLK; MFEIVFEDPK; LNQWCNVVR; APKEDVDAAVK; THVADFAPEVAWVTR; KPYIWEYSR; KEENLADWYSQVITK; AIQGGTSHHLGQNFSK; FVELPGAEMGK; AKINEAVECLLSLK; VEATKNETSAPFK; GSQFGQSCCLR; LNL…	401	SLIGVEYKPVSATGAEDKDKK; EENLADWYSQVITK; KDPSKNQGGGLSSSGAGEGQGPK; TELAEPIAIRPTSETVMYPAYAK
PAG_26	3032.536751603986	tr|V9GZ76|V9GZ76_HUMAN	true	tr|V9GZ76|V9GZ76_HUMAN Bifunctional glutamate/proline--tRNA ligase OS=Homo sapiens GN=EPRS PE=4 SV=1	sequence sub-set protein:PDH_1422	3	329.28565068495413		401
PAG_26	3032.536751603986	tr|V9GYZ6|V9GYZ6_HUMAN	true	tr|V9GYZ6|V9GYZ6_HUMAN Bifunctional glutamate/proline--tRNA ligase (Fragment) OS=Homo sapiens GN=EPRS PE=4 SV=1	sequence sub-set protein:PDH_1422	32	2620.890586194932		401
PAG_27	2917.011300282895	sw|P42704|LPPRC_HUMAN	true	sw|P42704|LPPRC_HUMAN Leucine-rich PPR motif-containing protein, mitochondrial OS=Homo sapiens GN=LRPPRC PE=1 SV=3	anchor protein	46	5227.009306736767	DTTALSFFHMLNGAALR; LVEKGETDLIQK; NLLESYHVPELIK; AGYPQYVSEILEK; LLMSEDYFTQAMEVK; LQDAINILK; TKDLPVTEAVFSALVTGHAR; MEEANIQPNR; IQEENVIPR; ALYEHLTAK; SNTLPISLQSIR; GMQELGVHPDQETYTDYVIPCFDSVNSAR; KVIEEQLEPAVEK; VYLQNEYK; DAGIEPGPDTYLALLNAYAEK; LDDLFLKR; FSPTDFLAK; GDLSTALEVAIDCYEK; LIASYCNVGDIEGASK; NVQGIIEILK; MVFINNIALAQIK; VIEPQYFGLAYLFR; SCGSLLPELK; TVQLTSSELESTLETLK; MLNGLEDSIGLSK; TVLDQQQTPSR; …	89	GFTLNDAANSR; GAYDIFLNAK; SEAANGNLDFVLSFLK; EGNQEVPFDVPELWYEDEK; LDSSAVLDTGK; QYFHQLEK
PAG_27	2917.011300282895	tr|C9JCA9|C9JCA9_HUMAN	true	tr|C9JCA9|C9JCA9_HUMAN Leucine-rich PPR motif-containing protein, mitochondrial (Fragment) OS=Homo sapiens GN=LRPPRC PE=4 SV=1	sequence sub-set protein:PDH_320	14	1807.5515664268503		89
PAG_27	2917.011300282895	tr|B8ZZ38|B8ZZ38_HUMAN	true	tr|B8ZZ38|B8ZZ38_HUMAN Leucine-rich PPR motif-containing protein, mitochondrial OS=Homo sapiens GN=LRPPRC PE=4 SV=1	sequence sub-set protein:PDH_320	18	2094.3684668402248		89
PAG_28	2825.1047680714696	sw|P31327|CPSM_HUMAN	true	sw|P31327|CPSM_HUMAN Carbamoyl-phosphate synthase [ammonia], mitochondrial OS=Homo sapiens GN=CPS1 PE=1 SV=2	anchor protein	50	6688.007621405365	AQTAHIVLEDGTK; LYFEELSLER; ATTITSVLPKPALVASR; GLNSESMTEETLKR; EPLFGISTGNLITGLAAGAK; GNDVLVIECNLR; VMIGENVDEK; VSGLLVLDYSK; AFAMTNQILVEK; FVHDNYVIR; QLFSDKLNEINEK; TLGVDFIDVATK; ETLMDLSTK; VLGTSVESIMATEDR; SIFSAVLDELK; SLGQWLQEEK; LTYIDKWFLYK; GAEVHLVPWNHDFTK; AIDDNMSLDEIEK; TAVDSGIPLLTNFQVTK; AFAISGPFNVQFLVK; VPAIYGVDTR; MRDILNMEK; CLGLTEAQTR; IALGIPLPEIK; IMGTSPLQIDR; ELSEPSSTR; FLGVAEQLHNEGFK; …	98
PAG_28	2825.1047680714696	tr|C9JTA4|C9JTA4_HUMAN	true	tr|C9JTA4|C9JTA4_HUMAN Carbamoyl-phosphate synthase [ammonia], mitochondrial (Fragment) OS=Homo sapiens GN=CPS1 PE=4 SV=1	sequence sub-set protein:PDH_352	1	218.19439664714463		98
PAG_28	2825.1047680714696	tr|E7EWJ3|E7EWJ3_HUMAN	true	tr|E7EWJ3|E7EWJ3_HUMAN Carbamoyl-phosphate synthase [ammonia], mitochondrial (Fragment) OS=Homo sapiens GN=CPS1 PE=4 SV=1	sequence sub-set protein:PDH_352	3	430.07358871680503		98
PAG_28	2825.1047680714696	sw|P31327-2|CPSM_HUMAN	true	sw|P31327-2|CPSM_HUMAN Isoform 2 of Carbamoyl-phosphate synthase [ammonia], mitochondrial OS=Homo sapiens GN=CPS1	sequence sub-set protein:PDH_352	35	5002.451635466457		98
PAG_28	2825.1047680714696	sw|P31327-3|CPSM_HUMAN	true	sw|P31327-3|CPSM_HUMAN Isoform 3 of Carbamoyl-phosphate synthase [ammonia], mitochondrial OS=Homo sapiens GN=CPS1	sequence same-set protein:PDH_352	50	6688.007621405365		98
PAG_29	2819.520909129439	sw|P08729|K2C7_HUMAN	true	sw|P08729|K2C7_HUMAN Keratin, type II cytoskeletal 7 OS=Homo sapiens GN=KRT7 PE=1 SV=5	anchor protein	51	5863.014973340593	VELEAKVDALNDEINFLR; AEAEAWYQTKFETLQAQAGK; EYQELMSVK; QEELEAALQR; LEAAIAEAEER; EVTINQSLLAPLR; LLETKWTLLQEQK; SMQDVVEDFK; LQAEIDNIK; QLREYQELMSVK; WTLLQEQK; LSSARPGGLGSSSLYGLGASR; GQLEALQVDGGRLEAELR; TLNETELTELQSQISDTSVVLSMDNSR; SAYGGPVGAGIR; PGGLGSSSLYGLGASRPR; AEAEAWYQTK; LPDIFEAQIAGLR; AKQEELEAALQR; NTRNEISEMNR; AKLEAAIAEAEER; VDALNDEINFLR; PGGLGSSSLYGLGASR; LDADPSLQR; CSRAEAEAWYQTK; LEAAIAEAEER…	40	FETLQAQAGKHGDDLR; AEAEAWYQTKFETLQAQAGKHGDDLR; LSSARPGGLGSSSLYGLGASRPR; DVDAAYMSK; QEESEQIKTLNNK; AIQRLQAEIDNIKNQR; CSRAEAEAWYQTKFETLQAQAGK; VRQEESEQIKTLNNKFASFIDKVR; AKLEAAIAEAEERGELALK; FLEQQNKLLETKWTLLQEQK
PAG_29	2819.520909129439	sw|P78385|KRT83_HUMAN	true	sw|P78385|KRT83_HUMAN Keratin, type II cuticular Hb3 OS=Homo sapiens GN=KRT83 PE=1 SV=2	sequence sub-set protein:PDH_1435	2	73.07923207781049		40
PAG_29	2819.520909129439	sw|Q14533|KRT81_HUMAN	true	sw|Q14533|KRT81_HUMAN Keratin, type II cuticular Hb1 OS=Homo sapiens GN=KRT81 PE=1 SV=3	sequence sub-set protein:PDH_1435	2	73.07923207781049		40
PAG_29	2819.520909129439	sw|O43790|KRT86_HUMAN	true	sw|O43790|KRT86_HUMAN Keratin, type II cuticular Hb6 OS=Homo sapiens GN=KRT86 PE=1 SV=1	sequence sub-set protein:PDH_1435	2	73.07923207781049		40
PAG_29	2819.520909129439	tr|U3KPR1|U3KPR1_HUMAN	true	tr|U3KPR1|U3KPR1_HUMAN Keratin, type II cuticular Hb6 (Fragment) OS=Homo sapiens GN=KRT86 PE=4 SV=1	sequence sub-set protein:PDH_1435	2	73.07923207781049		40
PAG_29	2819.520909129439	tr|B4DXK4|B4DXK4_HUMAN	true	tr|B4DXK4|B4DXK4_HUMAN Keratin, type II cytoskeletal 72 OS=Homo sapiens GN=KRT72 PE=2 SV=1	sequence sub-set protein:PDH_1435	2	283.08753356686435		406
PAG_29	2819.520909129439	sw|Q14CN4|K2C72_HUMAN	true	sw|Q14CN4|K2C72_HUMAN Keratin, type II cytoskeletal 72 OS=Homo sapiens GN=KRT72 PE=1 SV=2	sequence sub-set protein:PDH_1435	3	421.2156409168724		40
PAG_29	2819.520909129439	sw|Q14CN4-2|K2C72_HUMAN	true	sw|Q14CN4-2|K2C72_HUMAN Isoform 2 of Keratin, type II cytoskeletal 72 OS=Homo sapiens GN=KRT72	sequence sub-set protein:PDH_1435	3	421.2156409168724		40
PAG_29	2819.520909129439	sw|Q14CN4-3|K2C72_HUMAN	true	sw|Q14CN4-3|K2C72_HUMAN Isoform 3 of Keratin, type II cytoskeletal 72 OS=Homo sapiens GN=KRT72	sequence sub-set protein:PDH_1435	3	421.2156409168724		40
PAG_29	2819.520909129439	sw|Q9NSB2|KRT84_HUMAN	true	sw|Q9NSB2|KRT84_HUMAN Keratin, type II cuticular Hb4 OS=Homo sapiens GN=KRT84 PE=2 SV=2	sequence sub-set protein:PDH_1435	5	345.0099485408533		40
PAG_29	2819.520909129439	sw|P19013|K2C4_HUMAN	true	sw|P19013|K2C4_HUMAN Keratin, type II cytoskeletal 4 OS=Homo sapiens GN=KRT4 PE=1 SV=4	sequence subsumable protein:PDH_8240;PDH_4636;PDH_1435;PDH_11351;PDH_157;PDH_178;PDH_8241	4	338.35694171792505		40
PAG_29	2819.520909129439	tr|F5H8K9|F5H8K9_HUMAN	true	tr|F5H8K9|F5H8K9_HUMAN Keratin, type II cytoskeletal 4 OS=Homo sapiens GN=KRT4 PE=3 SV=1	sequence same-set protein:PDH_11352	4	338.35694171792505		40
PAG_30	2801.30671552126	sw|P11142|HSP7C_HUMAN	true	sw|P11142|HSP7C_HUMAN Heat shock cognate 71 kDa protein OS=Homo sapiens GN=HSPA8 PE=1 SV=1	anchor protein	42	7608.567013480443	NQVAMNPTNTVFDAKR; MVNHFIAEFK; CNEIINWLDKNQTAEKEEFEHQQK; MVQEAEKYKAEDEKQR; CNEIINWLDK; QATKDAGTIAGLNVLR; TVTNAVVTVPAYFNDSQR; ILDKCNEIINWLDKNQTAEKEEFEHQQK; FDDAVVQSDMK; DAGTIAGLNVLR; STAGDTHLGGEDFDNR; RFDDAVVQSDMK; ARFEELNADLFR; MKEIAEAYLGK; SFYPEEVSSMVLTK; SINPDEAVAYGAAVQAAILSGDK; MVNHFIAEFKR; DAKLDKSQIHDIVLVGGSTR; LLQDFFNGKELNK; FEELNADLFR; ATVEDEKLQGK; QTQTFTTYSDNQPGVLIQVYEGER; NQVAMNPTNTVFDAK; …	25
PAG_30	2801.30671552126	tr|E9PM13|E9PM13_HUMAN	true	tr|E9PM13|E9PM13_HUMAN Heat shock cognate 71 kDa protein (Fragment) OS=Homo sapiens GN=HSPA8 PE=4 SV=1	sequence sub-set protein:PDH_111	9	1039.6480030864675		25
PAG_30	2801.30671552126	tr|E9PS65|E9PS65_HUMAN	true	tr|E9PS65|E9PS65_HUMAN Heat shock cognate 71 kDa protein (Fragment) OS=Homo sapiens GN=HSPA8 PE=4 SV=1	sequence sub-set protein:PDH_111	11	1309.4739041801276		25
PAG_30	2801.30671552126	sw|P54652|HSP72_HUMAN	true	sw|P54652|HSP72_HUMAN Heat shock-related 70 kDa protein 2 OS=Homo sapiens GN=HSPA2 PE=1 SV=1	sequence sub-set protein:PDH_111	11	2035.2243090952638		25
PAG_30	2801.30671552126	tr|E9PI65|E9PI65_HUMAN	true	tr|E9PI65|E9PI65_HUMAN Heat shock cognate 71 kDa protein (Fragment) OS=Homo sapiens GN=HSPA8 PE=3 SV=1	sequence sub-set protein:PDH_111	11	2506.6626671892477		25
PAG_30	2801.30671552126	tr|E9PN25|E9PN25_HUMAN	true	tr|E9PN25|E9PN25_HUMAN Heat shock cognate 71 kDa protein (Fragment) OS=Homo sapiens GN=HSPA8 PE=3 SV=1	sequence sub-set protein:PDH_111	13	2702.383366415256		25
PAG_30	2801.30671552126	tr|E9PPY6|E9PPY6_HUMAN	true	tr|E9PPY6|E9PPY6_HUMAN Heat shock cognate 71 kDa protein (Fragment) OS=Homo sapiens GN=HSPA8 PE=3 SV=1	sequence sub-set protein:PDH_111	14	2958.071129538168		25
PAG_30	2801.30671552126	tr|E9PQQ4|E9PQQ4_HUMAN	true	tr|E9PQQ4|E9PQQ4_HUMAN Heat shock cognate 71 kDa protein (Fragment) OS=Homo sapiens GN=HSPA8 PE=3 SV=1	sequence sub-set protein:PDH_111	17	3588.3960626089183		25
PAG_30	2801.30671552126	tr|E9PQK7|E9PQK7_HUMAN	true	tr|E9PQK7|E9PQK7_HUMAN Heat shock cognate 71 kDa protein (Fragment) OS=Homo sapiens GN=HSPA8 PE=3 SV=1	sequence sub-set protein:PDH_111	17	3588.3960626089183		25
PAG_30	2801.30671552126	tr|E9PK54|E9PK54_HUMAN	true	tr|E9PK54|E9PK54_HUMAN Heat shock cognate 71 kDa protein (Fragment) OS=Homo sapiens GN=HSPA8 PE=3 SV=1	sequence sub-set protein:PDH_111	17	3588.3960626089183		25
PAG_30	2801.30671552126	tr|E9PLF4|E9PLF4_HUMAN	true	tr|E9PLF4|E9PLF4_HUMAN Heat shock cognate 71 kDa protein (Fragment) OS=Homo sapiens GN=HSPA8 PE=3 SV=1	sequence sub-set protein:PDH_111	18	3790.071727842361		25
PAG_30	2801.30671552126	tr|A8K7Q2|A8K7Q2_HUMAN	true	tr|A8K7Q2|A8K7Q2_HUMAN Heat shock cognate 71 kDa protein OS=Homo sapiens GN=HSPA8 PE=2 SV=1	sequence sub-set protein:PDH_111	22	3319.8127598057013		25
PAG_30	2801.30671552126	tr|E9PN89|E9PN89_HUMAN	true	tr|E9PN89|E9PN89_HUMAN Heat shock cognate 71 kDa protein (Fragment) OS=Homo sapiens GN=HSPA8 PE=3 SV=1	sequence sub-set protein:PDH_111	24	4350.375845598809		25
PAG_30	2801.30671552126	tr|E9PNE6|E9PNE6_HUMAN	true	tr|E9PNE6|E9PNE6_HUMAN Heat shock cognate 71 kDa protein OS=Homo sapiens GN=HSPA8 PE=3 SV=1	sequence sub-set protein:PDH_111	31	5216.06317520126		25
PAG_30	2801.30671552126	sw|P11142-2|HSP7C_HUMAN	true	sw|P11142-2|HSP7C_HUMAN Isoform 2 of Heat shock cognate 71 kDa protein OS=Homo sapiens GN=HSPA8	sequence sub-set protein:PDH_111	33	6568.9190103939745		25
PAG_30	2801.30671552126	tr|E9PKE3|E9PKE3_HUMAN	true	tr|E9PKE3|E9PKE3_HUMAN Heat shock cognate 71 kDa protein OS=Homo sapiens GN=HSPA8 PE=3 SV=1	sequence sub-set protein:PDH_111	40	7162.137927289702		25
PAG_31	2800.1026784997052	sw|P53396|ACLY_HUMAN	true	sw|P53396|ACLY_HUMAN ATP-citrate synthase OS=Homo sapiens GN=ACLY PE=1 SV=3	anchor protein	39	7071.324356307611	AIVWGMQTR; TASFSESRADEVAPAKK; QHFPATPLLDYALEVEK; DEPSVAAMVYPFTGDHK; LGLVGVNLTLDGVK; EGDYVLFHHEGGVDVGDVDAK; AFDSGIIPMEFVNK; AKPAMPQDSVPSPR; SMGFIGHYLDQKR; LLQDHPWLLSQNLVVKPDQLIK; KPASFMTSICDER; AISEQTGKELLYK; SGGMSNELNNIISR; AGKDLVSSLTSGLLTIGDR; SAYDSTMETMNYAQIR; DLVSSLTSGLLTIGDR; DGVYVLDLAAK; SMGFIGHYLDQK; EAYPEEAYIADLDAK; TIAIIAEGIPEALTR; RGGPNYQEGLR; FICTTSAIQNR; IGNTGGMLDNILASK; MIVVLGEIGGTEEY…	275
PAG_31	2800.1026784997052	tr|K7EIE7|K7EIE7_HUMAN	true	tr|K7EIE7|K7EIE7_HUMAN ATP-citrate synthase (Fragment) OS=Homo sapiens GN=ACLY PE=4 SV=1	sequence sub-set protein:PDH_919	4	645.4018293683268		275
PAG_31	2800.1026784997052	tr|K7ESG8|K7ESG8_HUMAN	true	tr|K7ESG8|K7ESG8_HUMAN ATP-citrate synthase (Fragment) OS=Homo sapiens GN=ACLY PE=4 SV=1	sequence sub-set protein:PDH_919	5	691.8246345139341		275
PAG_31	2800.1026784997052	tr|B4E3P0|B4E3P0_HUMAN	true	tr|B4E3P0|B4E3P0_HUMAN ATP-citrate synthase OS=Homo sapiens GN=ACLY PE=2 SV=1	sequence sub-set protein:PDH_919	33	5951.63908051868		275
PAG_31	2800.1026784997052	sw|P53396-2|ACLY_HUMAN	true	sw|P53396-2|ACLY_HUMAN Isoform 2 of ATP-citrate synthase OS=Homo sapiens GN=ACLY	sequence sub-set protein:PDH_919	38	6899.498567367972		275
PAG_32	2740.1175652999204	sw|P07437|TBB5_HUMAN	true	sw|P07437|TBB5_HUMAN Tubulin beta chain OS=Homo sapiens GN=TUBB PE=1 SV=2	anchor protein	36	7926.351379439633	FPGQLNADLRK; MAVTFIGNSTAIQELFK; EVDEQMLNVQNKNSSYFVEWIPNNVK; ISVYYNEATGGKYVPR; MSMKEVDEQMLNVQNKNSSYFVEWIPNNVK; TAVCDIPPR; FPGQLNADLR; AILVDLEPGTMDSVR; LHFFMPGFAPLTSR; ISVYYNEATGGK; EVDEQMLNVQNK; LTTPTYGDLNHLVSATMSGVTTCLR; GHYTEGAELVDSVLDVVRK; RISEQFTAMFR; IREEYPDRIMNTFSVVPSPK; ALTVPELTQQVFDAK; MREIVHIQAGQCGNQIGAK; KEAESCDCLQGFQLTHSLGGGTGSGMGTLLISK; YLTVAAVFR; MSMKEVDEQMLNVQNK; NSSYFVEWIPNNVK; KLAV…	22
PAG_32	2740.1175652999204	tr|G3V4U2|G3V4U2_HUMAN	true	tr|G3V4U2|G3V4U2_HUMAN Tubulin beta-3 chain OS=Homo sapiens GN=TUBB3 PE=4 SV=1	sequence sub-set protein:PDH_170	2	432.7702081906243		22
PAG_32	2740.1175652999204	sw|A6NKZ8|YI016_HUMAN	true	sw|A6NKZ8|YI016_HUMAN Putative tubulin beta chain-like protein ENSP00000290377 OS=Homo sapiens PE=5 SV=2	sequence sub-set protein:PDH_170	6	1058.6874082079464		22
PAG_32	2740.1175652999204	tr|I3L2F9|I3L2F9_HUMAN	true	tr|I3L2F9|I3L2F9_HUMAN Uncharacterized protein OS=Homo sapiens PE=3 SV=1	sequence sub-set protein:PDH_170	11	1737.9518310498233		22
PAG_32	2740.1175652999204	sw|A6NNZ2|TBB8L_HUMAN	true	sw|A6NNZ2|TBB8L_HUMAN Tubulin beta-8 chain-like protein LOC260334 OS=Homo sapiens PE=1 SV=1	sequence sub-set protein:PDH_170	11	1737.9518310498233		22
PAG_32	2740.1175652999204	tr|E9PBJ4|E9PBJ4_HUMAN	true	tr|E9PBJ4|E9PBJ4_HUMAN Tubulin beta chain OS=Homo sapiens GN=TUBB PE=3 SV=1	sequence sub-set protein:PDH_170	16	4035.370993114114		22
PAG_32	2740.1175652999204	tr|Q5ST81|Q5ST81_HUMAN	true	tr|Q5ST81|Q5ST81_HUMAN Tubulin beta chain OS=Homo sapiens GN=TUBB PE=3 SV=1	sequence sub-set protein:PDH_170	30	6529.835897743379		22
PAG_32	2740.1175652999204	tr|Q5JP53|Q5JP53_HUMAN	true	tr|Q5JP53|Q5JP53_HUMAN Tubulin beta chain OS=Homo sapiens GN=TUBB PE=3 SV=1	sequence sub-set protein:PDH_170	34	7493.581171249009		22
PAG_32	2740.1175652999204	sw|Q9H4B7|TBB1_HUMAN	true	sw|Q9H4B7|TBB1_HUMAN Tubulin beta-1 chain OS=Homo sapiens GN=TUBB1 PE=1 SV=1	sequence subsumable protein:PDH_170;PDH_167;PDH_171;PDH_84;PDH_172;PDH_83	6	770.2543271474443		22
PAG_33	2729.457010192349	sw|Q04695|K1C17_HUMAN	true	sw|Q04695|K1C17_HUMAN Keratin, type I cytoskeletal 17 OS=Homo sapiens GN=KRT17 PE=1 SV=2	anchor protein	43	5437.4579176711895	NRKDAEDWFFSKTEELNR; TIEELQNKILTATVDNANILLQIDNAR; TIVEEVQDGKVISSR; KDAEDWFFSK; LEQEIATYRR; NRKDAEDWFFSK; VLDELTLAR; ADLEMQIENLKEELAYLK; RLLEGEDAHLTQYK; RVLDELTLAR; LLEGEDAHLTQYKK; ILNEMRDQYEK; RLLEGEDAHLTQYKK; DAEDWFFSKTEELNREVATNSELVQSGK; LSVEADINGLR; GQVGGEINVEMDAAPGVDLSR; CEMEQQNQEYK; LASYLDKVR; QAPGPARDYSQYYR; ADLEMQIENLK; ASLEGNLAETENR; TEELNREVATNSELVQSGK; KNHEEEMNALR; ATMQNLNDR; LSVEADINGLR…	99
PAG_33	2729.457010192349	sw|Q9C075|K1C23_HUMAN	true	sw|Q9C075|K1C23_HUMAN Keratin, type I cytoskeletal 23 OS=Homo sapiens GN=KRT23 PE=1 SV=2	sequence sub-set protein:PDH_353	1	86.06479928096843		99
PAG_33	2729.457010192349	tr|J3QR55|J3QR55_HUMAN	true	tr|J3QR55|J3QR55_HUMAN Keratin, type I cytoskeletal 23 (Fragment) OS=Homo sapiens GN=KRT23 PE=4 SV=1	sequence sub-set protein:PDH_353	1	86.06479928096843		99
PAG_33	2729.457010192349	sw|Q8N1A0-2|KT222_HUMAN	true	sw|Q8N1A0-2|KT222_HUMAN Isoform 2 of Keratin-like protein KRT222 OS=Homo sapiens GN=KRT222	sequence sub-set protein:PDH_353	1	90.70254055654507		99
PAG_33	2729.457010192349	sw|Q8N1A0|KT222_HUMAN	true	sw|Q8N1A0|KT222_HUMAN Keratin-like protein KRT222 OS=Homo sapiens GN=KRT222 PE=2 SV=1	sequence sub-set protein:PDH_353	1	90.70254055654507		99
PAG_33	2729.457010192349	tr|K7ELP7|K7ELP7_HUMAN	true	tr|K7ELP7|K7ELP7_HUMAN Keratin, type I cytoskeletal 17 (Fragment) OS=Homo sapiens GN=KRT17 PE=4 SV=1	sequence sub-set protein:PDH_353	1	116.6131303654841		99
PAG_33	2729.457010192349	sw|Q99456|K1C12_HUMAN	true	sw|Q99456|K1C12_HUMAN Keratin, type I cytoskeletal 12 OS=Homo sapiens GN=KRT12 PE=1 SV=1	sequence sub-set protein:PDH_353	1	139.0332223263453		99
PAG_33	2729.457010192349	tr|C9JTG5|C9JTG5_HUMAN	true	tr|C9JTG5|C9JTG5_HUMAN Keratin, type I cytoskeletal 15 (Fragment) OS=Homo sapiens GN=KRT15 PE=4 SV=1	sequence sub-set protein:PDH_353	2	230.2695511849118		99
PAG_33	2729.457010192349	sw|P35900|K1C20_HUMAN	true	sw|P35900|K1C20_HUMAN Keratin, type I cytoskeletal 20 OS=Homo sapiens GN=KRT20 PE=1 SV=1	sequence sub-set protein:PDH_353	4	344.82206166703963		99
PAG_33	2729.457010192349	tr|A8MT21|A8MT21_HUMAN	true	tr|A8MT21|A8MT21_HUMAN Keratin, type I cytoskeletal 15 OS=Homo sapiens GN=KRT15 PE=3 SV=1	sequence sub-set protein:PDH_353	4	529.5198932456664		99
PAG_33	2729.457010192349	tr|B3KRA2|B3KRA2_HUMAN	true	tr|B3KRA2|B3KRA2_HUMAN Keratin, type I cytoskeletal 15 OS=Homo sapiens GN=KRT15 PE=2 SV=1	sequence sub-set protein:PDH_353	4	529.5198932456664		99
PAG_33	2729.457010192349	tr|K7ESE1|K7ESE1_HUMAN	true	tr|K7ESE1|K7ESE1_HUMAN Keratin, type I cytoskeletal 17 (Fragment) OS=Homo sapiens GN=KRT17 PE=4 SV=1	sequence sub-set protein:PDH_353	13	1375.5345791364502		99
PAG_33	2729.457010192349	tr|K7EPJ9|K7EPJ9_HUMAN	true	tr|K7EPJ9|K7EPJ9_HUMAN Keratin, type I cytoskeletal 17 (Fragment) OS=Homo sapiens GN=KRT17 PE=4 SV=1	sequence sub-set protein:PDH_353	15	1665.1296370957446		99
PAG_34	2712.231901089388	sw|P14625|ENPL_HUMAN	true	sw|P14625|ENPL_HUMAN Endoplasmin OS=Homo sapiens GN=HSP90B1 PE=1 SV=1	anchor protein	43	6047.048628339238	EAESSPFVER; GLFDEYGSKK; EGVKFDESEK; EEEAIQLDGLNASQIR; EVEEDEYK; GYEVIYLTEPVDEYCIQALPEFDGKR; VFITDDFHDMMPK; FAFQAEVNR; NLLHVTDTGVGMTREELVK; TETVEEPMEEEEAAKEEK; GVVDSDDLPLNVSR; EFEPLLNWMK; TDDEVVQREEEAIQLDGLNASQIR; IADDKYNDTFWK; EAVEKEFEPLLNWMK; GLFDEYGSK; QDKIYFMAGSSR; LTESPCALVASQYGWSGNMER; LGVIEDHSNR; LSLNIDPDAK; NLLHVTDTGVGMTR; SILFVPTSAPR; RVFITDDFHDMMPK; EGSRTDDEVVQR; EEASDYLELDTIK; DISTNYYAS…	21	KGYEVIYLTEPVDEYCIQALPEFDGKR; TVWDWELMNDIKPIWQRPSK; EVEEDEYKAFYK; LISLTDENALSGNEELTVK; EAVEKEFEPLLNWMKDK; EESDDEAAVEEEEEEKKPK; EGVKFDESEKTK; KIADDKYNDTFWK
PAG_34	2712.231901089388	tr|F8VPC7|F8VPC7_HUMAN	true	tr|F8VPC7|F8VPC7_HUMAN Endoplasmin OS=Homo sapiens GN=HSP90B1 PE=4 SV=1	sequence sub-set protein:PDH_1856	1	110.99789820288544		21
PAG_34	2712.231901089388	sw|Q58FF3|ENPLL_HUMAN	true	sw|Q58FF3|ENPLL_HUMAN Putative endoplasmin-like protein OS=Homo sapiens GN=HSP90B2P PE=5 SV=1	sequence sub-set protein:PDH_1856	3	233.04687409335352		21
PAG_34	2712.231901089388	tr|H0YIV0|H0YIV0_HUMAN	true	tr|H0YIV0|H0YIV0_HUMAN Endoplasmin (Fragment) OS=Homo sapiens GN=HSP90B1 PE=4 SV=1	sequence sub-set protein:PDH_1856	3	363.6788096501345		21
PAG_35	2674.0036062205445	sw|P78371|TCPB_HUMAN	true	sw|P78371|TCPB_HUMAN T-complex protein 1 subunit beta OS=Homo sapiens GN=CCT2 PE=1 SV=4	anchor protein	34	5524.352128015228	DASLMVTNDGATILK; RQVLLSAAEAAEVILR; LALVTGGEIASTFDHPELVK; MLPTIIADNAGYDSADLVAQLR; KIHPQTIIAGWR; LTSFIGAIAIGDLVK; VQDDEVGDGTTSVTVLAAELLR; GATQQILDEAER; SLHDALCVLAQTVK; GSGNLEAIHIIKK; TVYGGGCSEMLMAHAVTQLANR; EALLSSAVDHGSDEVK; GSGNLEAIHIIK; EGTIGDMAILGITESFQVK; LGGSLADSYLDEGFLLDKK; ILIANTGMDTDKIK; QVLLSAAEAAEVILR; IHPQTIIAGWR; ILIANTGMDTDK; TPGKEAVAMESYAK; KLGGSLADSYLDEGFLLDK; LGGSLADSYLDEGFLLDK; AAH…	6
PAG_35	2674.0036062205445	tr|F8VQ14|F8VQ14_HUMAN	true	tr|F8VQ14|F8VQ14_HUMAN T-complex protein 1 subunit beta OS=Homo sapiens GN=CCT2 PE=3 SV=1	sequence sub-set protein:PDH_25	25	3516.9477390910556		6
PAG_35	2674.0036062205445	tr|F5GWF6|F5GWF6_HUMAN	true	tr|F5GWF6|F5GWF6_HUMAN T-complex protein 1 subunit beta OS=Homo sapiens GN=CCT2 PE=3 SV=2	sequence sub-set protein:PDH_25	29	4529.682385029438		6
PAG_35	2674.0036062205445	sw|P78371-2|TCPB_HUMAN	true	sw|P78371-2|TCPB_HUMAN Isoform 2 of T-complex protein 1 subunit beta OS=Homo sapiens GN=CCT2	sequence sub-set protein:PDH_25	33	5343.8629034853075		6
PAG_36	2625.752278781122	sw|P34932|HSP74_HUMAN	true	sw|P34932|HSP74_HUMAN Heat shock 70 kDa protein 4 OS=Homo sapiens GN=HSPA4 PE=1 SV=4	anchor protein	40	5082.20645142225	WNSPAEEGSSDCEVFSK; GCALQCAILSPAFK; LEDTENWLYEDGEDQPK; AESEEMETSQAGSK; EDIYAVEIVGGATR; NAVEEYVYEMR; FLEMCNDLLAR; VLATAFDTTLGGR; NKEDQYDHLDAADMTK; STNEAMEWMNNK; TSTVDLPIENQLLWQIDR; LMNETTAVALAYGIYK; MQVDQEEPHVEEQQQQTPAENK; LKETAESVLK; ELTSTCSPIISK; AGGIETIANEYSDR; QVYVDKLAELK; MIMQDKLEK; VTYMEEERNFTTEQVTAMLLSK; NFTTEQVTAMLLSK; AFSDPFVEAEK; EFSITDVVPYPISLR; KFDEVLVNHFCEEFGK; CTPACISFGPK; SNLAYDIVQLP…	227	SEENEEPMETDQNAKEEEK; IKELTSTCSPIISKPK; LKKEDIYAVEIVGGATR; SVMDATQIAGLNCLR; KEDIYAVEIVGGATR; MQVDQEEPHVEEQQQQTPAENKAESEEMETSQAGSK; SEENEEPMETDQNAK; IKELTSTCSPIISK; NAEQNGPVDGQGDNPGPQAAEQGTDTAVPSDSDK
PAG_37	2597.053476300309	sw|P38646|GRP75_HUMAN	true	sw|P38646|GRP75_HUMAN Stress-70 protein, mitochondrial OS=Homo sapiens GN=HSPA9 PE=1 SV=2	anchor protein	32	5239.3189940852235	VINEPTAAALAYGLDK; VINEPTAAALAYGLDKSEDK; MEEFKDQLPADECNK; EQQIVIQSSGGLSK; ETGVDLTKDNMALQR; LYSPSQIGAFVLMK; ASNGDAWVEAHGK; YDDPEVQKDIK; NAVITVPAYFNDSQR; QAVTNPNNTFYATKR; AQFEGIVTDLIR; AMQDAEVSKSDIGEVILVGGMTR; TTPSVVAFTADGER; QAASSLQQASLK; ERVEAVNMAEGIIHDTETK; SQVFSTAADGQTQVEIK; QAVTNPNNTFYATK; VEAVNMAEGIIHDTETK; VQQTVQDLFGR; LLGQFTLIGIPPAPR; DAGQISGLNVLR; SDIGEVILVGGMTR; MKETAENYLGHTAK; RQAVTNPNNTF…	128	KSQVFSTAADGQTQVEIK; LFEMAYKK; QATKDAGQISGLNVLR; VQQTVQDLFGRAPSK
PAG_37	2597.053476300309	tr|H0Y8S0|H0Y8S0_HUMAN	true	tr|H0Y8S0|H0Y8S0_HUMAN Stress-70 protein, mitochondrial (Fragment) OS=Homo sapiens GN=HSPA9 PE=4 SV=1	sequence sub-set protein:PDH_442	3	529.9725388895447		128
PAG_37	2597.053476300309	tr|H0YBG6|H0YBG6_HUMAN	true	tr|H0YBG6|H0YBG6_HUMAN Stress-70 protein, mitochondrial (Fragment) OS=Homo sapiens GN=HSPA9 PE=4 SV=1	sequence sub-set protein:PDH_442	3	787.6220381927551		128
PAG_37	2597.053476300309	tr|D6RA73|D6RA73_HUMAN	true	tr|D6RA73|D6RA73_HUMAN Stress-70 protein, mitochondrial (Fragment) OS=Homo sapiens GN=HSPA9 PE=3 SV=1	sequence sub-set protein:PDH_442	4	543.9930782993248		128
PAG_37	2597.053476300309	tr|D6RJI2|D6RJI2_HUMAN	true	tr|D6RJI2|D6RJI2_HUMAN Stress-70 protein, mitochondrial (Fragment) OS=Homo sapiens GN=HSPA9 PE=3 SV=1	sequence sub-set protein:PDH_442	7	817.3318589771883		128
PAG_38	2592.2646460209053	sw|P18206-2|VINC_HUMAN	true	sw|P18206-2|VINC_HUMAN Isoform 1 of Vinculin OS=Homo sapiens GN=VCL	anchor protein	40	4819.164029833525	MTGLVDEAIDTK; STVEGIQASVK; ELTPQVVSAAR; VLQLTSWDEDAWASK; DPSASPGDAGEQAIR; DYLIDGSR; VGKETVQTTEDQILK; NPGNQAAYEHFETMK; MQEAMTQEVSDVFSDTTTPIK; GILSGTSDLLLTFDEAEVRK; NQWIDNVEK; GWLRDPSASPGDAGEQAIR; QVATALQNLQTK; ETVQTTEDQILKR; CDRVDQLTAQLADLAAR; TNLLQVCER; SLLDASEEAIKK; TNISDEESEQATEMLVHNAQNLMQSVK; AQQVSQGLDVLTAK; AVAGNISDPGLQK; SLGEISALTSK; MSAEINEIIR; LANVMMGPYR; LVQAAQMLQSDPYSVPAR; LANVMMGPYRQDLL…	32
PAG_38	2592.2646460209053	sw|P18206-3|VINC_HUMAN	true	sw|P18206-3|VINC_HUMAN Isoform 3 of Vinculin OS=Homo sapiens GN=VCL	sequence sub-set protein:PDH_128	8	1107.1286011813777		32
PAG_38	2592.2646460209053	tr|B4DTM7|B4DTM7_HUMAN	true	tr|B4DTM7|B4DTM7_HUMAN Uncharacterized protein OS=Homo sapiens GN=VCL PE=2 SV=1	sequence sub-set protein:PDH_128	9	726.093248707712		32
PAG_38	2592.2646460209053	tr|Q5JQ13|Q5JQ13_HUMAN	true	tr|Q5JQ13|Q5JQ13_HUMAN Vinculin (Fragment) OS=Homo sapiens GN=VCL PE=4 SV=1	sequence sub-set protein:PDH_128	25	2907.59678427074		32
PAG_38	2592.2646460209053	sw|P18206|VINC_HUMAN	true	sw|P18206|VINC_HUMAN Vinculin OS=Homo sapiens GN=VCL PE=1 SV=4	sequence same-set protein:PDH_128	40	4819.164029833525		32
PAG_39	2521.235751181681	sw|P08238|HS90B_HUMAN	true	sw|P08238|HS90B_HUMAN Heat shock protein HSP 90-beta OS=Homo sapiens GN=HSP90AB1 PE=1 SV=4	anchor protein	53	9206.353749283573	LGIHEDSTNR; HSQFIGYPITLYLEKER; HLEINPDHPIVETLR; EQVANSAFVER; SIYYITGESKEQVANSAFVER; YESLTDPSKLDSGKELK; ELISNASDALDK; CLELFSELAEDKENYK; AQALRDNSTMGYMMAK; ELKIDIIPNPQER; IEDVGSDEEDDSGKDK; RGFEVVYMTEPIDEYCVQQLK; AKFENLCK; YHTSQSGDEMTSLSEYVSR; EGLELPEDEEEKKKMEESK; APFDLFENKK; KHLEINPDHPIVETLR; HSQFIGYPITLYLEK; ELISNASDALDKIR; APFDLFENK; DNSTMGYMMAKK; VFIMDSCDELIPEYLNFIR; GFEVVYMTEPIDEYCVQQLK; IEDVGSD…	21	KFYEAFSK; FYEAFSKNLK; CLELFSELAEDKENYKK; KRGFEVVYMTEPIDEYCVQQLK
PAG_39	2521.235751181681	tr|F8W026|F8W026_HUMAN	true	tr|F8W026|F8W026_HUMAN Endoplasmin (Fragment) OS=Homo sapiens GN=HSP90B1 PE=4 SV=1	sequence sub-set protein:PDH_82	2	519.6107549820333		21
PAG_39	2521.235751181681	tr|Q5T9W8|Q5T9W8_HUMAN	true	tr|Q5T9W8|Q5T9W8_HUMAN Heat shock protein HSP 90-beta (Fragment) OS=Homo sapiens GN=HSP90AB1 PE=4 SV=1	sequence sub-set protein:PDH_82	10	1746.7866389282246		21
PAG_39	2521.235751181681	sw|Q58FF7|H90B3_HUMAN	true	sw|Q58FF7|H90B3_HUMAN Putative heat shock protein HSP 90-beta-3 OS=Homo sapiens GN=HSP90AB3P PE=5 SV=1	sequence sub-set protein:PDH_82	23	3002.0224110924933		21
PAG_39	2521.235751181681	sw|Q58FF8|H90B2_HUMAN	true	sw|Q58FF8|H90B2_HUMAN Putative heat shock protein HSP 90-beta 2 OS=Homo sapiens GN=HSP90AB2P PE=1 SV=2	sequence subsumable protein:PDH_125;PDH_82	14	1781.4404255613463		21
PAG_40	2499.7504360652865	sw|P12956|XRCC6_HUMAN	true	sw|P12956|XRCC6_HUMAN X-ray repair cross-complementing protein 6 OS=Homo sapiens GN=XRCC6 PE=1 SV=2	anchor protein	43	4740.43138672961	QELLEALTK; ILELDQFKGQQGQKR; VEYSEEELKTHISK; QIILEKEETEELK; VEYSEEELK; RILELDQFKGQQGQKR; IISSDRDLLAVVFYGTEK; LGSLVDEFKELVYPPDYNPEGKVTK; RILELDQFK; QIILEKEETEELKR; TEGDEEAEEEQEENLEASGDYK; FDDPGLMLMGFK; KPGGFDISLFYR; ILELDQFK; AGDLRDTGIFLDLMHLK; IMATPEQVGK; DSLIFLVDASK; NIYVLQELDNPGAKR; FTYRSDSFENPVLQQHFR; FDDPGLMLMGFKPLVLLK; LGSLVDEFKELVYPPDYNPEGK; ELVYPPDYNPEGK; CLEKEVAALCR; TRTFNTSTGGLLLPSDTKR; I…	389
PAG_40	2499.7504360652865	tr|F5H1I8|F5H1I8_HUMAN	true	tr|F5H1I8|F5H1I8_HUMAN X-ray repair cross-complementing protein 6 OS=Homo sapiens GN=XRCC6 PE=4 SV=1	sequence sub-set protein:PDH_1385	30	3478.271487666595		389
PAG_40	2499.7504360652865	tr|B1AHC8|B1AHC8_HUMAN	true	tr|B1AHC8|B1AHC8_HUMAN X-ray repair complementing defective repair in Chinese hamster cells 6 (Ku autoantigen, 70kDa), isoform CRA_b OS=Homo sapiens GN=XRCC6 PE=2 SV=1	sequence sub-set protein:PDH_1385	37	3988.6768050207197		389
PAG_40	2499.7504360652865	tr|B1AHC9|B1AHC9_HUMAN	true	tr|B1AHC9|B1AHC9_HUMAN X-ray repair cross-complementing protein 6 OS=Homo sapiens GN=XRCC6 PE=4 SV=1	sequence sub-set protein:PDH_1385	41	4479.304929460639		389
PAG_41	2485.521293615475	sw|P63261|ACTG_HUMAN	true	sw|P63261|ACTG_HUMAN Actin, cytoplasmic 2 OS=Homo sapiens GN=ACTG1 PE=1 SV=1	anchor protein	33	7345.667996532969	LCYVALDFEQEMATAASSSSLEK; YPIEHGIVTNWDDMEK; CPEALFQPSFLGMESCGIHETTFNSIMK; IWHHTFYNELR; SYELPDGQVITIGNERFR; QEYDESGPSIVHR; SYELPDGQVITIGNER; FRCPEALFQPSFLGMESCGIHETTFNSIMK; AVFPSIVGRPR; HQGVMVGMGQKDSYVGDEAQSK; DIKEKLCYVALDFEQEMATAASSSSLEK; TTGIVMDSGDGVTHTVPIYEGYALPHAILR; KDLYANTVLSGGTTMYPGIADR; IKIIAPPERK; QEYDESGPSIVHRK; CDVDIRKDLYANTVLSGGTTMYPGIADR; HQGVMVGMGQKDSYVGDEAQSKR; GYSFTTTAER; MQKEITALAP…	38
PAG_41	2485.521293615475	tr|F8WCH0|F8WCH0_HUMAN	true	tr|F8WCH0|F8WCH0_HUMAN Actin, gamma-enteric smooth muscle OS=Homo sapiens GN=ACTG2 PE=4 SV=1	sequence sub-set protein:PDH_146	1	70.92978694694416		38
PAG_41	2485.521293615475	tr|C9JTX5|C9JTX5_HUMAN	true	tr|C9JTX5|C9JTX5_HUMAN Actin, cytoplasmic 1 (Fragment) OS=Homo sapiens GN=ACTB PE=3 SV=1	sequence sub-set protein:PDH_146	6	1598.3376076616319		38
PAG_41	2485.521293615475	tr|C9JUM1|C9JUM1_HUMAN	true	tr|C9JUM1|C9JUM1_HUMAN Actin, cytoplasmic 1 (Fragment) OS=Homo sapiens GN=ACTB PE=3 SV=1	sequence sub-set protein:PDH_146	8	1985.3481049603145		38
PAG_41	2485.521293615475	tr|C9JZR7|C9JZR7_HUMAN	true	tr|C9JZR7|C9JZR7_HUMAN Actin, cytoplasmic 1 (Fragment) OS=Homo sapiens GN=ACTB PE=3 SV=1	sequence sub-set protein:PDH_146	8	1985.3481049603145		38
PAG_41	2485.521293615475	tr|K7EM38|K7EM38_HUMAN	true	tr|K7EM38|K7EM38_HUMAN Actin, cytoplasmic 2, N-terminally processed (Fragment) OS=Homo sapiens GN=ACTG1 PE=3 SV=1	sequence sub-set protein:PDH_146	10	2249.7250184606487		38
PAG_41	2485.521293615475	tr|E7EVS6|E7EVS6_HUMAN	true	tr|E7EVS6|E7EVS6_HUMAN Actin, cytoplasmic 1 (Fragment) OS=Homo sapiens GN=ACTB PE=3 SV=1	sequence sub-set protein:PDH_146	10	2250.6433240768206		38
PAG_41	2485.521293615475	tr|G5E9R0|G5E9R0_HUMAN	true	tr|G5E9R0|G5E9R0_HUMAN Actin, cytoplasmic 1 OS=Homo sapiens GN=ACTB PE=3 SV=1	sequence sub-set protein:PDH_146	10	2250.6433240768206		38
PAG_41	2485.521293615475	tr|J3KT65|J3KT65_HUMAN	true	tr|J3KT65|J3KT65_HUMAN Actin, cytoplasmic 2, N-terminally processed OS=Homo sapiens GN=ACTG1 PE=3 SV=1	sequence sub-set protein:PDH_146	11	2270.7523646717345		38
PAG_41	2485.521293615475	tr|I3L3R2|I3L3R2_HUMAN	true	tr|I3L3R2|I3L3R2_HUMAN Actin, cytoplasmic 2, N-terminally processed (Fragment) OS=Homo sapiens GN=ACTG1 PE=3 SV=1	sequence sub-set protein:PDH_146	11	2270.7523646717345		38
PAG_41	2485.521293615475	tr|I3L4N8|I3L4N8_HUMAN	true	tr|I3L4N8|I3L4N8_HUMAN Actin, cytoplasmic 2, N-terminally processed (Fragment) OS=Homo sapiens GN=ACTG1 PE=3 SV=1	sequence sub-set protein:PDH_146	13	2380.514747896832		38
PAG_41	2485.521293615475	tr|I3L3I0|I3L3I0_HUMAN	true	tr|I3L3I0|I3L3I0_HUMAN Actin, cytoplasmic 2, N-terminally processed (Fragment) OS=Homo sapiens GN=ACTG1 PE=3 SV=1	sequence sub-set protein:PDH_146	15	2934.4063679847363		38
PAG_41	2485.521293615475	tr|I3L1U9|I3L1U9_HUMAN	true	tr|I3L1U9|I3L1U9_HUMAN Actin, cytoplasmic 2, N-terminally processed (Fragment) OS=Homo sapiens GN=ACTG1 PE=3 SV=1	sequence sub-set protein:PDH_146	15	2934.4063679847363		38
PAG_41	2485.521293615475	sw|P60709|ACTB_HUMAN	true	sw|P60709|ACTB_HUMAN Actin, cytoplasmic 1 OS=Homo sapiens GN=ACTB PE=1 SV=1	sequence sub-set protein:PDH_146	32	7325.558955938055		38
PAG_42	2472.8948338269292	sw|P26038|MOES_HUMAN	true	sw|P26038|MOES_HUMAN Moesin OS=Homo sapiens GN=MSN PE=1 SV=3	anchor protein	39	5903.728268862259	AQQELEEQTR; ILALCMGNHELYMR; APDFVFYAPR; ESEAVEWQQK; IAQDLEMYGVNYFSIK; RKPDTIEVQQMK; VTTMDAELEFAIQPNTTGK; AQMVQEDLEK; KAPDFVFYAPR; RALELEQER; TAMSTPHVAEPAENEQDEQDENGAEASADLR; AKFYPEDVSEELIQDITQR; RRKPDTIEVQQMK; ALTSELANARDESK; QEAEEAKEALLQASR; KTANDMIHAENMR; TANDMIHAENMR; EDAVLEYLK; ALELEQERK; KAQQELEEQTR; KPDTIEVQQMK; IGFPWSEIR; LNKDQWEER; EVWFFGLQYQDTK; FYPEDVSEELIQDITQR; ALTSELANAR; TQEQLALEMAE…	405	EGILNDDIYCPPETAVLLASYAVQSK; ERQEAEEAKEALLQASR; DRSEEERTTEAEKNER; ALELEQERKR; KESEAVEWQQK; YGDFNKEVHK; AQMVQEDLEKTR
PAG_42	2472.8948338269292	tr|E9PNP4|E9PNP4_HUMAN	true	tr|E9PNP4|E9PNP4_HUMAN Radixin OS=Homo sapiens GN=RDX PE=4 SV=1	sequence sub-set protein:PDH_1434	1	162.73459508838766		405
PAG_42	2472.8948338269292	tr|V9GZ54|V9GZ54_HUMAN	true	tr|V9GZ54|V9GZ54_HUMAN Moesin (Fragment) OS=Homo sapiens GN=MSN PE=4 SV=1	sequence sub-set protein:PDH_1434	3	748.5713843815789		405
PAG_43	2459.5905041059655	sw|P04075|ALDOA_HUMAN	true	sw|P04075|ALDOA_HUMAN Fructose-bisphosphate aldolase A OS=Homo sapiens GN=ALDOA PE=1 SV=2	anchor protein	36	5015.71953998239	RLQSIGTENTEENRR; GGVVGIKVDKGVVPLAGTNGETTTQGLDGLSER; ALANSLACQGK; IVAPGKGILAADESTGSIAK; ALQASALKAWGGK; CAQYKKDGADFAK; YASICQQNGIVPIVEPEILPDGDHDLKR; GILAADESTGSIAK; GILAADESTGSIAKR; YASICQQNGIVPIVEPEILPDGDHDLK; LQSIGTENTEENR; QLLLTADDR; ENLKAAQEEYVK; FSHEEIAMATVTALR; IGEHTPSALAIMENANVLAR; SKGGVVGIKVDKGVVPLAGTNGETTTQGLDGLSER; CPLLKPWALTFSYGR; PYQYPALTPEQK; YTPSGQAGAAASESLFVSNHAY; ALANSLACQGKYTPSGQAG…	39
PAG_43	2459.5905041059655	tr|H3BR68|H3BR68_HUMAN	true	tr|H3BR68|H3BR68_HUMAN Fructose-bisphosphate aldolase A (Fragment) OS=Homo sapiens GN=ALDOA PE=4 SV=1	sequence sub-set protein:PDH_155	11	1206.5282437544417		39
PAG_43	2459.5905041059655	tr|H3BU78|H3BU78_HUMAN	true	tr|H3BU78|H3BU78_HUMAN Fructose-bisphosphate aldolase (Fragment) OS=Homo sapiens GN=ALDOA PE=3 SV=2	sequence sub-set protein:PDH_155	15	2630.8781440130215		39
PAG_43	2459.5905041059655	tr|H3BMQ8|H3BMQ8_HUMAN	true	tr|H3BMQ8|H3BMQ8_HUMAN Fructose-bisphosphate aldolase A (Fragment) OS=Homo sapiens GN=ALDOA PE=4 SV=1	sequence sub-set protein:PDH_155	16	2068.3771239345524		39
PAG_43	2459.5905041059655	tr|H3BR04|H3BR04_HUMAN	true	tr|H3BR04|H3BR04_HUMAN Fructose-bisphosphate aldolase A (Fragment) OS=Homo sapiens GN=ALDOA PE=4 SV=1	sequence sub-set protein:PDH_155	17	2419.341547340832		39
PAG_43	2459.5905041059655	tr|H3BUH7|H3BUH7_HUMAN	true	tr|H3BUH7|H3BUH7_HUMAN Fructose-bisphosphate aldolase A (Fragment) OS=Homo sapiens GN=ALDOA PE=4 SV=1	sequence sub-set protein:PDH_155	20	2796.356685099752		39
PAG_43	2459.5905041059655	tr|H3BPS8|H3BPS8_HUMAN	true	tr|H3BPS8|H3BPS8_HUMAN Fructose-bisphosphate aldolase A (Fragment) OS=Homo sapiens GN=ALDOA PE=4 SV=1	sequence sub-set protein:PDH_155	22	3524.634548243587		39
PAG_43	2459.5905041059655	tr|H3BQN4|H3BQN4_HUMAN	true	tr|H3BQN4|H3BQN4_HUMAN Fructose-bisphosphate aldolase OS=Homo sapiens GN=ALDOA PE=3 SV=1	sequence sub-set protein:PDH_155	32	4656.901370388744		39
PAG_43	2459.5905041059655	tr|J3KPS3|J3KPS3_HUMAN	true	tr|J3KPS3|J3KPS3_HUMAN Fructose-bisphosphate aldolase OS=Homo sapiens GN=ALDOA PE=3 SV=1	sequence sub-set protein:PDH_155	34	4758.968439381509		39
PAG_43	2459.5905041059655	sw|P04075-2|ALDOA_HUMAN	true	sw|P04075-2|ALDOA_HUMAN Isoform 2 of Fructose-bisphosphate aldolase A OS=Homo sapiens GN=ALDOA	sequence sub-set protein:PDH_155	34	4844.597401276345		39
PAG_44	2440.2829647336944	sw|P68363|TBA1B_HUMAN	true	sw|P68363|TBA1B_HUMAN Tubulin alpha-1B chain OS=Homo sapiens GN=TUBA1B PE=1 SV=1	anchor protein	36	6267.992596497457	IHFPLATYAPVISAEKAYHEQLSVAEITNACFEPANQMVK; NLDIERPTYTNLNR; QLFHPEQLITGKEDAANNYAR; LADQCTGLQGFLVFHSFGGGTGSGFTSLLMER; YMACCLLYRGDVVPK; TGTYRQLFHPEQLITGKEDAANNYAR; AVCMLSNTTAIAEAWAR; LDHKFDLMYAK; FDLMYAKR; EDMAALEKDYEEVGVDSVEGEGEEEGEEY; MRECISIHVGQAGVQIGNACWELYCLEHGIQPDGQMPSDK; EIIDLVLDR; GHYTIGKEIIDLVLDRIR; AFVHWYVGEGMEEGEFSEAREDMAALEK; HGKYMACCLLYR; QLFHPEQLITGK; DVNAAIATIKTK; GDVVPKDVNAAIATIK; LDH…	17
PAG_44	2440.2829647336944	tr|F8VXZ7|F8VXZ7_HUMAN	true	tr|F8VXZ7|F8VXZ7_HUMAN Tubulin alpha-1A chain (Fragment) OS=Homo sapiens GN=TUBA1A PE=4 SV=1	sequence sub-set protein:PDH_58	1	441.6509520766807		17
PAG_44	2440.2829647336944	tr|C9K0S6|C9K0S6_HUMAN	true	tr|C9K0S6|C9K0S6_HUMAN Tubulin alpha-8 chain (Fragment) OS=Homo sapiens GN=TUBA8 PE=4 SV=1	sequence sub-set protein:PDH_58	2	460.4807445055109		17
PAG_44	2440.2829647336944	tr|F8VRK0|F8VRK0_HUMAN	true	tr|F8VRK0|F8VRK0_HUMAN Tubulin alpha-1B chain (Fragment) OS=Homo sapiens GN=TUBA1B PE=4 SV=1	sequence sub-set protein:PDH_58	3	679.5806091158894		17
PAG_44	2440.2829647336944	sw|A6NHL2|TBAL3_HUMAN	true	sw|A6NHL2|TBAL3_HUMAN Tubulin alpha chain-like 3 OS=Homo sapiens GN=TUBAL3 PE=1 SV=2	sequence sub-set protein:PDH_58	5	620.297242605055		17
PAG_44	2440.2829647336944	sw|A6NHL2-2|TBAL3_HUMAN	true	sw|A6NHL2-2|TBAL3_HUMAN Isoform 2 of Tubulin alpha chain-like 3 OS=Homo sapiens GN=TUBAL3	sequence sub-set protein:PDH_58	5	620.297242605055		17
PAG_44	2440.2829647336944	tr|F8VWV9|F8VWV9_HUMAN	true	tr|F8VWV9|F8VWV9_HUMAN Tubulin alpha-1B chain (Fragment) OS=Homo sapiens GN=TUBA1B PE=4 SV=1	sequence sub-set protein:PDH_58	6	1185.5168248987325		17
PAG_44	2440.2829647336944	tr|F8VX09|F8VX09_HUMAN	true	tr|F8VX09|F8VX09_HUMAN Tubulin alpha-1B chain (Fragment) OS=Homo sapiens GN=TUBA1B PE=4 SV=1	sequence sub-set protein:PDH_58	6	1185.5168248987325		17
PAG_44	2440.2829647336944	tr|C9JDS9|C9JDS9_HUMAN	true	tr|C9JDS9|C9JDS9_HUMAN Tubulin alpha-4A chain (Fragment) OS=Homo sapiens GN=TUBA4A PE=4 SV=1	sequence sub-set protein:PDH_58	7	1149.6024878036797		17
PAG_44	2440.2829647336944	tr|F8VRZ4|F8VRZ4_HUMAN	true	tr|F8VRZ4|F8VRZ4_HUMAN Tubulin alpha-1A chain (Fragment) OS=Homo sapiens GN=TUBA1A PE=4 SV=1	sequence sub-set protein:PDH_58	10	1699.2228154875093		17
PAG_44	2440.2829647336944	tr|F8VS66|F8VS66_HUMAN	true	tr|F8VS66|F8VS66_HUMAN Tubulin alpha-1C chain OS=Homo sapiens GN=TUBA1C PE=4 SV=1	sequence sub-set protein:PDH_58	11	1736.0774236422747		17
PAG_44	2440.2829647336944	tr|F8VVB9|F8VVB9_HUMAN	true	tr|F8VVB9|F8VVB9_HUMAN Tubulin alpha-1B chain (Fragment) OS=Homo sapiens GN=TUBA1B PE=4 SV=1	sequence sub-set protein:PDH_58	16	2533.0683002034643		17
PAG_45	2353.3225941086744	sw|P29401|TKT_HUMAN	true	sw|P29401|TKT_HUMAN Transketolase OS=Homo sapiens GN=TKT PE=1 SV=3	anchor protein	34	5100.679848607611	NSTFSEIFKK; RCEAFGWHAIIVDGHSVEELCK; VLDPFTIKPLDRK; QAFTDVATGSLGQGLGAACGMAYTGK; ESWHGKPLPK; KISSDLDGHPVPK; VLDPFTIKPLDR; GRGITGVEDKESWHGKPLPK; ISSIQATTAAGSGHPTSCCSAAEIMAVLFFHTMR; TSRPENAIIYNNNEDFQVGQAKVVLK; NPHNDRFVLSK; TVPFCSTFAAFFTR; SVPTSTVFYPSDGVATEK; SVPTSTVFYPSDGVATEKAVELAANTK; NSTFSEIFK; CEAFGWHAIIVDGHSVEELCK; ISSDLDGHPVPK; ILATPPQEDAPSVDIANIR; LQALKDTANR; NMAEQIIQEIYSQIQSK; GITGVEDKESWHGKP…	52
PAG_45	2353.3225941086744	tr|F8WAX4|F8WAX4_HUMAN	true	tr|F8WAX4|F8WAX4_HUMAN Transketolase OS=Homo sapiens GN=TKT PE=4 SV=1	sequence sub-set protein:PDH_204	1	72.26558599966894		52
PAG_45	2353.3225941086744	tr|F8W888|F8W888_HUMAN	true	tr|F8W888|F8W888_HUMAN Transketolase OS=Homo sapiens GN=TKT PE=4 SV=1	sequence sub-set protein:PDH_204	6	1097.195132321874		52
PAG_45	2353.3225941086744	tr|E9PFF2|E9PFF2_HUMAN	true	tr|E9PFF2|E9PFF2_HUMAN Transketolase OS=Homo sapiens GN=TKT PE=4 SV=1	sequence sub-set protein:PDH_204	20	3118.306948895751		52
PAG_45	2353.3225941086744	tr|B4E022|B4E022_HUMAN	true	tr|B4E022|B4E022_HUMAN Transketolase OS=Homo sapiens GN=TKT PE=2 SV=1	sequence sub-set protein:PDH_204	32	4953.502183033593		52
PAG_45	2353.3225941086744	sw|P29401-2|TKT_HUMAN	true	sw|P29401-2|TKT_HUMAN Isoform 2 of Transketolase OS=Homo sapiens GN=TKT	sequence sub-set protein:PDH_204	33	5061.877311794		52
PAG_46	2327.292684737622	sw|O00410|IPO5_HUMAN	true	sw|O00410|IPO5_HUMAN Importin-5 OS=Homo sapiens GN=IPO5 PE=1 SV=4	anchor protein	31	4662.71175943586	RQDEDYDEQVEESLQDEDDNDVYILTK; VCDIAAELAR; VIAALLQTMEDQGNQR; KQAEETYENIPGQSK; LVLEQVVTSIASVADTAEEK; LCGDTSLNNMQR; YAACNAVGQMATDFAPGFQK; ELKEGFVEYTEQVVK; QWGLCIFDDVIEHCSPASFK; LLSSAFDEVYPALPSDVQTAIK; SLVEIADTVPK; EFQQYLPVVMGPLMK; EGFVEYTEQVVK; FVPYYDLFMPSLK; ENVNATENCISAVGK; SLLIPYLDNLVK; VAAAESMPLLLECAR; ATAAFILANEHNVALFK; AIGTEPDSDVLSEIMHSFAK; NLIDEDGNNQWPEGLK; EHIMQMLQNPDWK; FYFHDGVR; TIECISLIGLA…	37
PAG_46	2327.292684737622	tr|C9JXE0|C9JXE0_HUMAN	true	tr|C9JXE0|C9JXE0_HUMAN Importin-5 (Fragment) OS=Homo sapiens GN=IPO5 PE=4 SV=1	sequence sub-set protein:PDH_141	2	361.68430829711633		37
PAG_46	2327.292684737622	tr|C9JZ53|C9JZ53_HUMAN	true	tr|C9JZ53|C9JZ53_HUMAN Importin-5 (Fragment) OS=Homo sapiens GN=IPO5 PE=4 SV=1	sequence sub-set protein:PDH_141	3	308.9812919675989		37
PAG_46	2327.292684737622	tr|E7ETV8|E7ETV8_HUMAN	true	tr|E7ETV8|E7ETV8_HUMAN Importin-5 (Fragment) OS=Homo sapiens GN=IPO5 PE=4 SV=1	sequence sub-set protein:PDH_141	3	462.7590970434632		37
PAG_46	2327.292684737622	tr|C9J875|C9J875_HUMAN	true	tr|C9J875|C9J875_HUMAN Importin-5 (Fragment) OS=Homo sapiens GN=IPO5 PE=4 SV=1	sequence sub-set protein:PDH_141	3	462.7590970434632		37
PAG_46	2327.292684737622	tr|C9JQT6|C9JQT6_HUMAN	true	tr|C9JQT6|C9JQT6_HUMAN Importin-5 (Fragment) OS=Homo sapiens GN=IPO5 PE=4 SV=1	sequence sub-set protein:PDH_141	3	462.7590970434632		37
PAG_46	2327.292684737622	tr|C9JZD8|C9JZD8_HUMAN	true	tr|C9JZD8|C9JZD8_HUMAN Importin-5 (Fragment) OS=Homo sapiens GN=IPO5 PE=4 SV=1	sequence sub-set protein:PDH_141	3	462.7590970434632		37
PAG_46	2327.292684737622	tr|E7ESA1|E7ESA1_HUMAN	true	tr|E7ESA1|E7ESA1_HUMAN Importin-5 (Fragment) OS=Homo sapiens GN=IPO5 PE=4 SV=1	sequence sub-set protein:PDH_141	3	462.7590970434632		37
PAG_46	2327.292684737622	tr|E7ESZ1|E7ESZ1_HUMAN	true	tr|E7ESZ1|E7ESZ1_HUMAN Importin-5 (Fragment) OS=Homo sapiens GN=IPO5 PE=4 SV=1	sequence sub-set protein:PDH_141	3	462.7590970434632		37
PAG_46	2327.292684737622	tr|E7EWK4|E7EWK4_HUMAN	true	tr|E7EWK4|E7EWK4_HUMAN Importin-5 (Fragment) OS=Homo sapiens GN=IPO5 PE=4 SV=1	sequence sub-set protein:PDH_141	4	521.6185219744523		37
PAG_46	2327.292684737622	tr|E7EX05|E7EX05_HUMAN	true	tr|E7EX05|E7EX05_HUMAN Importin-5 (Fragment) OS=Homo sapiens GN=IPO5 PE=4 SV=1	sequence sub-set protein:PDH_141	4	521.6185219744523		37
PAG_46	2327.292684737622	tr|E7EV12|E7EV12_HUMAN	true	tr|E7EV12|E7EV12_HUMAN Importin-5 (Fragment) OS=Homo sapiens GN=IPO5 PE=4 SV=1	sequence sub-set protein:PDH_141	5	585.3670787433235		37
PAG_46	2327.292684737622	tr|E7EQT5|E7EQT5_HUMAN	true	tr|E7EQT5|E7EQT5_HUMAN Importin-5 OS=Homo sapiens GN=IPO5 PE=4 SV=1	sequence sub-set protein:PDH_141	5	585.3670787433235		37
PAG_46	2327.292684737622	tr|H0Y3V4|H0Y3V4_HUMAN	true	tr|H0Y3V4|H0Y3V4_HUMAN Importin-5 (Fragment) OS=Homo sapiens GN=IPO5 PE=4 SV=1	sequence sub-set protein:PDH_141	5	622.1015710293926		37
PAG_46	2327.292684737622	tr|C9JMV5|C9JMV5_HUMAN	true	tr|C9JMV5|C9JMV5_HUMAN Importin-5 (Fragment) OS=Homo sapiens GN=IPO5 PE=4 SV=1	sequence sub-set protein:PDH_141	5	643.1941864367784		37
PAG_46	2327.292684737622	tr|E7ETV3|E7ETV3_HUMAN	true	tr|E7ETV3|E7ETV3_HUMAN Importin-5 (Fragment) OS=Homo sapiens GN=IPO5 PE=4 SV=1	sequence sub-set protein:PDH_141	7	1004.8784947338947		37
PAG_46	2327.292684737622	tr|B4E0R6|B4E0R6_HUMAN	true	tr|B4E0R6|B4E0R6_HUMAN Importin-5 OS=Homo sapiens GN=IPO5 PE=2 SV=1	sequence sub-set protein:PDH_141	26	3976.0325984938486		37
PAG_46	2327.292684737622	sw|O00410-2|IPO5_HUMAN	true	sw|O00410-2|IPO5_HUMAN Isoform 2 of Importin-5 OS=Homo sapiens GN=IPO5	sequence sub-set protein:PDH_141	28	4199.952662392397		37
PAG_46	2327.292684737622	tr|H0Y8C6|H0Y8C6_HUMAN	true	tr|H0Y8C6|H0Y8C6_HUMAN Importin-5 (Fragment) OS=Homo sapiens GN=IPO5 PE=4 SV=1	sequence sub-set protein:PDH_141	29	4301.027451138742		37
PAG_46	2327.292684737622	sw|O00410-3|IPO5_HUMAN	true	sw|O00410-3|IPO5_HUMAN Isoform 3 of Importin-5 OS=Homo sapiens GN=IPO5	sequence same-set protein:PDH_141	31	4662.71175943586		37
PAG_47	2234.1184566686247	sw|P30101|PDIA3_HUMAN	true	sw|P30101|PDIA3_HUMAN Protein disulfide-isomerase A3 OS=Homo sapiens GN=PDIA3 PE=1 SV=4	anchor protein	37	4725.2813531573765	FLQDYFDGNLKR; FISDKDASIVGFFDDSFSEAHSEFLK; FVMQEEFSRDGK; FEDKTVAYTEQK; TFSHELSDFGLESTAGEIPVVAIR; LSKDPNIVIAK; KFISDKDASIVGFFDDSFSEAHSEFLK; FIQENIFGICPHMTEDNKDLIQGK; TAKGEKFVMQEEFSR; VVVAENFDEIVNNENK; GFPTIYFSPANK; FAHTNVESLVNEYDDNGEGIILFR; FVMQEEFSR; TADGIVSHLK; FAHTNVESLVNEYDDNGEGIILFRPSHLTNK; YGVSGYPTLK; KTFSHELSDFGLESTAGEIPVVAIR; DLLIAYYDVDYEK; QAGPASVPLRTEEEFKK; ELSDFISYLQR; YLKSEPIPESNDGPVK; …	100
PAG_47	2234.1184566686247	tr|G5EA52|G5EA52_HUMAN	true	tr|G5EA52|G5EA52_HUMAN Protein disulfide isomerase family A, member 3, isoform CRA_b OS=Homo sapiens GN=PDIA3 PE=3 SV=1	sequence sub-set protein:PDH_354	36	4684.474132016266		100
PAG_48	2229.527679935707	sw|P00558|PGK1_HUMAN	true	sw|P00558|PGK1_HUMAN Phosphoglycerate kinase 1 OS=Homo sapiens GN=PGK1 PE=1 SV=3	anchor protein	33	4746.661719345356	ITLPVDFVTADKFDENAK; ACANPAAGSVILLENLR; GTKALMDEVVKATSR; AAVPSIKFCLDNGAK; QIVWNGPVGVFEWEAFAR; ALMDEVVKATSR; WNTEDKVSHVSTGGGASLELLEGK; SVVLMSHLGRPDGVPMPDKYSLEPVAVELK; VDFNVPMKNNQITNNQR; LGDVYVNDAFGTAHR; LTLDKLDVK; SVVLMSHLGRPDGVPMPDK; IQLINNMLDK; AKQIVWNGPVGVFEWEAFAR; GCITIIGGGDTATCCAK; SLLGKDVLFLKDCVGPEVEK; VKAEPAKIEAFR; ALESPERPFLAILGGAK; SLLGKDVLFLK; VSHVSTGGGASLELLEGK; ITLPVDFVTADK; YSLEPVAVELK…	224
PAG_48	2229.527679935707	sw|P07205|PGK2_HUMAN	true	sw|P07205|PGK2_HUMAN Phosphoglycerate kinase 2 OS=Homo sapiens GN=PGK2 PE=1 SV=3	sequence sub-set protein:PDH_746	4	846.0602905129955		224
PAG_48	2229.527679935707	tr|E7ERH5|E7ERH5_HUMAN	true	tr|E7ERH5|E7ERH5_HUMAN Phosphoglycerate kinase OS=Homo sapiens GN=PGK1 PE=3 SV=1	sequence sub-set protein:PDH_746	19	2708.5105111320468		224
PAG_48	2229.527679935707	tr|B7Z7A9|B7Z7A9_HUMAN	true	tr|B7Z7A9|B7Z7A9_HUMAN Phosphoglycerate kinase OS=Homo sapiens GN=PGK1 PE=2 SV=1	sequence sub-set protein:PDH_746	31	4430.120963228284		224
PAG_49	2222.4909406861734	sw|P12814-3|ACTN1_HUMAN	true	sw|P12814-3|ACTN1_HUMAN Isoform 3 of Alpha-actinin-1 OS=Homo sapiens GN=ACTN1	anchor protein	53	7775.325628515928	IMSIVDPNR; AGTQIENIEEDFRDGLK; MVSDINNAWGCLEQVEK; NYITMDELR; LLETIDQLYLEYAK; DGLGFCALIHR; MLDAEDIVGTARPDEK; NVNIQNFHISWK; IDQLEGDHQLIQEALIFDNK; VLAVNQENEQLMEDYEK; IVQTYHVNMAGTNPYTTITPQEINGK; ETADTDTADQVMASFK; DHSGTLGPEEFK; LVSIGAEEIVDGNVK; KDDPLTNLNTAFDVAEK; LSNRPAFMPSEGR; HRPELIDYGK; LLETIDQLYLEYAKR; ASFNHFDRDHSGTLGPEEFK; KAGTQIENIEEDFRDGLK; ILAGDKNYITMDELR; DYETATLSEIK; ICDQWDNLGALTQK; LRKDDPLTN…	93
PAG_49	2222.4909406861734	tr|G3V380|G3V380_HUMAN	true	tr|G3V380|G3V380_HUMAN Alpha-actinin-1 (Fragment) OS=Homo sapiens GN=ACTN1 PE=4 SV=1	sequence sub-set protein:PDH_331	2	157.51366238812318		93
PAG_49	2222.4909406861734	tr|G3V2E8|G3V2E8_HUMAN	true	tr|G3V2E8|G3V2E8_HUMAN Alpha-actinin-1 (Fragment) OS=Homo sapiens GN=ACTN1 PE=4 SV=1	sequence sub-set protein:PDH_331	3	337.88060576703634		93
PAG_49	2222.4909406861734	tr|G3V5M4|G3V5M4_HUMAN	true	tr|G3V5M4|G3V5M4_HUMAN Alpha-actinin-1 (Fragment) OS=Homo sapiens GN=ACTN1 PE=4 SV=1	sequence sub-set protein:PDH_331	6	615.9381488151612		93
PAG_49	2222.4909406861734	tr|G3V2X9|G3V2X9_HUMAN	true	tr|G3V2X9|G3V2X9_HUMAN Alpha-actinin-1 (Fragment) OS=Homo sapiens GN=ACTN1 PE=4 SV=1	sequence sub-set protein:PDH_331	7	649.2790023331636		93
PAG_49	2222.4909406861734	tr|H0YJ11|H0YJ11_HUMAN	true	tr|H0YJ11|H0YJ11_HUMAN Alpha-actinin-1 (Fragment) OS=Homo sapiens GN=ACTN1 PE=4 SV=1	sequence sub-set protein:PDH_331	9	1300.2114576925032		93
PAG_49	2222.4909406861734	tr|H0YJW3|H0YJW3_HUMAN	true	tr|H0YJW3|H0YJW3_HUMAN Alpha-actinin-1 (Fragment) OS=Homo sapiens GN=ACTN1 PE=4 SV=1	sequence sub-set protein:PDH_331	12	1778.0619227065617		93
PAG_49	2222.4909406861734	tr|G3V2W4|G3V2W4_HUMAN	true	tr|G3V2W4|G3V2W4_HUMAN Alpha-actinin-1 (Fragment) OS=Homo sapiens GN=ACTN1 PE=4 SV=1	sequence sub-set protein:PDH_331	15	2207.090182211694		93
PAG_49	2222.4909406861734	tr|H7C5W8|H7C5W8_HUMAN	true	tr|H7C5W8|H7C5W8_HUMAN Alpha-actinin-1 (Fragment) OS=Homo sapiens GN=ACTN1 PE=4 SV=1	sequence sub-set protein:PDH_331	16	2653.405499488483		93
PAG_49	2222.4909406861734	tr|G3V2N5|G3V2N5_HUMAN	true	tr|G3V2N5|G3V2N5_HUMAN Alpha-actinin-1 (Fragment) OS=Homo sapiens GN=ACTN1 PE=4 SV=1	sequence sub-set protein:PDH_331	17	2462.8858236111264		93
PAG_49	2222.4909406861734	tr|H9KV75|H9KV75_HUMAN	true	tr|H9KV75|H9KV75_HUMAN Alpha-actinin-1 OS=Homo sapiens GN=ACTN1 PE=4 SV=1	sequence sub-set protein:PDH_331	45	6899.845259716113		93
PAG_49	2222.4909406861734	sw|P12814-4|ACTN1_HUMAN	true	sw|P12814-4|ACTN1_HUMAN Isoform 4 of Alpha-actinin-1 OS=Homo sapiens GN=ACTN1	sequence sub-set protein:PDH_331	49	7227.99413559494		93
PAG_49	2222.4909406861734	sw|P12814-2|ACTN1_HUMAN	true	sw|P12814-2|ACTN1_HUMAN Isoform 2 of Alpha-actinin-1 OS=Homo sapiens GN=ACTN1	sequence sub-set protein:PDH_331	51	7513.489558607969		93
PAG_49	2222.4909406861734	sw|P12814|ACTN1_HUMAN	true	sw|P12814|ACTN1_HUMAN Alpha-actinin-1 OS=Homo sapiens GN=ACTN1 PE=1 SV=2	sequence same-set protein:PDH_331	53	7775.325628515928		93
PAG_49	2222.4909406861734	tr|B2RCS5|B2RCS5_HUMAN	true	tr|B2RCS5|B2RCS5_HUMAN Actinin, alpha 2, isoform CRA_b OS=Homo sapiens GN=ACTN2 PE=2 SV=1	sequence subsumable protein:PDH_331;PDH_1636;PDH_326	15	1948.627413599751		93
PAG_49	2222.4909406861734	sw|P35609|ACTN2_HUMAN	true	sw|P35609|ACTN2_HUMAN Alpha-actinin-2 OS=Homo sapiens GN=ACTN2 PE=1 SV=1	sequence same-set protein:PDH_1568	15	1948.627413599751		93
PAG_50	2217.578191107841	sw|P53621-2|COPA_HUMAN	true	sw|P53621-2|COPA_HUMAN Isoform 2 of Coatomer subunit alpha OS=Homo sapiens GN=COPA	anchor protein	35	3526.0381748310197	LLHDQVGVIQFGPYK; NLSPGAVESDVR; VTTVTEIGKDVIGLR; TLDLPIYVTR; YAVTTGDHGIIR; GHYNNVSCAVFHPR; LLELGPKPEVAQQTR; QELILSNSEDK; GVNWAAFHPTMPLIVSGADDR; GITGVDLFGTTDAVVK; SILLSVPLLVVDNK; QQPLFVSGGDDYK; DMSGHYQNALYLGDVSER; SSGLTAVWVAR; LLQPPAPIMPLDTNWPLLTVSK; LGEVALLQGNHQIVEMCYQR; QLFLQTYAR; SGAWDESGVFIYTTSNHIK; CLFTLLGHLDYIR; GFFEGTIASK; GNNVYCLDR; DADSQNPDAPEGK; ALDDKNCWEK; DADSITLFDVQQK; YVIWSADMSHVALLAK…	531
PAG_50	2217.578191107841	sw|P53621|COPA_HUMAN	true	sw|P53621|COPA_HUMAN Coatomer subunit alpha OS=Homo sapiens GN=COPA PE=1 SV=2	sequence same-set protein:PDH_1870	35	3526.0381748310197		531
PAG_51	2182.514893690339	sw|P25705|ATPA_HUMAN	true	sw|P25705|ATPA_HUMAN ATP synthase subunit alpha, mitochondrial OS=Homo sapiens GN=ATP5A1 PE=1 SV=1	anchor protein	33	4321.847171187247	ITKFENAFLSHVVSQHQALLGTIR; TSIAIDTIINQKR; GMSLNLEPDNVGVVVFGNDK; VVDALGNAIDGK; EVAAFAQFGSDLDAATQQLLSR; ELIIGDRQTGK; DNGKHALIIYDDLSK; FENAFLSHVVSQHQALLGTIR; TSIAIDTIINQK; GIRPAINVGLSVSR; VLSIGDGIAR; AVDSLVPIGRGQR; AVDSLVPIGR; GMSLNLEPDNVGVVVFGNDKLIK; GYLDKLEPSKITKFENAFLSHVVSQHQALLGTIR; VGLKAPGIIPR; ISVREPMQTGIKAVDSLVPIGR; VVDALGNAIDGKGPIGSK; QGQYSPMAIEEQVAVIYAGVR; LKEIVTNFLAGFEA; EAYPGDVFYLHSR; TGAI…	157
PAG_51	2182.514893690339	tr|K7ESA0|K7ESA0_HUMAN	true	tr|K7ESA0|K7ESA0_HUMAN ATP synthase subunit alpha, mitochondrial OS=Homo sapiens GN=ATP5A1 PE=4 SV=1	sequence sub-set protein:PDH_544	2	495.1403621546458		157
PAG_51	2182.514893690339	tr|K7EQH4|K7EQH4_HUMAN	true	tr|K7EQH4|K7EQH4_HUMAN ATP synthase subunit alpha, mitochondrial (Fragment) OS=Homo sapiens GN=ATP5A1 PE=4 SV=1	sequence sub-set protein:PDH_544	8	1309.9998256403019		157
PAG_51	2182.514893690339	tr|K7EJP1|K7EJP1_HUMAN	true	tr|K7EJP1|K7EJP1_HUMAN ATP synthase subunit alpha, mitochondrial (Fragment) OS=Homo sapiens GN=ATP5A1 PE=4 SV=1	sequence sub-set protein:PDH_544	11	1692.4392771438768		157
PAG_51	2182.514893690339	tr|K7ENJ4|K7ENJ4_HUMAN	true	tr|K7ENJ4|K7ENJ4_HUMAN ATP synthase subunit alpha, mitochondrial (Fragment) OS=Homo sapiens GN=ATP5A1 PE=4 SV=1	sequence sub-set protein:PDH_544	12	1090.9679396549668		157
PAG_51	2182.514893690339	tr|K7ERX7|K7ERX7_HUMAN	true	tr|K7ERX7|K7ERX7_HUMAN ATP synthase subunit alpha, mitochondrial (Fragment) OS=Homo sapiens GN=ATP5A1 PE=4 SV=1	sequence sub-set protein:PDH_544	14	2121.1458227796957		157
PAG_51	2182.514893690339	tr|K7EK77|K7EK77_HUMAN	true	tr|K7EK77|K7EK77_HUMAN ATP synthase subunit alpha, mitochondrial (Fragment) OS=Homo sapiens GN=ATP5A1 PE=3 SV=1	sequence sub-set protein:PDH_544	18	2215.661447651207		157
PAG_51	2182.514893690339	tr|K7ENP3|K7ENP3_HUMAN	true	tr|K7ENP3|K7ENP3_HUMAN ATP synthase subunit alpha OS=Homo sapiens GN=ATP5A1 PE=3 SV=1	sequence sub-set protein:PDH_544	29	3687.403205939009		157
PAG_51	2182.514893690339	sw|P25705-2|ATPA_HUMAN	true	sw|P25705-2|ATPA_HUMAN Isoform 2 of ATP synthase subunit alpha, mitochondrial OS=Homo sapiens GN=ATP5A1	sequence sub-set protein:PDH_544	32	4007.3443382621263		157
PAG_52	2173.014014608529	sw|Q99832|TCPH_HUMAN	true	sw|Q99832|TCPH_HUMAN T-complex protein 1 subunit eta OS=Homo sapiens GN=CCT7 PE=1 SV=2	anchor protein	31	4383.076552502027	CQVFEETQIGGER; KVQGGALEDSQLVAGVAFK; RAIKNDSVVAGGGAIEMELSK; AKTCTFILR; AIKNDSVVAGGGAIEMELSK; QQLLIGAYAK; QVKPYVEEGLHPQIIIR; INALTAASEAACLIVSVDETIKNPR; STVDAPTAAGR; GMDKLIVDGR; EGTDSSQGIPQLVSNISACQVIAEAVR; HAQGGTWYGVDINNEDIADNFEAFVWEPAMVR; GKATISNDGATILK; VHTVEDYQAIVDAEWNILYDKLEK; KVQGGALEDSQLVAGVAFKK; LPIGDVATQYFADR; TFSYAGFEMQPK; QLCDNAGFDATNILNK; IKEIAVTVK; TIPGKQQLLIGAYAK; SLHDAIMIVR; TMMACGGSI…	11
PAG_52	2173.014014608529	tr|F8WBP8|F8WBP8_HUMAN	true	tr|F8WBP8|F8WBP8_HUMAN T-complex protein 1 subunit eta OS=Homo sapiens GN=CCT7 PE=4 SV=1	sequence sub-set protein:PDH_38	2	190.53734257229223		11
PAG_52	2173.014014608529	tr|F8WAM2|F8WAM2_HUMAN	true	tr|F8WAM2|F8WAM2_HUMAN T-complex protein 1 subunit eta (Fragment) OS=Homo sapiens GN=CCT7 PE=3 SV=1	sequence sub-set protein:PDH_38	5	706.6233429758832		11
PAG_52	2173.014014608529	sw|Q99832-2|TCPH_HUMAN	true	sw|Q99832-2|TCPH_HUMAN Isoform 2 of T-complex protein 1 subunit eta OS=Homo sapiens GN=CCT7	sequence sub-set protein:PDH_38	19	2853.8756704204884		11
PAG_52	2173.014014608529	tr|B7Z1C9|B7Z1C9_HUMAN	true	tr|B7Z1C9|B7Z1C9_HUMAN Chaperonin containing TCP1, subunit 7 (Eta), isoform CRA_a OS=Homo sapiens GN=CCT7 PE=2 SV=1	sequence sub-set protein:PDH_38	23	3465.8003846160595		11
PAG_52	2173.014014608529	sw|Q99832-4|TCPH_HUMAN	true	sw|Q99832-4|TCPH_HUMAN Isoform 4 of T-complex protein 1 subunit eta OS=Homo sapiens GN=CCT7	sequence sub-set protein:PDH_38	25	3586.1138886487415		11
PAG_52	2173.014014608529	tr|F5GZK5|F5GZK5_HUMAN	true	tr|F5GZK5|F5GZK5_HUMAN T-complex protein 1 subunit eta OS=Homo sapiens GN=CCT7 PE=3 SV=1	sequence sub-set protein:PDH_38	25	3586.1138886487415		11
PAG_52	2173.014014608529	sw|Q99832-3|TCPH_HUMAN	true	sw|Q99832-3|TCPH_HUMAN Isoform 3 of T-complex protein 1 subunit eta OS=Homo sapiens GN=CCT7	sequence sub-set protein:PDH_38	29	4192.539209929735		11
PAG_53	2126.037886863112	sw|P26639|SYTC_HUMAN	true	sw|P26639|SYTC_HUMAN Threonine--tRNA ligase, cytoplasmic OS=Homo sapiens GN=TARS PE=1 SV=3	anchor protein	45	3684.5859294540082	LEMYNILK; GAYIYNALIEFIR; KETLLAMFK; IDIQIKDAIGR; FMADIDLDPGCTLNKK; VNTPTTTVYR; DSKPIKVTLPDGK; MGGEEKPIGAGEEKQKEGGK; AEHDSILAEK; IYGISFPDPK; LNLSTRPEK; MIAILTENYGGK; AELNPWPEYIYTR; ADMETLQR; NSSTYWEGKADMETLQR; FEDEEAQAVYWHSSAHIMGEAMER; FLGDIEVWDQAEK; CGPLIDLCR; NELSGALTGLTR; VNNVVWDLDRPLEEDCTLELLK; GFQEVVTPNIFNSR; IGRDQELYFFHELSPGSCFFLPK; NSSTYWEGK; WELNSGDGAFYGPK; FMADIDLDPGCTLNK; NAQLAQYNFILVVGE…	772
PAG_53	2126.037886863112	tr|B7ZLP8|B7ZLP8_HUMAN	true	tr|B7ZLP8|B7ZLP8_HUMAN Probable threonine--tRNA ligase 2, cytoplasmic OS=Homo sapiens GN=TARSL2 PE=2 SV=1	sequence sub-set protein:PDH_2655	1	108.03190246908811		772
PAG_53	2126.037886863112	tr|D6RBR8|D6RBR8_HUMAN	true	tr|D6RBR8|D6RBR8_HUMAN Threonine--tRNA ligase, cytoplasmic (Fragment) OS=Homo sapiens GN=TARS PE=4 SV=1	sequence sub-set protein:PDH_2655	2	109.4808454287479		772
PAG_53	2126.037886863112	sw|A2RTX5-2|SYTC2_HUMAN	true	sw|A2RTX5-2|SYTC2_HUMAN Isoform 2 of Probable threonine--tRNA ligase 2, cytoplasmic OS=Homo sapiens GN=TARSL2	sequence sub-set protein:PDH_2655	2	166.11334187957397		772
PAG_53	2126.037886863112	sw|A2RTX5|SYTC2_HUMAN	true	sw|A2RTX5|SYTC2_HUMAN Probable threonine--tRNA ligase 2, cytoplasmic OS=Homo sapiens GN=TARSL2 PE=1 SV=1	sequence sub-set protein:PDH_2655	2	166.11334187957397		772
PAG_53	2126.037886863112	tr|D6RJ97|D6RJ97_HUMAN	true	tr|D6RJ97|D6RJ97_HUMAN Threonine--tRNA ligase, cytoplasmic OS=Homo sapiens GN=TARS PE=4 SV=1	sequence sub-set protein:PDH_2655	3	187.204578405828		772
PAG_53	2126.037886863112	tr|D6RCS6|D6RCS6_HUMAN	true	tr|D6RCS6|D6RCS6_HUMAN Threonine--tRNA ligase, cytoplasmic OS=Homo sapiens GN=TARS PE=4 SV=1	sequence sub-set protein:PDH_2655	3	187.204578405828		772
PAG_53	2126.037886863112	tr|D6RHV7|D6RHV7_HUMAN	true	tr|D6RHV7|D6RHV7_HUMAN Threonine--tRNA ligase, cytoplasmic OS=Homo sapiens GN=TARS PE=4 SV=1	sequence sub-set protein:PDH_2655	3	187.204578405828		772
PAG_53	2126.037886863112	tr|D6RDJ6|D6RDJ6_HUMAN	true	tr|D6RDJ6|D6RDJ6_HUMAN Threonine--tRNA ligase, cytoplasmic OS=Homo sapiens GN=TARS PE=4 SV=1	sequence sub-set protein:PDH_2655	7	450.0835028946679		772
PAG_53	2126.037886863112	tr|D6RCA5|D6RCA5_HUMAN	true	tr|D6RCA5|D6RCA5_HUMAN Threonine--tRNA ligase, cytoplasmic OS=Homo sapiens GN=TARS PE=4 SV=1	sequence sub-set protein:PDH_2655	7	450.0835028946679		772
PAG_53	2126.037886863112	tr|D6R9F8|D6R9F8_HUMAN	true	tr|D6R9F8|D6R9F8_HUMAN Threonine--tRNA ligase, cytoplasmic (Fragment) OS=Homo sapiens GN=TARS PE=4 SV=1	sequence sub-set protein:PDH_2655	8	653.547477200541		772
PAG_53	2126.037886863112	tr|E7ERI3|E7ERI3_HUMAN	true	tr|E7ERI3|E7ERI3_HUMAN Threonine--tRNA ligase, cytoplasmic OS=Homo sapiens GN=TARS PE=3 SV=1	sequence sub-set protein:PDH_2655	35	2960.6450740846894		772
PAG_53	2126.037886863112	tr|G3XAN9|G3XAN9_HUMAN	true	tr|G3XAN9|G3XAN9_HUMAN Threonine--tRNA ligase, cytoplasmic OS=Homo sapiens GN=TARS PE=3 SV=1	sequence sub-set protein:PDH_2655	37	3031.038452253466		772
PAG_53	2126.037886863112	sw|P26639-2|SYTC_HUMAN	true	sw|P26639-2|SYTC_HUMAN Isoform 2 of Threonine--tRNA ligase, cytoplasmic OS=Homo sapiens GN=TARS	sequence sub-set protein:PDH_2655	44	3481.121955148134		772
PAG_54	2117.228782569265	sw|P06576|ATPB_HUMAN	true	sw|P06576|ATPB_HUMAN ATP synthase subunit beta, mitochondrial OS=Homo sapiens GN=ATP5B PE=1 SV=3	anchor protein	29	4424.496079445489	LVPLKETIK; VVDLLAPYAK; FTQAGSEVSALLGR; QFAPIHAEAPEFMEMSVEQEILVTGIK; KGSITSVQAIYVPADDLTDPAPATTFAHLDATTVLSR; TIAMDGTEGLVR; TREGNDLYHEMIESGVINLK; FTQAGSEVSALLGRIPSAVGYQPTLATDMGTMQER; IMNVIGEPIDERGPIKTK; EGNDLYHEMIESGVINLK; GFQQILAGEYDHLPEQAFYMVGPIEEAVAK; AHGGYSVFAGVGER; GSITSVQAIYVPADDLTDPAPATTFAHLDATTVLSR; FLSQPFQVAEVFTGHMGK; TREGNDLYHEMIESGVINLKDATSK; IMDPNIVGSEHYDVAR; AIAELGIYPAVDPLDSTSR; TIAMDGT…	201
PAG_54	2117.228782569265	tr|F8VQY0|F8VQY0_HUMAN	true	tr|F8VQY0|F8VQY0_HUMAN ATP synthase subunit beta, mitochondrial (Fragment) OS=Homo sapiens GN=ATP5B PE=4 SV=1	sequence sub-set protein:PDH_682	4	482.39381145666795		201
PAG_54	2117.228782569265	tr|H0YI37|H0YI37_HUMAN	true	tr|H0YI37|H0YI37_HUMAN ATP synthase subunit beta, mitochondrial (Fragment) OS=Homo sapiens GN=ATP5B PE=4 SV=1	sequence sub-set protein:PDH_682	9	1679.8183883192908		201
PAG_54	2117.228782569265	tr|F8W0P7|F8W0P7_HUMAN	true	tr|F8W0P7|F8W0P7_HUMAN ATP synthase subunit beta, mitochondrial (Fragment) OS=Homo sapiens GN=ATP5B PE=3 SV=2	sequence sub-set protein:PDH_682	11	2270.594717553463		201
PAG_54	2117.228782569265	tr|F8W079|F8W079_HUMAN	true	tr|F8W079|F8W079_HUMAN ATP synthase subunit beta, mitochondrial (Fragment) OS=Homo sapiens GN=ATP5B PE=3 SV=1	sequence sub-set protein:PDH_682	16	2728.3674248300704		201
PAG_54	2117.228782569265	tr|H0YH81|H0YH81_HUMAN	true	tr|H0YH81|H0YH81_HUMAN ATP synthase subunit beta (Fragment) OS=Homo sapiens GN=ATP5B PE=3 SV=1	sequence sub-set protein:PDH_682	24	3925.937352329781		201
PAG_54	2117.228782569265	tr|F8VPV9|F8VPV9_HUMAN	true	tr|F8VPV9|F8VPV9_HUMAN ATP synthase subunit beta OS=Homo sapiens GN=ATP5B PE=3 SV=1	sequence sub-set protein:PDH_682	27	4128.038151952322		201
PAG_55	2101.241191338032	sw|Q08211|DHX9_HUMAN	true	sw|Q08211|DHX9_HUMAN ATP-dependent RNA helicase A OS=Homo sapiens GN=DHX9 PE=1 SV=4	anchor protein	36	3772.3465733955964	LAQFEPSQR; DFVNYLVR; VQSDGQIVLVDDWIK; LSMSQLNEK; AAMEALVVEVTKQPAIISQLDPVNER; KFESEILEAISQNSVVIIR; AAECNIVVTQPR; LAAQSCALSLVR; YPSPFFVFGEK; GISHVIVDEIHER; SSVNCPFSSQDMK; RISAVSVAER; AAMEALVVEVTK; VRPGFCFHLCSR; KMTPSYEIR; NELMYQLEQDHDLQAILQER; GMTLVTPLQLLLFASK; TTQVPQFILDDFIQNDR; ELDALDANDELTPLGR; QLYHLGVVEAYSGLTK; LQISHEAAACITGLR; FSDHVALLSVFQAWDDAR; TPLHEIALSIK; NFLYAWCGK; QPAIISQLDPVNER; DVVQAYP…	199	VAFERGEEPGK; KVFDPVPVGVTK; AENNSEVGASGYGVPGPTWDR; MTPSYEIR; GANLKDYYSR; LGGIGQFLAK
PAG_55	2101.241191338032	sw|Q08211-2|DHX9_HUMAN	true	sw|Q08211-2|DHX9_HUMAN Isoform 2 of ATP-dependent RNA helicase A OS=Homo sapiens GN=DHX9	sequence sub-set protein:PDH_675	8	812.6692153734238		199
PAG_56	2100.4999708267683	sw|Q92598|HS105_HUMAN	true	sw|Q92598|HS105_HUMAN Heat shock protein 105 kDa OS=Homo sapiens GN=HSPH1 PE=1 SV=1	anchor protein	34	4019.826070919917	VEDVSAVEIVGGATR; IEVPLYSLLEQTHLK; AGGIETIANEFSDR; LMNDMTAVALNYGIYK; AFNDPFIQK; DLLNMYIETEGK; LVEHFCAEFK; NQQITHANNTVSNFKR; ENLSYDLVPLK; QDLPSLDEKPR; GPFELEAFYSDPQGVPYPEAK; SQFEELCAELLQK; YNHIDESEMK; CTPSVISFGSK; SVLDAAQIVGLNCLR; VNTHGIFTISTASMVEK; DKLCGPYEK; SLDQDPVVR; FVVQNVSAQK; FICEQDHQNFLR; VLGTAFDPFLGGK; EKENLSYDLVPLK; NAVEEYVYEFR; IKELNNTCEPVVTQPKPK; QAYVDKLEELMK; MFEELGQR; NQQITHANNTVSNFK;…	227
PAG_56	2100.4999708267683	tr|Q5TBM3|Q5TBM3_HUMAN	true	tr|Q5TBM3|Q5TBM3_HUMAN Heat shock protein 105 kDa (Fragment) OS=Homo sapiens GN=HSPH1 PE=4 SV=1	sequence sub-set protein:PDH_783	4	349.2093775946391		227
PAG_56	2100.4999708267683	tr|R4GN69|R4GN69_HUMAN	true	tr|R4GN69|R4GN69_HUMAN Heat shock protein 105 kDa OS=Homo sapiens GN=HSPH1 PE=4 SV=1	sequence sub-set protein:PDH_783	7	640.9763218346876		227
PAG_56	2100.4999708267683	tr|B4DY72|B4DY72_HUMAN	true	tr|B4DY72|B4DY72_HUMAN Heat shock protein 105 kDa OS=Homo sapiens GN=HSPH1 PE=2 SV=1	sequence sub-set protein:PDH_783	22	2689.779591371539		227
PAG_56	2100.4999708267683	tr|B4DYH1|B4DYH1_HUMAN	true	tr|B4DYH1|B4DYH1_HUMAN Heat shock 105kDa/110kDa protein 1, isoform CRA_b OS=Homo sapiens GN=HSPH1 PE=2 SV=1	sequence sub-set protein:PDH_783	32	3862.7453827458276		227
PAG_56	2100.4999708267683	sw|Q92598-3|HS105_HUMAN	true	sw|Q92598-3|HS105_HUMAN Isoform 3 of Heat shock protein 105 kDa OS=Homo sapiens GN=HSPH1	sequence sub-set protein:PDH_783	33	3954.4918052237285		227
PAG_56	2100.4999708267683	sw|Q92598-2|HS105_HUMAN	true	sw|Q92598-2|HS105_HUMAN Isoform Beta of Heat shock protein 105 kDa OS=Homo sapiens GN=HSPH1	sequence same-set protein:PDH_783	34	4019.826070919917		227
PAG_57	2091.3453040248246	sw|P07355|ANXA2_HUMAN	true	sw|P07355|ANXA2_HUMAN Annexin A2 OS=Homo sapiens GN=ANXA2 PE=1 SV=2	anchor protein	29	5215.482651912622	LSLEGDHSTPPSAYGSVK; EMYKTDLEK; DLYDAGVKR; DALNIETAIK; RAEDGSVIDYELIDQDARDLYDAGVKR; SLYYYIQQDTK; TKGVDEVTIVNILTNR; SNAQRQDIAFAYQR; TDLEKDIISDTSGDFRK; SYSPYDMLESIR; TNQELQEINR; TDLEKDIISDTSGDFR; AYTNFDAER; AEDGSVIDYELIDQDAR; DIISDTSGDFRK; DIISDTSGDFR; GLGTDEDSLIEIICSR; RAEDGSVIDYELIDQDAR; EMYKTDLEKDIISDTSGDFRK; TPAQYDASELKASMK; SEVDMLKIR; WISIMTER; TPAQYDASELK; QDIAFAYQR; GVDEVTIVNILTNR; SALSGHLETV…	364
PAG_57	2091.3453040248246	tr|H0YLE2|H0YLE2_HUMAN	true	tr|H0YLE2|H0YLE2_HUMAN Annexin A2 (Fragment) OS=Homo sapiens GN=ANXA2 PE=4 SV=1	sequence sub-set protein:PDH_1266	3	465.0670771526849		364
PAG_57	2091.3453040248246	tr|H0YKN4|H0YKN4_HUMAN	true	tr|H0YKN4|H0YKN4_HUMAN Annexin A2 OS=Homo sapiens GN=ANXA2 PE=4 SV=1	sequence sub-set protein:PDH_1266	4	627.6172120290738		364
PAG_57	2091.3453040248246	tr|H0YNB8|H0YNB8_HUMAN	true	tr|H0YNB8|H0YNB8_HUMAN Annexin A2 (Fragment) OS=Homo sapiens GN=ANXA2 PE=4 SV=1	sequence sub-set protein:PDH_1266	4	627.6172120290738		364
PAG_57	2091.3453040248246	tr|H0YMD9|H0YMD9_HUMAN	true	tr|H0YMD9|H0YMD9_HUMAN Annexin A2 (Fragment) OS=Homo sapiens GN=ANXA2 PE=4 SV=1	sequence sub-set protein:PDH_1266	6	1253.9628527034517		364
PAG_57	2091.3453040248246	tr|H0YN52|H0YN52_HUMAN	true	tr|H0YN52|H0YN52_HUMAN Annexin (Fragment) OS=Homo sapiens GN=ANXA2 PE=3 SV=1	sequence sub-set protein:PDH_1266	8	1373.4603803554435		364
PAG_57	2091.3453040248246	tr|H0YKV8|H0YKV8_HUMAN	true	tr|H0YKV8|H0YKV8_HUMAN Annexin A2 (Fragment) OS=Homo sapiens GN=ANXA2 PE=4 SV=1	sequence sub-set protein:PDH_1266	8	1382.0733036683662		364
PAG_57	2091.3453040248246	tr|H0YKL9|H0YKL9_HUMAN	true	tr|H0YKL9|H0YKL9_HUMAN Annexin (Fragment) OS=Homo sapiens GN=ANXA2 PE=3 SV=1	sequence sub-set protein:PDH_1266	9	1554.8311610446185		364
PAG_57	2091.3453040248246	tr|H0YMW4|H0YMW4_HUMAN	true	tr|H0YMW4|H0YMW4_HUMAN Annexin (Fragment) OS=Homo sapiens GN=ANXA2 PE=3 SV=1	sequence sub-set protein:PDH_1266	10	1738.7588044593263		364
PAG_57	2091.3453040248246	tr|H0YNA0|H0YNA0_HUMAN	true	tr|H0YNA0|H0YNA0_HUMAN Annexin (Fragment) OS=Homo sapiens GN=ANXA2 PE=3 SV=1	sequence sub-set protein:PDH_1266	10	1937.0251098374647		364
PAG_57	2091.3453040248246	tr|H0YKZ7|H0YKZ7_HUMAN	true	tr|H0YKZ7|H0YKZ7_HUMAN Annexin (Fragment) OS=Homo sapiens GN=ANXA2 PE=3 SV=1	sequence sub-set protein:PDH_1266	11	1832.9579957745561		364
PAG_57	2091.3453040248246	tr|H0YKX9|H0YKX9_HUMAN	true	tr|H0YKX9|H0YKX9_HUMAN Annexin (Fragment) OS=Homo sapiens GN=ANXA2 PE=3 SV=1	sequence sub-set protein:PDH_1266	11	1832.9579957745561		364
PAG_57	2091.3453040248246	tr|H0YLV6|H0YLV6_HUMAN	true	tr|H0YLV6|H0YLV6_HUMAN Annexin OS=Homo sapiens GN=ANXA2 PE=3 SV=1	sequence sub-set protein:PDH_1266	11	1832.9579957745561		364
PAG_57	2091.3453040248246	tr|H0YMT9|H0YMT9_HUMAN	true	tr|H0YMT9|H0YMT9_HUMAN Annexin (Fragment) OS=Homo sapiens GN=ANXA2 PE=3 SV=1	sequence sub-set protein:PDH_1266	11	1832.9579957745561		364
PAG_57	2091.3453040248246	tr|H0YMM1|H0YMM1_HUMAN	true	tr|H0YMM1|H0YMM1_HUMAN Annexin (Fragment) OS=Homo sapiens GN=ANXA2 PE=3 SV=1	sequence sub-set protein:PDH_1266	13	2217.0723608488984		364
PAG_57	2091.3453040248246	tr|H0YL33|H0YL33_HUMAN	true	tr|H0YL33|H0YL33_HUMAN Annexin (Fragment) OS=Homo sapiens GN=ANXA2 PE=3 SV=1	sequence sub-set protein:PDH_1266	15	2938.196134689844		364
PAG_57	2091.3453040248246	tr|H0YN28|H0YN28_HUMAN	true	tr|H0YN28|H0YN28_HUMAN Annexin (Fragment) OS=Homo sapiens GN=ANXA2 PE=3 SV=1	sequence sub-set protein:PDH_1266	15	2938.196134689844		364
PAG_57	2091.3453040248246	tr|H0YNP5|H0YNP5_HUMAN	true	tr|H0YNP5|H0YNP5_HUMAN Annexin (Fragment) OS=Homo sapiens GN=ANXA2 PE=3 SV=1	sequence sub-set protein:PDH_1266	16	2683.5611420113196		364
PAG_57	2091.3453040248246	tr|H0YKS4|H0YKS4_HUMAN	true	tr|H0YKS4|H0YKS4_HUMAN Annexin (Fragment) OS=Homo sapiens GN=ANXA2 PE=3 SV=1	sequence sub-set protein:PDH_1266	19	3206.4183761299987		364
PAG_57	2091.3453040248246	tr|H0YM50|H0YM50_HUMAN	true	tr|H0YM50|H0YM50_HUMAN Annexin (Fragment) OS=Homo sapiens GN=ANXA2 PE=3 SV=1	sequence sub-set protein:PDH_1266	20	3517.191277760948		364
PAG_57	2091.3453040248246	sw|A6NMY6|AXA2L_HUMAN	true	sw|A6NMY6|AXA2L_HUMAN Putative annexin A2-like protein OS=Homo sapiens GN=ANXA2P2 PE=5 SV=2	sequence sub-set protein:PDH_1266	21	3714.2621878888017		364
PAG_57	2091.3453040248246	tr|H0YMD0|H0YMD0_HUMAN	true	tr|H0YMD0|H0YMD0_HUMAN Annexin (Fragment) OS=Homo sapiens GN=ANXA2 PE=3 SV=1	sequence sub-set protein:PDH_1266	24	4065.6344456796855		364
PAG_57	2091.3453040248246	tr|H0YMU9|H0YMU9_HUMAN	true	tr|H0YMU9|H0YMU9_HUMAN Annexin OS=Homo sapiens GN=ANXA2 PE=3 SV=1	sequence sub-set protein:PDH_1266	24	4065.6344456796855		364
PAG_57	2091.3453040248246	tr|H0YN42|H0YN42_HUMAN	true	tr|H0YN42|H0YN42_HUMAN Annexin (Fragment) OS=Homo sapiens GN=ANXA2 PE=3 SV=1	sequence sub-set protein:PDH_1266	26	4771.1541304644		364
PAG_57	2091.3453040248246	sw|P07355-2|ANXA2_HUMAN	true	sw|P07355-2|ANXA2_HUMAN Isoform 2 of Annexin A2 OS=Homo sapiens GN=ANXA2	sequence same-set protein:PDH_1266	29	5215.482651912622		364
PAG_58	2052.3382452953056	tr|B4DEM7|B4DEM7_HUMAN	true	tr|B4DEM7|B4DEM7_HUMAN T-complex protein 1 subunit theta OS=Homo sapiens GN=CCT8 PE=2 SV=1	anchor protein	32	4530.314929832345	VADMALHYANK; QITSYGETCPGLEQYAIK; VADMALHYANKYNIMLVR; TAYGPNGMNK; TAEELMNFSK; IGLSVSEVIEGYEIACR; LVPGGGATEIELAK; AHEILPNLVCCSAK; HFSGLEEAVYR; FAEAFEAIPR; IAVYSCPFDGMITETK; DIDEVSSLLR; ELEVQHPAAK; GSTDNLMDDIER; GEENLMDAQVK; ETEGDVTSVK; AVDDGVNTFK; KAHEILPNLVCCSAK; ETEGDVTSVKDAK; ILGSGISSSSVLHGMVFK; HEKEDGAISTIVLR; ALAENSGVKANEVISK; NLRDIDEVSSLLR; AIADTGANVVVTGGK; NIQACKELAQTTR; EDGAISTIVLR; QYGNEVF…	120
PAG_58	2052.3382452953056	tr|H7C2U0|H7C2U0_HUMAN	true	tr|H7C2U0|H7C2U0_HUMAN T-complex protein 1 subunit theta (Fragment) OS=Homo sapiens GN=CCT8 PE=4 SV=1	sequence sub-set protein:PDH_418	3	497.3255190063662		120
PAG_58	2052.3382452953056	tr|H7C4C8|H7C4C8_HUMAN	true	tr|H7C4C8|H7C4C8_HUMAN T-complex protein 1 subunit theta (Fragment) OS=Homo sapiens GN=CCT8 PE=3 SV=1	sequence sub-set protein:PDH_418	17	2291.5954936915045		120
PAG_58	2052.3382452953056	tr|B4DQH4|B4DQH4_HUMAN	true	tr|B4DQH4|B4DQH4_HUMAN T-complex protein 1 subunit theta OS=Homo sapiens GN=CCT8 PE=2 SV=1	sequence sub-set protein:PDH_418	27	3909.0555030287073		120
PAG_58	2052.3382452953056	sw|P50990|TCPQ_HUMAN	true	sw|P50990|TCPQ_HUMAN T-complex protein 1 subunit theta OS=Homo sapiens GN=CCT8 PE=1 SV=4	sequence same-set protein:PDH_418	32	4530.314929832345		120
PAG_59	1986.462135082732	sw|Q86UP2|KTN1_HUMAN	true	sw|Q86UP2|KTN1_HUMAN Kinectin OS=Homo sapiens GN=KTN1 PE=1 SV=1	anchor protein	39	3422.936351676438	AKECMAGTSGSEEVK; WLQDLQEENESLK; LLAAVKEDAAATK; EQMEAEIAHLK; TAEHEAAQQDLQSK; AQQSLELIQSK; VQELQNLLK; ECMAGTSGSEEVK; QPTPPSEAAASK; AQIQQFHSQIAAQTSASVLAEELHK; VNKEESLQMQVQDILEQNEALK; KLDDSYSEAVR; SVEELLEAELLK; VSVPSNLSYGEWLHGFEK; ALKEEIGNVQLEK; EKEISGLWNELDSLKDAVEHQR; QNDQVSFASLVEELK; QMQSSFTSSEQELER; LLEEQLQHEISNK; QTEDSLASER; FKDFLLSLK; IHVSYQETQQMQMK; AHVQEVAQHNLK; TQLLQDVQDENK; SVLAETEGILQK; QKP…	1764	QNEELNLLK
PAG_59	1986.462135082732	tr|H0YJP2|H0YJP2_HUMAN	true	tr|H0YJP2|H0YJP2_HUMAN Kinectin (Fragment) OS=Homo sapiens GN=KTN1 PE=4 SV=1	sequence sub-set protein:PDH_5625	1	103.58830975274503		1764
PAG_59	1986.462135082732	tr|H0YJV5|H0YJV5_HUMAN	true	tr|H0YJV5|H0YJV5_HUMAN Kinectin (Fragment) OS=Homo sapiens GN=KTN1 PE=4 SV=1	sequence sub-set protein:PDH_5625	2	65.27556688741873		1764
PAG_59	1986.462135082732	tr|H0YJZ8|H0YJZ8_HUMAN	true	tr|H0YJZ8|H0YJZ8_HUMAN Kinectin (Fragment) OS=Homo sapiens GN=KTN1 PE=4 SV=1	sequence sub-set protein:PDH_5625	4	427.7042160455404		1764
PAG_59	1986.462135082732	tr|G3V5G2|G3V5G2_HUMAN	true	tr|G3V5G2|G3V5G2_HUMAN Kinectin (Fragment) OS=Homo sapiens GN=KTN1 PE=4 SV=1	sequence sub-set protein:PDH_5625	5	444.954622766974		1764
PAG_59	1986.462135082732	tr|G3V5P0|G3V5P0_HUMAN	true	tr|G3V5P0|G3V5P0_HUMAN Kinectin (Fragment) OS=Homo sapiens GN=KTN1 PE=4 SV=1	sequence sub-set protein:PDH_5625	7	907.1851846677652		1764
PAG_59	1986.462135082732	tr|B7Z6P3|B7Z6P3_HUMAN	true	tr|B7Z6P3|B7Z6P3_HUMAN Kinectin OS=Homo sapiens GN=KTN1 PE=2 SV=1	sequence sub-set protein:PDH_5625	9	1021.8034232287569		1764
PAG_59	1986.462135082732	tr|G3V4Y7|G3V4Y7_HUMAN	true	tr|G3V4Y7|G3V4Y7_HUMAN Kinectin OS=Homo sapiens GN=KTN1 PE=4 SV=1	sequence sub-set protein:PDH_5625	17	1747.4145457585491		1764
PAG_59	1986.462135082732	sw|Q86UP2-3|KTN1_HUMAN	true	sw|Q86UP2-3|KTN1_HUMAN Isoform 3 of Kinectin OS=Homo sapiens GN=KTN1	sequence sub-set protein:PDH_5625	35	3150.2250794921993		1764
PAG_59	1986.462135082732	sw|Q86UP2-2|KTN1_HUMAN	true	sw|Q86UP2-2|KTN1_HUMAN Isoform 2 of Kinectin OS=Homo sapiens GN=KTN1	sequence sub-set protein:PDH_5625	36	3247.759535400519		1764
PAG_60	1973.211221126112	sw|P05783|K1C18_HUMAN	true	sw|P05783|K1C18_HUMAN Keratin, type I cytoskeletal 18 OS=Homo sapiens GN=KRT18 PE=1 SV=2	anchor protein	27	4120.280748942851	AQYDELARK; IVLQIDNAR; YALQMEQLNGILLHLESELAQTR; PVSSAASVYAGAGGSGSR; AQIFANTVDNAR; RLLEDGEDFNLGDALDSSNSMQTIQK; LQLETEIEALKEELLFMK; VKLEAEIATYR; NHEEEVKGLQAQIASSGLTVEVDAPK; LLEDGEDFNLGDALDSSNSMQTIQK; KVIDDTNITR; QAQEYEALLNIK; GGMGSGGLATGIAGGLAGMGGIQNEK; TVQSLEIDLDSMR; SLGSVQAPSYGARPVSSAASVYAGAGGSGSR; GGMGSGGLATGIAGGLAGMGGIQNEKETMQSLNDR; QSVENDIHGLRK; LQLETEIEALKEELLFMKK; GLQAQIASSGLTVEVDAPK; SLGSVQA…	41
PAG_60	1973.211221126112	sw|Q92764|KRT35_HUMAN	true	sw|Q92764|KRT35_HUMAN Keratin, type I cuticular Ha5 OS=Homo sapiens GN=KRT35 PE=2 SV=5	sequence sub-set protein:PDH_159	1	106.84546918586386		41
PAG_60	1973.211221126112	tr|C4AM86|C4AM86_HUMAN	true	tr|C4AM86|C4AM86_HUMAN Keratin, type I cuticular Ha5 OS=Homo sapiens GN=KRT35 PE=3 SV=1	sequence sub-set protein:PDH_159	1	106.84546918586386		41
PAG_60	1973.211221126112	tr|F8VZY9|F8VZY9_HUMAN	true	tr|F8VZY9|F8VZY9_HUMAN Keratin, type I cytoskeletal 18 OS=Homo sapiens GN=KRT18 PE=3 SV=1	sequence sub-set protein:PDH_159	24	3437.5279746189635		41
PAG_61	1971.4940896716364	sw|Q14697|GANAB_HUMAN	true	sw|Q14697|GANAB_HUMAN Neutral alpha-glucosidase AB OS=Homo sapiens GN=GANAB PE=1 SV=3	anchor protein	36	4016.3735762130423	ALLDSLQLGPDSLTVHLIHEVTK; TRDGSDYEGWCWPGSAGYPDFTNPTMR; AEKDEPGAWEETFK; KPGINVASDWSIHLR; QYASLTGTQALPPLFSLGYHQSR; TCEESSFCK; VLLVLELQGLQK; VPDVLVADPPIAR; LKVTEGGEPYR; DAQHYGGWEHR; MMDYLQGSGETPQTDVR; HHGPQTLYLPVTLSSIPVFQR; REPWLLPSQHNDIIR; NPEPELLVR; SIRPGLSPYR; LVAIVDPHIK; FGAVWTGDNTAEWDHLK; DPAEGDGAQPEETPR; VVIIGAGKPAAVVLQTK; YFTWDPSR; EPWLLPSQHNDIIR; TCEESSFCKR; KLVAIVDPHIK; SGGMERPFVLAR; VSQGSKD…	535
PAG_61	1971.4940896716364	sw|Q14697-3|GANAB_HUMAN	true	sw|Q14697-3|GANAB_HUMAN Isoform 3 of Neutral alpha-glucosidase AB OS=Homo sapiens GN=GANAB	sequence sub-set protein:PDH_1885	1	45.168365498789385		535
PAG_61	1971.4940896716364	tr|F5H6X6|F5H6X6_HUMAN	true	tr|F5H6X6|F5H6X6_HUMAN Neutral alpha-glucosidase AB OS=Homo sapiens GN=GANAB PE=4 SV=1	sequence sub-set protein:PDH_1885	31	3830.7942447827477		535
PAG_62	1958.4238076634144	sw|P04406|G3P_HUMAN	true	sw|P04406|G3P_HUMAN Glyceraldehyde-3-phosphate dehydrogenase OS=Homo sapiens GN=GAPDH PE=1 SV=3	anchor protein	26	5762.233738347337	VKVGVNGFGR; IISNASCTTNCLAPLAK; YDDIKKVVK; LEKPAKYDDIK; LVINGNPITIFQER; IKWGDAGAEYVVESTGVFTTMEK; LEKPAKYDDIKK; TVDGPSGKLWR; RVIISAPSADAPMFVMGVNHEK; VVDLMAHMASK; DGRGALQNIIPASTGAAK; AENGKLVINGNPITIFQER; GALQNIIPASTGAAK; RVIISAPSADAPMFVMGVNHEKYDNSLK; WGDAGAEYVVESTGVFTTMEK; AENGKLVINGNPITIFQERDPSK; LTGMAFRVPTANVSVVDLTCR; VIPELNGKLTGMAFR; VPTANVSVVDLTCR; AVGKVIPELNGK; VVDLMAHMASKE; LISWYDNEFGYSNR; VIH…	10
PAG_62	1958.4238076634144	tr|E7EUT5|E7EUT5_HUMAN	true	tr|E7EUT5|E7EUT5_HUMAN Glyceraldehyde-3-phosphate dehydrogenase OS=Homo sapiens GN=GAPDH PE=3 SV=1	sequence sub-set protein:PDH_36	21	5036.422600805902		10
PAG_62	1958.4238076634144	sw|P04406-2|G3P_HUMAN	true	sw|P04406-2|G3P_HUMAN Isoform 2 of Glyceraldehyde-3-phosphate dehydrogenase OS=Homo sapiens GN=GAPDH	sequence sub-set protein:PDH_36	25	5722.930137217391		10
PAG_63	1948.0768000234148	sw|P11413-2|G6PD_HUMAN	true	sw|P11413-2|G6PD_HUMAN Isoform Long of Glucose-6-phosphate 1-dehydrogenase OS=Homo sapiens GN=G6PD	anchor protein	36	3780.4421795001376	KIYPTIWWLFR; IIVEKPFGR; DVMQNHLLQMLCLVAMEKPASTNSDDVRDEK; KPGMFFNPEESELDLTYGNRYK; DGLLPENTFIVGYAR; KPGMFFNPEESELDLTYGNR; ATPEEKLKLEDFFAR; CISEVQANNVVLGQYVGNPDGEGEATK; DNIACVILTFKEPFGTEGR; LSNHISSLFR; LILDVFCGSQMHFVR; NSYVAGQYDDAASYQR; IDHYLGKEMVQNLMVLR; VGFQYEGTYK; VQPNEAVYTK; DVMQNHLLQMLCLVAMEKPASTNSDDVR; RVGFQYEGTYK; NVKLPDAYER; LNSHMNALHLGSQANR; GSTTATFAAVVLYVENER; IFTPLLHQIELEK; IYPTIWWLFR; GG…	337
PAG_63	1948.0768000234148	tr|E9PD92|E9PD92_HUMAN	true	tr|E9PD92|E9PD92_HUMAN Glucose-6-phosphate 1-dehydrogenase (Fragment) OS=Homo sapiens GN=G6PD PE=3 SV=1	sequence sub-set protein:PDH_1169	17	1807.8526073169405		337
PAG_63	1948.0768000234148	sw|P11413|G6PD_HUMAN	true	sw|P11413|G6PD_HUMAN Glucose-6-phosphate 1-dehydrogenase OS=Homo sapiens GN=G6PD PE=1 SV=4	sequence same-set protein:PDH_1169	36	3780.4421795001376		337
PAG_63	1948.0768000234148	sw|P11413-3|G6PD_HUMAN	true	sw|P11413-3|G6PD_HUMAN Isoform 3 of Glucose-6-phosphate 1-dehydrogenase OS=Homo sapiens GN=G6PD	sequence same-set protein:PDH_1169	36	3780.4421795001376		337
PAG_64	1903.1042628519945	sw|Q02790|FKBP4_HUMAN	true	sw|Q02790|FKBP4_HUMAN Peptidyl-prolyl cis-trans isomerase FKBP4 OS=Homo sapiens GN=FKBP4 PE=1 SV=3	anchor protein	34	3631.351855630437	VLQLYPNNK; AKESWEMNSEEKLEQSTIVK; TQLAVCQQR; YKQALLQYK; ALELDSNNEKGLFR; VGEVCHITCKPEYAYGSAGSPPK; VFVHYTGWLLDGTK; FEIGEGENLDLPYGLER; LQAFSAAIESCNK; LYANMFER; KIVSWLEYESSFSNEEAQK; ATESGAQSAPLPMEGVDISPK; TAEEMKATESGAQSAPLPMEGVDISPK; IVSWLEYESSFSNEEAQK; AEASSGDHPTDTEMKEEQK; DKFSFDLGKGEVIK; KLYANMFER; GEDLTEEEDGGIIR; EGTGTEMPMIGDR; GEAHLAVNDFELAR; GEGYAKPNEGAIVEVALEGYYK; DKFSFDLGK; RGEAHLAVNDFELAR; ALE…	779	MEKGEHSIVYLKPSYAFGSVGKEK; AEASSGDHPTDTEMK; MEKGEHSIVYLKPSYAFGSVGK; SNTAGSQSQVETEA; ESWEMNSEEK; GEGYAKPNEGAIVEVALEGYYKDK; LASHLNLAMCHLK
PAG_64	1903.1042628519945	tr|F5H120|F5H120_HUMAN	true	tr|F5H120|F5H120_HUMAN Peptidyl-prolyl cis-trans isomerase FKBP4, N-terminally processed OS=Homo sapiens GN=FKBP4 PE=4 SV=1	sequence sub-set protein:PDH_2681	2	418.6168183290235		779
PAG_64	1903.1042628519945	tr|H0YFG2|H0YFG2_HUMAN	true	tr|H0YFG2|H0YFG2_HUMAN Peptidyl-prolyl cis-trans isomerase FKBP4, N-terminally processed (Fragment) OS=Homo sapiens GN=FKBP4 PE=4 SV=1	sequence sub-set protein:PDH_2681	4	292.9580010567974		779
PAG_64	1903.1042628519945	tr|F5H1U3|F5H1U3_HUMAN	true	tr|F5H1U3|F5H1U3_HUMAN Peptidyl-prolyl cis-trans isomerase (Fragment) OS=Homo sapiens GN=FKBP4 PE=4 SV=1	sequence sub-set protein:PDH_2681	5	574.3059009853137		779
PAG_65	1882.3600105096768	tr|F5H698|F5H698_HUMAN	true	tr|F5H698|F5H698_HUMAN Leucine--tRNA ligase, cytoplasmic OS=Homo sapiens GN=LARS PE=3 SV=1	anchor protein	35	3135.0131537444336	YFVTFPYPYMNGR; CCLFPFGLHCTGMPIK; QTGEGVGPQEYTLLK; VIASELGSMPELK; VIYVLPMLTIK; VFEVNASNLEK; STGNFLTLTQAIDK; FSEAEHWLDYFPPLAIQDLKR; VIASELGSMPELKK; ELAVEGMHR; VMPFVAMIK; CEFAVGYQR; NFEATLGWLQEHACSR; QEFEFWYPVDLR; TGFFEFQAAK; DLVPNHLSYYLYNHVAMWPEQSDKWPTAVR; LYTWVEWVK; ELMGEEILGASLSAPLTSYK; FDDPLLGPR; SFITTDVNPYYDSFVR; GFYEGIMLVDGFK; EKLDQLKQEFEFWYPVDLR; GTGVVTSVPSDSPDDIAALR; SLGLSDEEIVK; QGDNCDSIIR;…	571
PAG_65	1882.3600105096768	tr|B4DJ10|B4DJ10_HUMAN	true	tr|B4DJ10|B4DJ10_HUMAN Leucine--tRNA ligase, cytoplasmic OS=Homo sapiens GN=LARS PE=2 SV=1	sequence sub-set protein:PDH_2011	33	2959.635160210932		571
PAG_65	1882.3600105096768	tr|B4DER1|B4DER1_HUMAN	true	tr|B4DER1|B4DER1_HUMAN Leucine--tRNA ligase, cytoplasmic OS=Homo sapiens GN=LARS PE=2 SV=1	sequence sub-set protein:PDH_2011	33	3009.375874724266		571
PAG_65	1882.3600105096768	sw|Q9P2J5|SYLC_HUMAN	true	sw|Q9P2J5|SYLC_HUMAN Leucine--tRNA ligase, cytoplasmic OS=Homo sapiens GN=LARS PE=1 SV=2	sequence same-set protein:PDH_2011	35	3135.0131537444336		571
PAG_66	1866.1621410422397	sw|Q16881|TRXR1_HUMAN	true	sw|Q16881|TRXR1_HUMAN Thioredoxin reductase 1, cytoplasmic OS=Homo sapiens GN=TXNRD1 PE=1 SV=3	anchor protein	25	3607.8872277128494	FLIATGERPR; SYDYDLIIIGGGSGGLAAAK; MIEAVQNHIGSLNWGYR; KQLDSTIGIHPVCAEVFTTLSVTKR; WGLGGTCVNVGCIPK; LMHQAALLGQALQDSR; VEQIEAGTPGR; QFVPIKVEQIEAGTPGR; YLGIPGDKEYCISSDDLFSLPYCPGK; CDYENVPTTVFTPLEYGACGLSEEK; VMVLDFVTPTPLGTR; KLMHQAALLGQALQDSR; VEETVKHDWDR; FGEENIEVYHSYFWPLEWTIPSR; VVYENAYGQFIGPHR; QLDSTIGIHPVCAEVFTTLSVTKR; IGEHMEEHGIK; IPVTDEEQTNVPYIYAIGDILEDKVELTPVAIQAGR; KVMVLDFVTPTPLGTR; VVAQSTNSEEI…	324
PAG_66	1866.1621410422397	tr|E9PRI8|E9PRI8_HUMAN	true	tr|E9PRI8|E9PRI8_HUMAN Thioredoxin reductase 1, cytoplasmic (Fragment) OS=Homo sapiens GN=TXNRD1 PE=4 SV=1	sequence sub-set protein:PDH_1114	1	44.947151564332444		324
PAG_66	1866.1621410422397	tr|E9PQI3|E9PQI3_HUMAN	true	tr|E9PQI3|E9PQI3_HUMAN Thioredoxin reductase 1, cytoplasmic (Fragment) OS=Homo sapiens GN=TXNRD1 PE=4 SV=1	sequence sub-set protein:PDH_1114	3	529.0012072366787		324
PAG_66	1866.1621410422397	tr|E9PLT3|E9PLT3_HUMAN	true	tr|E9PLT3|E9PLT3_HUMAN Thioredoxin reductase 1, cytoplasmic (Fragment) OS=Homo sapiens GN=TXNRD1 PE=4 SV=1	sequence sub-set protein:PDH_1114	4	745.23811897467		324
PAG_66	1866.1621410422397	tr|E9PKI4|E9PKI4_HUMAN	true	tr|E9PKI4|E9PKI4_HUMAN Thioredoxin reductase 1, cytoplasmic (Fragment) OS=Homo sapiens GN=TXNRD1 PE=4 SV=1	sequence sub-set protein:PDH_1114	4	745.23811897467		324
PAG_66	1866.1621410422397	tr|E9PIZ5|E9PIZ5_HUMAN	true	tr|E9PIZ5|E9PIZ5_HUMAN Thioredoxin reductase 1, cytoplasmic (Fragment) OS=Homo sapiens GN=TXNRD1 PE=4 SV=1	sequence sub-set protein:PDH_1114	6	1125.6685179863157		324
PAG_66	1866.1621410422397	tr|E9PKD3|E9PKD3_HUMAN	true	tr|E9PKD3|E9PKD3_HUMAN Thioredoxin reductase 1, cytoplasmic (Fragment) OS=Homo sapiens GN=TXNRD1 PE=4 SV=1	sequence sub-set protein:PDH_1114	11	2150.8584823320834		324
PAG_66	1866.1621410422397	tr|F5H780|F5H780_HUMAN	true	tr|F5H780|F5H780_HUMAN Thioredoxin reductase 1, cytoplasmic OS=Homo sapiens GN=TXNRD1 PE=3 SV=1	sequence sub-set protein:PDH_1114	22	3078.8860204761713		324
PAG_66	1866.1621410422397	tr|E9PMY9|E9PMY9_HUMAN	true	tr|E9PMY9|E9PMY9_HUMAN Thioredoxin reductase 1, cytoplasmic OS=Homo sapiens GN=TXNRD1 PE=3 SV=1	sequence sub-set protein:PDH_1114	22	3078.8860204761713		324
PAG_66	1866.1621410422397	tr|E9PIR7|E9PIR7_HUMAN	true	tr|E9PIR7|E9PIR7_HUMAN Thioredoxin reductase 1, cytoplasmic OS=Homo sapiens GN=TXNRD1 PE=3 SV=1	sequence sub-set protein:PDH_1114	23	3547.3470521784725		324
PAG_66	1866.1621410422397	tr|E7ESI6|E7ESI6_HUMAN	true	tr|E7ESI6|E7ESI6_HUMAN Thioredoxin reductase 1, cytoplasmic OS=Homo sapiens GN=TXNRD1 PE=3 SV=2	sequence sub-set protein:PDH_1114	23	3547.3470521784725		324
PAG_66	1866.1621410422397	tr|E7EW10|E7EW10_HUMAN	true	tr|E7EW10|E7EW10_HUMAN Thioredoxin reductase 1, cytoplasmic OS=Homo sapiens GN=TXNRD1 PE=3 SV=1	sequence same-set protein:PDH_1114	25	3607.8872277128494		324
PAG_66	1866.1621410422397	tr|E2QRB9|E2QRB9_HUMAN	true	tr|E2QRB9|E2QRB9_HUMAN Thioredoxin reductase 1, cytoplasmic OS=Homo sapiens GN=TXNRD1 PE=3 SV=1	sequence same-set protein:PDH_1114	25	3607.8872277128494		324
PAG_66	1866.1621410422397	tr|B7Z2S5|B7Z2S5_HUMAN	true	tr|B7Z2S5|B7Z2S5_HUMAN Thioredoxin reductase 1, cytoplasmic OS=Homo sapiens GN=TXNRD1 PE=2 SV=1	sequence same-set protein:PDH_1114	25	3607.8872277128494		324
PAG_66	1866.1621410422397	tr|B7Z904|B7Z904_HUMAN	true	tr|B7Z904|B7Z904_HUMAN Thioredoxin reductase 1 OS=Homo sapiens GN=TXNRD1 PE=2 SV=1	sequence same-set protein:PDH_1114	25	3607.8872277128494		324
PAG_66	1866.1621410422397	sw|Q16881-6|TRXR1_HUMAN	true	sw|Q16881-6|TRXR1_HUMAN Isoform 6 of Thioredoxin reductase 1, cytoplasmic OS=Homo sapiens GN=TXNRD1	sequence same-set protein:PDH_1114	25	3607.8872277128494		324
PAG_66	1866.1621410422397	sw|Q16881-3|TRXR1_HUMAN	true	sw|Q16881-3|TRXR1_HUMAN Isoform 3 of Thioredoxin reductase 1, cytoplasmic OS=Homo sapiens GN=TXNRD1	sequence same-set protein:PDH_1114	25	3607.8872277128494		324
PAG_66	1866.1621410422397	sw|Q16881-2|TRXR1_HUMAN	true	sw|Q16881-2|TRXR1_HUMAN Isoform 2 of Thioredoxin reductase 1, cytoplasmic OS=Homo sapiens GN=TXNRD1	sequence same-set protein:PDH_1114	25	3607.8872277128494		324
PAG_66	1866.1621410422397	sw|Q16881-5|TRXR1_HUMAN	true	sw|Q16881-5|TRXR1_HUMAN Isoform 5 of Thioredoxin reductase 1, cytoplasmic OS=Homo sapiens GN=TXNRD1	sequence same-set protein:PDH_1114	25	3607.8872277128494		324
PAG_66	1866.1621410422397	sw|Q16881-4|TRXR1_HUMAN	true	sw|Q16881-4|TRXR1_HUMAN Isoform 4 of Thioredoxin reductase 1, cytoplasmic OS=Homo sapiens GN=TXNRD1	sequence same-set protein:PDH_1114	25	3607.8872277128494		324
PAG_66	1866.1621410422397	tr|E9PNQ6|E9PNQ6_HUMAN	true	tr|E9PNQ6|E9PNQ6_HUMAN Thioredoxin reductase 1, cytoplasmic OS=Homo sapiens GN=TXNRD1 PE=3 SV=1	sequence same-set protein:PDH_1114	25	3607.8872277128494		324
PAG_66	1866.1621410422397	tr|B2R5P6|B2R5P6_HUMAN	true	tr|B2R5P6|B2R5P6_HUMAN Thioredoxin reductase 1, cytoplasmic OS=Homo sapiens GN=TXNRD1 PE=2 SV=1	sequence same-set protein:PDH_1114	25	3607.8872277128494		324
PAG_67	1862.0234738570591	sw|P13010|XRCC5_HUMAN	true	sw|P13010|XRCC5_HUMAN X-ray repair cross-complementing protein 5 OS=Homo sapiens GN=XRCC5 PE=1 SV=3	anchor protein	36	3618.38843406811	IKTLFPLIEAK; FFMGNQVLK; TEQGGAHFSVSSLAEGSVTSVGSVNPAENFR; DQVTAQEIFQDNHEDGPTAK; ANPQVGVAFPHIK; HIEIFTDLSSR; YGSDIVPFSK; LTIGSNLSIR; HSIHWPCR; TDTLEDLFPTTK; GITEQQKEGLEIVK; YGSDIVPFSKVDEEQMK; YAPTEAQLNAVDALIDSMSLAK; SQLDIIIHSLKK; LFQCLLHR; IQPGSQQADFLDALIVSMDVIQHETIGK; EEASGSSVTAEEAKK; RHIEIFTDLSSR; KVITMFVQR; VITMFVQR; LGGHGPSFPLK; TLFPLIEAK; ALQEKVEIK; EEASGSSVTAEEAK; KYAPTEAQLNAVDALIDSMSLAK; HLM…	341	QYMFSSLK; KKDQVTAQEIFQDNHEDGPTAK; KTWTVVDAK; EPLPPIQQHIWNMLNPPAEVTTK; KDEKTDTLEDLFPTTK; SQLDIIIHSLK; RFFMGNQVLK; ETVYCLNDDDETEVLKEDIIQGFR; EDGSGDRGDGPFR; CFSVLGFCK
PAG_67	1862.0234738570591	tr|H7C0H9|H7C0H9_HUMAN	true	tr|H7C0H9|H7C0H9_HUMAN X-ray repair cross-complementing protein 5 (Fragment) OS=Homo sapiens GN=XRCC5 PE=4 SV=1	sequence sub-set protein:PDH_1183	2	94.26101751576769		341
PAG_67	1862.0234738570591	tr|C9JZ81|C9JZ81_HUMAN	true	tr|C9JZ81|C9JZ81_HUMAN X-ray repair cross-complementing protein 5 (Fragment) OS=Homo sapiens GN=XRCC5 PE=4 SV=1	sequence sub-set protein:PDH_1183	6	643.6835112304916		341
PAG_68	1853.787879386461	sw|Q92616|GCN1L_HUMAN	true	sw|Q92616|GCN1L_HUMAN Translational activator GCN1 OS=Homo sapiens GN=GCN1L1 PE=1 SV=6	anchor protein	39	3232.9056162930374	QAGAEALSQAVAR; YLLDSCAPLLR; LLTWVIGTGSPR; ALGTLVSHVTLR; FVHFIDAPSLALIMPIVQR; QLDDEEVSEFALDGLK; EGVLTGSPEQKEEAAK; AVMSNLSAHGVK; VDPLFTELLNGIR; SGAAQGLAEVMAGLGVEK; DLAPYLPSVTPGLK; LSVADSQAEAK; CMLDAALATLNTHGK; VLAFLSSVAGDALTR; VLPLEALVTDAGEVTEAGK; ALQAAIQQLAEAQPEATAK; ILPEIIPILEEGLR; LMEIYQEK; NAPNDASYDAVR; LTEVLTDSHVK; QSVVVLMGSLAK; AYSDQAIVNLLK; VISESPPDQWEAR; GIKEEVQLTSK; MAAQIIGNMYSLTDQK; AIITA…	407	LMDEAVLALR; FTPYVGPIIPCILK; VGKGEPGAAPLSAPAFSLVFPFLK; LAHGLLEELK; NLLHSLQSSGIGSK; QGEEVFQSLSK; LTSADALRPSVVSITGPLIR; YSSDVQEMILSSATADRIPIAVSGVR; SIIQSAQQDSIKK; LDAGNQLALIEELHK; SIIQSAQQDSIK; CLQNPSSDIR
PAG_69	1853.4191157760135	sw|Q14980|NUMA1_HUMAN	true	sw|Q14980|NUMA1_HUMAN Nuclear mitotic apparatus protein 1 OS=Homo sapiens GN=NUMA1 PE=1 SV=2	anchor protein	38	2980.46312494247	AALMESQGQQQEER; ASMQPIQIAEGTGITTR; QSMAFSILNTPK; HQVEQLSSSLK; AVQAQGGESQQEAQR; KVEELQACVETAR; YVQELAAVR; KQQNQELQEQLR; VEFATLQEALAHALTEK; VLEGSELELAK; LGHELQQAGLK; LADSDQASKVQQQK; VEMLETERGQQEAK; DSAQTSVTQAQR; AQELGHSQSALASAQR; LADDLSTLQEK; SLEAQVAHADQQLR; LQNALNEQR; LLQAETASNSAR; GEVLGDVLQLETLK; QEAATLAANNTQLQAR; DSALETLQGQLEEK; KLDVEEPDSANSSFYSTR; LEILQQQLQVANEAR; QQEQADSLER; ALQQVQEKEVR; GRAQA…	1047
PAG_69	1853.4191157760135	tr|F5GWK2|F5GWK2_HUMAN	true	tr|F5GWK2|F5GWK2_HUMAN Nuclear mitotic apparatus protein 1 (Fragment) OS=Homo sapiens GN=NUMA1 PE=4 SV=1	sequence sub-set protein:PDH_3510	1	86.60881104204788		1047
PAG_69	1853.4191157760135	tr|F8W6T3|F8W6T3_HUMAN	true	tr|F8W6T3|F8W6T3_HUMAN Nuclear mitotic apparatus protein 1 (Fragment) OS=Homo sapiens GN=NUMA1 PE=4 SV=1	sequence sub-set protein:PDH_3510	1	86.60881104204788		1047
PAG_69	1853.4191157760135	tr|F5H068|F5H068_HUMAN	true	tr|F5H068|F5H068_HUMAN Nuclear mitotic apparatus protein 1 (Fragment) OS=Homo sapiens GN=NUMA1 PE=4 SV=1	sequence sub-set protein:PDH_3510	1	86.60881104204788		1047
PAG_69	1853.4191157760135	tr|F5H073|F5H073_HUMAN	true	tr|F5H073|F5H073_HUMAN Nuclear mitotic apparatus protein 1 (Fragment) OS=Homo sapiens GN=NUMA1 PE=4 SV=1	sequence sub-set protein:PDH_3510	1	86.60881104204788		1047
PAG_69	1853.4191157760135	tr|F5H763|F5H763_HUMAN	true	tr|F5H763|F5H763_HUMAN Nuclear mitotic apparatus protein 1 (Fragment) OS=Homo sapiens GN=NUMA1 PE=4 SV=1	sequence sub-set protein:PDH_3510	2	97.30183456450038		1047
PAG_69	1853.4191157760135	tr|F5GZW1|F5GZW1_HUMAN	true	tr|F5GZW1|F5GZW1_HUMAN Nuclear mitotic apparatus protein 1 (Fragment) OS=Homo sapiens GN=NUMA1 PE=4 SV=1	sequence sub-set protein:PDH_3510	2	97.30183456450038		1047
PAG_69	1853.4191157760135	tr|F5H3L6|F5H3L6_HUMAN	true	tr|F5H3L6|F5H3L6_HUMAN Nuclear mitotic apparatus protein 1 (Fragment) OS=Homo sapiens GN=NUMA1 PE=4 SV=1	sequence sub-set protein:PDH_3510	2	97.30183456450038		1047
PAG_69	1853.4191157760135	tr|F5H2F3|F5H2F3_HUMAN	true	tr|F5H2F3|F5H2F3_HUMAN Nuclear mitotic apparatus protein 1 (Fragment) OS=Homo sapiens GN=NUMA1 PE=4 SV=1	sequence sub-set protein:PDH_3510	2	97.30183456450038		1047
PAG_69	1853.4191157760135	tr|F5H1L0|F5H1L0_HUMAN	true	tr|F5H1L0|F5H1L0_HUMAN Nuclear mitotic apparatus protein 1 (Fragment) OS=Homo sapiens GN=NUMA1 PE=4 SV=1	sequence sub-set protein:PDH_3510	2	97.30183456450038		1047
PAG_69	1853.4191157760135	tr|F5H0Z7|F5H0Z7_HUMAN	true	tr|F5H0Z7|F5H0Z7_HUMAN Nuclear mitotic apparatus protein 1 (Fragment) OS=Homo sapiens GN=NUMA1 PE=4 SV=1	sequence sub-set protein:PDH_3510	2	97.30183456450038		1047
PAG_69	1853.4191157760135	tr|K4DIE0|K4DIE0_HUMAN	true	tr|K4DIE0|K4DIE0_HUMAN Nuclear mitotic apparatus protein 1 (Fragment) OS=Homo sapiens GN=NUMA1 PE=4 SV=1	sequence sub-set protein:PDH_3510	10	785.5866867727717		1047
PAG_69	1853.4191157760135	tr|F5H6Y5|F5H6Y5_HUMAN	true	tr|F5H6Y5|F5H6Y5_HUMAN Nuclear mitotic apparatus protein 1 (Fragment) OS=Homo sapiens GN=NUMA1 PE=4 SV=1	sequence sub-set protein:PDH_3510	10	826.014191475984		1047
PAG_69	1853.4191157760135	tr|F5H4J1|F5H4J1_HUMAN	true	tr|F5H4J1|F5H4J1_HUMAN Nuclear mitotic apparatus protein 1 (Fragment) OS=Homo sapiens GN=NUMA1 PE=4 SV=1	sequence sub-set protein:PDH_3510	12	905.5945718049255		1047
PAG_69	1853.4191157760135	tr|Q9BTE9|Q9BTE9_HUMAN	true	tr|Q9BTE9|Q9BTE9_HUMAN NUMA1 protein OS=Homo sapiens GN=NUMA1 PE=2 SV=1	sequence sub-set protein:PDH_3510	14	1236.7728511733985		1047
PAG_69	1853.4191157760135	tr|H0YFY6|H0YFY6_HUMAN	true	tr|H0YFY6|H0YFY6_HUMAN Nuclear mitotic apparatus protein 1 (Fragment) OS=Homo sapiens GN=NUMA1 PE=4 SV=1	sequence sub-set protein:PDH_3510	18	1469.8474401467956		1047
PAG_69	1853.4191157760135	sw|Q14980-4|NUMA1_HUMAN	true	sw|Q14980-4|NUMA1_HUMAN Isoform Numa-s of Nuclear mitotic apparatus protein 1 OS=Homo sapiens GN=NUMA1	sequence sub-set protein:PDH_3510	33	2546.6187607675424		1047
PAG_69	1853.4191157760135	sw|Q14980-3|NUMA1_HUMAN	true	sw|Q14980-3|NUMA1_HUMAN Isoform Numa-m of Nuclear mitotic apparatus protein 1 OS=Homo sapiens GN=NUMA1	sequence sub-set protein:PDH_3510	33	2546.6187607675424		1047
PAG_69	1853.4191157760135	sw|Q14980-2|NUMA1_HUMAN	true	sw|Q14980-2|NUMA1_HUMAN Isoform 2 of Nuclear mitotic apparatus protein 1 OS=Homo sapiens GN=NUMA1	sequence same-set protein:PDH_3510	38	2980.46312494247		1047
PAG_70	1845.1527574419342	sw|Q6P2Q9|PRP8_HUMAN	true	sw|Q6P2Q9|PRP8_HUMAN Pre-mRNA-processing-splicing factor 8 OS=Homo sapiens GN=PRPF8 PE=1 SV=2	anchor protein	41	2671.9074988359557	YIQPWESEFIDSQR; FTLWWSPTINR; TAEEVAALIR; LTLEDLEDSWDR; LLENMPMPWEQIR; FSPIPFPPLSYK; EQSQLTATQTR; QNPFWWTHQR; GTYFPTWEGLFWEK; ANPALYVLR; EAVVNTQELLDLLVK; AAVMHDILDMMPEGIK; GYLPSHYER; TILQHLSEAWR; DNPNLLFNMCGFECR; LIVDHNIADYMTAK; DGVWNLQNEVTK; IMADNPSWDGEK; AQIAGYLYGVSPPDNPQVK; NNVVINYK; AISAANLHLR; WGDYDSHDIER; LWNLNNYR; VPGLPTPIENMILR; TDFKQYQVLK; TEDPDLPAFYFDPLINPISHR; DINLQDEDWNEFNDINK	1012	TSYEEFTHK; LTPSGYEWGR; QTDVGITHFR; FICISDLR; TISSYTAFSR; NNVNVASLTQSEIR; YLTEHPDPNNENIVGYNNKK; TNHIYVSSDDIK; TVNKHGDEIITSTTSNYETQTFSSK; ASEMAGPPQMPNDFLSFQDIATEAAHPIR; QQIAEIEKQTKEQSQLTATQTR; QTKEQSQLTATQTR; IIHTSVWAGQK; QILMASGSTTFTK
PAG_70	1845.1527574419342	tr|I3L1T8|I3L1T8_HUMAN	true	tr|I3L1T8|I3L1T8_HUMAN Pre-mRNA-processing-splicing factor 8 (Fragment) OS=Homo sapiens GN=PRPF8 PE=4 SV=1	sequence sub-set protein:PDH_3415	1	21.89911065466108		1012
PAG_70	1845.1527574419342	tr|I3L3Z8|I3L3Z8_HUMAN	true	tr|I3L3Z8|I3L3Z8_HUMAN Pre-mRNA-processing-splicing factor 8 (Fragment) OS=Homo sapiens GN=PRPF8 PE=4 SV=1	sequence sub-set protein:PDH_3415	6	501.5289266861003		1012
PAG_70	1845.1527574419342	tr|I3L0J9|I3L0J9_HUMAN	true	tr|I3L0J9|I3L0J9_HUMAN Pre-mRNA-processing-splicing factor 8 (Fragment) OS=Homo sapiens GN=PRPF8 PE=4 SV=1	sequence sub-set protein:PDH_3415	8	484.897165568603		1012
PAG_71	1842.2952244883215	sw|P33993|MCM7_HUMAN	true	sw|P33993|MCM7_HUMAN DNA replication licensing factor MCM7 OS=Homo sapiens GN=MCM7 PE=1 SV=4	anchor protein	29	3860.1623591537427	MQEHSDQVPVGNIPR; RFELYFQGPSSNKPR; DSLLGDKGQTAR; LAQHITYVHQHSR; EVVNKDVLDVYIEHR; SPQNQYPAELMR; SITVLVEGENTR; EKQPMVPESLADYITAAYVEMR; FDLLWLIQDRPDRDNDLR; SQLLSYIDR; ALLLLLVGGVDQSPR; GNINICLMGDPGVAK; FDLLWLIQDRPDR; SLEQNIQLPAALLSR; MNKSEDDESGAGELTR; IAQPGDHVSVTGIFLPILR; QIAEEDFYEK; QPPSQFEPLDMK; TAIHEVMEQQTISIAK; CSILAAANPAYGR; GSSGVGLTAAVLR; QVVQGLLSETYLEAHR; LFADAVQELLPQYK; SEDDESGAGELTR; MVDVVEKE…	239
PAG_71	1842.2952244883215	tr|C9J8M6|C9J8M6_HUMAN	true	tr|C9J8M6|C9J8M6_HUMAN DNA replication licensing factor MCM7 (Fragment) OS=Homo sapiens GN=MCM7 PE=4 SV=1	sequence sub-set protein:PDH_782	5	844.2073736323294		239
PAG_71	1842.2952244883215	sw|P33993-2|MCM7_HUMAN	true	sw|P33993-2|MCM7_HUMAN Isoform 2 of DNA replication licensing factor MCM7 OS=Homo sapiens GN=MCM7	sequence sub-set protein:PDH_782	12	1931.7436269119128		239
PAG_71	1842.2952244883215	sw|P33993-3|MCM7_HUMAN	true	sw|P33993-3|MCM7_HUMAN Isoform 3 of DNA replication licensing factor MCM7 OS=Homo sapiens GN=MCM7	sequence sub-set protein:PDH_782	24	3331.3816781866885		239
PAG_72	1838.742592373579	sw|P07237|PDIA1_HUMAN	true	sw|P07237|PDIA1_HUMAN Protein disulfide-isomerase OS=Homo sapiens GN=P4HB PE=1 SV=3	anchor protein	28	4007.6023768666923	YQLDKDGVVLFKK; TVIDYNGER; ILEFFGLKK; EYTAGREADDIVNWLK; NFEDVAFDEK; SVSDYDGKLSNFK; NFEDVAFDEKK; IKPHLMSQELPEDWDKQPVK; LITLEEEMTK; SNFAEALAAHK; VDATEESDLAQQYGVR; LGETYKDHENIVIAK; MDSTANEVEAVKVHSFPTLK; EADDIVNWLK; YKPESEELTAER; KSNFAEALAAHK; MDSTANEVEAVK; EADDIVNWLKK; LAKVDATEESDLAQQYGVR; NNFEGEVTK; YQLDKDGVVLFK; ILFIFIDSDHTDNQR; NGDTASPKEYTAGR; DHENIVIAK; QFLQAAEAIDDIPFGITSNSDVFSK; HNQLPLVIEFTEQTAP…	766
PAG_72	1838.742592373579	tr|I3L514|I3L514_HUMAN	true	tr|I3L514|I3L514_HUMAN Protein disulfide-isomerase OS=Homo sapiens GN=P4HB PE=4 SV=1	sequence sub-set protein:PDH_2643	2	339.1889881889079		766
PAG_72	1838.742592373579	tr|I3L1Y5|I3L1Y5_HUMAN	true	tr|I3L1Y5|I3L1Y5_HUMAN Protein disulfide-isomerase OS=Homo sapiens GN=P4HB PE=4 SV=1	sequence sub-set protein:PDH_2643	2	339.1889881889079		766
PAG_72	1838.742592373579	tr|I3L0S0|I3L0S0_HUMAN	true	tr|I3L0S0|I3L0S0_HUMAN Protein disulfide-isomerase (Fragment) OS=Homo sapiens GN=P4HB PE=3 SV=1	sequence sub-set protein:PDH_2643	5	891.0978314768469		766
PAG_72	1838.742592373579	tr|I3L3P5|I3L3P5_HUMAN	true	tr|I3L3P5|I3L3P5_HUMAN Protein disulfide-isomerase (Fragment) OS=Homo sapiens GN=P4HB PE=4 SV=1	sequence sub-set protein:PDH_2643	6	712.5214632625052		766
PAG_72	1838.742592373579	tr|I3L3U6|I3L3U6_HUMAN	true	tr|I3L3U6|I3L3U6_HUMAN Protein disulfide-isomerase (Fragment) OS=Homo sapiens GN=P4HB PE=3 SV=1	sequence sub-set protein:PDH_2643	7	1109.5944441815993		766
PAG_72	1838.742592373579	tr|I3L4M2|I3L4M2_HUMAN	true	tr|I3L4M2|I3L4M2_HUMAN Protein disulfide-isomerase (Fragment) OS=Homo sapiens GN=P4HB PE=4 SV=1	sequence sub-set protein:PDH_2643	7	1148.982843447263		766
PAG_72	1838.742592373579	tr|I3NI03|I3NI03_HUMAN	true	tr|I3NI03|I3NI03_HUMAN Protein disulfide-isomerase (Fragment) OS=Homo sapiens GN=P4HB PE=3 SV=1	sequence sub-set protein:PDH_2643	7	1387.8344631432878		766
PAG_72	1838.742592373579	tr|H0Y3Z3|H0Y3Z3_HUMAN	true	tr|H0Y3Z3|H0Y3Z3_HUMAN Protein disulfide-isomerase (Fragment) OS=Homo sapiens GN=P4HB PE=3 SV=1	sequence sub-set protein:PDH_2643	12	1607.0389611592354		766
PAG_72	1838.742592373579	tr|I3L398|I3L398_HUMAN	true	tr|I3L398|I3L398_HUMAN Protein disulfide-isomerase (Fragment) OS=Homo sapiens GN=P4HB PE=4 SV=1	sequence sub-set protein:PDH_2643	12	1792.511196774209		766
PAG_72	1838.742592373579	tr|I3L312|I3L312_HUMAN	true	tr|I3L312|I3L312_HUMAN Protein disulfide-isomerase (Fragment) OS=Homo sapiens GN=P4HB PE=4 SV=2	sequence sub-set protein:PDH_2643	12	1836.3008916676679		766
PAG_72	1838.742592373579	tr|H7BZ94|H7BZ94_HUMAN	true	tr|H7BZ94|H7BZ94_HUMAN Protein disulfide-isomerase OS=Homo sapiens GN=P4HB PE=3 SV=2	sequence sub-set protein:PDH_2643	24	3634.2699017930954		766
PAG_72	1838.742592373579	tr|F5H8J2|F5H8J2_HUMAN	true	tr|F5H8J2|F5H8J2_HUMAN Uncharacterized protein OS=Homo sapiens GN=P4HB PE=3 SV=1	sequence sub-set protein:PDH_2643	24	3638.172791160634		766
PAG_73	1829.9165512401676	sw|Q01813|K6PP_HUMAN	true	sw|Q01813|K6PP_HUMAN 6-phosphofructokinase type C OS=Homo sapiens GN=PFKP PE=1 SV=2	anchor protein	28	3949.486169448458	RLNIIIVAEGAIDTQNKPITSEK; AIGVLTSGGDAQGMNAAVR; GITNLCVIGGDGSLTGANLFR; ELVVTQLGYDTR; NVLGHMQQGGAPSPFDR; EWSGLLEELAR; SFAGNLNTYKR; NVIFQPVAELK; NESCSENYTTDFIYQLYSEEGK; LPLMECVQMTQDVQK; MLAIYDGFDGFAK; DLQSNVEHLTEK; EIGWTDVGGWTGQGGSILGTK; LAIKLPDDQIPK; KNVLGHMQQGGAPSPFDR; IKELVVTQLGYDTR; TFVLEVMGR; LKAACNLLQR; NVIFQPVAELKK; KEWSGLLEELAR; YLEEIATQMR; ASYDVSDSGQLEHVQPWSV; IIEVVDAIMTTAQSHQR; VTILGHVQR; V…	42	FLEHLSGAGK
PAG_73	1829.9165512401676	tr|H0Y757|H0Y757_HUMAN	true	tr|H0Y757|H0Y757_HUMAN 6-phosphofructokinase type C (Fragment) OS=Homo sapiens GN=PFKP PE=4 SV=1	sequence sub-set protein:PDH_162	4	465.3006951600355		42
PAG_73	1829.9165512401676	tr|V9GY25|V9GY25_HUMAN	true	tr|V9GY25|V9GY25_HUMAN 6-phosphofructokinase type C (Fragment) OS=Homo sapiens GN=PFKP PE=4 SV=1	sequence sub-set protein:PDH_162	4	543.9573948910335		42
PAG_73	1829.9165512401676	tr|H0Y3Y3|H0Y3Y3_HUMAN	true	tr|H0Y3Y3|H0Y3Y3_HUMAN 6-phosphofructokinase type C (Fragment) OS=Homo sapiens GN=PFKP PE=4 SV=1	sequence sub-set protein:PDH_162	4	565.6795588790725		42
PAG_73	1829.9165512401676	tr|V9GYV7|V9GYV7_HUMAN	true	tr|V9GYV7|V9GYV7_HUMAN 6-phosphofructokinase type C (Fragment) OS=Homo sapiens GN=PFKP PE=4 SV=1	sequence sub-set protein:PDH_162	4	619.7746958661908		42
PAG_73	1829.9165512401676	tr|Q5VSR5|Q5VSR5_HUMAN	true	tr|Q5VSR5|Q5VSR5_HUMAN 6-phosphofructokinase type C (Fragment) OS=Homo sapiens GN=PFKP PE=4 SV=1	sequence sub-set protein:PDH_162	6	941.7068398494623		42
PAG_73	1829.9165512401676	tr|B1APP8|B1APP8_HUMAN	true	tr|B1APP8|B1APP8_HUMAN 6-phosphofructokinase type C OS=Homo sapiens GN=PFKP PE=2 SV=1	sequence sub-set protein:PDH_162	7	831.090932672295		42
PAG_73	1829.9165512401676	tr|B1APP6|B1APP6_HUMAN	true	tr|B1APP6|B1APP6_HUMAN 6-phosphofructokinase type C (Fragment) OS=Homo sapiens GN=PFKP PE=4 SV=1	sequence sub-set protein:PDH_162	9	1013.0566725100184		42
PAG_73	1829.9165512401676	sw|Q01813-2|K6PP_HUMAN	true	sw|Q01813-2|K6PP_HUMAN Isoform 2 of 6-phosphofructokinase type C OS=Homo sapiens GN=PFKP	sequence sub-set protein:PDH_162	25	3207.0801353659995		42
PAG_74	1829.2121798088674	sw|P22314|UBA1_HUMAN	true	sw|P22314|UBA1_HUMAN Ubiquitin-like modifier-activating enzyme 1 OS=Homo sapiens GN=UBA1 PE=1 SV=3	anchor protein	28	3534.519651876375	YDGQVAVFGSDLQEK; YFLVGAGAIGCELLK; SLVASLAEPDFVVTDFAK; ALPAVQQNNLDEDLIRK; LAGTQPLEVLEAVQR; AVTLHDQGTAQWADLSSQFYLR; NEEDAAELVALAQAVNAR; LQTSSVLVSGLR; LDQPMTEIVSR; AENYDIPSADR; QLLHNFPPDQLTSSGAPFWSGPK; LKSDTAAAAVR; AAVATFLQSVQVPEFTPK; QPAENVNQYLTDPK; ALPAVQQNNLDEDLIR; NGSEADIDEGLYSR; QFLFRPWDVTK; DNPGVVTCLDEAR; ERLDQPMTEIVSR; KPLLESGTLGTK; NFPNAIEHTLQWAR; QLYVLGHEAMK; IHVSDQELQSANASVDDSRLEELK; ATLPS…	184	GNVQVVIPFLTESYSSSQDPPEK
PAG_74	1829.2121798088674	tr|Q5JRS3|Q5JRS3_HUMAN	true	tr|Q5JRS3|Q5JRS3_HUMAN Ubiquitin-like modifier-activating enzyme 1 (Fragment) OS=Homo sapiens GN=UBA1 PE=4 SV=1	sequence sub-set protein:PDH_633	4	413.24704706393436		184
PAG_74	1829.2121798088674	tr|Q5JRS1|Q5JRS1_HUMAN	true	tr|Q5JRS1|Q5JRS1_HUMAN Ubiquitin-like modifier-activating enzyme 1 (Fragment) OS=Homo sapiens GN=UBA1 PE=4 SV=1	sequence sub-set protein:PDH_633	4	413.24704706393436		184
PAG_74	1829.2121798088674	tr|Q5JRS2|Q5JRS2_HUMAN	true	tr|Q5JRS2|Q5JRS2_HUMAN Ubiquitin-like modifier-activating enzyme 1 (Fragment) OS=Homo sapiens GN=UBA1 PE=4 SV=1	sequence sub-set protein:PDH_633	4	413.24704706393436		184
PAG_74	1829.2121798088674	tr|Q5JRR9|Q5JRR9_HUMAN	true	tr|Q5JRR9|Q5JRR9_HUMAN Ubiquitin-like modifier-activating enzyme 1 (Fragment) OS=Homo sapiens GN=UBA1 PE=4 SV=1	sequence sub-set protein:PDH_633	5	532.9260814757245		184
PAG_74	1829.2121798088674	tr|Q5JRS0|Q5JRS0_HUMAN	true	tr|Q5JRS0|Q5JRS0_HUMAN Ubiquitin-like modifier-activating enzyme 1 (Fragment) OS=Homo sapiens GN=UBA1 PE=4 SV=1	sequence sub-set protein:PDH_633	5	532.9260814757245		184
PAG_74	1829.2121798088674	tr|Q5JRR6|Q5JRR6_HUMAN	true	tr|Q5JRR6|Q5JRR6_HUMAN Ubiquitin-like modifier-activating enzyme 1 OS=Homo sapiens GN=UBA1 PE=4 SV=1	sequence sub-set protein:PDH_633	10	1026.571808664685		184
PAG_75	1825.8083636088802	sw|O75643|U520_HUMAN	true	sw|O75643|U520_HUMAN U5 small nuclear ribonucleoprotein 200 kDa helicase OS=Homo sapiens GN=SNRNP200 PE=1 SV=2	anchor protein	37	3141.269508852271	TNLLLQAHLSR; IVALSSSLSNAK; WLSCETQLPVSFR; YAQAGFEGFK; VVLLTGETSTDLK; NIEMTQEDVR; DMCLEKDTLGLFLR; LDLVHTAALMLDKNNLVK; AALETDENLLLCAPTGAGK; NALLQLTDSQIADVAR; MWQSMCPLR; KADEVLEILK; MDTDLETMDLDQGGEALAPR; TLVEDLFADK; DIDAFWLQR; FYDDAIVSQK; LYDLNHNEIGELIR; CVIMCQGSK; EEGWWVVIGDAK; SLVQEMVGSFGK; LTAIDILTTCAADIQR; TGNFQVTELGR; KPVIVFVPSR; MEADPELSK; MLLQSSEGR; ANSNLVLQADR; NQVLVFVHSR; FQIMNEIVYEK; MTQNP…	360	RLDLVHTAALMLDK; RLDLVHTAALMLDKNNLVK; EEEKLELQK; VFSLSSEFK; GNIIISTPEK; GNIIISTPEKWDILSR
PAG_75	1825.8083636088802	tr|B4E0P5|B4E0P5_HUMAN	true	tr|B4E0P5|B4E0P5_HUMAN U5 small nuclear ribonucleoprotein 200 kDa helicase OS=Homo sapiens GN=SNRNP200 PE=2 SV=1	sequence sub-set protein:PDH_1242	7	732.1019460631451		360
PAG_75	1825.8083636088802	sw|O75643-2|U520_HUMAN	true	sw|O75643-2|U520_HUMAN Isoform 2 of U5 small nuclear ribonucleoprotein 200 kDa helicase OS=Homo sapiens GN=SNRNP200	sequence sub-set protein:PDH_1242	10	987.3868299658343		360
PAG_75	1825.8083636088802	tr|C9JAQ9|C9JAQ9_HUMAN	true	tr|C9JAQ9|C9JAQ9_HUMAN U5 small nuclear ribonucleoprotein 200 kDa helicase OS=Homo sapiens GN=SNRNP200 PE=4 SV=2	sequence sub-set protein:PDH_1242	10	987.3868299658343		360
PAG_76	1807.9694686184616	sw|P19338|NUCL_HUMAN	true	sw|P19338|NUCL_HUMAN Nucleolin OS=Homo sapiens GN=NCL PE=1 SV=3	anchor protein	24	4032.2313537940954	VTQDELKEVFEDAAEIR; QKVEGTEPTTAFNLFVGNLNFNK; GLSEDTTEETLKESFDGSVR; AIRLELQGPR; ATFIKVPQNQNGK; EAMEDGEIDGNK; EAMEDGEIDGNKVTLDWAKPK; TLVLSNLSYSATEETLQEVFEK; FGYVDFESAEDLEK; SKGYAFIEFASFEDAK; KFGYVDFESAEDLEK; TGISDVFAKNDLAVVDVR; EVFEDAAEIR; SISLYYTGEK; GLSEDTTEETLK; GFGFVDFNSEEDAK; VEGTEPTTAFNLFVGNLNFNK; GYAFIEFASFEDAK; SKGIAYIEFK; SKGYAFIEFASFEDAKEALNSCNKR; VTLDWAKPK; TEADAEKTFEEK	169	NLPYKVTQDELKEVFEDAAEIR; NDLAVVDVR
PAG_76	1807.9694686184616	tr|H7BY16|H7BY16_HUMAN	true	tr|H7BY16|H7BY16_HUMAN Nucleolin (Fragment) OS=Homo sapiens GN=NCL PE=4 SV=1	sequence sub-set protein:PDH_569	17	2698.3220606150717		169
PAG_77	1804.9683173207195	sw|P55060-3|XPO2_HUMAN	true	sw|P55060-3|XPO2_HUMAN Isoform 3 of Exportin-2 OS=Homo sapiens GN=CSE1L	anchor protein	27	3731.0439404071785	QIFILLFQR; DLEGSDIDTR; SNELWTEIK; YGALALQEIFDGIQPK; ALTLPGSSENEYIMK; VIVPNMEFR; NLFEDQNTLTSICEK; ANDHQGFYLLNSIIEHMPPESVDQYRK; EHDPVGQMVNNPK; SQICDNAALYAQK; EDFPQKWPDLLTEMVNR; ILFSSLILISK; IPGLLGVFQK; ANIVHLMLSSPEQIQK; SANVNEFPVLK; ATIELCSTHANDASALR; AADEEAFEDNSEEYIR; LLQTDDEEEAGLLELLK; LLTECPPMMDTEYTK; WPDLLTEMVNR; GSNTIASAAADK; FQSGDFHVINGVLR; QLSDAISIIGR; GSNTIASAAADKIPGLLGVFQK; DAAIYLVTSLASK; …	117
PAG_77	1804.9683173207195	sw|P55060-2|XPO2_HUMAN	true	sw|P55060-2|XPO2_HUMAN Isoform 2 of Exportin-2 OS=Homo sapiens GN=CSE1L	sequence sub-set protein:PDH_413	7	859.7557574842381		117
PAG_77	1804.9683173207195	tr|B4DUC5|B4DUC5_HUMAN	true	tr|B4DUC5|B4DUC5_HUMAN Exportin-2 OS=Homo sapiens GN=CSE1L PE=2 SV=1	sequence sub-set protein:PDH_413	18	2431.1875189945436		117
PAG_77	1804.9683173207195	sw|P55060-4|XPO2_HUMAN	true	sw|P55060-4|XPO2_HUMAN Isoform 4 of Exportin-2 OS=Homo sapiens GN=CSE1L	sequence sub-set protein:PDH_413	25	3432.031697487616		117
PAG_77	1804.9683173207195	sw|P55060|XPO2_HUMAN	true	sw|P55060|XPO2_HUMAN Exportin-2 OS=Homo sapiens GN=CSE1L PE=1 SV=3	sequence same-set protein:PDH_413	27	3731.0439404071785		117
PAG_78	1795.488170551417	tr|H0Y4R1|H0Y4R1_HUMAN	true	tr|H0Y4R1|H0Y4R1_HUMAN Inosine-5'-monophosphate dehydrogenase 2 (Fragment) OS=Homo sapiens GN=IMPDH2 PE=3 SV=1	anchor protein	24	3316.9517573536823	KQLLCGAAIGTHEDDKYR; EDLVVAPAGITLK; AMMYSGELKFEK; DIDFLKEEEHDCFLEEIMTK; TSSAQVEGGVHSLHSYEK; DIDFLKEEEHDCFLEEIMTKR; NLIDAGVDALR; REDLVVAPAGITLK; KYEQGFITDPVVLSPK; YEQGFITDPVVLSPK; LPIVNEDDELVAIIAR; GMGSLDAMDK; QLLCGAAIGTHEDDKYR; FVPYLIAGIQHSCQDIGAK; DKYPNLQVIGGNVVTAAQAK; RTSSAQVEGGVHSLHSYEK; RFGVPVIADGGIQNVGHIAK; GMGSLDAMDKHLSSQNR; VAQGVSGAVQDK; DIDFLKEEEHDCFLEEIMTKREDLVVAPAGITLK; FGVPVIADGGIQNVGHI…	378
PAG_78	1795.488170551417	tr|E7ETK5|E7ETK5_HUMAN	true	tr|E7ETK5|E7ETK5_HUMAN Inosine-5'-monophosphate dehydrogenase 2 (Fragment) OS=Homo sapiens GN=IMPDH2 PE=4 SV=1	sequence sub-set protein:PDH_1328	11	1305.0808458126917		378
PAG_78	1795.488170551417	sw|P12268|IMDH2_HUMAN	true	sw|P12268|IMDH2_HUMAN Inosine-5'-monophosphate dehydrogenase 2 OS=Homo sapiens GN=IMPDH2 PE=1 SV=2	sequence same-set protein:PDH_1328	24	3316.9517573536823		378
PAG_79	1791.393289275625	sw|P02786|TFR1_HUMAN	true	sw|P02786|TFR1_HUMAN Transferrin receptor protein 1 OS=Homo sapiens GN=TFRC PE=1 SV=2	anchor protein	28	3742.8471932524885	DSAQNSVIIVDKNGR; GFVEPDHYVVVGAQR; LLNENSYVPR; HPVTGQFLYQDSNWASK; LFGNMEGDCPSDWK; EAGSQKDENLALYVENQFR; LSEKLDSTDFTGTIK; YNSQLLSFVR; QVDGDNSHVEMK; VEYHFLSPYVSPK; HVFWGSGSHTLPALLENLK; LAVDEEENADNNTK; LVYLVENPGGYVAYSK; LDSTDFTGTIK; AFTYINLDK; ILNIFGVIK; DSAQNSVIIVDK; VSASPLLYTLIEK; EEPGEDFPAAR; AAAEVAGQFVIK; SSGLPNIPVQTISR; EMGLSLQWLYSAR; LAQMFSDMVLK; LTHDVELNLDYER; ADIKEMGLSLQWLYSAR; LTTDFGNAEK; SAF…	177
PAG_79	1791.393289275625	tr|F8WBE5|F8WBE5_HUMAN	true	tr|F8WBE5|F8WBE5_HUMAN Transferrin receptor protein 1, serum form OS=Homo sapiens GN=TFRC PE=4 SV=1	sequence sub-set protein:PDH_595	3	565.1857566289767		177
PAG_79	1791.393289275625	tr|H7C3V5|H7C3V5_HUMAN	true	tr|H7C3V5|H7C3V5_HUMAN Transferrin receptor protein 1, serum form (Fragment) OS=Homo sapiens GN=TFRC PE=4 SV=1	sequence sub-set protein:PDH_595	6	596.6957292092791		177
PAG_79	1791.393289275625	tr|F5H6B1|F5H6B1_HUMAN	true	tr|F5H6B1|F5H6B1_HUMAN Transferrin receptor protein 1, serum form OS=Homo sapiens GN=TFRC PE=4 SV=1	sequence sub-set protein:PDH_595	16	2114.8176578439475		177
PAG_79	1791.393289275625	tr|G3V0E5|G3V0E5_HUMAN	true	tr|G3V0E5|G3V0E5_HUMAN Transferrin receptor (P90, CD71), isoform CRA_c OS=Homo sapiens GN=TFRC PE=4 SV=1	sequence sub-set protein:PDH_595	25	3177.661436623511		177
PAG_80	1788.844524674338	tr|G3XAD8|G3XAD8_HUMAN	true	tr|G3XAD8|G3XAD8_HUMAN Stress-induced-phosphoprotein 1 OS=Homo sapiens GN=STIP1 PE=4 SV=1	anchor protein	31	3627.6728049324133	TYEEGLKHEANNPQLK; LAYINPDLALEEK; ETKPEPMEEDLPENKK; AKELDPTNMTYITNQAAVYFEK; LMDVGLIAIR; KFMNPFNMPNLYQK; AAALEAMKDYTK; DPQALSEHLKNPVIAQK; CMMAQYNR; ELDPTNMTYITNQAAVYFEK; LILEQMQK; ALDLDSSCKEAADGYQR; FMNPFNMPNLYQK; LILEQMQKDPQALSEHLK; KAAALEAMKDYTK; EGLQNMEAR; DPQALSEHLK; TVDLKPDWGK; DCEECIQLEPTFIK; IGNSYFKEEKYKDAIHFYNK; ALSVGNIDDALQCYSEAIK; AAALEFLNR; DAIHFYNK; IGNSYFKEEK; LDPHNHVLYSNR; YKDAIHFYNK;…	397
PAG_80	1788.844524674338	tr|F5GXD8|F5GXD8_HUMAN	true	tr|F5GXD8|F5GXD8_HUMAN Stress-induced-phosphoprotein 1 OS=Homo sapiens GN=STIP1 PE=4 SV=1	sequence sub-set protein:PDH_1416	7	991.79322472551		397
PAG_80	1788.844524674338	tr|H0YGI8|H0YGI8_HUMAN	true	tr|H0YGI8|H0YGI8_HUMAN Stress-induced-phosphoprotein 1 (Fragment) OS=Homo sapiens GN=STIP1 PE=4 SV=1	sequence sub-set protein:PDH_1416	7	1127.465615478431		397
PAG_80	1788.844524674338	tr|F5H783|F5H783_HUMAN	true	tr|F5H783|F5H783_HUMAN Stress-induced-phosphoprotein 1 OS=Homo sapiens GN=STIP1 PE=4 SV=1	sequence sub-set protein:PDH_1416	13	1480.2261624977325		397
PAG_80	1788.844524674338	tr|F5H0T1|F5H0T1_HUMAN	true	tr|F5H0T1|F5H0T1_HUMAN Stress-induced-phosphoprotein 1 OS=Homo sapiens GN=STIP1 PE=4 SV=1	sequence sub-set protein:PDH_1416	28	3214.7283134697063		397
PAG_80	1788.844524674338	sw|P31948|STIP1_HUMAN	true	sw|P31948|STIP1_HUMAN Stress-induced-phosphoprotein 1 OS=Homo sapiens GN=STIP1 PE=1 SV=1	sequence same-set protein:PDH_1416	31	3627.6728049324133		397
PAG_81	1780.7984183485564	sw|P11940|PABP1_HUMAN	true	sw|P11940|PABP1_HUMAN Polyadenylate-binding protein 1 OS=Homo sapiens GN=PABPC1 PE=1 SV=2	anchor protein	28	4015.035691116788	NFGEDMDDERLK; ALDTMNFDVIK; EFTNVYIK; SLGYAYVNFQQPADAER; AKEFTNVYIK; LFPLIQAMHPTLAGK; RSLGYAYVNFQQPADAER; QAHLTNQYMQR; EFSPFGTITSAK; SKGFGFVCFSSPEEATK; GFGFVSFER; IVATKPLYVALAQR; PAAAAAAATPAVR; YQGVNLYVK; MNGMLLNDR; ALYDTFSAFGNILSCK; GYGFVHFETQEAAER; KEFSPFGTITSAK; VANTSTQTMGPR; GFGFVCFSSPEEATK; PLYVALAQR; VANTSTQTMGPRPAAAAAAATPAVR; VDEAVAVLQAHQAK; NFGEDMDDER; FSPAGPILSIR; NLDDGIDDER; SKVDEAVAVLQA…	295
PAG_81	1780.7984183485564	tr|E5RFD8|E5RFD8_HUMAN	true	tr|E5RFD8|E5RFD8_HUMAN Polyadenylate-binding protein 1 (Fragment) OS=Homo sapiens GN=PABPC1 PE=4 SV=1	sequence sub-set protein:PDH_988	1	81.50539819110257		295
PAG_81	1780.7984183485564	tr|E5RGC4|E5RGC4_HUMAN	true	tr|E5RGC4|E5RGC4_HUMAN Polyadenylate-binding protein 1 (Fragment) OS=Homo sapiens GN=PABPC1 PE=4 SV=1	sequence sub-set protein:PDH_988	1	81.50539819110257		295
PAG_81	1780.7984183485564	tr|Q4VY17|Q4VY17_HUMAN	true	tr|Q4VY17|Q4VY17_HUMAN EPAB OS=Homo sapiens GN=PABPC1L PE=2 SV=1	sequence sub-set protein:PDH_988	2	136.7374798380555		295
PAG_81	1780.7984183485564	tr|H0YC10|H0YC10_HUMAN	true	tr|H0YC10|H0YC10_HUMAN Polyadenylate-binding protein 1 (Fragment) OS=Homo sapiens GN=PABPC1 PE=4 SV=1	sequence sub-set protein:PDH_988	2	347.513087234068		295
PAG_81	1780.7984183485564	tr|H0YAW6|H0YAW6_HUMAN	true	tr|H0YAW6|H0YAW6_HUMAN Polyadenylate-binding protein 1 (Fragment) OS=Homo sapiens GN=PABPC1 PE=4 SV=1	sequence sub-set protein:PDH_988	3	168.10659421683476		295
PAG_81	1780.7984183485564	tr|H0YAS7|H0YAS7_HUMAN	true	tr|H0YAS7|H0YAS7_HUMAN Polyadenylate-binding protein 1 (Fragment) OS=Homo sapiens GN=PABPC1 PE=4 SV=1	sequence sub-set protein:PDH_988	3	369.7462394574546		295
PAG_81	1780.7984183485564	tr|E5RHG7|E5RHG7_HUMAN	true	tr|E5RHG7|E5RHG7_HUMAN Polyadenylate-binding protein 1 (Fragment) OS=Homo sapiens GN=PABPC1 PE=4 SV=1	sequence sub-set protein:PDH_988	3	415.2962127935179		295
PAG_81	1780.7984183485564	sw|Q4VXU2|PAP1L_HUMAN	true	sw|Q4VXU2|PAP1L_HUMAN Polyadenylate-binding protein 1-like OS=Homo sapiens GN=PABPC1L PE=2 SV=1	sequence sub-set protein:PDH_988	4	306.4976788298095		295
PAG_81	1780.7984183485564	tr|E5RH24|E5RH24_HUMAN	true	tr|E5RH24|E5RH24_HUMAN Polyadenylate-binding protein 1 (Fragment) OS=Homo sapiens GN=PABPC1 PE=4 SV=1	sequence sub-set protein:PDH_988	4	663.5589845064253		295
PAG_81	1780.7984183485564	tr|H0YAP2|H0YAP2_HUMAN	true	tr|H0YAP2|H0YAP2_HUMAN Polyadenylate-binding protein 1 (Fragment) OS=Homo sapiens GN=PABPC1 PE=4 SV=1	sequence sub-set protein:PDH_988	5	665.7410355023651		295
PAG_81	1780.7984183485564	tr|E5RJB9|E5RJB9_HUMAN	true	tr|E5RJB9|E5RJB9_HUMAN Polyadenylate-binding protein 1 (Fragment) OS=Homo sapiens GN=PABPC1 PE=4 SV=1	sequence sub-set protein:PDH_988	5	755.6261178922832		295
PAG_81	1780.7984183485564	tr|E5RGH3|E5RGH3_HUMAN	true	tr|E5RGH3|E5RGH3_HUMAN Polyadenylate-binding protein 1 (Fragment) OS=Homo sapiens GN=PABPC1 PE=4 SV=1	sequence sub-set protein:PDH_988	5	954.2950613653716		295
PAG_81	1780.7984183485564	tr|H0YB75|H0YB75_HUMAN	true	tr|H0YB75|H0YB75_HUMAN Polyadenylate-binding protein 1 (Fragment) OS=Homo sapiens GN=PABPC1 PE=4 SV=1	sequence sub-set protein:PDH_988	6	634.1252121259819		295
PAG_81	1780.7984183485564	tr|H0YAS6|H0YAS6_HUMAN	true	tr|H0YAS6|H0YAS6_HUMAN Polyadenylate-binding protein 1 (Fragment) OS=Homo sapiens GN=PABPC1 PE=4 SV=1	sequence sub-set protein:PDH_988	6	634.1252121259819		295
PAG_81	1780.7984183485564	tr|H0YB86|H0YB86_HUMAN	true	tr|H0YB86|H0YB86_HUMAN Polyadenylate-binding protein 1 (Fragment) OS=Homo sapiens GN=PABPC1 PE=4 SV=1	sequence sub-set protein:PDH_988	7	1195.4770208859607		295
PAG_81	1780.7984183485564	tr|H0YBN4|H0YBN4_HUMAN	true	tr|H0YBN4|H0YBN4_HUMAN Polyadenylate-binding protein 1 (Fragment) OS=Homo sapiens GN=PABPC1 PE=4 SV=1	sequence sub-set protein:PDH_988	11	1766.044015231296		295
PAG_81	1780.7984183485564	sw|Q9H361|PABP3_HUMAN	true	sw|Q9H361|PABP3_HUMAN Polyadenylate-binding protein 3 OS=Homo sapiens GN=PABPC3 PE=1 SV=2	sequence sub-set protein:PDH_988	12	1818.6101959716655		295
PAG_81	1780.7984183485564	tr|H0YAR2|H0YAR2_HUMAN	true	tr|H0YAR2|H0YAR2_HUMAN Polyadenylate-binding protein 1 (Fragment) OS=Homo sapiens GN=PABPC1 PE=4 SV=1	sequence sub-set protein:PDH_988	17	2625.2843610985237		295
PAG_81	1780.7984183485564	sw|P11940-2|PABP1_HUMAN	true	sw|P11940-2|PABP1_HUMAN Isoform 2 of Polyadenylate-binding protein 1 OS=Homo sapiens GN=PABPC1	sequence sub-set protein:PDH_988	25	3846.9290968999526		295
PAG_81	1780.7984183485564	tr|E7ERJ7|E7ERJ7_HUMAN	true	tr|E7ERJ7|E7ERJ7_HUMAN Polyadenylate-binding protein 1 OS=Homo sapiens GN=PABPC1 PE=4 SV=1	sequence sub-set protein:PDH_988	27	3922.968557730929		295
PAG_81	1780.7984183485564	tr|E7EQV3|E7EQV3_HUMAN	true	tr|E7EQV3|E7EQV3_HUMAN Polyadenylate-binding protein 1 OS=Homo sapiens GN=PABPC1 PE=4 SV=1	sequence sub-set protein:PDH_988	27	3933.530292925685		295
PAG_81	1780.7984183485564	sw|Q5JQF8|PAP1M_HUMAN	true	sw|Q5JQF8|PAP1M_HUMAN Polyadenylate-binding protein 1-like 2 OS=Homo sapiens GN=PABPC1L2A PE=2 SV=1	sequence subsumable protein:PDH_988;PDH_982	2	96.97626662605757		295
PAG_82	1779.9648463904687	sw|Q9NR30|DDX21_HUMAN	true	sw|Q9NR30|DDX21_HUMAN Nucleolar RNA helicase 2 OS=Homo sapiens GN=DDX21 PE=1 SV=5	anchor protein	30	3193.280039175043	GVTFLFPIQAK; KEAQELSQNSAIK; KDSEDNPQTLLFSATCPHWVFNVAK; LSVACFYGGTPYGGQFER; NGSFGVLVATNVAAR; QDAQSLHGDIPQK; NGIDILVGTPGR; EGAFSNFPISEETIK; APQVLVLAPTR; LLDSVPPTAISHFK; NEEPSEEEIDAPKPK; ELKEQLGEEIDSK; STYEQVDLIGK; TFSFAIPLIEK; SDKTEEIAEEEETVFPK; DVESYIHR; EAQELSQNSAIK; VTKNEEPSEEEIDAPKPK; EEYQLVQVEQK; GAVEALAAALAHISGATSVDQR; GRAPQVLVLAPTR; LGVCFDVPTASVTEIQEK; STYEQVDLIGKK; DSEDNPQTLLFSATCPHWVFNVAK;…	261	KAEPSEVDMNSPK; LRSDAGLESDTAMK; KKAEPSEVDMNSPK
PAG_82	1779.9648463904687	sw|Q9NR30-2|DDX21_HUMAN	true	sw|Q9NR30-2|DDX21_HUMAN Isoform 2 of Nucleolar RNA helicase 2 OS=Homo sapiens GN=DDX21	sequence sub-set protein:PDH_865	26	2942.6155107982972		261
PAG_83	1774.3114168190104	sw|P13797|PLST_HUMAN	true	sw|P13797|PLST_HUMAN Plastin-3 OS=Homo sapiens GN=PLS3 PE=1 SV=4	anchor protein	31	3069.6315087086937	AVGDGIVLCK; IKVPVDWSK; IDINMSGFNETDDLKR; YAFVNWINK; WANFHLENSGWQK; AGKPHLVLGLLWQIIK; RAESMLQQADK; LSPEELLLR; HVIPMNPNTDDLFK; QFVTPADVVSGNPK; ALENDPDCR; ANDDIIVNWVNR; INNFSADIK; RYTLNVLEDLGDGQK; EGICALGGTSELSSEGTQHSYSEEEK; EANMPLPGYK; MINLSVPDTIDER; LNLAFVANLFNK; STSIQSFKDK; DELDELKEAFAK; AESMLQQADKLGCR; KLENCNYAVELGK; KLENCNYAVELGKHPAK; YPALTKPENQDIDWTLLEGETR; AESMLQQADK; DGETLEELMK; VDLNSNGFICDY…	680
PAG_83	1774.3114168190104	tr|F2Z2Z9|F2Z2Z9_HUMAN	true	tr|F2Z2Z9|F2Z2Z9_HUMAN Plastin-3 OS=Homo sapiens GN=PLS3 PE=4 SV=1	sequence sub-set protein:PDH_2350	1	49.94294541227199		680
PAG_83	1774.3114168190104	tr|C9JAM8|C9JAM8_HUMAN	true	tr|C9JAM8|C9JAM8_HUMAN Plastin-1 (Fragment) OS=Homo sapiens GN=PLS1 PE=4 SV=1	sequence sub-set protein:PDH_2350	2	146.31630718692122		680
PAG_83	1774.3114168190104	tr|Q5TBN3|Q5TBN3_HUMAN	true	tr|Q5TBN3|Q5TBN3_HUMAN Plastin-2 (Fragment) OS=Homo sapiens GN=LCP1 PE=4 SV=1	sequence sub-set protein:PDH_2350	3	289.79179716608445		680
PAG_83	1774.3114168190104	sw|P13796|PLSL_HUMAN	true	sw|P13796|PLSL_HUMAN Plastin-2 OS=Homo sapiens GN=LCP1 PE=1 SV=6	sequence sub-set protein:PDH_2350	5	477.08465014605025		680
PAG_83	1774.3114168190104	tr|U3KQI3|U3KQI3_HUMAN	true	tr|U3KQI3|U3KQI3_HUMAN Plastin-3 (Fragment) OS=Homo sapiens GN=PLS3 PE=4 SV=1	sequence sub-set protein:PDH_2350	8	707.564332052995		680
PAG_83	1774.3114168190104	tr|B4DI60|B4DI60_HUMAN	true	tr|B4DI60|B4DI60_HUMAN Plastin-3 OS=Homo sapiens GN=PLS3 PE=2 SV=1	sequence sub-set protein:PDH_2350	8	748.875306600457		680
PAG_83	1774.3114168190104	tr|H7C4N2|H7C4N2_HUMAN	true	tr|H7C4N2|H7C4N2_HUMAN Plastin-3 (Fragment) OS=Homo sapiens GN=PLS3 PE=4 SV=1	sequence sub-set protein:PDH_2350	9	1058.127083441616		680
PAG_83	1774.3114168190104	tr|F8W8D8|F8W8D8_HUMAN	true	tr|F8W8D8|F8W8D8_HUMAN Plastin-3 OS=Homo sapiens GN=PLS3 PE=4 SV=1	sequence sub-set protein:PDH_2350	27	2728.5941108723696		680
PAG_83	1774.3114168190104	tr|B4DGB4|B4DGB4_HUMAN	true	tr|B4DGB4|B4DGB4_HUMAN Plastin-3 OS=Homo sapiens GN=PLS3 PE=2 SV=1	sequence sub-set protein:PDH_2350	28	2790.7113125463134		680
PAG_83	1774.3114168190104	tr|B7Z6M1|B7Z6M1_HUMAN	true	tr|B7Z6M1|B7Z6M1_HUMAN Plastin-3 OS=Homo sapiens GN=PLS3 PE=2 SV=1	sequence sub-set protein:PDH_2350	28	2870.717382504454		680
PAG_84	1765.848272377665	sw|P52272-2|HNRPM_HUMAN	true	sw|P52272-2|HNRPM_HUMAN Isoform 2 of Heterogeneous nuclear ribonucleoprotein M OS=Homo sapiens GN=HNRNPM	anchor protein	25	4142.1802439565945	MEEESGAPGVPSGNGAPGPK; LGSTVFVANLDYK; KACQIFVR; AFITNIPFDVK; INEILSNALK; EVFSMAGVVVR; MGPLGLDHMASSIER; GNFGGSFAGSFGGAGGHAPGVAR; DKFNECGHVLYADIK; MGGMEGPFGGGMENMGR; MGLAMGGGGGASFDR; ADILEDKDGK; VGEVTYVELLMDAEGK; INEILSNALKR; GGNRFEPYANPTK; FEPYANPTKR; EKVGEVTYVELLMDAEGK; MGAGMGFGLER; FESPEVAER; MVPAGMGAGLER; MGPAMGPALGAGIER; MGAGLGHGMDR; GIGMGNIGPAGMGMEGIGFGINK; QGGGGGGGSVPGIER; LKEVFSMAGVVVR	148
PAG_84	1765.848272377665	tr|M0QYL3|M0QYL3_HUMAN	true	tr|M0QYL3|M0QYL3_HUMAN Heterogeneous nuclear ribonucleoprotein M (Fragment) OS=Homo sapiens GN=HNRNPM PE=4 SV=1	sequence sub-set protein:PDH_492	2	699.6756796844866		148
PAG_84	1765.848272377665	tr|M0R0Y6|M0R0Y6_HUMAN	true	tr|M0R0Y6|M0R0Y6_HUMAN Heterogeneous nuclear ribonucleoprotein M OS=Homo sapiens GN=HNRNPM PE=4 SV=1	sequence sub-set protein:PDH_492	4	437.45642120648847		148
PAG_84	1765.848272377665	tr|M0QY96|M0QY96_HUMAN	true	tr|M0QY96|M0QY96_HUMAN Heterogeneous nuclear ribonucleoprotein M (Fragment) OS=Homo sapiens GN=HNRNPM PE=4 SV=1	sequence sub-set protein:PDH_492	4	898.116128633585		148
PAG_84	1765.848272377665	tr|M0R2I7|M0R2I7_HUMAN	true	tr|M0R2I7|M0R2I7_HUMAN Heterogeneous nuclear ribonucleoprotein M (Fragment) OS=Homo sapiens GN=HNRNPM PE=4 SV=1	sequence sub-set protein:PDH_492	6	1156.680798288625		148
PAG_84	1765.848272377665	tr|M0QYQ7|M0QYQ7_HUMAN	true	tr|M0QYQ7|M0QYQ7_HUMAN Heterogeneous nuclear ribonucleoprotein M (Fragment) OS=Homo sapiens GN=HNRNPM PE=4 SV=1	sequence sub-set protein:PDH_492	8	860.5592522036811		148
PAG_84	1765.848272377665	tr|M0R0N3|M0R0N3_HUMAN	true	tr|M0R0N3|M0R0N3_HUMAN Heterogeneous nuclear ribonucleoprotein M (Fragment) OS=Homo sapiens GN=HNRNPM PE=4 SV=1	sequence sub-set protein:PDH_492	9	1308.5475556775164		148
PAG_84	1765.848272377665	tr|M0R2T0|M0R2T0_HUMAN	true	tr|M0R2T0|M0R2T0_HUMAN Heterogeneous nuclear ribonucleoprotein M (Fragment) OS=Homo sapiens GN=HNRNPM PE=4 SV=1	sequence sub-set protein:PDH_492	12	1803.4892131522681		148
PAG_84	1765.848272377665	tr|M0R019|M0R019_HUMAN	true	tr|M0R019|M0R019_HUMAN Heterogeneous nuclear ribonucleoprotein M (Fragment) OS=Homo sapiens GN=HNRNPM PE=4 SV=1	sequence sub-set protein:PDH_492	13	1773.7083818337642		148
PAG_84	1765.848272377665	sw|P52272|HNRPM_HUMAN	true	sw|P52272|HNRPM_HUMAN Heterogeneous nuclear ribonucleoprotein M OS=Homo sapiens GN=HNRNPM PE=1 SV=3	sequence same-set protein:PDH_492	25	4142.1802439565945		148
PAG_85	1756.3447015510333	sw|Q14152|EIF3A_HUMAN	true	sw|Q14152|EIF3A_HUMAN Eukaryotic translation initiation factor 3 subunit A OS=Homo sapiens GN=EIF3A PE=1 SV=1	anchor protein	34	3494.271153948815	TLSFGSDLNYATR; SGNALFHASTLHR; MHLSQIQR; NLTQDEMQR; LLDMDGIIVEK; EQPEKEPELQQYVPQLQNNTILR; NQLTAMSSVLAK; ALEVIKPAHILQEK; NICQQVNIK; ANEFLEVGKK; VLLATLSIPITPER; SEREEVSSWR; KNLTQDEMQR; QRELEIEER; LYHDIAQQAFK; ILQEHEQIK; LATLLGLQAPPTR; ILQEHEQIKK; KPPKPQLMANYYNK; LTSLVPFVDAFQLER; QPALDVLYDVMK; HHNQSTAINLNNPESQSMHLETR; EDAPIGPHLQSMPSEQIR; RRERDDRR; PAYFQRPENALK; AVEDIHGLFSLSK; IGLINDMVR; EEQHQLAVTAYLK…	621
PAG_85	1756.3447015510333	tr|F5H335|F5H335_HUMAN	true	tr|F5H335|F5H335_HUMAN Eukaryotic translation initiation factor 3 subunit A OS=Homo sapiens GN=EIF3A PE=3 SV=1	sequence sub-set protein:PDH_2181	31	3258.2504883712877		621
PAG_86	1743.6106192793134	sw|O94925-3|GLSK_HUMAN	true	sw|O94925-3|GLSK_HUMAN Isoform 3 of Glutaminase kidney isoform, mitochondrial OS=Homo sapiens GN=GLS	anchor protein	24	3022.1178976116767	NFAIGYYLK; KVSPESNEDISTTVVYR; QGVNNAEKFDYVMQFLNK; KFVIPDFMSFTSHIDELYESAK; YVGKEPSGLR; DGPGETDAFGNSEGKELVASGENK; YAIAVNDLGTEYVHR; HSFGPLDYESLQQELALK; VSPESNEDISTTVVYR; DGPGETDAFGNSEGK; CVQSNIVLLTQAFR; VPFCLQSCVKPLK; HSFGPLDYESLQQELALKETVWK; LFLNEDDKPHNPMVNAGAIVVTSLIK; FDYVMQFLNK; MAGNEYVGFSNATFQSER; FSPDLWGVSVCTVDGQR; LKECMDMLR; GSTHPQPGVSPPAAPAAPGPK; VADYIPQLAK; LTLQTTSDGVMLDKDLFKK; GIHFCHDLVSLCN…	212
PAG_86	1743.6106192793134	tr|C9JIJ6|C9JIJ6_HUMAN	true	tr|C9JIJ6|C9JIJ6_HUMAN Glutaminase kidney isoform, mitochondrial (Fragment) OS=Homo sapiens GN=GLS PE=4 SV=1	sequence sub-set protein:PDH_709	1	147.83778646497046		212
PAG_86	1743.6106192793134	tr|H7C201|H7C201_HUMAN	true	tr|H7C201|H7C201_HUMAN Glutaminase kidney isoform, mitochondrial (Fragment) OS=Homo sapiens GN=GLS PE=4 SV=1	sequence sub-set protein:PDH_709	1	147.83778646497046		212
PAG_86	1743.6106192793134	sw|O94925-2|GLSK_HUMAN	true	sw|O94925-2|GLSK_HUMAN Isoform 2 of Glutaminase kidney isoform, mitochondrial OS=Homo sapiens GN=GLS	sequence sub-set protein:PDH_709	3	383.65332282804485		212
PAG_86	1743.6106192793134	tr|B8ZZC5|B8ZZC5_HUMAN	true	tr|B8ZZC5|B8ZZC5_HUMAN Glutaminase kidney isoform, mitochondrial OS=Homo sapiens GN=GLS PE=4 SV=1	sequence sub-set protein:PDH_709	5	943.4215561672107		212
PAG_86	1743.6106192793134	tr|B8ZZA8|B8ZZA8_HUMAN	true	tr|B8ZZA8|B8ZZA8_HUMAN Glutaminase kidney isoform, mitochondrial OS=Homo sapiens GN=GLS PE=4 SV=1	sequence sub-set protein:PDH_709	5	943.4215561672107		212
PAG_86	1743.6106192793134	tr|H7BZD1|H7BZD1_HUMAN	true	tr|H7BZD1|H7BZD1_HUMAN Glutaminase kidney isoform, mitochondrial (Fragment) OS=Homo sapiens GN=GLS PE=4 SV=1	sequence sub-set protein:PDH_709	6	646.9877460017249		212
PAG_87	1740.8663441207589	sw|Q01518|CAP1_HUMAN	true	sw|Q01518|CAP1_HUMAN Adenylyl cyclase-associated protein 1 OS=Homo sapiens GN=CAP1 PE=1 SV=5	anchor protein	28	3107.287052729325	INSITVDNCKK; EFHTTGLAWSK; LSDLLAPISEQIK; INSITVDNCK; EMNDAAMFYTNR; LFNHLSAVSESIQALGWVAMAPK; LGLVFDDVVGIVEIINSK; KLGLVFDDVVGIVEIINSK; LEAVSHTSDMHR; KEPAVLELEGKK; EPAVLELEGK; HAEMVHTGLKLER; EPAVLELEGKK; ALLVTASQCQQPAENK; NSLDCEIVSAK; SGPKPFSAPKPQTSPSPK; VPTISINKTDGCHAYLSK; VENQENVSNLVIEDTELK; CVNTTLQIK; LSDLLAPISEQIKEVITFR; ISKEIGGDVQK; KEPAVLELEGK; SSEMNVLIPTEGGDFNEFPVPEQFK; VENQENVSNLVIEDTELKQVAY…	248
PAG_87	1740.8663441207589	tr|Q5T0R8|Q5T0R8_HUMAN	true	tr|Q5T0R8|Q5T0R8_HUMAN Adenylyl cyclase-associated protein (Fragment) OS=Homo sapiens GN=CAP1 PE=3 SV=1	sequence sub-set protein:PDH_811	2	202.45672929688254		248
PAG_87	1740.8663441207589	tr|Q5T0S3|Q5T0S3_HUMAN	true	tr|Q5T0S3|Q5T0S3_HUMAN Adenylyl cyclase-associated protein (Fragment) OS=Homo sapiens GN=CAP1 PE=3 SV=1	sequence sub-set protein:PDH_811	3	301.873155131518		248
PAG_87	1740.8663441207589	tr|Q5T0R4|Q5T0R4_HUMAN	true	tr|Q5T0R4|Q5T0R4_HUMAN Adenylyl cyclase-associated protein (Fragment) OS=Homo sapiens GN=CAP1 PE=3 SV=1	sequence sub-set protein:PDH_811	11	1374.8960099324918		248
PAG_87	1740.8663441207589	tr|Q5T0R5|Q5T0R5_HUMAN	true	tr|Q5T0R5|Q5T0R5_HUMAN Adenylyl cyclase-associated protein (Fragment) OS=Homo sapiens GN=CAP1 PE=3 SV=1	sequence sub-set protein:PDH_811	11	1374.8960099324918		248
PAG_87	1740.8663441207589	tr|Q5T0R2|Q5T0R2_HUMAN	true	tr|Q5T0R2|Q5T0R2_HUMAN Adenylyl cyclase-associated protein (Fragment) OS=Homo sapiens GN=CAP1 PE=3 SV=1	sequence sub-set protein:PDH_811	11	1374.8960099324918		248
PAG_87	1740.8663441207589	tr|Q5T0R3|Q5T0R3_HUMAN	true	tr|Q5T0R3|Q5T0R3_HUMAN Adenylyl cyclase-associated protein (Fragment) OS=Homo sapiens GN=CAP1 PE=3 SV=1	sequence sub-set protein:PDH_811	11	1374.8960099324918		248
PAG_87	1740.8663441207589	tr|Q5T0R6|Q5T0R6_HUMAN	true	tr|Q5T0R6|Q5T0R6_HUMAN Adenylyl cyclase-associated protein (Fragment) OS=Homo sapiens GN=CAP1 PE=3 SV=1	sequence sub-set protein:PDH_811	11	1374.8960099324918		248
PAG_87	1740.8663441207589	tr|Q5T0R7|Q5T0R7_HUMAN	true	tr|Q5T0R7|Q5T0R7_HUMAN Adenylyl cyclase-associated protein (Fragment) OS=Homo sapiens GN=CAP1 PE=3 SV=1	sequence sub-set protein:PDH_811	11	1374.8960099324918		248
PAG_87	1740.8663441207589	tr|Q5T0R1|Q5T0R1_HUMAN	true	tr|Q5T0R1|Q5T0R1_HUMAN Adenylyl cyclase-associated protein (Fragment) OS=Homo sapiens GN=CAP1 PE=3 SV=1	sequence sub-set protein:PDH_811	12	1474.3124357671275		248
PAG_87	1740.8663441207589	tr|Q5T0R9|Q5T0R9_HUMAN	true	tr|Q5T0R9|Q5T0R9_HUMAN Adenylyl cyclase-associated protein (Fragment) OS=Homo sapiens GN=CAP1 PE=3 SV=1	sequence sub-set protein:PDH_811	12	1474.3124357671275		248
PAG_87	1740.8663441207589	sw|Q01518-2|CAP1_HUMAN	true	sw|Q01518-2|CAP1_HUMAN Isoform 2 of Adenylyl cyclase-associated protein 1 OS=Homo sapiens GN=CAP1	sequence same-set protein:PDH_811	28	3107.287052729325		248
PAG_88	1733.600061799806	sw|P08133|ANXA6_HUMAN	true	sw|P08133|ANXA6_HUMAN Annexin A6 OS=Homo sapiens GN=ANXA6 PE=1 SV=3	anchor protein	31	3112.4537963572216	SLYGKDLIADLKYELTGKFER; DLIADLKYELTGK; MTNYDVEHTIKK; WGTDEAQFIYILGNR; GLGTDEDTIIDIITHR; MLVVLLQGTR; ILISLATGHR; MTNYDVEHTIK; CLIEILASR; GTVRPANDFNPDADAK; STPEYFAER; EEGGENLDQAR; TNEQMHQLVAAYK; EDAQVAAEILEIADTPSGDKTSLETR; TTGKPIEASIR; SLHQAIEGDTSGDFLK; LILGLMMPPAHYDAK; SELDMLDIR; SEIDLLNIR; EAILDIITSR; SLEDALSSDTSGHFR; DAFVAIVQSVK; EIKDAISGIGTDEK; GSIHDFPGFDPNQDAEALYTAMK; NKPLFFADK; DLEADIIGDTSGHFQ…	477
PAG_88	1733.600061799806	tr|H0YC77|H0YC77_HUMAN	true	tr|H0YC77|H0YC77_HUMAN Annexin (Fragment) OS=Homo sapiens GN=ANXA6 PE=3 SV=1	sequence sub-set protein:PDH_1676	3	241.62242385556792		477
PAG_88	1733.600061799806	tr|E5RJR0|E5RJR0_HUMAN	true	tr|E5RJR0|E5RJR0_HUMAN Annexin (Fragment) OS=Homo sapiens GN=ANXA6 PE=3 SV=1	sequence sub-set protein:PDH_1676	5	641.1967923359786		477
PAG_88	1733.600061799806	tr|E5RIU8|E5RIU8_HUMAN	true	tr|E5RIU8|E5RIU8_HUMAN Annexin OS=Homo sapiens GN=ANXA6 PE=3 SV=2	sequence sub-set protein:PDH_1676	5	641.1967923359786		477
PAG_88	1733.600061799806	tr|E5RI05|E5RI05_HUMAN	true	tr|E5RI05|E5RI05_HUMAN Annexin OS=Homo sapiens GN=ANXA6 PE=3 SV=1	sequence sub-set protein:PDH_1676	8	849.2854335696055		477
PAG_88	1733.600061799806	tr|E5RFF0|E5RFF0_HUMAN	true	tr|E5RFF0|E5RFF0_HUMAN Annexin A6 (Fragment) OS=Homo sapiens GN=ANXA6 PE=4 SV=1	sequence sub-set protein:PDH_1676	8	882.8192161915464		477
PAG_88	1733.600061799806	tr|E5RJF5|E5RJF5_HUMAN	true	tr|E5RJF5|E5RJF5_HUMAN Annexin (Fragment) OS=Homo sapiens GN=ANXA6 PE=3 SV=1	sequence sub-set protein:PDH_1676	9	904.5648976629517		477
PAG_88	1733.600061799806	tr|E5RK63|E5RK63_HUMAN	true	tr|E5RK63|E5RK63_HUMAN Annexin (Fragment) OS=Homo sapiens GN=ANXA6 PE=3 SV=1	sequence sub-set protein:PDH_1676	10	1039.5015336520582		477
PAG_88	1733.600061799806	tr|E7EMC6|E7EMC6_HUMAN	true	tr|E7EMC6|E7EMC6_HUMAN Annexin OS=Homo sapiens GN=ANXA6 PE=3 SV=1	sequence sub-set protein:PDH_1676	17	1702.5056708558398		477
PAG_88	1733.600061799806	tr|E5RK69|E5RK69_HUMAN	true	tr|E5RK69|E5RK69_HUMAN Annexin OS=Homo sapiens GN=ANXA6 PE=3 SV=1	sequence sub-set protein:PDH_1676	18	2049.8752574104456		477
PAG_88	1733.600061799806	sw|P08133-2|ANXA6_HUMAN	true	sw|P08133-2|ANXA6_HUMAN Isoform 2 of Annexin A6 OS=Homo sapiens GN=ANXA6	sequence sub-set protein:PDH_1676	30	2921.324857148796		477
PAG_88	1733.600061799806	tr|A6NN80|A6NN80_HUMAN	true	tr|A6NN80|A6NN80_HUMAN Annexin OS=Homo sapiens GN=ANXA6 PE=3 SV=3	sequence sub-set protein:PDH_1676	30	3095.640139105996		477
PAG_89	1731.3063885793429	sw|O60506|HNRPQ_HUMAN	true	sw|O60506|HNRPQ_HUMAN Heterogeneous nuclear ribonucleoprotein Q OS=Homo sapiens GN=SYNCRIP PE=1 SV=2	anchor protein	26	3334.6533294219366	VAEKLDEIYVAGLVAHSDLDER; GYAFVTFCTK; VWGNVGTVEWADPIEDPDPEVMAK; SAFLCGVMK; GFCFLEYEDHK; SENQEFYQDTFGQQWK; ALLERTGYTLDVTTGQRK; VTEGLTDVILYHQPDDK; AMEEMNGKDLEGENIEIVFAKPPDQK; EQILEEFSK; LKDYAFIHFDER; LYNNHEIR; DLEGENIEIVFAKPPDQK; DLFEDELVPLFEK; NLANTVTEEILEK; EFNEDGALAVLQQFK; TGYTLDVTTGQR; DYAFIHFDER; HIGVCISVANNR; LMMDPLTGLNR; TGYTLDVTTGQRK; YGGPPPDSVYSGQQPSVGTEIFVGKIPR; TKEQILEEFSK; LDEIYVAGLVAHSDL…	365
PAG_89	1731.3063885793429	tr|F6UXX1|F6UXX1_HUMAN	true	tr|F6UXX1|F6UXX1_HUMAN Heterogeneous nuclear ribonucleoprotein Q (Fragment) OS=Homo sapiens GN=SYNCRIP PE=4 SV=1	sequence sub-set protein:PDH_1268	11	1463.3761025237827		365
PAG_89	1731.3063885793429	sw|O60506-5|HNRPQ_HUMAN	true	sw|O60506-5|HNRPQ_HUMAN Isoform 5 of Heterogeneous nuclear ribonucleoprotein Q OS=Homo sapiens GN=SYNCRIP	sequence sub-set protein:PDH_1268	15	1927.4791033064303		365
PAG_89	1731.3063885793429	sw|O60506-4|HNRPQ_HUMAN	true	sw|O60506-4|HNRPQ_HUMAN Isoform 4 of Heterogeneous nuclear ribonucleoprotein Q OS=Homo sapiens GN=SYNCRIP	sequence sub-set protein:PDH_1268	24	3098.5740649868494		365
PAG_89	1731.3063885793429	sw|O60506-3|HNRPQ_HUMAN	true	sw|O60506-3|HNRPQ_HUMAN Isoform 3 of Heterogeneous nuclear ribonucleoprotein Q OS=Homo sapiens GN=SYNCRIP	sequence sub-set protein:PDH_1268	25	3194.337885586572		365
PAG_89	1731.3063885793429	sw|O60506-2|HNRPQ_HUMAN	true	sw|O60506-2|HNRPQ_HUMAN Isoform 2 of Heterogeneous nuclear ribonucleoprotein Q OS=Homo sapiens GN=SYNCRIP	sequence sub-set protein:PDH_1268	25	3238.889508822214		365
PAG_90	1705.4437220681373	sw|P11586|C1TC_HUMAN	true	sw|P11586|C1TC_HUMAN C-1-tetrahydrofolate synthase, cytoplasmic OS=Homo sapiens GN=MTHFD1 PE=1 SV=3	anchor protein	33	3078.803673253428	KITIGQAPTEK; IFHELTQTDK; AYIQENLELVEK; YVVVTGITPTPLGEGK; MFGIPVVVAVNAFK; GVPTGFILPIR; VVGDVAYDEAK; EQVPGFTPR; WMIQYNNLNLK; TAHLDEEVNKGDILVVATGQPEMVK; DAIKPNLMQTLEGTPVFVHAGPFANIAHGNSSIIADR; LKAAEEIGIK; TDTESELDLISR; AAQAPSSFQLLYDLK; EIGLLSEEVELYGETK; YSGLCPHVVVLVATVR; TDPTTLTDEEINR; ITIGQAPTEK; DDSNLYINVK; KVVGDVAYDEAK; THLSLSHNPEQK; LDIDPETITWQR; GALALAQAVQR; QGFGNLPICMAK; TPVPSDIDISR; GDLNDCFIPC…	1043	DVDGLTSINAGR
PAG_90	1705.4437220681373	tr|V9GYY3|V9GYY3_HUMAN	true	tr|V9GYY3|V9GYY3_HUMAN C-1-tetrahydrofolate synthase, cytoplasmic (Fragment) OS=Homo sapiens GN=MTHFD1 PE=4 SV=1	sequence sub-set protein:PDH_3492	4	408.77633739189775		1043
PAG_90	1705.4437220681373	tr|F5H2F4|F5H2F4_HUMAN	true	tr|F5H2F4|F5H2F4_HUMAN C-1-tetrahydrofolate synthase, cytoplasmic OS=Homo sapiens GN=MTHFD1 PE=3 SV=1	sequence sub-set protein:PDH_3492	32	3018.437831444124		1043
PAG_91	1689.3893001778515	sw|P22626|ROA2_HUMAN	true	sw|P22626|ROA2_HUMAN Heterogeneous nuclear ribonucleoproteins A2/B1 OS=Homo sapiens GN=HNRNPA2B1 PE=1 SV=2	anchor protein	22	3832.744416943439	QEMQEVQSSR; DYFEEYGK; GFGDGYNGYGGGPGGGNFGGSPGYGGGR; RGFGFVTFDDHDPVDKIVLQK; GGNFGFGDSR; NMGGPYGGGNYGPGGSGGSGGYGGR; LTDCVVMR; IDTIEIITDR; KLFVGGIKEDTEEHHLR; RGFGFVTFDDHDPVDK; SGRGGNFGFGDSR; ALSRQEMQEVQSSR; LFIGGLSFETTEESLR; TLETVPLER; YHTINGHNAEVR; GFGFVTFDDHDPVDK; NYYEQWGK; DYFEEYGKIDTIEIITDR; LTDCVVMRDPASK; GFGFVTFDDHDPVDKIVLQK; GGGGNFGPGPGSNFR; LFVGGIKEDTEEHHLR	0
PAG_91	1689.3893001778515	sw|P22626-2|ROA2_HUMAN	true	sw|P22626-2|ROA2_HUMAN Isoform A2 of Heterogeneous nuclear ribonucleoproteins A2/B1 OS=Homo sapiens GN=HNRNPA2B1	sequence sub-set protein:PDH_1	21	3783.5851208044865		0
PAG_92	1683.9669708275528	sw|Q7KZF4|SND1_HUMAN	true	sw|Q7KZF4|SND1_HUMAN Staphylococcal nuclease domain-containing protein 1 OS=Homo sapiens GN=SND1 PE=1 SV=1	anchor protein	29	3125.709696822119	GMWSEGNGSHTIR; ADDADEFGYSR; QFLPFLQR; DTPDEPWAFPAR; DTNGENIAESLVAEGLATR; DYVAPTANLDQK; NLPGLVQEGEPFSEEATLFTK; VITEYLNAQESAK; IHVFYIDYGNR; SEAVVEYVFSGSR; LRPLYDIPYMFEAR; EVEVEVESMDK; EVCFTIENK; VADISGDTQK; VWAHYEEQPVEEVMPVLEEK; EYGMIYLGK; VNVTVDYIRPASPATETVPAFSER; NDIASHPPVEGSYAPR; KGMWSEGNGSHTIR; MVLSGCAIIVR; EADGSETPEPFAAEAK; EGLVMVEVR; SSHYDELLAAEAR; VMQVLNADAIVVK; DYVAPTANLDQKDK	565	HFVDSHHQKPVNAIIEHVR; SLLSAEEAAK; LGTLSPAFSTR; FVDGEWYR
PAG_92	1683.9669708275528	tr|H7C597|H7C597_HUMAN	true	tr|H7C597|H7C597_HUMAN Staphylococcal nuclease domain-containing protein 1 (Fragment) OS=Homo sapiens GN=SND1 PE=4 SV=1	sequence sub-set protein:PDH_1993	6	786.3362680477366		565
PAG_93	1665.2721215730708	sw|P47897|SYQ_HUMAN	true	sw|P47897|SYQ_HUMAN Glutamine--tRNA ligase OS=Homo sapiens GN=QARS PE=1 SV=1	anchor protein	31	2917.7462789834776	GHNTLPSPWR; TDFKEEPEPGFK; QHLEITGGQVR; LAWGQPVGLR; TDFKEEPEPGFKR; AINFNFGYAK; GKFSEGEATLR; GPSGCVESLEVTCR; LNLHYAVVSK; YHFNMGLLMGEAR; TPGYVVTPHTMNLLK; DVVENGETADQTLSLMEQLR; ATGILLYGLASR; SLDIQVPNFPADETK; IHTEPQLSAALEYVR; DRPMEESLLLFEAMR; TVTLKEDPGKV; ILQLVATGAVR; FSEGEATLR; KIHTEPQLSAALEYVR; AFIHWVSQPLMCEVR; HTGYVIELQHVVK; MIKNEVDMQVLHLLGPK; EAATQAQQTLGSTIDK; ANNGICFLR; DVLNDTAPR; NEVDMQVLHLLGPK;…	348
PAG_93	1665.2721215730708	tr|F2Z2V6|F2Z2V6_HUMAN	true	tr|F2Z2V6|F2Z2V6_HUMAN Glutamine--tRNA ligase OS=Homo sapiens GN=QARS PE=4 SV=1	sequence sub-set protein:PDH_1202	2	325.2506761567303		348
PAG_93	1665.2721215730708	tr|C9JSG9|C9JSG9_HUMAN	true	tr|C9JSG9|C9JSG9_HUMAN Glutamine--tRNA ligase (Fragment) OS=Homo sapiens GN=QARS PE=4 SV=1	sequence sub-set protein:PDH_1202	6	749.2578499555353		348
PAG_93	1665.2721215730708	tr|C9J165|C9J165_HUMAN	true	tr|C9J165|C9J165_HUMAN Glutamine--tRNA ligase (Fragment) OS=Homo sapiens GN=QARS PE=4 SV=1	sequence sub-set protein:PDH_1202	8	1121.504032275255		348
PAG_93	1665.2721215730708	tr|B7Z840|B7Z840_HUMAN	true	tr|B7Z840|B7Z840_HUMAN Glutamine--tRNA ligase OS=Homo sapiens GN=QARS PE=2 SV=1	sequence sub-set protein:PDH_1202	9	1245.5635414271737		348
PAG_93	1665.2721215730708	tr|H7C0R3|H7C0R3_HUMAN	true	tr|H7C0R3|H7C0R3_HUMAN Glutamine--tRNA ligase (Fragment) OS=Homo sapiens GN=QARS PE=4 SV=1	sequence sub-set protein:PDH_1202	12	788.8936191470016		348
PAG_93	1665.2721215730708	tr|B4DWJ2|B4DWJ2_HUMAN	true	tr|B4DWJ2|B4DWJ2_HUMAN Glutamine--tRNA ligase OS=Homo sapiens GN=QARS PE=2 SV=1	sequence sub-set protein:PDH_1202	29	2735.2402331709573		348
PAG_94	1657.7576718126625	sw|Q16658|FSCN1_HUMAN	true	sw|Q16658|FSCN1_HUMAN Fascin OS=Homo sapiens GN=FSCN1 PE=1 SV=3	anchor protein	25	3198.6116637848027	WSLQSEAHR; YWTLTATGGVQSTASSK; KNGQLAASVETAGDSELFLMK; LVARPEPATGYTLEFR; HDGRLVARPEPATGYTLEFR; ASAETVDPASLWEY; YAHLSARPADEIAVDRDVPWGVDSLITLAFQDQR; YSVQTADHR; LSCFAQTVSPAEK; YLAADKDGNVTCER; YLTAEAFGFK; VGKDELFALEQSCAQVVLQAANER; YLAPSGPSGTLK; NGQLAASVETAGDSELFLMK; SSYDVFQLEFNDGAYNIK; THTGKYWTLTATGGVQSTASSK; YLKGDHAGVLK; YAHLSARPADEIAVDR; GEHGFIGCR; PADEIAVDRDVPWGVDSLITLAFQDQR; NASCYFDIEWR; WSVHIAMHPQ…	921	KQIWTLEQPPDEAGSAAVCLR
PAG_94	1657.7576718126625	tr|C9JPH9|C9JPH9_HUMAN	true	tr|C9JPH9|C9JPH9_HUMAN Fascin (Fragment) OS=Homo sapiens GN=FSCN1 PE=4 SV=1	sequence sub-set protein:PDH_3136	6	896.3294629975288		921
PAG_94	1657.7576718126625	tr|C9JFC0|C9JFC0_HUMAN	true	tr|C9JFC0|C9JFC0_HUMAN Fascin (Fragment) OS=Homo sapiens GN=FSCN1 PE=4 SV=1	sequence sub-set protein:PDH_3136	6	896.3294629975288		921
PAG_94	1657.7576718126625	tr|H7BYX5|H7BYX5_HUMAN	true	tr|H7BYX5|H7BYX5_HUMAN Fascin (Fragment) OS=Homo sapiens GN=FSCN1 PE=4 SV=1	sequence sub-set protein:PDH_3136	6	896.3294629975288		921
PAG_94	1657.7576718126625	tr|J3KNT0|J3KNT0_HUMAN	true	tr|J3KNT0|J3KNT0_HUMAN Fascin OS=Homo sapiens GN=FSCN1 PE=3 SV=1	sequence sub-set protein:PDH_3136	23	2911.8898296553634		921
PAG_95	1649.6448350027472	sw|P54136|SYRC_HUMAN	true	sw|P54136|SYRC_HUMAN Arginine--tRNA ligase, cytoplasmic OS=Homo sapiens GN=RARS PE=1 SV=2	anchor protein	27	3150.7321266560743	GFVQVDDGRK; SDGGYTYDTSDLAAIK; MLLCEAVAAVMAK; GFDILGIKPVQR; IYDALDVSLIER; LNHVGDWGTQFGMLIAHLQDK; AYQCVVLLQGK; NCGCLGASPNLEQLQEENLK; STIIGESISR; LMDLLGEGLK; VIVDFSSPNIAK; GESFYQDR; LFEFAGYDVLR; LMDLLGEGLKR; FGDYQCNSAMGISQMLK; ILLDHEKEWK; VLTAEELNAAQTSVAYGCIK; GNTAAYLLYAFTR; LLQQEEEIK; LNDYIFSFDK; LQEVFGHAIK; VEIAGPGFINVHLR; MNDIVKEFEDR; LANIDEEMLQK; IVFVPGCSIPLTIVK; DKVLTAEELNAAQTSVAYGCIK; AAYPDLEN…	286
PAG_95	1649.6448350027472	tr|E5RH09|E5RH09_HUMAN	true	tr|E5RH09|E5RH09_HUMAN Arginine--tRNA ligase, cytoplasmic OS=Homo sapiens GN=RARS PE=4 SV=1	sequence sub-set protein:PDH_954	3	213.0120751273151		286
PAG_95	1649.6448350027472	tr|E5RJM9|E5RJM9_HUMAN	true	tr|E5RJM9|E5RJM9_HUMAN Arginine--tRNA ligase, cytoplasmic OS=Homo sapiens GN=RARS PE=4 SV=1	sequence sub-set protein:PDH_954	4	284.89850593960455		286
PAG_95	1649.6448350027472	tr|F5H3T8|F5H3T8_HUMAN	true	tr|F5H3T8|F5H3T8_HUMAN Arginine--tRNA ligase, cytoplasmic OS=Homo sapiens GN=RARS PE=4 SV=1	sequence sub-set protein:PDH_954	20	2401.8617939783626		286
PAG_95	1649.6448350027472	sw|P54136-2|SYRC_HUMAN	true	sw|P54136-2|SYRC_HUMAN Isoform Monomeric of Arginine--tRNA ligase, cytoplasmic OS=Homo sapiens GN=RARS	sequence sub-set protein:PDH_954	25	2986.9337053849285		286
PAG_96	1649.4425828458398	sw|P06744|G6PI_HUMAN	true	sw|P06744|G6PI_HUMAN Glucose-6-phosphate isomerase OS=Homo sapiens GN=GPI PE=1 SV=4	anchor protein	27	3211.087358675367	MIPCDFLIPVQTQHPIR; EWFLQAAKDPSAVAK; ILLANFLAQTEALMR; TFTTQETITNAETAK; VDHQTGPIVWGEPGTNGQHAFYQLIHQGTK; LTPFMLGALVAMYEHK; SNTPILVDGKDVMPEVNK; STEEARKELQAAGKSPEDLER; SNTPILVDGK; ERMFNGEKINYTEGR; FNHFSLTLNTNHGHILVDYSK; FAAYFQQGDMESNGK; KIEPELDGSAQVTSHDASTNGLINFIK; SGDWKGYTGK; STEEARKELQAAGK; ELQAAGKSPEDLER; MFNGEKINYTEGR; HFVALSTNTTK; TITDVINIGIGGSDLGPLMVTEALKPYSSGGPR; TFTTQETITNAETAKEWFLQAAK; VWYVSN…	431
PAG_96	1649.4425828458398	tr|K7ESF4|K7ESF4_HUMAN	true	tr|K7ESF4|K7ESF4_HUMAN Uncharacterized protein (Fragment) OS=Homo sapiens PE=4 SV=1	sequence sub-set protein:PDH_1514	2	77.36184482324363		431
PAG_96	1649.4425828458398	tr|K7EIL4|K7EIL4_HUMAN	true	tr|K7EIL4|K7EIL4_HUMAN Glucose-6-phosphate isomerase (Fragment) OS=Homo sapiens GN=GPI PE=4 SV=1	sequence sub-set protein:PDH_1514	2	134.5375329719276		431
PAG_96	1649.4425828458398	tr|K7ERK8|K7ERK8_HUMAN	true	tr|K7ERK8|K7ERK8_HUMAN Glucose-6-phosphate isomerase (Fragment) OS=Homo sapiens GN=GPI PE=4 SV=1	sequence sub-set protein:PDH_1514	2	134.5375329719276		431
PAG_96	1649.4425828458398	tr|K7ERC6|K7ERC6_HUMAN	true	tr|K7ERC6|K7ERC6_HUMAN Glucose-6-phosphate isomerase (Fragment) OS=Homo sapiens GN=GPI PE=4 SV=1	sequence sub-set protein:PDH_1514	4	173.9005576127094		431
PAG_96	1649.4425828458398	tr|K7ELR7|K7ELR7_HUMAN	true	tr|K7ELR7|K7ELR7_HUMAN Glucose-6-phosphate isomerase (Fragment) OS=Homo sapiens GN=GPI PE=4 SV=1	sequence sub-set protein:PDH_1514	4	301.56945250652336		431
PAG_96	1649.4425828458398	tr|K7ENA0|K7ENA0_HUMAN	true	tr|K7ENA0|K7ENA0_HUMAN Glucose-6-phosphate isomerase (Fragment) OS=Homo sapiens GN=GPI PE=4 SV=1	sequence sub-set protein:PDH_1514	5	349.1819937427426		431
PAG_96	1649.4425828458398	tr|K7EP41|K7EP41_HUMAN	true	tr|K7EP41|K7EP41_HUMAN Glucose-6-phosphate isomerase (Fragment) OS=Homo sapiens GN=GPI PE=4 SV=1	sequence sub-set protein:PDH_1514	7	634.9595382918552		431
PAG_96	1649.4425828458398	tr|K7EPY4|K7EPY4_HUMAN	true	tr|K7EPY4|K7EPY4_HUMAN Glucose-6-phosphate isomerase (Fragment) OS=Homo sapiens GN=GPI PE=4 SV=1	sequence sub-set protein:PDH_1514	7	792.6784883290868		431
PAG_96	1649.4425828458398	tr|K7EQ48|K7EQ48_HUMAN	true	tr|K7EQ48|K7EQ48_HUMAN Glucose-6-phosphate isomerase OS=Homo sapiens GN=GPI PE=3 SV=2	sequence sub-set protein:PDH_1514	24	2696.917567018855		431
PAG_96	1649.4425828458398	sw|P06744-2|G6PI_HUMAN	true	sw|P06744-2|G6PI_HUMAN Isoform 2 of Glucose-6-phosphate isomerase OS=Homo sapiens GN=GPI	sequence sub-set protein:PDH_1514	25	3171.724334034585		431
PAG_97	1643.9345410007859	sw|Q9NZM1-6|MYOF_HUMAN	true	sw|Q9NZM1-6|MYOF_HUMAN Isoform 6 of Myoferlin OS=Homo sapiens GN=MYOF	anchor protein	35	2657.978024177586	FKGFPQPILSEDGSR; LQTNIEALK; NDVVGTTYLHLSK; LTIYDWDR; ANVTVLDTQIR; LEGALGADTTEDGDEK; SLGPPGPPFNITPR; QLSGNNIRPVVK; VIMELFDNDQVGKDEFLGR; LQMWVDVFPK; VGETIIDLENR; IPAHQVLYSTSGENASGKYCGK; SLSQIHEAAVR; IYPLPDDPSVPAPPR; NLKKTPNFPSSVLFMK; IPANQLAELWLK; KPVVGQCTIER; SLDGEGNFNWR; TPNFPSSVLFMK; LIDEVIEDTR; SLLTEADAGHTEFTDEVYQNESR; GPVGTVSEAQLAR; TQGLVPEHVETR; DRDNDSDDVESNLLLPAGIALR; GWEWEGEWIVDPER; GKSDENE…	1790
PAG_97	1643.9345410007859	sw|Q9NZM1-4|MYOF_HUMAN	true	sw|Q9NZM1-4|MYOF_HUMAN Isoform 4 of Myoferlin OS=Homo sapiens GN=MYOF	sequence sub-set protein:PDH_5707	1	97.51756907956299		1790
PAG_97	1643.9345410007859	sw|Q9NZM1-8|MYOF_HUMAN	true	sw|Q9NZM1-8|MYOF_HUMAN Isoform 8 of Myoferlin OS=Homo sapiens GN=MYOF	sequence sub-set protein:PDH_5707	3	247.4866929013757		1790
PAG_97	1643.9345410007859	sw|Q9NZM1-7|MYOF_HUMAN	true	sw|Q9NZM1-7|MYOF_HUMAN Isoform 7 of Myoferlin OS=Homo sapiens GN=MYOF	sequence sub-set protein:PDH_5707	4	345.00426198093874		1790
PAG_97	1643.9345410007859	tr|H0YD14|H0YD14_HUMAN	true	tr|H0YD14|H0YD14_HUMAN Myoferlin (Fragment) OS=Homo sapiens GN=MYOF PE=4 SV=1	sequence sub-set protein:PDH_5707	25	1874.2197663826275		1790
PAG_97	1643.9345410007859	sw|Q9NZM1-5|MYOF_HUMAN	true	sw|Q9NZM1-5|MYOF_HUMAN Isoform 5 of Myoferlin OS=Homo sapiens GN=MYOF	sequence sub-set protein:PDH_5707	25	2000.0285820519673		1790
PAG_97	1643.9345410007859	tr|C9JCN0|C9JCN0_HUMAN	true	tr|C9JCN0|C9JCN0_HUMAN Myoferlin OS=Homo sapiens GN=MYOF PE=4 SV=2	sequence sub-set protein:PDH_5707	32	2462.1204572437528		1790
PAG_97	1643.9345410007859	sw|Q9NZM1-3|MYOF_HUMAN	true	sw|Q9NZM1-3|MYOF_HUMAN Isoform 3 of Myoferlin OS=Homo sapiens GN=MYOF	sequence sub-set protein:PDH_5707	32	2462.1204572437528		1790
PAG_97	1643.9345410007859	sw|Q9NZM1-2|MYOF_HUMAN	true	sw|Q9NZM1-2|MYOF_HUMAN Isoform 2 of Myoferlin OS=Homo sapiens GN=MYOF	sequence sub-set protein:PDH_5707	34	2560.4604550980234		1790
PAG_97	1643.9345410007859	sw|Q9NZM1|MYOF_HUMAN	true	sw|Q9NZM1|MYOF_HUMAN Myoferlin OS=Homo sapiens GN=MYOF PE=1 SV=1	sequence same-set protein:PDH_5707	35	2657.978024177586		1790
PAG_97	1643.9345410007859	tr|F8W8J4|F8W8J4_HUMAN	true	tr|F8W8J4|F8W8J4_HUMAN Myoferlin OS=Homo sapiens GN=MYOF PE=4 SV=1	sequence same-set protein:PDH_5707	35	2657.978024177586		1790
PAG_98	1633.2557845854374	tr|B7Z9L0|B7Z9L0_HUMAN	true	tr|B7Z9L0|B7Z9L0_HUMAN T-complex protein 1 subunit delta OS=Homo sapiens GN=CCT4 PE=2 SV=1	anchor protein	28	3652.8123823865412	KLGGTIDDCELVEGLVLTQK; GIHPTIISESFQK; ALIAGGGAPEIELALR; SIHDALCVIR; VIDPATATSVDLR; VVSQYSSLLSPMSVNAVMK; QMQVLHPAAR; DALSDLALHFLNK; GSNKLVIEEAER; SILKIDDVVNTR; GIEILTDMSR; LGGTIDDCELVEGLVLTQK; TLSGMESYCVR; VSNSGITRVEK; KTGCNVLLIQK; IMVIKDIEREDIEFICK; TDMDNQIVVSDYAQMDR; DALSDLALHFLNKMK; IGLIQFCLSAPK; GIEILTDMSRPVELSDR; ETLLNSATTSLNSK; TGCNVLLIQK; DIEREDIEFICK; MIQDGKGDVTITNDGATILK; SILRDALSDLALHFLNK…	291
PAG_98	1633.2557845854374	tr|B7Z2F4|B7Z2F4_HUMAN	true	tr|B7Z2F4|B7Z2F4_HUMAN T-complex protein 1 subunit delta OS=Homo sapiens GN=CCT4 PE=2 SV=1	sequence sub-set protein:PDH_1490	22	3098.1722911961997		291
PAG_98	1633.2557845854374	sw|P50991-2|TCPD_HUMAN	true	sw|P50991-2|TCPD_HUMAN Isoform 2 of T-complex protein 1 subunit delta OS=Homo sapiens GN=CCT4	sequence sub-set protein:PDH_1490	25	3254.113871850404		291
PAG_98	1633.2557845854374	sw|P50991|TCPD_HUMAN	true	sw|P50991|TCPD_HUMAN T-complex protein 1 subunit delta OS=Homo sapiens GN=CCT4 PE=1 SV=4	sequence same-set protein:PDH_1490	28	3652.8123823865412		291
PAG_99	1630.2043267571835	sw|P31939|PUR9_HUMAN	true	sw|P31939|PUR9_HUMAN Bifunctional purine biosynthesis protein PURH OS=Homo sapiens GN=ATIC PE=1 SV=3	anchor protein	29	3129.4694763538077	YTQSNSVCYAK; AFTHTAQYDEAISDYFRK; NGNYCVLQMDQSYKPDENEVR; VVACNLYPFVK; TLHPAVHAGILAR; EALGIPAAASFK; DLIVATIAVK; TLFGLHLSQK; APGQLALFSVSDKTGLVEFAR; AFTHTAQYDEAISDYFR; NGQVIGIGAGQQSR; MSSFGDFVALSDVCDVPTAK; DVSELTGFPEMLGGR; APGQLALFSVSDK; MAPGQLALFSVSDK; ALFEEVPELLTEAEK; LAGDKANYWWLR; ALFEEVPELLTEAEKK; VCMVYDLYK; TLTPISAAYAR; EVSDGIIAPGYEEEALTILSK; SGVAYIAAPSGSAADK; HVSPAGAAVGIPLSEDEAK; RAEISNAIDQYVTG…	137
PAG_99	1630.2043267571835	tr|H7BZU3|H7BZU3_HUMAN	true	tr|H7BZU3|H7BZU3_HUMAN Phosphoribosylaminoimidazolecarboxamide formyltransferase (Fragment) OS=Homo sapiens GN=ATIC PE=4 SV=1	sequence sub-set protein:PDH_467	3	319.20487338131665		137
PAG_99	1630.2043267571835	tr|F8WEF0|F8WEF0_HUMAN	true	tr|F8WEF0|F8WEF0_HUMAN Phosphoribosylaminoimidazolecarboxamide formyltransferase OS=Homo sapiens GN=ATIC PE=4 SV=1	sequence sub-set protein:PDH_467	5	719.1476552515942		137
PAG_99	1630.2043267571835	tr|C9JLK0|C9JLK0_HUMAN	true	tr|C9JLK0|C9JLK0_HUMAN Phosphoribosylaminoimidazolecarboxamide formyltransferase (Fragment) OS=Homo sapiens GN=ATIC PE=4 SV=1	sequence sub-set protein:PDH_467	6	805.3859371339123		137
PAG_99	1630.2043267571835	tr|H7C084|H7C084_HUMAN	true	tr|H7C084|H7C084_HUMAN Phosphoribosylaminoimidazolecarboxamide formyltransferase (Fragment) OS=Homo sapiens GN=ATIC PE=4 SV=1	sequence sub-set protein:PDH_467	9	870.8712141758167		137
PAG_99	1630.2043267571835	tr|H7C1S2|H7C1S2_HUMAN	true	tr|H7C1S2|H7C1S2_HUMAN Phosphoribosylaminoimidazolecarboxamide formyltransferase (Fragment) OS=Homo sapiens GN=ATIC PE=4 SV=1	sequence sub-set protein:PDH_467	10	845.3415630938844		137
PAG_99	1630.2043267571835	tr|F5GWY2|F5GWY2_HUMAN	true	tr|F5GWY2|F5GWY2_HUMAN Phosphoribosylaminoimidazolecarboxamide formyltransferase OS=Homo sapiens GN=ATIC PE=4 SV=1	sequence sub-set protein:PDH_467	24	2410.321821102214		137
PAG_99	1630.2043267571835	sw|P31939-2|PUR9_HUMAN	true	sw|P31939-2|PUR9_HUMAN Isoform 2 of Bifunctional purine biosynthesis protein PURH OS=Homo sapiens GN=ATIC	sequence sub-set protein:PDH_467	26	2884.340081441284		137
PAG_100	1628.5257580698458	sw|P49368|TCPG_HUMAN	true	sw|P49368|TCPG_HUMAN T-complex protein 1 subunit gamma OS=Homo sapiens GN=CCT3 PE=1 SV=4	anchor protein	31	3238.5116540053496	HTQENCETWGVNGETGTLVDMK; ELGIWEPLAVK; NLQDAMQVCR; AVAQALEVIPR; IGDEYFTFITDCKDPK; EIQVQHPAAK; IVLLDSSLEYK; GVMINKDVTHPR; MVQFEENGR; GASKEILSEVER; EILSEVERNLQDAMQVCR; IVSRPEELREDDVGTGAGLLEIKK; KALDDMISTLKK; GISDLAQHYLMR; TAVETAVLLLR; NVLLDPQLVPGGGASEMAVAHALTEK; KGESQTDIEITR; PVLVLSQNTK; GASKEILSEVERNLQDAMQVCR; AMTGVEQWPYR; VEKIPGGIIEDSCVLR; WSSLACNIALDAVK; GESQTDIEITR; ALDDMISTLK; TLIQNCGASTIR; IPGG…	331
PAG_100	1628.5257580698458	tr|E9PM09|E9PM09_HUMAN	true	tr|E9PM09|E9PM09_HUMAN T-complex protein 1 subunit gamma (Fragment) OS=Homo sapiens GN=CCT3 PE=4 SV=1	sequence sub-set protein:PDH_1144	4	270.1110947779196		331
PAG_100	1628.5257580698458	tr|Q5SZX9|Q5SZX9_HUMAN	true	tr|Q5SZX9|Q5SZX9_HUMAN T-complex protein 1 subunit gamma (Fragment) OS=Homo sapiens GN=CCT3 PE=3 SV=1	sequence sub-set protein:PDH_1144	4	691.6943689909756		331
PAG_100	1628.5257580698458	tr|Q5SZW8|Q5SZW8_HUMAN	true	tr|Q5SZW8|Q5SZW8_HUMAN T-complex protein 1 subunit gamma (Fragment) OS=Homo sapiens GN=CCT3 PE=4 SV=1	sequence sub-set protein:PDH_1144	5	482.5393821695471		331
PAG_100	1628.5257580698458	tr|E9PQ35|E9PQ35_HUMAN	true	tr|E9PQ35|E9PQ35_HUMAN T-complex protein 1 subunit gamma (Fragment) OS=Homo sapiens GN=CCT3 PE=4 SV=1	sequence sub-set protein:PDH_1144	7	620.7066724217527		331
PAG_100	1628.5257580698458	tr|E9PRC8|E9PRC8_HUMAN	true	tr|E9PRC8|E9PRC8_HUMAN T-complex protein 1 subunit gamma (Fragment) OS=Homo sapiens GN=CCT3 PE=3 SV=1	sequence sub-set protein:PDH_1144	11	1331.8914791941195		331
PAG_100	1628.5257580698458	tr|Q5SZX6|Q5SZX6_HUMAN	true	tr|Q5SZX6|Q5SZX6_HUMAN T-complex protein 1 subunit gamma (Fragment) OS=Homo sapiens GN=CCT3 PE=3 SV=1	sequence sub-set protein:PDH_1144	11	1421.6284585724145		331
PAG_100	1628.5257580698458	sw|P49368-2|TCPG_HUMAN	true	sw|P49368-2|TCPG_HUMAN Isoform 2 of T-complex protein 1 subunit gamma OS=Homo sapiens GN=CCT3	sequence sub-set protein:PDH_1144	29	2673.8550650653206		331
PAG_100	1628.5257580698458	tr|B4DUR8|B4DUR8_HUMAN	true	tr|B4DUR8|B4DUR8_HUMAN T-complex protein 1 subunit gamma OS=Homo sapiens GN=CCT3 PE=2 SV=1	sequence sub-set protein:PDH_1144	30	3220.2958656443075		331
PAG_101	1628.1426752678722	sw|P20700|LMNB1_HUMAN	true	sw|P20700|LMNB1_HUMAN Lamin-B1 OS=Homo sapiens GN=LMNB1 PE=1 SV=2	anchor protein	30	3402.576723836104	KIGDTSVSYK; EMAEIRDQMQQQLNDYEQLLDVK; KSMYEEEINETR; MRIESLSSQLSNLQK; CQSLTEDLEFRK; LAQALHEMR; NQNSWGTGEDVK; IQELEDLLAK; LYKEELEQTYHAK; SLETENSALQLQVTER; ALYETELADAR; LREYEAALNSK; LSSEMNTSTVNSAR; SLEGDLEDLKDQIAQLEASLAAAKK; IESLSSQLSNLQK; NTSEQDQPMGGWEMIR; KQLADETLLK; EYEAALNSK; ESDLNGAQIK; CQSLTEDLEFR; AGGPTTPLSPTR; AEHDQLLLNYAK; TTIPEEEEEEEEAAGVVVEEELFHQQGTPR; QLADETLLK; KESDLNGAQIK; SMYEEEINETR; …	196
PAG_101	1628.1426752678722	tr|E9PBF6|E9PBF6_HUMAN	true	tr|E9PBF6|E9PBF6_HUMAN Lamin-B1 OS=Homo sapiens GN=LMNB1 PE=3 SV=1	sequence sub-set protein:PDH_2498	26	2867.0357762379344		196
PAG_102	1612.7287658318733	sw|P08195-2|4F2_HUMAN	true	sw|P08195-2|4F2_HUMAN Isoform 2 of 4F2 cell-surface antigen heavy chain OS=Homo sapiens GN=SLC3A2	anchor protein	24	3750.143576968	SLLHGDFHAFSAGPGLFSYIR; ADLLLSTQPGR; DDVAQTDLLQIDPNFGSKEDFDSLLQSAK; NQKDDVAQTDLLQIDPNFGSK; GENSWFSTQVDTVATK; LKLEPHEGLLLR; IGDLQAFQGHGAGNLAGLK; GRLDYLSSLK; WWHTGALYR; VAEDEAEAAAAAK; WCSWSLSQAR; EEGSPLELER; FTGLSKEELLK; GQSEDPGSLLSLFR; NQKDDVAQTDLLQIDPNFGSKEDFDSLLQSAK; ADLLLSTQPGREEGSPLELER; VILDLTPNYRGENSWFSTQVDTVATK; DLLLTSSYLSDSGSTGEHTK; EDFDSLLQSAK; LLTSFLPAQLLR; IKVAEDEAEAAAAAK; DDVAQTDLLQIDPN…	106
PAG_102	1612.7287658318733	tr|F5GZR9|F5GZR9_HUMAN	true	tr|F5GZR9|F5GZR9_HUMAN 4F2 cell-surface antigen heavy chain (Fragment) OS=Homo sapiens GN=SLC3A2 PE=4 SV=1	sequence sub-set protein:PDH_369	1	143.54771639615768		106
PAG_102	1612.7287658318733	tr|H0YFX4|H0YFX4_HUMAN	true	tr|H0YFX4|H0YFX4_HUMAN 4F2 cell-surface antigen heavy chain (Fragment) OS=Homo sapiens GN=SLC3A2 PE=4 SV=1	sequence sub-set protein:PDH_369	3	484.73374634980695		106
PAG_102	1612.7287658318733	tr|F5H867|F5H867_HUMAN	true	tr|F5H867|F5H867_HUMAN 4F2 cell-surface antigen heavy chain (Fragment) OS=Homo sapiens GN=SLC3A2 PE=4 SV=1	sequence sub-set protein:PDH_369	5	957.2631067292748		106
PAG_102	1612.7287658318733	tr|F5GZI0|F5GZI0_HUMAN	true	tr|F5GZI0|F5GZI0_HUMAN 4F2 cell-surface antigen heavy chain OS=Homo sapiens GN=SLC3A2 PE=4 SV=1	sequence sub-set protein:PDH_369	6	844.014024978772		106
PAG_102	1612.7287658318733	tr|F5H0E2|F5H0E2_HUMAN	true	tr|F5H0E2|F5H0E2_HUMAN 4F2 cell-surface antigen heavy chain (Fragment) OS=Homo sapiens GN=SLC3A2 PE=4 SV=1	sequence sub-set protein:PDH_369	7	1282.0940738594318		106
PAG_102	1612.7287658318733	tr|H0YFS2|H0YFS2_HUMAN	true	tr|H0YFS2|H0YFS2_HUMAN 4F2 cell-surface antigen heavy chain (Fragment) OS=Homo sapiens GN=SLC3A2 PE=4 SV=1	sequence sub-set protein:PDH_369	7	1320.1868823321172		106
PAG_102	1612.7287658318733	tr|J3KPF3|J3KPF3_HUMAN	true	tr|J3KPF3|J3KPF3_HUMAN 4F2 cell-surface antigen heavy chain OS=Homo sapiens GN=SLC3A2 PE=4 SV=1	sequence same-set protein:PDH_369	24	3750.143576968		106
PAG_102	1612.7287658318733	tr|F5GZS6|F5GZS6_HUMAN	true	tr|F5GZS6|F5GZS6_HUMAN 4F2 cell-surface antigen heavy chain OS=Homo sapiens GN=SLC3A2 PE=4 SV=1	sequence same-set protein:PDH_369	24	3750.143576968		106
PAG_102	1612.7287658318733	sw|P08195|4F2_HUMAN	true	sw|P08195|4F2_HUMAN 4F2 cell-surface antigen heavy chain OS=Homo sapiens GN=SLC3A2 PE=1 SV=3	sequence same-set protein:PDH_369	24	3750.143576968		106
PAG_102	1612.7287658318733	sw|P08195-4|4F2_HUMAN	true	sw|P08195-4|4F2_HUMAN Isoform 4 of 4F2 cell-surface antigen heavy chain OS=Homo sapiens GN=SLC3A2	sequence same-set protein:PDH_369	24	3750.143576968		106
PAG_102	1612.7287658318733	sw|P08195-3|4F2_HUMAN	true	sw|P08195-3|4F2_HUMAN Isoform 3 of 4F2 cell-surface antigen heavy chain OS=Homo sapiens GN=SLC3A2	sequence same-set protein:PDH_369	24	3750.143576968		106
PAG_103	1604.9335418473356	tr|Q5T6W5|Q5T6W5_HUMAN	true	tr|Q5T6W5|Q5T6W5_HUMAN Heterogeneous nuclear ribonucleoprotein K OS=Homo sapiens GN=HNRNPK PE=4 SV=1	anchor protein	26	3270.9640794900956	IILDLISESPIK; NLPLPPPPPPR; GSYGDLGGPIITTQVTIPK; IKELRENTQTTIK; VVECIKIILDLISESPIKGR; NTDEMVELR; IIPTLEEYQHYK; ILSISADIETIGEILKK; RPAEDMEEEQAFKR; IDEPLEGSEDR; ALRTDYNASVSVPDSSGPER; RPAEDMEEEQAFK; LFQECCPHSTDR; SRNTDEMVELR; HESGASIKIDEPLEGSEDR; GGDLMAYDRR; LLIHQSLAGGIIGVK; DLAGSIIGKGGQR; GGDLMAYDR; IILDLISESPIKGR; VVLIGGKPDR; TDYNASVSVPDSSGPER; IDEPLEGSEDRIITITGTQDQIQNAQYLLQNSVK; GSDFDCELR; RDYDDMS…	85
PAG_103	1604.9335418473356	tr|S4R457|S4R457_HUMAN	true	tr|S4R457|S4R457_HUMAN Heterogeneous nuclear ribonucleoprotein K OS=Homo sapiens GN=HNRNPK PE=4 SV=1	sequence sub-set protein:PDH_299	4	565.7751521632813		85
PAG_103	1604.9335418473356	tr|S4R359|S4R359_HUMAN	true	tr|S4R359|S4R359_HUMAN Heterogeneous nuclear ribonucleoprotein K (Fragment) OS=Homo sapiens GN=HNRNPK PE=4 SV=1	sequence sub-set protein:PDH_299	4	585.5409586648275		85
PAG_103	1604.9335418473356	tr|Q5T6W2|Q5T6W2_HUMAN	true	tr|Q5T6W2|Q5T6W2_HUMAN Heterogeneous nuclear ribonucleoprotein K (Fragment) OS=Homo sapiens GN=HNRNPK PE=4 SV=1	sequence sub-set protein:PDH_299	21	2593.497345245577		85
PAG_103	1604.9335418473356	sw|P61978-3|HNRPK_HUMAN	true	sw|P61978-3|HNRPK_HUMAN Isoform 3 of Heterogeneous nuclear ribonucleoprotein K OS=Homo sapiens GN=HNRNPK	sequence same-set protein:PDH_299	26	3270.9640794900956		85
PAG_104	1593.478114729725	sw|P09874|PARP1_HUMAN	true	sw|P09874|PARP1_HUMAN Poly [ADP-ribose] polymerase 1 OS=Homo sapiens GN=PARP1 PE=1 SV=4	anchor protein	28	2602.050629061487	AEPVEVVAPR; AMVEYEIDLQK; TLGDFAAEYAK; GIYFADMVSK; GGAAVDPDSGLEHSAHVLEK; TTNFAGILSQGLR; KGDEVDGVDEVAK; QQVPSGESAILDR; GGSDDSSKDPIDVNYEK; VVDRDSEEAEIIR; LQLLEDDKENR; VVSEDFLQDVSASTK; MAIMVQSPMFDGK; SDAYYCTGDVTAWTK; HPDVEVDGFSELR; KPPLLNNADSVQAK	504	MEEVKEANIR; MIFDVESMKK; FYTLIPHDFGMK; KFYPLEIDYGQDEEAVK; SLQELFLAHILSPWGAEVK; VFSATLGLVDIVK; MIFDVESMK; VVDRDSEEAEIIRK; KFYPLEIDYGQDEEAVKK; RKGDEVDGVDEVAK; WYHPGCFVK; LEQMPSKEDAIEHFMK
PAG_104	1593.478114729725	tr|Q5VX84|Q5VX84_HUMAN	true	tr|Q5VX84|Q5VX84_HUMAN Poly [ADP-ribose] polymerase 1 OS=Homo sapiens GN=PARP1 PE=4 SV=1	sequence sub-set protein:PDH_1777	2	201.30832799624474		504
PAG_104	1593.478114729725	tr|Q5VX85|Q5VX85_HUMAN	true	tr|Q5VX85|Q5VX85_HUMAN Poly [ADP-ribose] polymerase 1 OS=Homo sapiens GN=PARP1 PE=4 SV=1	sequence sub-set protein:PDH_1777	2	201.30832799624474		504
PAG_105	1591.963789295749	sw|Q08J23|NSUN2_HUMAN	true	sw|Q08J23|NSUN2_HUMAN tRNA (cytosine(34)-C(5))-methyltransferase OS=Homo sapiens GN=NSUN2 PE=1 SV=2	anchor protein	25	2841.0300160451434	WTTLNSLQLHGLQLR; MMGLEVLGEK; LQIDVDGRK; LQQQQRPEDAEDGAEGGGK; NNSGEEFDCAFR; CYLLVHQAK; ILLTQENPFFR; EGVILTNESAASTGQPDNDVTEGQR; LAQEGIYTLYPFINSR; YEPDSANPDALQCPIVLCGWR; NVLLNNSEK; SEGALELADVSNELPGLK; DGQWFTDWDAVPHSR; RGEAGWEGGYPEIVK; ILCDVPCSGDGTMR; LSSETYSQAK; EDPFVFIPEDDPLFPPIEK; FHQFLVSETESGNISR; ELEDLEVDGQK; IVPEGEWGQFMDALR; LFEHYYQELK; LQQQQRPEDAEDGAEGGGKR; ILDMCAAPGSK; IITVSMEDVK; FYALDPSFPR	258
PAG_105	1591.963789295749	sw|Q08J23-3|NSUN2_HUMAN	true	sw|Q08J23-3|NSUN2_HUMAN Isoform 3 of tRNA (cytosine(34)-C(5))-methyltransferase OS=Homo sapiens GN=NSUN2	sequence sub-set protein:PDH_853	16	1943.2832587068917		258
PAG_105	1591.963789295749	sw|Q08J23-2|NSUN2_HUMAN	true	sw|Q08J23-2|NSUN2_HUMAN Isoform 2 of tRNA (cytosine(34)-C(5))-methyltransferase OS=Homo sapiens GN=NSUN2	sequence sub-set protein:PDH_853	24	2771.729837892738		258
PAG_106	1589.7895289971555	sw|P60842|IF4A1_HUMAN	true	sw|P60842|IF4A1_HUMAN Eukaryotic initiation factor 4A-I OS=Homo sapiens GN=EIF4A1 PE=1 SV=1	anchor protein	24	3625.8959129858217	LNSNTQVVLLSATMPSDVLEVTKK; GVAINMVTEEDKR; MFVLDEADEMLSR; QFYINVEREEWK; ATQALVLAPTR; DFTVSAMHGDMDQKER; VVMALGDYMGASCHACIGGTNVR; GYDVIAQAQSGTGK; DQIYDIFQK; GIYAYGFEKPSAIQQR; ILVKKEELTLEGIR; EELTLEGIR; QFYINVER; KGVAINMVTEEDKR; GIDVQQVSLVINYDLPTNR; RKVDWLTEK; VLITTDLLAR; KVDWLTEK; LQMEAPHIIVGTPGR; DFTVSAMHGDMDQK; VFDMLNRR; GFKDQIYDIFQK; LNSNTQVVLLSATMPSDVLEVTK; KEELTLEGIR	272
PAG_106	1589.7895289971555	tr|E9PBH4|E9PBH4_HUMAN	true	tr|E9PBH4|E9PBH4_HUMAN Eukaryotic initiation factor 4A-II OS=Homo sapiens GN=EIF4A2 PE=4 SV=1	sequence sub-set protein:PDH_907	1	377.4035354782716		272
PAG_106	1589.7895289971555	tr|F8WE11|F8WE11_HUMAN	true	tr|F8WE11|F8WE11_HUMAN Eukaryotic initiation factor 4A-II OS=Homo sapiens GN=EIF4A2 PE=4 SV=1	sequence sub-set protein:PDH_907	1	377.4035354782716		272
PAG_106	1589.7895289971555	tr|J3QQP0|J3QQP0_HUMAN	true	tr|J3QQP0|J3QQP0_HUMAN Eukaryotic initiation factor 4A-I OS=Homo sapiens GN=EIF4A1 PE=4 SV=1	sequence sub-set protein:PDH_907	1	377.4035354782716		272
PAG_106	1589.7895289971555	tr|J3KT04|J3KT04_HUMAN	true	tr|J3KT04|J3KT04_HUMAN Eukaryotic initiation factor 4A-I (Fragment) OS=Homo sapiens GN=EIF4A1 PE=4 SV=1	sequence sub-set protein:PDH_907	2	609.5672696989244		272
PAG_106	1589.7895289971555	tr|J3KSN7|J3KSN7_HUMAN	true	tr|J3KSN7|J3KSN7_HUMAN Eukaryotic initiation factor 4A-II (Fragment) OS=Homo sapiens GN=EIF4A2 PE=4 SV=1	sequence sub-set protein:PDH_907	2	609.5672696989244		272
PAG_106	1589.7895289971555	tr|J3KS93|J3KS93_HUMAN	true	tr|J3KS93|J3KS93_HUMAN Eukaryotic initiation factor 4A-I (Fragment) OS=Homo sapiens GN=EIF4A1 PE=4 SV=1	sequence sub-set protein:PDH_907	2	609.5672696989244		272
PAG_106	1589.7895289971555	tr|E7EMV8|E7EMV8_HUMAN	true	tr|E7EMV8|E7EMV8_HUMAN Eukaryotic initiation factor 4A-II (Fragment) OS=Homo sapiens GN=EIF4A2 PE=4 SV=1	sequence sub-set protein:PDH_907	2	609.5672696989244		272
PAG_106	1589.7895289971555	tr|B4E102|B4E102_HUMAN	true	tr|B4E102|B4E102_HUMAN Eukaryotic initiation factor 4A-I OS=Homo sapiens GN=EIF4A1 PE=2 SV=1	sequence sub-set protein:PDH_907	3	682.6055452845899		272
PAG_106	1589.7895289971555	tr|J3QL52|J3QL52_HUMAN	true	tr|J3QL52|J3QL52_HUMAN Eukaryotic initiation factor 4A-I (Fragment) OS=Homo sapiens GN=EIF4A1 PE=4 SV=1	sequence sub-set protein:PDH_907	4	673.9593072527222		272
PAG_106	1589.7895289971555	tr|J3QKZ9|J3QKZ9_HUMAN	true	tr|J3QKZ9|J3QKZ9_HUMAN Eukaryotic initiation factor 4A-I (Fragment) OS=Homo sapiens GN=EIF4A1 PE=4 SV=1	sequence sub-set protein:PDH_907	6	1164.0568111628363		272
PAG_106	1589.7895289971555	tr|J3KS25|J3KS25_HUMAN	true	tr|J3KS25|J3KS25_HUMAN Eukaryotic initiation factor 4A-I (Fragment) OS=Homo sapiens GN=EIF4A1 PE=4 SV=1	sequence sub-set protein:PDH_907	7	1546.420618957625		272
PAG_106	1589.7895289971555	tr|J3QLN6|J3QLN6_HUMAN	true	tr|J3QLN6|J3QLN6_HUMAN Eukaryotic initiation factor 4A-I (Fragment) OS=Homo sapiens GN=EIF4A1 PE=4 SV=1	sequence sub-set protein:PDH_907	7	1546.420618957625		272
PAG_106	1589.7895289971555	tr|Q9NZE6|Q9NZE6_HUMAN	true	tr|Q9NZE6|Q9NZE6_HUMAN BM-010 OS=Homo sapiens GN=EIF4A2 PE=2 SV=1	sequence sub-set protein:PDH_907	8	939.633176992671		272
PAG_106	1589.7895289971555	tr|J3QR64|J3QR64_HUMAN	true	tr|J3QR64|J3QR64_HUMAN Eukaryotic initiation factor 4A-I (Fragment) OS=Homo sapiens GN=EIF4A1 PE=4 SV=1	sequence sub-set protein:PDH_907	9	1800.0016950663585		272
PAG_106	1589.7895289971555	sw|Q14240-2|IF4A2_HUMAN	true	sw|Q14240-2|IF4A2_HUMAN Isoform 2 of Eukaryotic initiation factor 4A-II OS=Homo sapiens GN=EIF4A2	sequence sub-set protein:PDH_907	10	1549.2004466915946		272
PAG_106	1589.7895289971555	sw|Q14240|IF4A2_HUMAN	true	sw|Q14240|IF4A2_HUMAN Eukaryotic initiation factor 4A-II OS=Homo sapiens GN=EIF4A2 PE=1 SV=2	sequence sub-set protein:PDH_907	10	1549.2004466915946		272
PAG_106	1589.7895289971555	tr|E7EQG2|E7EQG2_HUMAN	true	tr|E7EQG2|E7EQG2_HUMAN Eukaryotic initiation factor 4A-II OS=Homo sapiens GN=EIF4A2 PE=4 SV=1	sequence sub-set protein:PDH_907	10	1549.2004466915946		272
PAG_106	1589.7895289971555	tr|J3QL43|J3QL43_HUMAN	true	tr|J3QL43|J3QL43_HUMAN Eukaryotic initiation factor 4A-I (Fragment) OS=Homo sapiens GN=EIF4A1 PE=4 SV=1	sequence sub-set protein:PDH_907	13	2045.9329656152372		272
PAG_106	1589.7895289971555	tr|J3KSZ0|J3KSZ0_HUMAN	true	tr|J3KSZ0|J3KSZ0_HUMAN Eukaryotic initiation factor 4A-I (Fragment) OS=Homo sapiens GN=EIF4A1 PE=4 SV=1	sequence sub-set protein:PDH_907	16	2106.6835943011556		272
PAG_106	1589.7895289971555	tr|J3KTB5|J3KTB5_HUMAN	true	tr|J3KTB5|J3KTB5_HUMAN Eukaryotic initiation factor 4A-I (Fragment) OS=Homo sapiens GN=EIF4A1 PE=4 SV=1	sequence sub-set protein:PDH_907	16	2366.3897556259317		272
PAG_106	1589.7895289971555	tr|J3QS69|J3QS69_HUMAN	true	tr|J3QS69|J3QS69_HUMAN Eukaryotic initiation factor 4A-I (Fragment) OS=Homo sapiens GN=EIF4A1 PE=4 SV=1	sequence sub-set protein:PDH_907	18	2449.5603610760627		272
PAG_106	1589.7895289971555	tr|J3KT12|J3KT12_HUMAN	true	tr|J3KT12|J3KT12_HUMAN Eukaryotic initiation factor 4A-I OS=Homo sapiens GN=EIF4A1 PE=4 SV=1	sequence sub-set protein:PDH_907	20	3040.349062878654		272
PAG_106	1589.7895289971555	sw|P60842-2|IF4A1_HUMAN	true	sw|P60842-2|IF4A1_HUMAN Isoform 2 of Eukaryotic initiation factor 4A-I OS=Homo sapiens GN=EIF4A1	sequence sub-set protein:PDH_907	20	3040.349062878654		272
PAG_107	1582.3724790797587	sw|O00571|DDX3X_HUMAN	true	sw|O00571|DDX3X_HUMAN ATP-dependent RNA helicase DDX3X OS=Homo sapiens GN=DDX3X PE=1 SV=3	anchor protein	28	3314.872740367742	GFYDKDSSGWSSSK; VGNLGLATSFFNER; ELAVQIYEEARK; VGSTSENITQK; KQYPISLVLAPTR; GCHLLVATPGR; DREEALHQFR; YLVLDEADR; MLDMGFEPQIR; DLMACAQTGSGK; VVWVEESDKR; DKDAYSSFGSR; ELAVQIYEEAR; SPILVATAVAAR; LEQELFSGGNTGINFEK; GKIGLDFCK; HTMMFSATFPK; QYPISLVLAPTR; VRPCVVYGGADIGQQIR; FSYRSRVR; YLVLDEADRMLDMGFEPQIRR; SFLLDLLNATGK; QSSGASSSSFSSSR; SGKSPILVATAVAAR; RKQYPISLVLAPTR; DLLDLLVEAK; DYRQSSGASSSSFSSSR; HVINFDL…	782
PAG_107	1582.3724790797587	tr|H0Y960|H0Y960_HUMAN	true	tr|H0Y960|H0Y960_HUMAN Probable ATP-dependent RNA helicase DDX4 (Fragment) OS=Homo sapiens GN=DDX4 PE=4 SV=1	sequence sub-set protein:PDH_3908	1	143.2002458347643		1174
PAG_107	1582.3724790797587	sw|Q9NQI0-2|DDX4_HUMAN	true	sw|Q9NQI0-2|DDX4_HUMAN Isoform 2 of Probable ATP-dependent RNA helicase DDX4 OS=Homo sapiens GN=DDX4	sequence sub-set protein:PDH_3908	2	183.7605464192196		782
PAG_107	1582.3724790797587	sw|Q9NQI0-4|DDX4_HUMAN	true	sw|Q9NQI0-4|DDX4_HUMAN Isoform 4 of Probable ATP-dependent RNA helicase DDX4 OS=Homo sapiens GN=DDX4	sequence sub-set protein:PDH_3908	2	183.7605464192196		782
PAG_107	1582.3724790797587	sw|Q9NQI0-3|DDX4_HUMAN	true	sw|Q9NQI0-3|DDX4_HUMAN Isoform 3 of Probable ATP-dependent RNA helicase DDX4 OS=Homo sapiens GN=DDX4	sequence sub-set protein:PDH_3908	2	183.7605464192196		782
PAG_107	1582.3724790797587	sw|Q9NQI0|DDX4_HUMAN	true	sw|Q9NQI0|DDX4_HUMAN Probable ATP-dependent RNA helicase DDX4 OS=Homo sapiens GN=DDX4 PE=1 SV=2	sequence sub-set protein:PDH_3908	2	183.7605464192196		782
PAG_107	1582.3724790797587	tr|D6RCM4|D6RCM4_HUMAN	true	tr|D6RCM4|D6RCM4_HUMAN Probable ATP-dependent RNA helicase DDX4 (Fragment) OS=Homo sapiens GN=DDX4 PE=4 SV=1	sequence sub-set protein:PDH_3908	2	183.7605464192196		782
PAG_107	1582.3724790797587	tr|B4DLA0|B4DLA0_HUMAN	true	tr|B4DLA0|B4DLA0_HUMAN ATP-dependent RNA helicase DDX3X OS=Homo sapiens GN=DDX3X PE=2 SV=1	sequence sub-set protein:PDH_3908	2	262.3405772734187		782
PAG_107	1582.3724790797587	tr|C9J8G5|C9J8G5_HUMAN	true	tr|C9J8G5|C9J8G5_HUMAN ATP-dependent RNA helicase DDX3Y (Fragment) OS=Homo sapiens GN=DDX3Y PE=4 SV=1	sequence sub-set protein:PDH_3908	2	307.4289393276142		782
PAG_107	1582.3724790797587	tr|B4E3C4|B4E3C4_HUMAN	true	tr|B4E3C4|B4E3C4_HUMAN ATP-dependent RNA helicase DDX3X OS=Homo sapiens GN=DDX3X PE=2 SV=1	sequence sub-set protein:PDH_3908	3	422.21215694658736		782
PAG_107	1582.3724790797587	tr|C9J081|C9J081_HUMAN	true	tr|C9J081|C9J081_HUMAN ATP-dependent RNA helicase DDX3Y (Fragment) OS=Homo sapiens GN=DDX3Y PE=4 SV=1	sequence sub-set protein:PDH_3908	3	450.6291851623786		782
PAG_107	1582.3724790797587	tr|B4DXX7|B4DXX7_HUMAN	true	tr|B4DXX7|B4DXX7_HUMAN Uncharacterized protein OS=Homo sapiens GN=DDX3Y PE=2 SV=1	sequence sub-set protein:PDH_3908	22	2469.9050736263334		782
PAG_107	1582.3724790797587	sw|O15523|DDX3Y_HUMAN	true	sw|O15523|DDX3Y_HUMAN ATP-dependent RNA helicase DDX3Y OS=Homo sapiens GN=DDX3Y PE=1 SV=2	sequence sub-set protein:PDH_3908	22	2469.9050736263334		782
PAG_107	1582.3724790797587	sw|O00571-2|DDX3X_HUMAN	true	sw|O00571-2|DDX3X_HUMAN Isoform 2 of ATP-dependent RNA helicase DDX3X OS=Homo sapiens GN=DDX3X	sequence sub-set protein:PDH_3908	27	3200.089522748769		782
PAG_108	1579.76457368524	sw|P04083|ANXA1_HUMAN	true	sw|P04083|ANXA1_HUMAN Annexin A1 OS=Homo sapiens GN=ANXA1 PE=1 SV=2	anchor protein	21	3124.5327515846143	DITSDTSGDFRNALLSLAK; SEDFGVNEDLADSDAR; TPAQFDADELR; DITSDTSGDFR; GVDEATIIDILTK; KGTDVNVFNTILTTR; GGPGSAVSPYPTFNPSSDVAALHK; AAYLQETGKPLDETLKK; GVDEATIIDILTKR; GTDVNVFNTILTTR; CATSKPAFFAEK; ALTGHLEEVVLALLK; MYGISLCQAILDETK; GLGTDEDTLIEILASR; AAYLQETGKPLDETLK; SEIDMNDIK; MYGISLCQAILDETKGDYEK; GDRSEDFGVNEDLADSDAR; QAWFIENEEQEYVQTVK	626	RKGTDVNVFNTILTTR; VLDLELKGDIEK
PAG_108	1579.76457368524	tr|Q5T3N0|Q5T3N0_HUMAN	true	tr|Q5T3N0|Q5T3N0_HUMAN Annexin (Fragment) OS=Homo sapiens GN=ANXA1 PE=3 SV=1	sequence sub-set protein:PDH_2191	7	1108.644372344257		626
PAG_108	1579.76457368524	tr|Q5T3N1|Q5T3N1_HUMAN	true	tr|Q5T3N1|Q5T3N1_HUMAN Annexin (Fragment) OS=Homo sapiens GN=ANXA1 PE=3 SV=1	sequence sub-set protein:PDH_2191	11	1665.7530217584833		626
PAG_109	1575.0389739670402	sw|P13667|PDIA4_HUMAN	true	sw|P13667|PDIA4_HUMAN Protein disulfide-isomerase A4 OS=Homo sapiens GN=PDIA4 PE=1 SV=2	anchor protein	26	2867.7938418034514	QFAPEYEK; YALPLVGHR; YKVEGFPTIYFAPSGDK; FHHTFSTEIAK; VDATAETDLAK; FDVSGYPTLK; IDATSASVLASR; SHMMDVQGSTQDSAIKDFVLK; FDVSGYPTIK; YGIVDYMIEQSGPPSK; VSQGQLVVMQPEK; DLGLSESGEDVNAAILDESGKK; MDATANDVPSDR; GESDPAYQQYQDAANNLR; VEGFPTIYFAPSGDK; RFDVSGYPTLK; QLEPVYNSLAK; VDATAETDLAKR; GQAVDYEGSR; FAMEPEEFDSDTLR; TFDSIVMDPK; DFPEYTFAIADEEDYAGEVK	516	GRPYDYNGPR; EKYGIVDYMIEQSGPPSK; FEGGDRDLEHLSK; EVSQPDWTPPPEVTLVLTK
PAG_109	1575.0389739670402	tr|C9JMN9|C9JMN9_HUMAN	true	tr|C9JMN9|C9JMN9_HUMAN Protein disulfide-isomerase A4 (Fragment) OS=Homo sapiens GN=PDIA4 PE=4 SV=1	sequence sub-set protein:PDH_1820	1	14.26742553613979		516
PAG_110	1560.739467325723	sw|P33176|KINH_HUMAN	true	sw|P33176|KINH_HUMAN Kinesin-1 heavy chain OS=Homo sapiens GN=KIF5B PE=1 SV=1	anchor protein	28	2573.424409834863	TGAEGAVLDEAK; GGGAFVQNSQPVAVR; FQGEDTVVIASKPYAFDR; AAEMMASLLK; ISFLENNLEQLTK; SAEIDSDDTGGSAAQK; LITDLQDQNQK; LYLVDLAGSEK; ELQTLHNLR; QLEESVDALSEELVQLR; QAVEQQIQSHR; SATLASIDAELQK; SHSIFLINVK; QISSLRDEVEAK; VSYFEIYLDK; DQDNMQAELNR; NTIQWLENELNR; LQAENDASKEEVK; ILQDSLGGNCR; VFQSSTSQEQVYNDCAK; NGETVPIDEQFDKEK	591	KLFVQDLATR; QLDDKDEEINQQSQLVEK; SLTEYLQNVEQK; KSAEIDSDDTGGSAAQK; MEENEKELAACQLR; TQMLDQEELLASTR; LFVQDLATR
PAG_110	1560.739467325723	tr|C9JWB9|C9JWB9_HUMAN	true	tr|C9JWB9|C9JWB9_HUMAN Kinesin heavy chain isoform 5C (Fragment) OS=Homo sapiens GN=KIF5C PE=4 SV=1	sequence sub-set protein:PDH_2055	1	94.77601210427184		591
PAG_110	1560.739467325723	sw|O60282-2|KIF5C_HUMAN	true	sw|O60282-2|KIF5C_HUMAN Isoform 2 of Kinesin heavy chain isoform 5C OS=Homo sapiens GN=KIF5C	sequence sub-set protein:PDH_2055	4	319.3931612664705		591
PAG_110	1560.739467325723	tr|J3KNA1|J3KNA1_HUMAN	true	tr|J3KNA1|J3KNA1_HUMAN Kinesin heavy chain isoform 5A OS=Homo sapiens GN=KIF5A PE=3 SV=1	sequence sub-set protein:PDH_2055	5	429.783162975599		591
PAG_110	1560.739467325723	sw|O60282|KIF5C_HUMAN	true	sw|O60282|KIF5C_HUMAN Kinesin heavy chain isoform 5C OS=Homo sapiens GN=KIF5C PE=1 SV=1	sequence sub-set protein:PDH_2055	6	491.01096746827545		591
PAG_110	1560.739467325723	sw|Q12840|KIF5A_HUMAN	true	sw|Q12840|KIF5A_HUMAN Kinesin heavy chain isoform 5A OS=Homo sapiens GN=KIF5A PE=1 SV=2	sequence sub-set protein:PDH_2055	6	491.01096746827545		591
PAG_110	1560.739467325723	tr|E9PET8|E9PET8_HUMAN	true	tr|E9PET8|E9PET8_HUMAN Kinesin heavy chain isoform 5C OS=Homo sapiens GN=KIF5C PE=3 SV=2	sequence sub-set protein:PDH_2055	6	491.01096746827545		591
PAG_111	1552.4811365077271	sw|P04843|RPN1_HUMAN	true	sw|P04843|RPN1_HUMAN Dolichyl-diphosphooligosaccharide--protein glycosyltransferase subunit 1 OS=Homo sapiens GN=RPN1 PE=1 SV=1	anchor protein	26	2881.28520639745	TILPAAAQDVYYR; VACITEQVLTLVNK; TVDLSSHLAK; ATSFLLALEPELEAR; GEDEEENNLEVR; NIEIDSPYEISR; NLVEQHIQDIVVHYTFNK; QFVVFEGNHYFYSPYPTK; VHYENNSPFLTITSMTR; APDELHYTYLDTFGRPVIVAYK; VTAEVVLAHLGGGSTSR; VACITEQVLTLVNKR; THYIVGYNLPSYEYLYNLGDQYALK; SLETEHKALTSEIALLQSR; FVDHVFDEQVIDSLTVK; SAVEAERLVAGK; ALTSEIALLQSR; SEDLLDYGPFR; TVDLSSHLAKVTAEVVLAHLGGGSTSR; LDFSITKDPAAEAR; LKTEGSDLCDR; QPDSGISSIR; DVPAYSQDTFK; Y…	317	ISVIVETVYTHVLHPYPTQITQSEK; FFTVKLPVALDPGAK
PAG_111	1552.4811365077271	tr|F8WF32|F8WF32_HUMAN	true	tr|F8WF32|F8WF32_HUMAN Dolichyl-diphosphooligosaccharide--protein glycosyltransferase subunit 1 OS=Homo sapiens GN=RPN1 PE=4 SV=1	sequence sub-set protein:PDH_1086	5	583.8492404850957		317
PAG_111	1552.4811365077271	tr|B7Z4L4|B7Z4L4_HUMAN	true	tr|B7Z4L4|B7Z4L4_HUMAN Dolichyl-diphosphooligosaccharide--protein glycosyltransferase subunit 1 OS=Homo sapiens GN=RPN1 PE=2 SV=1	sequence sub-set protein:PDH_1086	18	1971.3415097717668		317
PAG_112	1549.5189237517363	sw|Q07065|CKAP4_HUMAN	true	sw|Q07065|CKAP4_HUMAN Cytoskeleton-associated protein 4 OS=Homo sapiens GN=CKAP4 PE=1 SV=2	anchor protein	20	2926.668396675709	SSSSSSASAAAAAAAASSSASCSR; QREELGQGLQGVEQK; VQSLQATFGTFESILR; SLGETQLVLYGDVEELKR; VASLEESEGNKQDLK; HSEAFEALQQK; VQEQVHTLLSQDQAQAAR; EELGQGLQGVEQK; LQHVEDGVLSMQVASAR; SREWDMEALR; SVGELPSTVESLQK; DLSDGIHVVK; IETNENNLESAK; LEGLGSSEADQDGLASTVR; ELVSLKQEQQAFK; ERDFTSLENTVEER	1	TAVDSLVAYSVK; STLQTMESDIYTEVR; SQGLDSRLQHVEDGVLSMQVASAR; ASVSQVEADLK
PAG_113	1546.9499118105248	sw|P23921|RIR1_HUMAN	true	sw|P23921|RIR1_HUMAN Ribonucleoside-diphosphate reductase large subunit OS=Homo sapiens GN=RRM1 PE=1 SV=1	anchor protein	27	2685.0961112772047	DFSYNYFGFK; VFSDVMEDLYNYINPHNGK; DDSIEGIYDTLK; HRPIGIGVQGLADAFILMR; LTSMHFYGWK; YPFESAEAQLLNK; TRPAANPIQFTLNK; RVLSGEFQIVNPHLLK; VAERPQHMLMR; SAGGIGVAVSCIR; HPDYAILAAR; IIDINYYPVPEACLSNK; QIFETIYYGALEASCDLAK; SNQQNLGTIK; IIDINYYPVPEACLSNKR; LNSAIIYDRDFSYNYFGFK; LNSAIIYDR; KVFSDVMEDLYNYINPHNGK; PAANPIQFTLNK; GLWHEEMK; STLDIVLANKDR; EQGPYETYEGSPVSK; NQIIACNGSIQSIPEIPDDLKQLYK; ATGSYIAGTNGNSNGLVPMLR;…	125
PAG_113	1546.9499118105248	tr|E9PP77|E9PP77_HUMAN	true	tr|E9PP77|E9PP77_HUMAN Ribonucleoside-diphosphate reductase large subunit OS=Homo sapiens GN=RRM1 PE=4 SV=1	sequence sub-set protein:PDH_435	3	511.6455593654107		125
PAG_113	1546.9499118105248	tr|H0YCY7|H0YCY7_HUMAN	true	tr|H0YCY7|H0YCY7_HUMAN Ribonucleoside-diphosphate reductase (Fragment) OS=Homo sapiens GN=RRM1 PE=3 SV=1	sequence sub-set protein:PDH_435	3	511.6455593654107		125
PAG_113	1546.9499118105248	tr|F5H861|F5H861_HUMAN	true	tr|F5H861|F5H861_HUMAN Ribonucleoside-diphosphate reductase large subunit OS=Homo sapiens GN=RRM1 PE=4 SV=1	sequence sub-set protein:PDH_435	14	1134.8292710984506		125
PAG_113	1546.9499118105248	tr|E9PL69|E9PL69_HUMAN	true	tr|E9PL69|E9PL69_HUMAN Ribonucleoside-diphosphate reductase large subunit OS=Homo sapiens GN=RRM1 PE=4 SV=1	sequence sub-set protein:PDH_435	17	1646.4748304638617		125
PAG_113	1546.9499118105248	tr|E9PD78|E9PD78_HUMAN	true	tr|E9PD78|E9PD78_HUMAN Ribonucleoside-diphosphate reductase OS=Homo sapiens GN=RRM1 PE=3 SV=2	sequence sub-set protein:PDH_435	24	2365.7068347552495		125
PAG_114	1534.0206223188316	sw|O43175|SERA_HUMAN	true	sw|O43175|SERA_HUMAN D-3-phosphoglycerate dehydrogenase OS=Homo sapiens GN=PHGDH PE=1 SV=4	anchor protein	24	3007.7975039832627	ALVDHENVISCPHLGASTK; TQTSDPAMLPTMIGLLAEAGVR; AGTGVDNVDLEAATR; QIPQATASMK; VLISDSLDPCCR; CGEEIAVQFVDMVKGK; KILQDGGLQVVEK; NAGNCLSPAVIVGLLK; GTIQVITQGTSLK; SATKVTADVINAAEK; NAGNCLSPAVIVGLLKEASK; VTADVINAAEK; VTADVINAAEKLQVVGR; GILVMNTPNGNSLSAAELTCGMIMCLAR; AGTGVDNVDLEAATRK; KGILVMNTPNGNSLSAAELTCGMIMCLAR; CGEEIAVQFVDMVK; QADVNLVNAK; GGIVDEGALLR; SATKVTADVINAAEKLQVVGR; QHVTEAFQFHF; KVLISDSLDPCCR; ILQ…	1099
PAG_114	1534.0206223188316	tr|Q5SZU1|Q5SZU1_HUMAN	true	tr|Q5SZU1|Q5SZU1_HUMAN D-3-phosphoglycerate dehydrogenase OS=Homo sapiens GN=PHGDH PE=3 SV=1	sequence sub-set protein:PDH_3673	19	2287.0508695995595		1099
PAG_115	1526.0312795896232	sw|P17987|TCPA_HUMAN	true	sw|P17987|TCPA_HUMAN T-complex protein 1 subunit alpha OS=Homo sapiens GN=TCP1 PE=1 SV=1	anchor protein	25	3409.284921560754	WIGLDLSNGKPR; YPVNSVNILK; NLKWIGLDLSNGKPR; AFHNEAQVNPERK; DDKHGSYEDAVHSGALND; SQNVMAAASIANIVK; YFVEAGAMAVR; GANDFMCDEMER; LGVQVVITDPEKLDQIR; ICDDELILIK; AFHNEAQVNPER; HGSYEDAVHSGALND; IHPTSVISGYR; QAGVFEPTIVK; EQLAIAEFAR; SLHDALCVVKR; LLEVEHPAAK; YINENLIVNTDELGR; SLHDALCVVK; FATEAAITILR; SQMESMLISGYALNCVVGSQGMPK; MLVDDIGDVTITNDGATILK; IACLDFSLQK; SLLVIPNTLAVNAAQDSTDLVAK; LRAFHNEAQVNPER	523
PAG_115	1526.0312795896232	tr|F5H7Y1|F5H7Y1_HUMAN	true	tr|F5H7Y1|F5H7Y1_HUMAN T-complex protein 1 subunit alpha (Fragment) OS=Homo sapiens GN=TCP1 PE=4 SV=1	sequence sub-set protein:PDH_1847	1	66.2619742286428		523
PAG_115	1526.0312795896232	tr|F5GYL4|F5GYL4_HUMAN	true	tr|F5GYL4|F5GYL4_HUMAN T-complex protein 1 subunit alpha OS=Homo sapiens GN=TCP1 PE=4 SV=1	sequence sub-set protein:PDH_1847	1	437.6048249766148		523
PAG_115	1526.0312795896232	tr|F5H726|F5H726_HUMAN	true	tr|F5H726|F5H726_HUMAN T-complex protein 1 subunit alpha (Fragment) OS=Homo sapiens GN=TCP1 PE=3 SV=1	sequence sub-set protein:PDH_1847	2	325.48377851166055		523
PAG_115	1526.0312795896232	tr|F5H676|F5H676_HUMAN	true	tr|F5H676|F5H676_HUMAN T-complex protein 1 subunit alpha (Fragment) OS=Homo sapiens GN=TCP1 PE=3 SV=1	sequence sub-set protein:PDH_1847	3	367.5926494222527		523
PAG_115	1526.0312795896232	tr|F5GZI8|F5GZI8_HUMAN	true	tr|F5GZI8|F5GZI8_HUMAN T-complex protein 1 subunit alpha OS=Homo sapiens GN=TCP1 PE=3 SV=1	sequence sub-set protein:PDH_1847	3	763.0886034882755		523
PAG_115	1526.0312795896232	tr|F5H136|F5H136_HUMAN	true	tr|F5H136|F5H136_HUMAN T-complex protein 1 subunit alpha (Fragment) OS=Homo sapiens GN=TCP1 PE=3 SV=1	sequence sub-set protein:PDH_1847	4	433.8546236508955		523
PAG_115	1526.0312795896232	tr|F5GZ03|F5GZ03_HUMAN	true	tr|F5GZ03|F5GZ03_HUMAN T-complex protein 1 subunit alpha (Fragment) OS=Homo sapiens GN=TCP1 PE=3 SV=1	sequence sub-set protein:PDH_1847	7	965.6956239517435		523
PAG_115	1526.0312795896232	tr|E7ERF2|E7ERF2_HUMAN	true	tr|E7ERF2|E7ERF2_HUMAN T-complex protein 1 subunit alpha OS=Homo sapiens GN=TCP1 PE=3 SV=1	sequence sub-set protein:PDH_1847	14	2209.9199816727164		523
PAG_115	1526.0312795896232	tr|F5H282|F5H282_HUMAN	true	tr|F5H282|F5H282_HUMAN T-complex protein 1 subunit alpha OS=Homo sapiens GN=TCP1 PE=3 SV=1	sequence sub-set protein:PDH_1847	18	2165.0605638397806		523
PAG_115	1526.0312795896232	tr|E7EQR6|E7EQR6_HUMAN	true	tr|E7EQR6|E7EQR6_HUMAN T-complex protein 1 subunit alpha OS=Homo sapiens GN=TCP1 PE=3 SV=1	sequence sub-set protein:PDH_1847	20	2537.8254729332434		523
PAG_116	1524.1330186026937	sw|P40939|ECHA_HUMAN	true	sw|P40939|ECHA_HUMAN Trifunctional enzyme subunit alpha, mitochondrial OS=Homo sapiens GN=HADHA PE=1 SV=2	anchor protein	23	2714.406186482328	MQLLEIITTEK; TGIEQGSDAGYLCESQK; KDLNSDMDSILASLK; DSIFSNLTGQLDYQGFEK; DTSASAVAVGLK; LTAYAMTIPFVR; TVLGTPEVLLGALPGAGGTQR; FVDLYGAQK; KTVLGTPEVLLGALPGAGGTQR; ALMGLYHGQVLCK; MGLVDQLVEPLGPGLKPPEER; SEVSSDEDIQFR; DLNSDMDSILASLK; MVGVPAALDMMLTGR; GFYIYQEGVK; DGPGFYTTR; VIGMHYFSPVDK; FGGGNPELLTQMVSK; ADMVIEAVFEDLSLK; CLAPMMSEVIR; TLQEVTQLSQEAQR	56	EVEAVIPDHCIFASNTSALPISEIAAVSK; ELHSEFSEVMNEIWASDQIR
PAG_116	1524.1330186026937	tr|B4DYP2|B4DYP2_HUMAN	true	tr|B4DYP2|B4DYP2_HUMAN Trifunctional enzyme subunit alpha, mitochondrial OS=Homo sapiens GN=HADHA PE=2 SV=1	sequence sub-set protein:PDH_218	6	675.9172896997704		56
PAG_116	1524.1330186026937	tr|H0YFD6|H0YFD6_HUMAN	true	tr|H0YFD6|H0YFD6_HUMAN Trifunctional enzyme subunit alpha, mitochondrial (Fragment) OS=Homo sapiens GN=HADHA PE=4 SV=1	sequence sub-set protein:PDH_218	9	972.6860918819536		56
PAG_117	1521.366439490939	sw|Q14974|IMB1_HUMAN	true	sw|Q14974|IMB1_HUMAN Importin subunit beta-1 OS=Homo sapiens GN=KPNB1 PE=1 SV=2	anchor protein	22	3354.3544002495664	YLEVVLNTLQQASQAQVDK; VLANPGNSQVAR; YMEAFKPFLGIGLK; ESCLEAYTGIVQGLK; AAVENLPTFLVELSR; SNEILTAIIQGMR; LQQVLQMESHIQSTSDR; HFIMQVVCEATQCPDTR; WLAIDANAR; SDYDMVDYLNELR; QDENDDDDDWNPCK; SSAYESLMEIVK; EHIKNPDWR; GDQENVHPDVMLVQPR; ESCLEAYTGIVQGLKGDQENVHPDVMLVQPR; LLETTDRPDGHQNNLR; VQHQDALQISDVVMASLLR; NSLTSKDPDIK; PMIHELLTEGR; LAATNALLNSLEFTK; GALQYLVPILTQTLTK; ESTLEAIGYICQDIDPEQLQDK	691
PAG_117	1521.366439490939	tr|J3QRG4|J3QRG4_HUMAN	true	tr|J3QRG4|J3QRG4_HUMAN Importin subunit beta-1 (Fragment) OS=Homo sapiens GN=KPNB1 PE=4 SV=1	sequence sub-set protein:PDH_2388	2	307.1915478776473		691
PAG_117	1521.366439490939	tr|J3QKQ5|J3QKQ5_HUMAN	true	tr|J3QKQ5|J3QKQ5_HUMAN Importin subunit beta-1 (Fragment) OS=Homo sapiens GN=KPNB1 PE=4 SV=1	sequence sub-set protein:PDH_2388	2	572.9323781554447		691
PAG_117	1521.366439490939	tr|J3QR48|J3QR48_HUMAN	true	tr|J3QR48|J3QR48_HUMAN Importin subunit beta-1 (Fragment) OS=Homo sapiens GN=KPNB1 PE=4 SV=1	sequence sub-set protein:PDH_2388	4	448.0863913947328		691
PAG_117	1521.366439490939	tr|J3KTM9|J3KTM9_HUMAN	true	tr|J3KTM9|J3KTM9_HUMAN Importin subunit beta-1 (Fragment) OS=Homo sapiens GN=KPNB1 PE=4 SV=1	sequence sub-set protein:PDH_2388	16	2673.0048443156643		691
PAG_117	1521.366439490939	tr|F5H4R7|F5H4R7_HUMAN	true	tr|F5H4R7|F5H4R7_HUMAN Importin subunit beta-1 OS=Homo sapiens GN=KPNB1 PE=4 SV=1	sequence sub-set protein:PDH_2388	16	2673.0048443156643		691
PAG_117	1521.366439490939	tr|B7ZAV6|B7ZAV6_HUMAN	true	tr|B7ZAV6|B7ZAV6_HUMAN Importin subunit beta-1 OS=Homo sapiens GN=KPNB1 PE=2 SV=1	sequence sub-set protein:PDH_2388	18	2906.2680088548336		691
PAG_118	1513.7173818858184	sw|P26640|SYVC_HUMAN	true	sw|P26640|SYVC_HUMAN Valine--tRNA ligase OS=Homo sapiens GN=VARS PE=1 SV=4	anchor protein	25	2552.084672817252	IPAYFVTVSDPAVPPGEDPDGR; LQQTEAELR; IETMLGDVAVAVHPK; SSAQDPQAVLGALGR; LLSPFMPFVTEELFQR; IQQQQPPPGEK; GIEDNPMVVPLCNR; EVYLHAIVR; VQGSDSDEEVVVATTR; LHEEGIIYR; ITPAHDQNDYEVGQR; ALSPLEEWLR; YGEAGEGPGWGGAHPR; VPLEVQEADEAK; HGLEAISIMDSR; LGSSLDWDR; EAFLQEVWK; CGEMAQAASAAVTR	327	AVLGEVVLYSGAR; IQQQQPPPGEKK; KDVSGPMPDSYSPR; DVSGPMPDSYSPR; GFVPSPTSQPGGHESLVDR; KVDEAIALFQK; PLSHQPGPEAPALPK
PAG_118	1513.7173818858184	tr|H0Y426|H0Y426_HUMAN	true	tr|H0Y426|H0Y426_HUMAN Valine--tRNA ligase (Fragment) OS=Homo sapiens GN=VARS PE=4 SV=1	sequence sub-set protein:PDH_1133	3	243.3176006526736		327
PAG_118	1513.7173818858184	tr|A2ABF4|A2ABF4_HUMAN	true	tr|A2ABF4|A2ABF4_HUMAN Valine--tRNA ligase (Fragment) OS=Homo sapiens GN=VARS PE=3 SV=1	sequence sub-set protein:PDH_1133	3	367.391803907026		327
PAG_118	1513.7173818858184	tr|B4DZ61|B4DZ61_HUMAN	true	tr|B4DZ61|B4DZ61_HUMAN Valine--tRNA ligase OS=Homo sapiens GN=VARS PE=2 SV=1	sequence sub-set protein:PDH_1133	5	621.6977495771472		327
PAG_119	1508.0191357531648	tr|E9PL22|E9PL22_HUMAN	true	tr|E9PL22|E9PL22_HUMAN Hypoxia up-regulated protein 1 OS=Homo sapiens GN=HYOU1 PE=3 SV=1	anchor protein	22	2906.234172405016	EAGMQPQLQIR; VESVFETLVEDSAEEESTLTK; VAIVKPGVPMEIVLNK; LPATEKPVLLSK; AANSLEAFIFETQDK; LGNTISSLFGGGTTPDAK; YFQHLLGK; LSAASTWLEDEGVGATTVMLK; EVEEEPGIHSLK; LCQGLFFR; LAGLFNEQR; AEAGPEGVAPAPEGEKK; QADNPHVALYQAR; VLQLINDNTATALSYGVFR; TLGGLEMELR; VEFEELCADLFER; AEAGPEGVAPAPEGEK; TVLSANADHMAQIEGLMDDVDFK; DAVITVPVFFNQAER; NINADEAAAMGAVYQAAALSK; DAVVYPILVEFTR; EVQYLLNK	28
PAG_119	1508.0191357531648	tr|J3KT27|J3KT27_HUMAN	true	tr|J3KT27|J3KT27_HUMAN Hypoxia up-regulated protein 1 (Fragment) OS=Homo sapiens GN=HYOU1 PE=4 SV=1	sequence sub-set protein:PDH_119	1	14.789589290778977		28
PAG_119	1508.0191357531648	tr|J3KSJ2|J3KSJ2_HUMAN	true	tr|J3KSJ2|J3KSJ2_HUMAN Hypoxia up-regulated protein 1 (Fragment) OS=Homo sapiens GN=HYOU1 PE=4 SV=2	sequence sub-set protein:PDH_119	1	14.789589290778977		28
PAG_119	1508.0191357531648	tr|J3QQH7|J3QQH7_HUMAN	true	tr|J3QQH7|J3QQH7_HUMAN Hypoxia up-regulated protein 1 (Fragment) OS=Homo sapiens GN=HYOU1 PE=4 SV=2	sequence sub-set protein:PDH_119	3	143.2732493265437		28
PAG_119	1508.0191357531648	tr|J3QLE9|J3QLE9_HUMAN	true	tr|J3QLE9|J3QLE9_HUMAN Hypoxia up-regulated protein 1 (Fragment) OS=Homo sapiens GN=HYOU1 PE=4 SV=1	sequence sub-set protein:PDH_119	3	143.2732493265437		28
PAG_119	1508.0191357531648	tr|J3QL06|J3QL06_HUMAN	true	tr|J3QL06|J3QL06_HUMAN Hypoxia up-regulated protein 1 (Fragment) OS=Homo sapiens GN=HYOU1 PE=3 SV=1	sequence sub-set protein:PDH_119	4	229.59715366619326		28
PAG_119	1508.0191357531648	tr|J3KTF1|J3KTF1_HUMAN	true	tr|J3KTF1|J3KTF1_HUMAN Hypoxia up-regulated protein 1 (Fragment) OS=Homo sapiens GN=HYOU1 PE=3 SV=1	sequence sub-set protein:PDH_119	5	601.281241463285		28
PAG_119	1508.0191357531648	tr|B7Z909|B7Z909_HUMAN	true	tr|B7Z909|B7Z909_HUMAN Hypoxia up-regulated protein 1 OS=Homo sapiens GN=HYOU1 PE=2 SV=1	sequence sub-set protein:PDH_119	14	2132.6378298366326		28
PAG_119	1508.0191357531648	tr|E9PJ21|E9PJ21_HUMAN	true	tr|E9PJ21|E9PJ21_HUMAN Hypoxia up-regulated protein 1 (Fragment) OS=Homo sapiens GN=HYOU1 PE=3 SV=1	sequence sub-set protein:PDH_119	15	2147.4274191274117		28
PAG_119	1508.0191357531648	sw|Q9Y4L1|HYOU1_HUMAN	true	sw|Q9Y4L1|HYOU1_HUMAN Hypoxia up-regulated protein 1 OS=Homo sapiens GN=HYOU1 PE=1 SV=1	sequence same-set protein:PDH_119	22	2906.234172405016		28
PAG_120	1504.2404777404436	tr|E7EX73|E7EX73_HUMAN	true	tr|E7EX73|E7EX73_HUMAN Eukaryotic translation initiation factor 4 gamma 1 OS=Homo sapiens GN=EIF4G1 PE=4 SV=1	anchor protein	27	2835.560633033982	ERPSQPEGLR; GLPLVDDGGWNTVPISK; SDQWKPLNLEEK; GVIDLIFEK; ITKPGSIDSNNQLFAPGGR; SFSKEVEER; QVTQLAIDTEER; NHDEESLECLCR; LLKNHDEESLECLCR; QKEMDEAATAEER; AISEPNFSVAYANMCR; IHNAENIQPGEQK; LTPQMFQQLMK; GSSGGSGAKPSDAASEAAR; MDQYFNQMEK; FMLQDVLDLR; EMDEAATAEER; MLTEAIMHDCVVK; AIIEEYLHLNDMK; VPTTEKPTVTVNFR; HGVESTLER; EAVGDLLDAFK; EFLPEGQDIGAFVAEQK; LKEELEEAR; LQGINCGPDFTPSFANLGR; AALSEEELEKK; VEYTLGEESEAPG…	387
PAG_120	1504.2404777404436	tr|H7C0V6|H7C0V6_HUMAN	true	tr|H7C0V6|H7C0V6_HUMAN Eukaryotic translation initiation factor 4 gamma 1 (Fragment) OS=Homo sapiens GN=EIF4G1 PE=4 SV=1	sequence sub-set protein:PDH_1375	2	485.1369114536873		387
PAG_120	1504.2404777404436	tr|H7C044|H7C044_HUMAN	true	tr|H7C044|H7C044_HUMAN Eukaryotic translation initiation factor 4 gamma 1 (Fragment) OS=Homo sapiens GN=EIF4G1 PE=4 SV=1	sequence sub-set protein:PDH_1375	4	438.37451919409614		387
PAG_120	1504.2404777404436	tr|C9J2Z7|C9J2Z7_HUMAN	true	tr|C9J2Z7|C9J2Z7_HUMAN Eukaryotic translation initiation factor 4 gamma 1 (Fragment) OS=Homo sapiens GN=EIF4G1 PE=4 SV=1	sequence sub-set protein:PDH_1375	8	958.0549034383677		387
PAG_120	1504.2404777404436	tr|C9K073|C9K073_HUMAN	true	tr|C9K073|C9K073_HUMAN Eukaryotic translation initiation factor 4 gamma 1 (Fragment) OS=Homo sapiens GN=EIF4G1 PE=4 SV=1	sequence sub-set protein:PDH_1375	9	990.1806149295309		387
PAG_120	1504.2404777404436	tr|C9J6B6|C9J6B6_HUMAN	true	tr|C9J6B6|C9J6B6_HUMAN Eukaryotic translation initiation factor 4 gamma 1 (Fragment) OS=Homo sapiens GN=EIF4G1 PE=4 SV=1	sequence sub-set protein:PDH_1375	12	1166.5168917010972		387
PAG_120	1504.2404777404436	tr|C9JF13|C9JF13_HUMAN	true	tr|C9JF13|C9JF13_HUMAN Eukaryotic translation initiation factor 4 gamma 1 (Fragment) OS=Homo sapiens GN=EIF4G1 PE=4 SV=1	sequence sub-set protein:PDH_1375	15	1510.1951249376004		387
PAG_120	1504.2404777404436	tr|E7EUU4|E7EUU4_HUMAN	true	tr|E7EUU4|E7EUU4_HUMAN Eukaryotic translation initiation factor 4 gamma 1 OS=Homo sapiens GN=EIF4G1 PE=4 SV=1	sequence same-set protein:PDH_1375	27	2835.560633033982		387
PAG_120	1504.2404777404436	sw|Q04637-9|IF4G1_HUMAN	true	sw|Q04637-9|IF4G1_HUMAN Isoform 9 of Eukaryotic translation initiation factor 4 gamma 1 OS=Homo sapiens GN=EIF4G1	sequence same-set protein:PDH_1375	27	2835.560633033982		387
PAG_120	1504.2404777404436	sw|Q04637-8|IF4G1_HUMAN	true	sw|Q04637-8|IF4G1_HUMAN Isoform 8 of Eukaryotic translation initiation factor 4 gamma 1 OS=Homo sapiens GN=EIF4G1	sequence same-set protein:PDH_1375	27	2835.560633033982		387
PAG_120	1504.2404777404436	sw|Q04637-3|IF4G1_HUMAN	true	sw|Q04637-3|IF4G1_HUMAN Isoform B of Eukaryotic translation initiation factor 4 gamma 1 OS=Homo sapiens GN=EIF4G1	sequence same-set protein:PDH_1375	27	2835.560633033982		387
PAG_120	1504.2404777404436	sw|Q04637-6|IF4G1_HUMAN	true	sw|Q04637-6|IF4G1_HUMAN Isoform E of Eukaryotic translation initiation factor 4 gamma 1 OS=Homo sapiens GN=EIF4G1	sequence same-set protein:PDH_1375	27	2835.560633033982		387
PAG_120	1504.2404777404436	sw|Q04637-7|IF4G1_HUMAN	true	sw|Q04637-7|IF4G1_HUMAN Isoform 7 of Eukaryotic translation initiation factor 4 gamma 1 OS=Homo sapiens GN=EIF4G1	sequence same-set protein:PDH_1375	27	2835.560633033982		387
PAG_120	1504.2404777404436	sw|Q04637-4|IF4G1_HUMAN	true	sw|Q04637-4|IF4G1_HUMAN Isoform C of Eukaryotic translation initiation factor 4 gamma 1 OS=Homo sapiens GN=EIF4G1	sequence same-set protein:PDH_1375	27	2835.560633033982		387
PAG_120	1504.2404777404436	sw|Q04637-5|IF4G1_HUMAN	true	sw|Q04637-5|IF4G1_HUMAN Isoform D of Eukaryotic translation initiation factor 4 gamma 1 OS=Homo sapiens GN=EIF4G1	sequence same-set protein:PDH_1375	27	2835.560633033982		387
PAG_120	1504.2404777404436	sw|Q04637|IF4G1_HUMAN	true	sw|Q04637|IF4G1_HUMAN Eukaryotic translation initiation factor 4 gamma 1 OS=Homo sapiens GN=EIF4G1 PE=1 SV=4	sequence same-set protein:PDH_1375	27	2835.560633033982		387
PAG_120	1504.2404777404436	tr|E9PGM1|E9PGM1_HUMAN	true	tr|E9PGM1|E9PGM1_HUMAN Eukaryotic translation initiation factor 4 gamma 1 OS=Homo sapiens GN=EIF4G1 PE=4 SV=1	sequence same-set protein:PDH_1375	27	2835.560633033982		387
PAG_120	1504.2404777404436	sw|O43432-3|IF4G3_HUMAN	true	sw|O43432-3|IF4G3_HUMAN Isoform 3 of Eukaryotic translation initiation factor 4 gamma 3 OS=Homo sapiens GN=EIF4G3	sequence subsumable protein:PDH_1375	5	551.9794359235456		387
PAG_120	1504.2404777404436	tr|Q504Z1|Q504Z1_HUMAN	true	tr|Q504Z1|Q504Z1_HUMAN EIF4G3 protein OS=Homo sapiens GN=EIF4G3 PE=2 SV=1	sequence same-set protein:PDH_6883	5	551.9794359235456		387
PAG_120	1504.2404777404436	tr|F5H8J4|F5H8J4_HUMAN	true	tr|F5H8J4|F5H8J4_HUMAN Eukaryotic translation initiation factor 4 gamma 3 OS=Homo sapiens GN=EIF4G3 PE=4 SV=1	sequence same-set protein:PDH_6883	5	551.9794359235456		387
PAG_120	1504.2404777404436	tr|F5H564|F5H564_HUMAN	true	tr|F5H564|F5H564_HUMAN Eukaryotic translation initiation factor 4 gamma 3 OS=Homo sapiens GN=EIF4G3 PE=4 SV=1	sequence same-set protein:PDH_6883	5	551.9794359235456		387
PAG_120	1504.2404777404436	sw|O43432|IF4G3_HUMAN	true	sw|O43432|IF4G3_HUMAN Eukaryotic translation initiation factor 4 gamma 3 OS=Homo sapiens GN=EIF4G3 PE=1 SV=2	sequence same-set protein:PDH_6883	5	551.9794359235456		387
PAG_121	1502.1532821281753	sw|Q15233|NONO_HUMAN	true	sw|Q15233|NONO_HUMAN Non-POU domain-containing octamer-binding protein OS=Homo sapiens GN=NONO PE=1 SV=4	anchor protein	23	4105.825277905444	MGQMAMGGAMGINNR; FACHSASLTVR; TLAEIAKVELDNMPLR; CSEGSFLLTTFPR; MEELHNQEVQK; HEHQVMLMR; MEELHNQEVQKR; CSEGSFLLTTFPRPVTVEPMDQLDDEEGLPEKLVIK; LFVGNLPPDITEEEMR; PVTVEPMDQLDDEEGLPEK; VELDNMPLR; FAQPGSFEYEYAMR; RMEELHNQEVQK; FGQAATMEGIGAIGGTPPAFNR; CSEGSFLLTTFPRPVTVEPMDQLDDEEGLPEK; TLAEIAKVELDNMPLRGK; LEMEMEAAR; ALIEMEKQQQDQVDR; QQEGFKGTFPDAR; GIVEFSGKPAAR; RMEELHNQEVQKR; EKLEMEMEAAR; AAPGAEFAPNKR	12
PAG_121	1502.1532821281753	tr|C9J4X2|C9J4X2_HUMAN	true	tr|C9J4X2|C9J4X2_HUMAN Non-POU domain-containing octamer-binding protein (Fragment) OS=Homo sapiens GN=NONO PE=4 SV=1	sequence sub-set protein:PDH_45	4	328.0734655602402		12
PAG_121	1502.1532821281753	tr|C9IZL7|C9IZL7_HUMAN	true	tr|C9IZL7|C9IZL7_HUMAN Non-POU domain-containing octamer-binding protein (Fragment) OS=Homo sapiens GN=NONO PE=4 SV=1	sequence sub-set protein:PDH_45	6	600.6444357672376		12
PAG_121	1502.1532821281753	tr|C9JYS8|C9JYS8_HUMAN	true	tr|C9JYS8|C9JYS8_HUMAN Non-POU domain-containing octamer-binding protein (Fragment) OS=Homo sapiens GN=NONO PE=4 SV=1	sequence sub-set protein:PDH_45	14	1704.238893254345		12
PAG_121	1502.1532821281753	tr|H7C367|H7C367_HUMAN	true	tr|H7C367|H7C367_HUMAN Non-POU domain-containing octamer-binding protein (Fragment) OS=Homo sapiens GN=NONO PE=4 SV=1	sequence sub-set protein:PDH_45	14	1917.8423301009		12
PAG_121	1502.1532821281753	sw|Q15233-2|NONO_HUMAN	true	sw|Q15233-2|NONO_HUMAN Isoform 2 of Non-POU domain-containing octamer-binding protein OS=Homo sapiens GN=NONO	sequence sub-set protein:PDH_45	22	4037.855997072715		12
PAG_122	1495.486389427191	sw|Q8WUM4|PDC6I_HUMAN	true	sw|Q8WUM4|PDC6I_HUMAN Programmed cell death 6-interacting protein OS=Homo sapiens GN=PDCD6IP PE=1 SV=1	anchor protein	28	2556.1492800595374	TPSNELYKPLR; HCIMQANAEYHQSILAK; LANQAADYFGDAFK; HYQFASGAFLHIK; LALASLGYEK; SCVLFNCAALASQIAAEQNLDNDEGLK; TSEVDLAKPLVK; FLTALAQDGVINEEALSVTELDR; LLDEEEATDNDLR; EPSAPSIPTPAYQSSPAGGHAPTPPTPAPR; DNDFIYHDR; YDEYVNVK; QSNNEANLREEVLK; SLLSNLDEVKK; MVPVSVQQSLAAYNQR; FYNELTEILVR; TMQGSEVVNVLK; DELLKDLQQSIAR; NIQVSHQEFSK; KDNDFIYHDR; STPVNVPISQK; AAVGRPLDKHEGALETLLR; NREILDESLR; YYDQICSIEPK; FIQQTYPSGGEEQAQ…	225
PAG_122	1495.486389427191	tr|F8WDK9|F8WDK9_HUMAN	true	tr|F8WDK9|F8WDK9_HUMAN Programmed cell death 6-interacting protein OS=Homo sapiens GN=PDCD6IP PE=4 SV=1	sequence sub-set protein:PDH_749	2	160.18400668712934		225
PAG_122	1495.486389427191	tr|F8WBR8|F8WBR8_HUMAN	true	tr|F8WBR8|F8WBR8_HUMAN Programmed cell death 6-interacting protein OS=Homo sapiens GN=PDCD6IP PE=4 SV=1	sequence sub-set protein:PDH_749	3	369.30643232779096		225
PAG_122	1495.486389427191	tr|F8WEQ7|F8WEQ7_HUMAN	true	tr|F8WEQ7|F8WEQ7_HUMAN Programmed cell death 6-interacting protein OS=Homo sapiens GN=PDCD6IP PE=4 SV=1	sequence sub-set protein:PDH_749	3	369.30643232779096		225
PAG_122	1495.486389427191	tr|C9IZF9|C9IZF9_HUMAN	true	tr|C9IZF9|C9IZF9_HUMAN Programmed cell death 6-interacting protein (Fragment) OS=Homo sapiens GN=PDCD6IP PE=4 SV=1	sequence sub-set protein:PDH_749	5	515.1895586119182		225
PAG_122	1495.486389427191	sw|Q8WUM4-2|PDC6I_HUMAN	true	sw|Q8WUM4-2|PDC6I_HUMAN Isoform 2 of Programmed cell death 6-interacting protein OS=Homo sapiens GN=PDCD6IP	sequence same-set protein:PDH_749	28	2556.1492800595374		225
PAG_123	1488.5870568838982	sw|P36578|RL4_HUMAN	true	sw|P36578|RL4_HUMAN 60S ribosomal protein L4 OS=Homo sapiens GN=RPL4 PE=1 SV=5	anchor protein	26	2956.0154511848573	FCIWTESAFR; YAICSALAASALPALVMSK; APIRPDIVNFVHTNLR; SGQGAFGNMCR; ILKSPEIQR; NIPGITLLNVSKLNILK; GHRIEEVPELPLVVEDKVEGYKK; IEEVPELPLVVEDKVEGYKK; PLISVYSEK; RGPCIIYNEDNGIIK; IEEVPELPLVVEDK; TKEAVLLLK; GHRIEEVPELPLVVEDKVEGYK; LKAWNDIKK; KLDELYGTWR; SNYNLPMHK; IEEVPELPLVVEDKVEGYK; SDEKAAVAGKKPVVGK; GPCIIYNEDNGIIK; NNRQPYAVSELAGHQTSAESWGTGR; VDKAAAAAAALQAK; TKEAVLLLKK; KNNRQPYAVSELAGHQTSAESWGTGR; QPYAVSE…	61
PAG_123	1488.5870568838982	tr|H3BU31|H3BU31_HUMAN	true	tr|H3BU31|H3BU31_HUMAN 60S ribosomal protein L4 (Fragment) OS=Homo sapiens GN=RPL4 PE=4 SV=1	sequence sub-set protein:PDH_231	8	1517.108976927534		61
PAG_123	1488.5870568838982	tr|H3BTP7|H3BTP7_HUMAN	true	tr|H3BTP7|H3BTP7_HUMAN 60S ribosomal protein L4 (Fragment) OS=Homo sapiens GN=RPL4 PE=4 SV=1	sequence sub-set protein:PDH_231	11	1693.2729412630888		61
PAG_123	1488.5870568838982	tr|H3BM89|H3BM89_HUMAN	true	tr|H3BM89|H3BM89_HUMAN 60S ribosomal protein L4 OS=Homo sapiens GN=RPL4 PE=4 SV=1	sequence sub-set protein:PDH_231	19	1691.931185593695		61
PAG_124	1486.164866686715	tr|B7ZAR1|B7ZAR1_HUMAN	true	tr|B7ZAR1|B7ZAR1_HUMAN T-complex protein 1 subunit epsilon OS=Homo sapiens GN=CCT5 PE=2 SV=1	anchor protein	26	2653.0109463769345	IAILTCPFEPPKPK; MMVDKDGDVTVTNDGATILSMMDVDHQIAK; EKFEEMIQQIK; QQHVIETLIGKK; QQHVIETLIGK; MILKIDDIRKPGESEE; GVIVDKDFSHPQMPK; MLVIEQCK; LGFAGLVQEISFGTTK; VVYGGGAAEISCALAVSQEADKCPTLEQYAMR; QVKEMNPALGIDCLHK; ETGANLAICQWGFDDEANHLLLQNNLPAVR; WVGGPEIELIAIATGGR; HKLDVTSVEDYK; IADGYEQAAR; QQISLATQMVR; VAIEHLDKISDSVLVDIKDTEPLIQTAK; KQQISLATQMVR; FEEMIQQIK; EMNPALGIDCLHK; DVDFELIKVEGK; LDVTSVEDYK; CPTLEQYAMR…	291
PAG_124	1486.164866686715	tr|E7ENZ3|E7ENZ3_HUMAN	true	tr|E7ENZ3|E7ENZ3_HUMAN T-complex protein 1 subunit epsilon OS=Homo sapiens GN=CCT5 PE=4 SV=1	sequence sub-set protein:PDH_964	25	2525.538800300265		291
PAG_124	1486.164866686715	tr|B4DYD8|B4DYD8_HUMAN	true	tr|B4DYD8|B4DYD8_HUMAN T-complex protein 1 subunit epsilon OS=Homo sapiens GN=CCT5 PE=2 SV=1	sequence sub-set protein:PDH_964	25	2525.538800300265		291
PAG_124	1486.164866686715	sw|P48643|TCPE_HUMAN	true	sw|P48643|TCPE_HUMAN T-complex protein 1 subunit epsilon OS=Homo sapiens GN=CCT5 PE=1 SV=1	sequence same-set protein:PDH_964	26	2653.0109463769345		291
PAG_124	1486.164866686715	tr|E9PCA1|E9PCA1_HUMAN	true	tr|E9PCA1|E9PCA1_HUMAN T-complex protein 1 subunit epsilon OS=Homo sapiens GN=CCT5 PE=3 SV=1	sequence same-set protein:PDH_964	26	2653.0109463769345		291
PAG_125	1481.0134581016896	sw|Q13200|PSMD2_HUMAN	true	sw|Q13200|PSMD2_HUMAN 26S proteasome non-ATPase regulatory subunit 2 OS=Homo sapiens GN=PSMD2 PE=1 SV=3	anchor protein	26	2399.091902567601	SHYVLYGLVAAMQPR; VGQAVDVVGQAGKPK; SGALLACGIVNSGVR; EDVLTLLLPVMGDSK; NECDPALALLSDYVLHNSNTMR; FSHDADPEVSYNSIFAMGMVGSGTNNAR; DPNNLFMVR; SETELKDTYAR; AVPLALALISVSNPR; LNILDTLSK; LLTDDGNKWLYK; VQQLLHICSEHFDSK; GTLTLCPYHSDR; EWQELDDAEK; RAVPLALALISVSNPR; APVQPQQSPAAAPGGTDEKPSGK; WLPLGLGLNHLGK; LGSIFGLGLAYAGSNR; DAGDKDKEQELSEEDKQLQDELEMLVER; YLYSSEDYIK; LAQGLTHLGK; EIYENMAPGENKR; SSTTSMTSVPKPLK; TITGFQT…	370
PAG_125	1481.0134581016896	tr|F8WBS8|F8WBS8_HUMAN	true	tr|F8WBS8|F8WBS8_HUMAN 26S proteasome non-ATPase regulatory subunit 2 OS=Homo sapiens GN=PSMD2 PE=4 SV=1	sequence sub-set protein:PDH_1286	1	80.31092325712648		370
PAG_125	1481.0134581016896	tr|H7C2Q3|H7C2Q3_HUMAN	true	tr|H7C2Q3|H7C2Q3_HUMAN 26S proteasome non-ATPase regulatory subunit 2 (Fragment) OS=Homo sapiens GN=PSMD2 PE=4 SV=1	sequence sub-set protein:PDH_1286	3	361.976094775028		370
PAG_125	1481.0134581016896	tr|C9JPC0|C9JPC0_HUMAN	true	tr|C9JPC0|C9JPC0_HUMAN 26S proteasome non-ATPase regulatory subunit 2 (Fragment) OS=Homo sapiens GN=PSMD2 PE=4 SV=1	sequence sub-set protein:PDH_1286	4	316.47238937240536		370
PAG_125	1481.0134581016896	tr|H7C1H2|H7C1H2_HUMAN	true	tr|H7C1H2|H7C1H2_HUMAN 26S proteasome non-ATPase regulatory subunit 2 (Fragment) OS=Homo sapiens GN=PSMD2 PE=4 SV=1	sequence sub-set protein:PDH_1286	8	568.9551875084219		370
PAG_125	1481.0134581016896	tr|E9PCS3|E9PCS3_HUMAN	true	tr|E9PCS3|E9PCS3_HUMAN 26S proteasome non-ATPase regulatory subunit 2 OS=Homo sapiens GN=PSMD2 PE=4 SV=1	sequence sub-set protein:PDH_1286	21	1892.1887058269185		370
PAG_125	1481.0134581016896	tr|E7EW34|E7EW34_HUMAN	true	tr|E7EW34|E7EW34_HUMAN 26S proteasome non-ATPase regulatory subunit 2 OS=Homo sapiens GN=PSMD2 PE=4 SV=1	sequence sub-set protein:PDH_1286	22	2082.6195131951968		370
PAG_126	1480.0544172860357	sw|O95373|IPO7_HUMAN	true	sw|O95373|IPO7_HUMAN Importin-7 OS=Homo sapiens GN=IPO7 PE=1 SV=1	anchor protein	21	2840.6245987196885	VQLTTCIHHIIK; EYNEFAEVFLK; KVLTGVAGEDAECHAAK; ACWVLHYFCEVK; LLEVIILQCK; FKSDQNLQTALELTR; FIQLLSDQSDQSVLIQK; AIFQTIQNR; NPVWYQALTHGLNEEQR; ENIVEAIIHSPELIR; ETENDDLTNVIQK; GIDQCIPLFVEAALER; QLQDIATLADQR; TMGFCYQILTEPNADPR; SPLVAAMQHFLPVLK; AFAVGVQQVLLK; SDQNLQTALELTR; VLTGVAGEDAECHAAK	638	NMITQYWPDR; YLEMIYSMCK; DGALHMIGSLAEILLKK
PAG_126	1480.0544172860357	tr|E9PLB2|E9PLB2_HUMAN	true	tr|E9PLB2|E9PLB2_HUMAN Importin-7 (Fragment) OS=Homo sapiens GN=IPO7 PE=4 SV=1	sequence sub-set protein:PDH_2226	3	522.0422367088694		638
PAG_127	1474.7612286369683	sw|P31040|DHSA_HUMAN	true	sw|P31040|DHSA_HUMAN Succinate dehydrogenase [ubiquinone] flavoprotein subunit, mitochondrial OS=Homo sapiens GN=SDHA PE=1 SV=2	anchor protein	24	2436.091926411511	WHFYDTVK; VGSVLQEGCGK; VPPIKPNAGEESVMNLDK; AKNTVVATGGYGR; TLNEADCATVPPAIR; AGLPCQDLEFVQFHPTGIYGAGCLITEGCR; HVNGQDQIVPGLYACGEAACASVHGANR; AAFGLSEAGFNTACVTK; VTLEYRPVIDK; KPFEEHWR; IDEYDYSKPIQGQQK; SMQNHAAVFR; EPIPVLPTVHYNMGGIPTNYK; LGANSLLDLVVFGR; TYFSCTSAHTSTGDGTAMITR; KHTLSYVDVGTGK; VSDSISAQYPVVDHEFDAVVVGAGGAGLR; NTVVATGGYGR; HTLSYVDVGTGK; GEGGILINSQGER; TGHSLLHTLYGR; ACALSIEESCRPGDK; SHTVAAQGGI…	8
PAG_127	1474.7612286369683	tr|H0Y8X1|H0Y8X1_HUMAN	true	tr|H0Y8X1|H0Y8X1_HUMAN Succinate dehydrogenase [ubiquinone] flavoprotein subunit, mitochondrial (Fragment) OS=Homo sapiens GN=SDHA PE=4 SV=1	sequence sub-set protein:PDH_31	3	223.57653227394542		8
PAG_127	1474.7612286369683	tr|D6RFM5|D6RFM5_HUMAN	true	tr|D6RFM5|D6RFM5_HUMAN Succinate dehydrogenase [ubiquinone] flavoprotein subunit, mitochondrial OS=Homo sapiens GN=SDHA PE=4 SV=1	sequence sub-set protein:PDH_31	22	2241.3202948547923		8
PAG_127	1474.7612286369683	tr|E9PBJ5|E9PBJ5_HUMAN	true	tr|E9PBJ5|E9PBJ5_HUMAN Succinate dehydrogenase [ubiquinone] flavoprotein subunit, mitochondrial OS=Homo sapiens GN=SDHA PE=4 SV=1	sequence sub-set protein:PDH_31	22	2340.526148566082		8
PAG_128	1473.9336862575421	sw|O75533|SF3B1_HUMAN	true	sw|O75533|SF3B1_HUMAN Splicing factor 3B subunit 1 OS=Homo sapiens GN=SF3B1 PE=1 SV=3	anchor protein	28	2629.927210369414	AIVNVIGMHK; GGDSIGETPTPGASK; IYNDDKNTYIR; QLVDTTVELANK; WDQTADQTPGATPK; TEILPPFFK; DTPGHGSGWAETPR; NRPLSDEELDAMFPEGYK; ATVNTFGYIAK; VPELNVQNGVLK; WDETPKTER; THEDIEAQIR; SLVEIIEHGLVDEQQK; QCCGTDGVEANYIK; MLQYCLQGLFHPAR; TPIGTPAMNMATPTPGHIMSMTPEQLQAWR; VQENCIDLVGR; VVNGAAASQPPSK; AIGPHDVLATLLNNLK; AIGYLIPLMDAEYANYYTR	1023	WDETPASQMGGSTPVLTPGK; RWDQTADQTPGATPK; EFQSPDEEMKK; KLTATPTPLGGMTGFHMQTEDR; IYNSIYIGSQDALIAHYPR; VVNGAAASQPPSKR; VKPYLPQICGTVLWR; KLSSWDQAETPGHTPSLR
PAG_128	1473.9336862575421	sw|O75533-2|SF3B1_HUMAN	true	sw|O75533-2|SF3B1_HUMAN Isoform 2 of Splicing factor 3B subunit 1 OS=Homo sapiens GN=SF3B1	sequence sub-set protein:PDH_3442	1	115.23277659565463		1023
PAG_128	1473.9336862575421	tr|F8WC19|F8WC19_HUMAN	true	tr|F8WC19|F8WC19_HUMAN Splicing factor 3B subunit 1 OS=Homo sapiens GN=SF3B1 PE=4 SV=1	sequence sub-set protein:PDH_3442	1	115.23277659565463		1023
PAG_128	1473.9336862575421	tr|B4DGZ4|B4DGZ4_HUMAN	true	tr|B4DGZ4|B4DGZ4_HUMAN Splicing factor 3B subunit 1 OS=Homo sapiens GN=SF3B1 PE=2 SV=1	sequence sub-set protein:PDH_3442	1	115.23277659565463		1023
PAG_128	1473.9336862575421	tr|H7C341|H7C341_HUMAN	true	tr|H7C341|H7C341_HUMAN Splicing factor 3B subunit 1 (Fragment) OS=Homo sapiens GN=SF3B1 PE=4 SV=1	sequence sub-set protein:PDH_3442	4	582.4289523924217		1023
PAG_129	1458.9224282698394	sw|P14868|SYDC_HUMAN	true	sw|P14868|SYDC_HUMAN Aspartate--tRNA ligase, cytoplasmic OS=Homo sapiens GN=DARS PE=1 SV=2	anchor protein	25	2715.4864507524944	FQTEIQTVNK; FGAPPHAGGGIGLER; QMCICADFEK; LPLQLDDAVRPEAEGEEEGR; GFVEIQTPK; QSNSYDMFMR; YGISSMIQSQEKPDR; IGSCTQQDVELHVQK; LQSGICHLFR; VRDLTIQKADEVVWVR; QQQFNVQALVAVGDHASK; VFSIGPVFR; ESIVDVEGVVR; EIMDAAEDYAKER; LEYCEALAMLR; EIMDAAEDYAK; IISAASEGGANVFTVSYFK; VTMLFLGLHNVR; ALHHGIDLEK; EAGVEMGDEDDLSTPNEK; FAANINKESIVDVEGVVR; IYVISLAEPR; IHDPQLLTER; GEEILSGAQR; NNAYLAQSPQLYK	175
PAG_129	1458.9224282698394	tr|C9JQM9|C9JQM9_HUMAN	true	tr|C9JQM9|C9JQM9_HUMAN Aspartate--tRNA ligase, cytoplasmic (Fragment) OS=Homo sapiens GN=DARS PE=4 SV=1	sequence sub-set protein:PDH_589	6	537.2929413143085		175
PAG_129	1458.9224282698394	tr|C9J7S3|C9J7S3_HUMAN	true	tr|C9J7S3|C9J7S3_HUMAN Aspartate--tRNA ligase, cytoplasmic (Fragment) OS=Homo sapiens GN=DARS PE=4 SV=1	sequence sub-set protein:PDH_589	8	583.38665406431		175
PAG_129	1458.9224282698394	tr|C9JLC1|C9JLC1_HUMAN	true	tr|C9JLC1|C9JLC1_HUMAN Aspartate--tRNA ligase, cytoplasmic (Fragment) OS=Homo sapiens GN=DARS PE=4 SV=1	sequence sub-set protein:PDH_589	8	583.38665406431		175
PAG_129	1458.9224282698394	tr|H7C278|H7C278_HUMAN	true	tr|H7C278|H7C278_HUMAN Aspartate--tRNA ligase, cytoplasmic (Fragment) OS=Homo sapiens GN=DARS PE=4 SV=1	sequence sub-set protein:PDH_589	8	952.0154483251627		175
PAG_129	1458.9224282698394	tr|H7BZ35|H7BZ35_HUMAN	true	tr|H7BZ35|H7BZ35_HUMAN Aspartate--tRNA ligase, cytoplasmic (Fragment) OS=Homo sapiens GN=DARS PE=3 SV=1	sequence sub-set protein:PDH_589	9	1037.5737858832977		175
PAG_129	1458.9224282698394	tr|Q68CR9|Q68CR9_HUMAN	true	tr|Q68CR9|Q68CR9_HUMAN Aspartate--tRNA ligase, cytoplasmic OS=Homo sapiens GN=DKFZp781B11202 PE=2 SV=1	sequence sub-set protein:PDH_589	20	2055.9434585914305		175
PAG_130	1441.4169747565559	sw|O00159|MYO1C_HUMAN	true	sw|O00159|MYO1C_HUMAN Unconventional myosin-Ic OS=Homo sapiens GN=MYO1C PE=1 SV=4	anchor protein	25	2263.0330598622736	KYEAFLQR; NFHIFYQLLEGGEEETLR; SAICIQSWWR; LLQFYAETCPAPER; DNYPQSVPR; MSLLQLVEILQSK; DQAVMISGESGAGK; NGHLAVVAPR; VTMESALTAR; IICDLVEEK; VNSININQGSITFAGGPGR; LLQSNPVLEAFGNAK; NPQSYLYLVK; VLQALGSEPIQYAVPVVK; GAPVGGHILSYLLEK; YLGLLENLR; SEQEEYEAEGIAWEPVQYFNNK; KRPETVATQFK; QLLLTPNAVVIVEDAK; RPETVATQFK; DGTIDFTPGSELLITK; GVSFYEVPPHLFAVADTVYR; GEELLSPLNLEQAAYAR; TLFATEDALEVR; HLGYKPEEYK	469
PAG_130	1441.4169747565559	tr|I3L3F5|I3L3F5_HUMAN	true	tr|I3L3F5|I3L3F5_HUMAN Unconventional myosin-Ic (Fragment) OS=Homo sapiens GN=MYO1C PE=4 SV=1	sequence sub-set protein:PDH_1657	3	372.0342245974375		469
PAG_130	1441.4169747565559	tr|I3L168|I3L168_HUMAN	true	tr|I3L168|I3L168_HUMAN Unconventional myosin-Ic (Fragment) OS=Homo sapiens GN=MYO1C PE=4 SV=1	sequence sub-set protein:PDH_1657	3	372.0342245974375		469
PAG_130	1441.4169747565559	tr|I3L4D4|I3L4D4_HUMAN	true	tr|I3L4D4|I3L4D4_HUMAN Unconventional myosin-Ic (Fragment) OS=Homo sapiens GN=MYO1C PE=4 SV=1	sequence sub-set protein:PDH_1657	4	497.8826582572717		469
PAG_130	1441.4169747565559	tr|I3L3Y6|I3L3Y6_HUMAN	true	tr|I3L3Y6|I3L3Y6_HUMAN Unconventional myosin-Ic (Fragment) OS=Homo sapiens GN=MYO1C PE=4 SV=1	sequence sub-set protein:PDH_1657	4	497.8826582572717		469
PAG_130	1441.4169747565559	tr|I3L501|I3L501_HUMAN	true	tr|I3L501|I3L501_HUMAN Unconventional myosin-Ic (Fragment) OS=Homo sapiens GN=MYO1C PE=4 SV=1	sequence sub-set protein:PDH_1657	5	555.0448916158314		469
PAG_130	1441.4169747565559	tr|I3L204|I3L204_HUMAN	true	tr|I3L204|I3L204_HUMAN Unconventional myosin-Ic (Fragment) OS=Homo sapiens GN=MYO1C PE=4 SV=2	sequence sub-set protein:PDH_1657	7	735.7896337545591		469
PAG_130	1441.4169747565559	sw|O00159-2|MYO1C_HUMAN	true	sw|O00159-2|MYO1C_HUMAN Isoform 2 of Unconventional myosin-Ic OS=Homo sapiens GN=MYO1C	sequence sub-set protein:PDH_1657	24	2205.8708265037135		469
PAG_130	1441.4169747565559	sw|O00159-3|MYO1C_HUMAN	true	sw|O00159-3|MYO1C_HUMAN Isoform 3 of Unconventional myosin-Ic OS=Homo sapiens GN=MYO1C	sequence same-set protein:PDH_1657	25	2263.0330598622736		469
PAG_130	1441.4169747565559	tr|F5H6E2|F5H6E2_HUMAN	true	tr|F5H6E2|F5H6E2_HUMAN Unconventional myosin-Ic OS=Homo sapiens GN=MYO1C PE=4 SV=1	sequence same-set protein:PDH_1657	25	2263.0330598622736		469
PAG_131	1433.102075607237	sw|P05023-4|AT1A1_HUMAN	true	sw|P05023-4|AT1A1_HUMAN Isoform 4 of Sodium/potassium-transporting ATPase subunit alpha-1 OS=Homo sapiens GN=ATP1A1	anchor protein	24	2423.996251909418	CIELCCGSVK; KADIGVAMGIAGSDVSK; SAGIKVIMVTGDHPITAK; LNIPVSQVNPR; AVFQANQENLPILK; NMVPQQALVIR; NPNTSEPQHLLVMK; VDNSSLTGESEPQTR; AVAGDASESALLK; DMTSEQLDDILK; NIAFFSTNCVEGTAR; LSLDELHRK; ADIGVAMGIAGSDVSK; IVEIPFNSTNK; DKYEPAAVSEQGDKK; QGAIVAVTGDGVNDSPALK; LIIVEGCQR; YHTEIVFAR; GVGIISEGNETVEDIAAR; SPDFTNENPLETR; IISANGCKVDNSSLTGESEPQTR; DGPNALTPPPTTPEWIK; VIMVTGDHPITAK; TSATWLALSR	107
PAG_131	1433.102075607237	tr|M0QXF2|M0QXF2_HUMAN	true	tr|M0QXF2|M0QXF2_HUMAN Sodium/potassium-transporting ATPase subunit alpha-3 (Fragment) OS=Homo sapiens GN=ATP1A3 PE=4 SV=1	sequence sub-set protein:PDH_379	1	97.14660138459415		107
PAG_131	1433.102075607237	tr|E9PRA5|E9PRA5_HUMAN	true	tr|E9PRA5|E9PRA5_HUMAN Sodium/potassium-transporting ATPase subunit alpha-4 OS=Homo sapiens GN=ATP1A4 PE=3 SV=1	sequence sub-set protein:PDH_379	1	97.14660138459415		107
PAG_131	1433.102075607237	tr|Q5TC02|Q5TC02_HUMAN	true	tr|Q5TC02|Q5TC02_HUMAN Sodium/potassium-transporting ATPase subunit alpha-1 (Fragment) OS=Homo sapiens GN=ATP1A1 PE=4 SV=1	sequence sub-set protein:PDH_379	2	103.15335020597105		107
PAG_131	1433.102075607237	sw|P20648|ATP4A_HUMAN	true	sw|P20648|ATP4A_HUMAN Potassium-transporting ATPase alpha chain 1 OS=Homo sapiens GN=ATP4A PE=2 SV=5	sequence sub-set protein:PDH_379	2	284.609449586751		107
PAG_131	1433.102075607237	sw|P54707-2|AT12A_HUMAN	true	sw|P54707-2|AT12A_HUMAN Isoform 2 of Potassium-transporting ATPase alpha chain 2 OS=Homo sapiens GN=ATP12A	sequence sub-set protein:PDH_379	3	192.6609538866524		107
PAG_131	1433.102075607237	sw|P54707|AT12A_HUMAN	true	sw|P54707|AT12A_HUMAN Potassium-transporting ATPase alpha chain 2 OS=Homo sapiens GN=ATP12A PE=1 SV=3	sequence sub-set protein:PDH_379	3	192.6609538866524		107
PAG_131	1433.102075607237	tr|Q5TC01|Q5TC01_HUMAN	true	tr|Q5TC01|Q5TC01_HUMAN Sodium/potassium-transporting ATPase subunit alpha-1 (Fragment) OS=Homo sapiens GN=ATP1A1 PE=4 SV=1	sequence sub-set protein:PDH_379	3	200.2999515905652		107
PAG_131	1433.102075607237	sw|Q13733|AT1A4_HUMAN	true	sw|Q13733|AT1A4_HUMAN Sodium/potassium-transporting ATPase subunit alpha-4 OS=Homo sapiens GN=ATP1A4 PE=1 SV=3	sequence sub-set protein:PDH_379	4	289.80755527124666		107
PAG_131	1433.102075607237	tr|H0Y7C1|H0Y7C1_HUMAN	true	tr|H0Y7C1|H0Y7C1_HUMAN Sodium/potassium-transporting ATPase subunit alpha-2 (Fragment) OS=Homo sapiens GN=ATP1A2 PE=3 SV=1	sequence sub-set protein:PDH_379	5	601.9153728002876		107
PAG_131	1433.102075607237	sw|P50993|AT1A2_HUMAN	true	sw|P50993|AT1A2_HUMAN Sodium/potassium-transporting ATPase subunit alpha-2 OS=Homo sapiens GN=ATP1A2 PE=1 SV=1	sequence sub-set protein:PDH_379	7	858.2182942970329		107
PAG_131	1433.102075607237	tr|B1AKY9|B1AKY9_HUMAN	true	tr|B1AKY9|B1AKY9_HUMAN Sodium/potassium-transporting ATPase subunit alpha-2 OS=Homo sapiens GN=ATP1A2 PE=3 SV=1	sequence sub-set protein:PDH_379	7	858.2182942970329		107
PAG_131	1433.102075607237	sw|P13637-3|AT1A3_HUMAN	true	sw|P13637-3|AT1A3_HUMAN Isoform 3 of Sodium/potassium-transporting ATPase subunit alpha-3 OS=Homo sapiens GN=ATP1A3	sequence sub-set protein:PDH_379	10	1294.4822159370271		107
PAG_131	1433.102075607237	sw|P13637-2|AT1A3_HUMAN	true	sw|P13637-2|AT1A3_HUMAN Isoform 2 of Sodium/potassium-transporting ATPase subunit alpha-3 OS=Homo sapiens GN=ATP1A3	sequence sub-set protein:PDH_379	10	1294.4822159370271		107
PAG_131	1433.102075607237	tr|M0R116|M0R116_HUMAN	true	tr|M0R116|M0R116_HUMAN Sodium/potassium-transporting ATPase subunit alpha-3 OS=Homo sapiens GN=ATP1A3 PE=3 SV=1	sequence sub-set protein:PDH_379	10	1294.4822159370271		107
PAG_131	1433.102075607237	sw|P13637|AT1A3_HUMAN	true	sw|P13637|AT1A3_HUMAN Sodium/potassium-transporting ATPase subunit alpha-3 OS=Homo sapiens GN=ATP1A3 PE=1 SV=3	sequence sub-set protein:PDH_379	10	1294.4822159370271		107
PAG_131	1433.102075607237	sw|P05023-2|AT1A1_HUMAN	true	sw|P05023-2|AT1A1_HUMAN Isoform 2 of Sodium/potassium-transporting ATPase subunit alpha-1 OS=Homo sapiens GN=ATP1A1	sequence sub-set protein:PDH_379	16	1439.024084356228		107
PAG_131	1433.102075607237	sw|P05023-3|AT1A1_HUMAN	true	sw|P05023-3|AT1A1_HUMAN Isoform 3 of Sodium/potassium-transporting ATPase subunit alpha-1 OS=Homo sapiens GN=ATP1A1	sequence sub-set protein:PDH_379	23	2384.732743779634		107
PAG_131	1433.102075607237	sw|P05023|AT1A1_HUMAN	true	sw|P05023|AT1A1_HUMAN Sodium/potassium-transporting ATPase subunit alpha-1 OS=Homo sapiens GN=ATP1A1 PE=1 SV=1	sequence same-set protein:PDH_379	24	2423.996251909418		107
PAG_132	1429.157540669743	sw|P14866|HNRPL_HUMAN	true	sw|P14866|HNRPL_HUMAN Heterogeneous nuclear ribonucleoprotein L OS=Homo sapiens GN=HNRNPL PE=1 SV=2	anchor protein	21	2706.918287437329	TPASPVVHIR; LCFSTAQHAS; YYGGGSEGGRAPK; RSGAMVKMAAAGGGGGGGR; YGPQYGHPPPPPPPPEYGPHADSPVLMVYGLDQSK; NNRFSTPEQAAK; NPNGPYPYTLK; TDNAGDQHGGGGGGGGGAGAAGGGGGGENYDDPHK; LNVFKNDQDTWDYTNPNLSGQGDPGSNPNKR; NGVQAMVEFDSVQSAQR; SSSGLLEWESK; VFNVFCLYGNVEK; KNGVQAMVEFDSVQSAQR; SKPGAAMVEMADGYAVDR; ASLNGADIYSGCCTLK; QPAIMPGQSYGLEDGSCSYK; NDQDTWDYTNPNLSGQGDPGSNPNKR; AITHLNNNFMFGQK; SSSGLLEWESKSDALETLGFLNHYQMK; SDALE…	86	LKTDNAGDQHGGGGGGGGGAGAAGGGGGGENYDDPHK
PAG_132	1429.157540669743	tr|M0QYL7|M0QYL7_HUMAN	true	tr|M0QYL7|M0QYL7_HUMAN Heterogeneous nuclear ribonucleoprotein L (Fragment) OS=Homo sapiens GN=HNRNPL PE=4 SV=1	sequence sub-set protein:PDH_304	3	298.98847734988504		86
PAG_132	1429.157540669743	tr|B4DVF8|B4DVF8_HUMAN	true	tr|B4DVF8|B4DVF8_HUMAN Heterogeneous nuclear ribonucleoprotein L OS=Homo sapiens GN=HNRNPL PE=2 SV=1	sequence sub-set protein:PDH_304	3	402.77476506441525		86
PAG_132	1429.157540669743	tr|M0R1W6|M0R1W6_HUMAN	true	tr|M0R1W6|M0R1W6_HUMAN Heterogeneous nuclear ribonucleoprotein L (Fragment) OS=Homo sapiens GN=HNRNPL PE=4 SV=1	sequence sub-set protein:PDH_304	4	451.1347397727465		86
PAG_132	1429.157540669743	tr|M0R076|M0R076_HUMAN	true	tr|M0R076|M0R076_HUMAN Uncharacterized protein (Fragment) OS=Homo sapiens PE=4 SV=1	sequence sub-set protein:PDH_304	4	670.2593543902304		86
PAG_132	1429.157540669743	sw|P14866-2|HNRPL_HUMAN	true	sw|P14866-2|HNRPL_HUMAN Isoform 2 of Heterogeneous nuclear ribonucleoprotein L OS=Homo sapiens GN=HNRNPL	sequence sub-set protein:PDH_304	16	2273.1393090192587		86
PAG_132	1429.157540669743	tr|M0QXS5|M0QXS5_HUMAN	true	tr|M0QXS5|M0QXS5_HUMAN Heterogeneous nuclear ribonucleoprotein L (Fragment) OS=Homo sapiens GN=HNRNPL PE=4 SV=1	sequence sub-set protein:PDH_304	17	2321.49928372759		86
PAG_133	1423.5612487071817	sw|P41252|SYIC_HUMAN	true	sw|P41252|SYIC_HUMAN Isoleucine--tRNA ligase, cytoplasmic OS=Homo sapiens GN=IARS PE=1 SV=2	anchor protein	26	2698.0479106135317	LYLINSPVVR; AEPDHMVLGK; DVLLPWYNAYR; NTELAVFHDETEIQNQTDLLSLSGK; APLKPYPVSPSDK; SVVTSIFGVK; NVIVNGLVLASDGQK; VCMDFNIIR; QLSSEELEQFQK; MGITEYNNQCR; TGTIVVEGHELHDEDIR; CNLVPTDEITVYYK; VENMVDQLLR; DVLKDVLLPWYNAYR; FLIQNVLR; TESAVSQMQSVIELGR; LFLNETQTQEITEDIPVK; EIVVIHQDPEALK; EFEDAFPADFIAEGIDQTR; LESDYEILER; NNDLCYWVPELVR; GSELEITLTR; YIIEELNVR; LQKEEEIEFLYNENTVR; FVDILTNWYVR; YAHQSGFHVDR	113
PAG_133	1423.5612487071817	tr|Q5TCC6|Q5TCC6_HUMAN	true	tr|Q5TCC6|Q5TCC6_HUMAN Isoleucine--tRNA ligase, cytoplasmic OS=Homo sapiens GN=IARS PE=4 SV=1	sequence sub-set protein:PDH_397	3	191.78361663148962		113
PAG_133	1423.5612487071817	tr|Q5TCD1|Q5TCD1_HUMAN	true	tr|Q5TCD1|Q5TCD1_HUMAN Isoleucine--tRNA ligase, cytoplasmic (Fragment) OS=Homo sapiens GN=IARS PE=3 SV=1	sequence sub-set protein:PDH_397	3	339.00749282660985		113
PAG_133	1423.5612487071817	tr|Q5TCD2|Q5TCD2_HUMAN	true	tr|Q5TCD2|Q5TCD2_HUMAN Isoleucine--tRNA ligase, cytoplasmic (Fragment) OS=Homo sapiens GN=IARS PE=4 SV=1	sequence sub-set protein:PDH_397	4	485.6417112741514		113
PAG_133	1423.5612487071817	tr|Q5TCC5|Q5TCC5_HUMAN	true	tr|Q5TCC5|Q5TCC5_HUMAN Isoleucine--tRNA ligase, cytoplasmic (Fragment) OS=Homo sapiens GN=IARS PE=4 SV=1	sequence sub-set protein:PDH_397	4	485.6417112741514		113
PAG_133	1423.5612487071817	tr|Q5TCC4|Q5TCC4_HUMAN	true	tr|Q5TCC4|Q5TCC4_HUMAN Isoleucine--tRNA ligase, cytoplasmic (Fragment) OS=Homo sapiens GN=IARS PE=4 SV=1	sequence sub-set protein:PDH_397	7	721.9017655163937		113
PAG_133	1423.5612487071817	tr|J3KR24|J3KR24_HUMAN	true	tr|J3KR24|J3KR24_HUMAN Isoleucine--tRNA ligase, cytoplasmic OS=Homo sapiens GN=IARS PE=4 SV=1	sequence sub-set protein:PDH_397	25	2639.274492824569		113
PAG_134	1422.891060245336	sw|P40227|TCPZ_HUMAN	true	sw|P40227|TCPZ_HUMAN T-complex protein 1 subunit zeta OS=Homo sapiens GN=CCT6A PE=1 SV=3	anchor protein	23	2461.103426324958	QADLYISEGLHPR; NAIDDGCVVPGAGAVEVAMAEALIK; EMDRETLIDVAR; TKVHAELADVLTEAVVDSILAIKK; SETDTSLIR; KVCGDSDKGFVVINQK; GRAQLGVQAFADALLIIPK; VCGDSDKGFVVINQK; ALQFLEEVK; TEVNSGFFYK; AVKNAIDDGCVVPGAGAVEVAMAEALIK; KQDEPIDLFMIEIMEMK; TLNPKAEVAR; VATAQDDITGDGTTSNVLIIGELLK; MLVSGAGDIK; DGNVLLHEMQIQHPTASLIAK; GPNKHTLTQIKDAVR; GIDPFSLDALSK; MLVSGAGDIKLTK; IITEGFEAAK; IITEGFEAAKEK; VLAQNSGFDLQETLVK; AQAALAVNISAAR	449
PAG_134	1422.891060245336	tr|J3KRI6|J3KRI6_HUMAN	true	tr|J3KRI6|J3KRI6_HUMAN T-complex protein 1 subunit zeta-2 (Fragment) OS=Homo sapiens GN=CCT6B PE=4 SV=1	sequence sub-set protein:PDH_1585	1	99.37945781461137		449
PAG_134	1422.891060245336	sw|Q92526-2|TCPW_HUMAN	true	sw|Q92526-2|TCPW_HUMAN Isoform 2 of T-complex protein 1 subunit zeta-2 OS=Homo sapiens GN=CCT6B	sequence sub-set protein:PDH_1585	3	236.94492606538608		449
PAG_134	1422.891060245336	sw|Q92526-3|TCPW_HUMAN	true	sw|Q92526-3|TCPW_HUMAN Isoform 3 of T-complex protein 1 subunit zeta-2 OS=Homo sapiens GN=CCT6B	sequence sub-set protein:PDH_1585	3	363.26411977135706		449
PAG_134	1422.891060245336	sw|Q92526|TCPW_HUMAN	true	sw|Q92526|TCPW_HUMAN T-complex protein 1 subunit zeta-2 OS=Homo sapiens GN=CCT6B PE=1 SV=5	sequence sub-set protein:PDH_1585	4	462.6435775859684		449
PAG_134	1422.891060245336	sw|P40227-2|TCPZ_HUMAN	true	sw|P40227-2|TCPZ_HUMAN Isoform 2 of T-complex protein 1 subunit zeta OS=Homo sapiens GN=CCT6A	sequence sub-set protein:PDH_1585	20	1944.1829966002726		449
PAG_134	1422.891060245336	tr|B4DPJ8|B4DPJ8_HUMAN	true	tr|B4DPJ8|B4DPJ8_HUMAN T-complex protein 1 subunit zeta OS=Homo sapiens GN=CCT6A PE=2 SV=1	sequence sub-set protein:PDH_1585	21	2392.014975843181		449
PAG_135	1420.7467043149627	sw|P55809|SCOT1_HUMAN	true	sw|P55809|SCOT1_HUMAN Succinyl-CoA:3-ketoacid coenzyme A transferase 1, mitochondrial OS=Homo sapiens GN=OXCT1 PE=1 SV=1	anchor protein	18	3213.4661141161364	YGDLANWMIPGK; STGCDFAVSPK; ETVTILPGASFFSSDESFAMIR; EFNGQHFILEEAITGDFALVK; GGHVDLTMLGAMQVSK; AGGAGVPAFYTPTGYGTLVQEGGSPIK; MVSSYVGENAEFER; DGSVAIASKPR; FYTDPVEAVK; CTLPLTGKQCVNR; GLTAVSNNAGVDNFGLGLLLR; KGLTLIELWEGLTVDDVQK; VVVTMEHSAK; NFNLPMCK; TKVVVTMEHSAK; QHEADADLINAGK; GMGGAMDLVSSAK	54	QYLSGELEVELTPQGTLAER
PAG_135	1420.7467043149627	sw|Q9BYC2|SCOT2_HUMAN	true	sw|Q9BYC2|SCOT2_HUMAN Succinyl-CoA:3-ketoacid coenzyme A transferase 2, mitochondrial OS=Homo sapiens GN=OXCT2 PE=2 SV=2	sequence sub-set protein:PDH_213	1	146.97939471304787		54
PAG_135	1420.7467043149627	tr|B7Z528|B7Z528_HUMAN	true	tr|B7Z528|B7Z528_HUMAN Succinyl-CoA:3-ketoacid coenzyme A transferase 1, mitochondrial OS=Homo sapiens GN=OXCT1 PE=2 SV=1	sequence sub-set protein:PDH_213	7	868.340307153		54
PAG_135	1420.7467043149627	tr|E9PDW2|E9PDW2_HUMAN	true	tr|E9PDW2|E9PDW2_HUMAN Succinyl-CoA:3-ketoacid coenzyme A transferase 1, mitochondrial OS=Homo sapiens GN=OXCT1 PE=4 SV=1	sequence sub-set protein:PDH_213	12	1707.8385590116318		54
PAG_136	1411.3189820345242	tr|E9PK25|E9PK25_HUMAN	true	tr|E9PK25|E9PK25_HUMAN Cofilin-1 OS=Homo sapiens GN=CFL1 PE=4 SV=1	anchor protein	22	2206.867593610433	KEDLVFIFWAPESAPLKSK; LGGSAVISLEGKPL; LTGIKHELQANCYEEVK; HELQANCYEEVKDR; KKAVLFCLSEDKK; HELQANCYEEVK; YALYDATYETKESK; KEDLVFIFWAPESAPLK; VFNDMKVR; AVLFCLSEDK; ESKKEDLVFIFWAPESAPLK; KAVLFCLSEDKK; AVLFCLSEDKK; LTGIKHELQANCYEEVKDR; YALYDATYETK; NIILEEGKEILVGDVGQTVDDPYATFVK; KLTGIKHELQANCYEEVKDR; ESKKEDLVFIFWAPESAPLKSK; MIYASSKDAIK; MIYASSKDAIKK; EILVGDVGQTVDDPYATFVK; CTLAEKLGGSAVISLEGKPL	492
PAG_136	1411.3189820345242	tr|E9PS23|E9PS23_HUMAN	true	tr|E9PS23|E9PS23_HUMAN Cofilin-1 (Fragment) OS=Homo sapiens GN=CFL1 PE=4 SV=1	sequence sub-set protein:PDH_1732	7	581.2620400213278		492
PAG_136	1411.3189820345242	tr|E9PLJ3|E9PLJ3_HUMAN	true	tr|E9PLJ3|E9PLJ3_HUMAN Cofilin-1 (Fragment) OS=Homo sapiens GN=CFL1 PE=4 SV=1	sequence sub-set protein:PDH_1732	8	765.9038765574666		492
PAG_136	1411.3189820345242	tr|E9PQB7|E9PQB7_HUMAN	true	tr|E9PQB7|E9PQB7_HUMAN Cofilin-1 (Fragment) OS=Homo sapiens GN=CFL1 PE=4 SV=1	sequence sub-set protein:PDH_1732	14	1363.13505192386		492
PAG_136	1411.3189820345242	tr|E9PP50|E9PP50_HUMAN	true	tr|E9PP50|E9PP50_HUMAN Cofilin-1 (Fragment) OS=Homo sapiens GN=CFL1 PE=4 SV=1	sequence sub-set protein:PDH_1732	20	1975.2445107498663		492
PAG_136	1411.3189820345242	tr|G3V1A4|G3V1A4_HUMAN	true	tr|G3V1A4|G3V1A4_HUMAN Cofilin 1 (Non-muscle), isoform CRA_a OS=Homo sapiens GN=CFL1 PE=4 SV=1	sequence sub-set protein:PDH_1732	21	2133.052292451046		492
PAG_136	1411.3189820345242	sw|P23528|COF1_HUMAN	true	sw|P23528|COF1_HUMAN Cofilin-1 OS=Homo sapiens GN=CFL1 PE=1 SV=3	sequence same-set protein:PDH_1732	22	2206.867593610433		492
PAG_137	1410.3606472166211	sw|Q00839|HNRPU_HUMAN	true	sw|Q00839|HNRPU_HUMAN Heterogeneous nuclear ribonucleoprotein U OS=Homo sapiens GN=HNRNPU PE=1 SV=6	anchor protein	27	2893.534356161391	KKAEGGGGGGRPGAPAAGDGKTEQK; MCLFAGFQR; EVLAGRPLFPHVLCHNCAVEFNFGQK; QMADTGKLNTLLQR; TCNCETEDYGEK; GNFTLPEVAECFDEITYVELQKEEAQK; KDCEVVMMIGLPGAGK; VSELKEELK; LSASSLTMESFAFLWAGGR; YNILGTNTIMDK; GYFEYIEENKYSR; LLEQYKEESKK; LLEQYKEESK; GKVCFEMK; EKPYFPIPEEYTFIQNVPLEDR; KMCLFAGFQR; NFILDQTNVSAAAQR; SSGPTSLFAVTVAPPGAR; GYFEYIEENK; LQAALDDEEAGGRPAMEPGNGSLDLGGDSAGR; AVVVCPKDEDYK; PLFPHVLCHNCAVEFNFGQK; DLPEH…	640	AEGGGGGGRPGAPAAGDGKTEQK
PAG_137	1410.3606472166211	tr|Q5RI18|Q5RI18_HUMAN	true	tr|Q5RI18|Q5RI18_HUMAN Heterogeneous nuclear ribonucleoprotein U (Fragment) OS=Homo sapiens GN=HNRNPU PE=4 SV=1	sequence sub-set protein:PDH_2230	9	779.6496449121062		640
PAG_137	1410.3606472166211	sw|Q00839-2|HNRPU_HUMAN	true	sw|Q00839-2|HNRPU_HUMAN Isoform Short of Heterogeneous nuclear ribonucleoprotein U OS=Homo sapiens GN=HNRNPU	sequence sub-set protein:PDH_2230	25	2840.3767381386842		640
PAG_138	1408.9432395019144	sw|P33992|MCM5_HUMAN	true	sw|P33992|MCM5_HUMAN DNA replication licensing factor MCM5 OS=Homo sapiens GN=MCM5 PE=1 SV=5	anchor protein	32	2513.7954823044747	IPGIIIAASAVR; PGLEGYALPR; VTIMGIYSIK; CSPIGVYTSGK; LAALPNVYEVISK; FAIGSQVSEHSIIKDFTK; QPAEHLQLLEEAAK; FDMIFIVKDEHNEER; PSGEEVLQDIQVMLK; RGDINLLMLGDPGTAK; GDINLLMLGDPGTAK; HMQLYCDR; CPLDPYFIMPDK; VLGIQVDTDGSGR; EVADEVTRPR; LQELPDAVPHGEMPR; SIAPSIFGGTDMK; SIAPSIFGGTDMKK; FDMIFIVK; AGITTTLNSR; GSSAAGLTASVMR; LQPFATEADVEEALR; CSVLAAANSVFGR; FAIGSQVSEHSIIK; VAIHEAMEQQTISIAK; SFAGAVSPQEEEEFRR; KAIACLLF…	587
PAG_138	1408.9432395019144	tr|B1AHA9|B1AHA9_HUMAN	true	tr|B1AHA9|B1AHA9_HUMAN DNA replication licensing factor MCM5 (Fragment) OS=Homo sapiens GN=MCM5 PE=4 SV=1	sequence sub-set protein:PDH_2047	6	268.42566621811943		587
PAG_138	1408.9432395019144	tr|B1AHB2|B1AHB2_HUMAN	true	tr|B1AHB2|B1AHB2_HUMAN DNA replication licensing factor MCM5 (Fragment) OS=Homo sapiens GN=MCM5 PE=4 SV=1	sequence sub-set protein:PDH_2047	9	548.1804716081276		587
PAG_138	1408.9432395019144	tr|B1AHB1|B1AHB1_HUMAN	true	tr|B1AHB1|B1AHB1_HUMAN DNA replication licensing factor MCM5 OS=Homo sapiens GN=MCM5 PE=3 SV=1	sequence sub-set protein:PDH_2047	29	2365.737156606428		587
PAG_139	1408.787261081587	sw|Q9UQE7|SMC3_HUMAN	true	sw|Q9UQE7|SMC3_HUMAN Structural maintenance of chromosomes protein 3 OS=Homo sapiens GN=SMC3 PE=1 SV=2	anchor protein	26	2357.6647171997447	INNEIDQLMNQMQQIETQQR; DLEDTEANKEK; IKLEGIITR; VDALNDEIR; KAEEELGELEAK; LHTLEEEKEELAQYQK; KGDVEGSQSQDEGEGSGESER; VETYLNENLR; NDVMNLLESAGFSR; INQMATAPDSQR; ALEYTIYNQELNETR; AILNGIDSINK; GALTGGYYDTR; ELGSLPQEAFEK; MNLPGEVTFLPLNK; AKDLQDELAGNSEQR; EENAEQQALAAK; DLQDELAGNSEQR; ALDQFVNFSEQK	770	LFYHIVDSDEVSTK; LALLHEGTGPR; DTAYPETNDAIPMISK; DFVEDDTTHG; GSGSQSSVPSVDQFTGVGIR; SEDLDNSIDKTEAGIK; SMEVSTQLAR
PAG_140	1388.7537754566642	tr|E9PF10|E9PF10_HUMAN	true	tr|E9PF10|E9PF10_HUMAN Nuclear pore complex protein Nup155 OS=Homo sapiens GN=NUP155 PE=4 SV=1	anchor protein	22	2852.674453142765	FHEAQLSEK; LLQVASPFLEPHLVR; PSSLLGAAMPASTSAAALQEALENAGR; SSTAISSIAADGEFLHELEEK; HLLVSNVGGDGEEIER; GVIQVYDLGQDGQGMSR; NSQFAGGPLGNPNTTAK; CITDTLQELVNQSK; ISLQAIQQLVR; LLEVYDQLFK; VASVSQNAIVSAAGNIAR; LYGEFADPFK; KDPQGLGLHFYK; LLCEHQFTIIVAELQK; IMGNIWDASLVVER; LADMHSTEISLQQR; HGEPEEDIVGLQAFQER; ELSDSVTLSSSDR; QYSHHSSVQDAVSQLDSELMDITK; ISNQVDLSNVCAQYR; SYQALALWK; LPPGFSASSTVEKPSK	722
PAG_140	1388.7537754566642	tr|D6RA13|D6RA13_HUMAN	true	tr|D6RA13|D6RA13_HUMAN Nuclear pore complex protein Nup155 OS=Homo sapiens GN=NUP155 PE=4 SV=1	sequence sub-set protein:PDH_2486	1	79.02990716814925		722
PAG_140	1388.7537754566642	sw|O75694-2|NU155_HUMAN	true	sw|O75694-2|NU155_HUMAN Isoform 2 of Nuclear pore complex protein Nup155 OS=Homo sapiens GN=NUP155	sequence sub-set protein:PDH_2486	21	2773.6445459746155		722
PAG_140	1388.7537754566642	sw|O75694|NU155_HUMAN	true	sw|O75694|NU155_HUMAN Nuclear pore complex protein Nup155 OS=Homo sapiens GN=NUP155 PE=1 SV=1	sequence same-set protein:PDH_2486	22	2852.674453142765		722
PAG_141	1384.8597582149484	sw|Q15029|U5S1_HUMAN	true	sw|Q15029|U5S1_HUMAN 116 kDa U5 small nuclear ribonucleoprotein component OS=Homo sapiens GN=EFTUD2 PE=1 SV=1	anchor protein	25	2244.6254250117854	GNEEAQIFRPLK; SIWAFGPDATGPNILVDDTLPSEVDK; IYADTFGDINYQEFAK; GLSEDVSISK; VLSGTIHAGQPVK; DSIVQGFQWGTR; KGLSEDVSISK; YDWDLLAAR; STPVTVVLPDTK; VPAGNWVLIEGVDQPIVK; ITMIAEPLEK; VVYSAFLMATPR; IAVEPVNPSELPK; ILAQVVGDVDTSLPR; EGPLCDELIR; VADPVVTFCETVVETSSLK; SFVEFILEPLYK; TLDELGIHLTK; FFDDPMLLELAK; YYPTAEEVYGPEVETIVQEEDTQPLTEPIIKPVK; TCFVDCLIEQTHPEIR; ILDAVVAQEPLHR; LWGDIYFNPK; VLGENYTLEDEEDSQICTVGR; AFIP…	657
PAG_141	1384.8597582149484	tr|K7EIT3|K7EIT3_HUMAN	true	tr|K7EIT3|K7EIT3_HUMAN 116 kDa U5 small nuclear ribonucleoprotein component (Fragment) OS=Homo sapiens GN=EFTUD2 PE=4 SV=1	sequence sub-set protein:PDH_2285	1	24.47148369468878		657
PAG_141	1384.8597582149484	tr|K7EIV5|K7EIV5_HUMAN	true	tr|K7EIV5|K7EIV5_HUMAN 116 kDa U5 small nuclear ribonucleoprotein component (Fragment) OS=Homo sapiens GN=EFTUD2 PE=4 SV=1	sequence sub-set protein:PDH_2285	1	24.47148369468878		657
PAG_141	1384.8597582149484	tr|K7EJ74|K7EJ74_HUMAN	true	tr|K7EJ74|K7EJ74_HUMAN 116 kDa U5 small nuclear ribonucleoprotein component (Fragment) OS=Homo sapiens GN=EFTUD2 PE=4 SV=1	sequence sub-set protein:PDH_2285	5	395.9473799882301		657
PAG_141	1384.8597582149484	tr|K7EP67|K7EP67_HUMAN	true	tr|K7EP67|K7EP67_HUMAN 116 kDa U5 small nuclear ribonucleoprotein component (Fragment) OS=Homo sapiens GN=EFTUD2 PE=4 SV=1	sequence sub-set protein:PDH_2285	9	659.086268702753		657
PAG_141	1384.8597582149484	tr|K7EJ81|K7EJ81_HUMAN	true	tr|K7EJ81|K7EJ81_HUMAN 116 kDa U5 small nuclear ribonucleoprotein component OS=Homo sapiens GN=EFTUD2 PE=4 SV=1	sequence sub-set protein:PDH_2285	24	2232.4218912508663		657
PAG_141	1384.8597582149484	sw|Q15029-2|U5S1_HUMAN	true	sw|Q15029-2|U5S1_HUMAN Isoform 2 of 116 kDa U5 small nuclear ribonucleoprotein component OS=Homo sapiens GN=EFTUD2	sequence same-set protein:PDH_2285	25	2244.6254250117854		657
PAG_142	1380.942821328712	sw|P30153|2AAA_HUMAN	true	sw|P30153|2AAA_HUMAN Serine/threonine-protein phosphatase 2A 65 kDa regulatory subunit A alpha isoform OS=Homo sapiens GN=PPP2R1A PE=1 SV=4	anchor protein	23	2524.1032425709727	ELVSDANQHVK; SEIIPMFSNLASDEQDSVR; MAGDPVANVR; NLCSDDTPMVR; NLCSDDTPMVRR; TSACGLFSVCYPR; VKEFCENLSADCR; QLSQSLLPAIVELAEDAK; IGPILDNSTLQSEVKPILEK; EFCENLSADCR; TDLVPAFQNLMK; LAGGDWFTSR; EWAHATIIPK; ENVIMSQILPCIK; SALASVIMGLSPILGK; AISHEHSPSDLEAHFVPLVK; YMVADKFTELQK; LTQDQDVDVK; QLSQSLLPAIVELAEDAKWR; LNIISNLDCVNEVIGIR; VLAMSGDPNYLHR; LNSLCMAWLVDHVYAIR; DNTIEHLLPLFLAQLKDECPEVR	112
PAG_142	1380.942821328712	sw|P30154-4|2AAB_HUMAN	true	sw|P30154-4|2AAB_HUMAN Isoform 4 of Serine/threonine-protein phosphatase 2A 65 kDa regulatory subunit A beta isoform OS=Homo sapiens GN=PPP2R1B	sequence sub-set protein:PDH_393	5	534.245442966583		112
PAG_142	1380.942821328712	tr|E9PH38|E9PH38_HUMAN	true	tr|E9PH38|E9PH38_HUMAN Serine/threonine-protein phosphatase 2A 65 kDa regulatory subunit A alpha isoform (Fragment) OS=Homo sapiens GN=PPP2R1A PE=4 SV=2	sequence sub-set protein:PDH_393	5	564.5345738329074		112
PAG_142	1380.942821328712	tr|C9J9C1|C9J9C1_HUMAN	true	tr|C9J9C1|C9J9C1_HUMAN Serine/threonine-protein phosphatase 2A 65 kDa regulatory subunit A alpha isoform (Fragment) OS=Homo sapiens GN=PPP2R1A PE=4 SV=2	sequence sub-set protein:PDH_393	12	1345.1344738770729		112
PAG_142	1380.942821328712	tr|B3KQV6|B3KQV6_HUMAN	true	tr|B3KQV6|B3KQV6_HUMAN Serine/threonine-protein phosphatase 2A 65 kDa regulatory subunit A alpha isoform OS=Homo sapiens GN=PPP2R1A PE=2 SV=1	sequence sub-set protein:PDH_393	18	1929.9517186899016		112
PAG_142	1380.942821328712	tr|F5H3X9|F5H3X9_HUMAN	true	tr|F5H3X9|F5H3X9_HUMAN Serine/threonine-protein phosphatase 2A 65 kDa regulatory subunit A alpha isoform OS=Homo sapiens GN=PPP2R1A PE=4 SV=1	sequence same-set protein:PDH_393	23	2524.1032425709727		112
PAG_143	1379.140734898736	sw|Q02809|PLOD1_HUMAN	true	sw|Q02809|PLOD1_HUMAN Procollagen-lysine,2-oxoglutarate 5-dioxygenase 1 OS=Homo sapiens GN=PLOD1 PE=1 SV=2	anchor protein	24	2174.7987163504026	VGVDYEGGGCR; HTLGHLLSLDSYR; LWSNFWGALSADGYYAR; GSALRGELQSSDLFHHSK; AQVEEFLAQHGSEYQSVK; IFQNLDGALDEVVLK; NLAYDTLPVLIHGNGPTK; IQGGYENVPTIDIHMNQIGFER; FLLEYIAPMTEK; QQDVFMFLTNR; SAQFFNYK; LVAEWEGQDSDSDQLFYTK; FLGSGGFIGYAPNLSK; SQVVFSAEELIYPDR; IFLDPEKR; RLETKYPVVSDGKR; LQLNYLGNYIPR; GELQSSDLFHHSK; VGVWNVPYISNIYLIK; TTHLHNDLWEVFSNPEDWKEK; LTHYHEGLPTTR; SEDYVDIVQGR; IQALGLGEDWNVEK; FWTFETGCTVCDEGLR	168
PAG_143	1379.140734898736	tr|Q5JXB8|Q5JXB8_HUMAN	true	tr|Q5JXB8|Q5JXB8_HUMAN Procollagen-lysine,2-oxoglutarate 5-dioxygenase 1 (Fragment) OS=Homo sapiens GN=PLOD1 PE=4 SV=1	sequence sub-set protein:PDH_566	5	345.36409954599753		168
PAG_143	1379.140734898736	tr|Q5JXB9|Q5JXB9_HUMAN	true	tr|Q5JXB9|Q5JXB9_HUMAN Procollagen-lysine,2-oxoglutarate 5-dioxygenase 1 OS=Homo sapiens GN=PLOD1 PE=4 SV=1	sequence sub-set protein:PDH_566	7	473.979677915276		168
PAG_143	1379.140734898736	tr|Q5JXB7|Q5JXB7_HUMAN	true	tr|Q5JXB7|Q5JXB7_HUMAN Procollagen-lysine,2-oxoglutarate 5-dioxygenase 1 (Fragment) OS=Homo sapiens GN=PLOD1 PE=4 SV=1	sequence sub-set protein:PDH_566	8	609.7606676350965		168
PAG_143	1379.140734898736	tr|B4DR87|B4DR87_HUMAN	true	tr|B4DR87|B4DR87_HUMAN Procollagen-lysine,2-oxoglutarate 5-dioxygenase 1 OS=Homo sapiens GN=PLOD1 PE=2 SV=1	sequence same-set protein:PDH_566	24	2174.7987163504026		168
PAG_144	1377.2398197001328	sw|P62258|1433E_HUMAN	true	sw|P62258|1433E_HUMAN 14-3-3 protein epsilon OS=Homo sapiens GN=YWHAE PE=1 SV=1	anchor protein	20	3247.9509688912626	YDEMVESMKK; IISSIEQKEENKGGEDK; EAAENSLVAYK; LAEQAERYDEMVESMK; KVAGMDVELTVEER; DNLTLWTSDMQGDGEEQNK; AAFDDAIAELDTLSEESYK; IISSIEQKEENKGGEDKLK; YDEMVESMK; YLAEFATGNDRK; AASDIAMTELPPTHPIR; LICCDILDVLDK; LICCDILDVLDKHLIPAANTGESK; DSTLIMQLLR; YLAEFATGNDR; VAGMDVELTVEER; LAEQAERYDEMVESMKK; HLIPAANTGESK; IISSIEQKEENK; KEAAENSLVAYK	105
PAG_144	1377.2398197001328	tr|K7EIT4|K7EIT4_HUMAN	true	tr|K7EIT4|K7EIT4_HUMAN 14-3-3 protein epsilon (Fragment) OS=Homo sapiens GN=YWHAE PE=4 SV=1	sequence sub-set protein:PDH_898	6	743.3953770143052		270
PAG_144	1377.2398197001328	tr|K7EM20|K7EM20_HUMAN	true	tr|K7EM20|K7EM20_HUMAN 14-3-3 protein epsilon (Fragment) OS=Homo sapiens GN=YWHAE PE=4 SV=1	sequence sub-set protein:PDH_898	7	1374.4013649191668		105
PAG_144	1377.2398197001328	tr|I3L3T1|I3L3T1_HUMAN	true	tr|I3L3T1|I3L3T1_HUMAN 14-3-3 protein epsilon OS=Homo sapiens GN=YWHAE PE=4 SV=1	sequence sub-set protein:PDH_898	9	1226.2228316750916		105
PAG_144	1377.2398197001328	tr|B4DJF2|B4DJF2_HUMAN	true	tr|B4DJF2|B4DJF2_HUMAN 14-3-3 protein epsilon OS=Homo sapiens GN=YWHAE PE=4 SV=1	sequence sub-set protein:PDH_898	9	1226.2228316750916		105
PAG_144	1377.2398197001328	sw|P62258-2|1433E_HUMAN	true	sw|P62258-2|1433E_HUMAN Isoform SV of 14-3-3 protein epsilon OS=Homo sapiens GN=YWHAE	sequence sub-set protein:PDH_898	16	2602.737668745975		105
PAG_145	1372.2339347302348	sw|Q00341|VIGLN_HUMAN	true	sw|Q00341|VIGLN_HUMAN Vigilin OS=Homo sapiens GN=HDLBP PE=1 SV=2	anchor protein	25	2499.1288716067256	GEPEKLGQALTEVYAK; VATLNSEEESDPPTYK; GNSLQEILER; AFHPFIAGPYNR; LVGEIMQETGTR; APDMSSSEEFPSFGAQVAPK; IDLPAENSNSETIIITGK; IVGELEQMVSEDVPLDHR; TGAHLELSLAK; ANSFTVSSVAAPSWLHR; HEVLLISAEQDKR; ICLEIMQR; QLLHLAEEK; IEGDPQGVQQAK; TTTIAVEVKK; VKELQAEQEDR; TEIVFTGEKEQLAQAVAR; ASVITQVFHVPLEER; LQTQASATVAIPK; DMNQFGEGEQAK; LGQALTEVYAK; VIFPAAEDKDQDLITIIGK; TKDLIIEQR; RCDIIIISGR; MDYVEINIDHK	203
PAG_145	1372.2339347302348	tr|C9JQ82|C9JQ82_HUMAN	true	tr|C9JQ82|C9JQ82_HUMAN Vigilin (Fragment) OS=Homo sapiens GN=HDLBP PE=4 SV=1	sequence sub-set protein:PDH_689	1	163.31383156373073		203
PAG_145	1372.2339347302348	tr|C9JBS3|C9JBS3_HUMAN	true	tr|C9JBS3|C9JBS3_HUMAN Vigilin (Fragment) OS=Homo sapiens GN=HDLBP PE=4 SV=1	sequence sub-set protein:PDH_689	1	163.31383156373073		203
PAG_145	1372.2339347302348	tr|C9JEJ8|C9JEJ8_HUMAN	true	tr|C9JEJ8|C9JEJ8_HUMAN Vigilin (Fragment) OS=Homo sapiens GN=HDLBP PE=4 SV=1	sequence sub-set protein:PDH_689	1	163.31383156373073		203
PAG_145	1372.2339347302348	tr|C9JHN6|C9JHN6_HUMAN	true	tr|C9JHN6|C9JHN6_HUMAN Vigilin (Fragment) OS=Homo sapiens GN=HDLBP PE=4 SV=1	sequence sub-set protein:PDH_689	1	163.31383156373073		203
PAG_145	1372.2339347302348	tr|C9JKQ5|C9JKQ5_HUMAN	true	tr|C9JKQ5|C9JKQ5_HUMAN Vigilin (Fragment) OS=Homo sapiens GN=HDLBP PE=4 SV=1	sequence sub-set protein:PDH_689	1	163.31383156373073		203
PAG_145	1372.2339347302348	tr|C9JMQ6|C9JMQ6_HUMAN	true	tr|C9JMQ6|C9JMQ6_HUMAN Vigilin (Fragment) OS=Homo sapiens GN=HDLBP PE=4 SV=1	sequence sub-set protein:PDH_689	1	163.31383156373073		203
PAG_145	1372.2339347302348	tr|C9JT62|C9JT62_HUMAN	true	tr|C9JT62|C9JT62_HUMAN Vigilin (Fragment) OS=Homo sapiens GN=HDLBP PE=4 SV=1	sequence sub-set protein:PDH_689	2	244.84182930582065		203
PAG_145	1372.2339347302348	tr|C9JK79|C9JK79_HUMAN	true	tr|C9JK79|C9JK79_HUMAN Vigilin (Fragment) OS=Homo sapiens GN=HDLBP PE=4 SV=1	sequence sub-set protein:PDH_689	2	244.84182930582065		203
PAG_145	1372.2339347302348	tr|H7BZC3|H7BZC3_HUMAN	true	tr|H7BZC3|H7BZC3_HUMAN Vigilin (Fragment) OS=Homo sapiens GN=HDLBP PE=4 SV=1	sequence sub-set protein:PDH_689	3	301.01699233848893		203
PAG_145	1372.2339347302348	tr|H7C2D1|H7C2D1_HUMAN	true	tr|H7C2D1|H7C2D1_HUMAN Vigilin (Fragment) OS=Homo sapiens GN=HDLBP PE=4 SV=1	sequence sub-set protein:PDH_689	3	558.6534015785892		203
PAG_145	1372.2339347302348	tr|C9JES8|C9JES8_HUMAN	true	tr|C9JES8|C9JES8_HUMAN Vigilin (Fragment) OS=Homo sapiens GN=HDLBP PE=4 SV=1	sequence sub-set protein:PDH_689	5	383.9713559708169		203
PAG_145	1372.2339347302348	tr|C9JHS7|C9JHS7_HUMAN	true	tr|C9JHS7|C9JHS7_HUMAN Vigilin (Fragment) OS=Homo sapiens GN=HDLBP PE=4 SV=1	sequence sub-set protein:PDH_689	5	383.9713559708169		203
PAG_145	1372.2339347302348	tr|C9JHZ8|C9JHZ8_HUMAN	true	tr|C9JHZ8|C9JHZ8_HUMAN Vigilin (Fragment) OS=Homo sapiens GN=HDLBP PE=4 SV=1	sequence sub-set protein:PDH_689	5	383.9713559708169		203
PAG_145	1372.2339347302348	tr|C9J5E5|C9J5E5_HUMAN	true	tr|C9J5E5|C9J5E5_HUMAN Vigilin (Fragment) OS=Homo sapiens GN=HDLBP PE=4 SV=1	sequence sub-set protein:PDH_689	6	507.2993612336764		203
PAG_145	1372.2339347302348	tr|C9JZI8|C9JZI8_HUMAN	true	tr|C9JZI8|C9JZI8_HUMAN Vigilin (Fragment) OS=Homo sapiens GN=HDLBP PE=4 SV=1	sequence sub-set protein:PDH_689	6	507.2993612336764		203
PAG_145	1372.2339347302348	tr|C9JIZ1|C9JIZ1_HUMAN	true	tr|C9JIZ1|C9JIZ1_HUMAN Vigilin (Fragment) OS=Homo sapiens GN=HDLBP PE=4 SV=1	sequence sub-set protein:PDH_689	7	630.026530699336		203
PAG_145	1372.2339347302348	tr|H7C0A4|H7C0A4_HUMAN	true	tr|H7C0A4|H7C0A4_HUMAN Vigilin (Fragment) OS=Homo sapiens GN=HDLBP PE=4 SV=1	sequence sub-set protein:PDH_689	12	1040.0660403953318		203
PAG_145	1372.2339347302348	tr|H0Y394|H0Y394_HUMAN	true	tr|H0Y394|H0Y394_HUMAN Vigilin (Fragment) OS=Homo sapiens GN=HDLBP PE=4 SV=1	sequence sub-set protein:PDH_689	15	1814.4964004574197		203
PAG_145	1372.2339347302348	sw|Q00341-2|VIGLN_HUMAN	true	sw|Q00341-2|VIGLN_HUMAN Isoform 2 of Vigilin OS=Homo sapiens GN=HDLBP	sequence sub-set protein:PDH_689	21	2214.9525255029102		203
PAG_146	1369.861636851665	sw|P35221-2|CTNA1_HUMAN	true	sw|P35221-2|CTNA1_HUMAN Isoform 2 of Catenin alpha-1 OS=Homo sapiens GN=CTNNA1	anchor protein	24	2056.0627149960274	NLMNAVVQTVK; TSVQTEDDQLIAGQSAR; VIHVVTSEMDNYEPGVYTEK; HVNPVQALSEFK; AHVLAASVEQATENFLEK; IVAECNAVR; LLSNTVMPR; LAQENMDLFK; IAEQVASFQEEK; AAAGEFADDPCSSVK; SDALNSAIDK; QDLLAYLQR; AIMAQLPQEQK; WDDSGNDIIVLAK; LLILADMADVYK; TIADHCPDSACK; LESIISGAALMADSSCTR; QALQDLLSEYMGNAGR; LLEPLVTQVTTLVNTNSK; AHVLAASVEQATENFLEKGDK; ESQFLKEELVAAVEDVRK; SQGMASLNLPAVSWK; NAGNEQDLGIQYK; QIIVDPLSFSEER	321
PAG_146	1369.861636851665	tr|E5RJP7|E5RJP7_HUMAN	true	tr|E5RJP7|E5RJP7_HUMAN Catenin alpha-1 (Fragment) OS=Homo sapiens GN=CTNNA1 PE=4 SV=1	sequence sub-set protein:PDH_1105	1	62.94720040452156		321
PAG_146	1369.861636851665	tr|E5RGD2|E5RGD2_HUMAN	true	tr|E5RGD2|E5RGD2_HUMAN Catenin alpha-1 (Fragment) OS=Homo sapiens GN=CTNNA1 PE=4 SV=1	sequence sub-set protein:PDH_1105	1	62.94720040452156		321
PAG_146	1369.861636851665	sw|Q9UI47|CTNA3_HUMAN	true	sw|Q9UI47|CTNA3_HUMAN Catenin alpha-3 OS=Homo sapiens GN=CTNNA3 PE=1 SV=2	sequence sub-set protein:PDH_1105	1	111.22016321938152		321
PAG_146	1369.861636851665	tr|E5RFM3|E5RFM3_HUMAN	true	tr|E5RFM3|E5RFM3_HUMAN Catenin alpha-1 (Fragment) OS=Homo sapiens GN=CTNNA1 PE=4 SV=1	sequence sub-set protein:PDH_1105	3	177.75878253913402		321
PAG_146	1369.861636851665	tr|H0YBB8|H0YBB8_HUMAN	true	tr|H0YBB8|H0YBB8_HUMAN Catenin alpha-1 (Fragment) OS=Homo sapiens GN=CTNNA1 PE=4 SV=1	sequence sub-set protein:PDH_1105	3	202.7785470125928		321
PAG_146	1369.861636851665	tr|E5RGY7|E5RGY7_HUMAN	true	tr|E5RGY7|E5RGY7_HUMAN Catenin alpha-1 (Fragment) OS=Homo sapiens GN=CTNNA1 PE=4 SV=1	sequence sub-set protein:PDH_1105	3	297.5734693156095		321
PAG_146	1369.861636851665	tr|E5RJ41|E5RJ41_HUMAN	true	tr|E5RJ41|E5RJ41_HUMAN Catenin alpha-1 (Fragment) OS=Homo sapiens GN=CTNNA1 PE=4 SV=1	sequence sub-set protein:PDH_1105	3	319.7764369143393		321
PAG_146	1369.861636851665	sw|P26232-4|CTNA2_HUMAN	true	sw|P26232-4|CTNA2_HUMAN Isoform 4 of Catenin alpha-2 OS=Homo sapiens GN=CTNNA2	sequence sub-set protein:PDH_1105	3	437.7812072428598		321
PAG_146	1369.861636851665	sw|P26232-6|CTNA2_HUMAN	true	sw|P26232-6|CTNA2_HUMAN Isoform 6 of Catenin alpha-2 OS=Homo sapiens GN=CTNNA2	sequence sub-set protein:PDH_1105	3	437.7812072428598		321
PAG_146	1369.861636851665	tr|E5RJL0|E5RJL0_HUMAN	true	tr|E5RJL0|E5RJL0_HUMAN Catenin alpha-1 (Fragment) OS=Homo sapiens GN=CTNNA1 PE=4 SV=1	sequence sub-set protein:PDH_1105	4	225.6893495207337		321
PAG_146	1369.861636851665	tr|E5RIE0|E5RIE0_HUMAN	true	tr|E5RIE0|E5RIE0_HUMAN Catenin alpha-1 (Fragment) OS=Homo sapiens GN=CTNNA1 PE=4 SV=1	sequence sub-set protein:PDH_1105	4	225.6893495207337		321
PAG_146	1369.861636851665	tr|E5RGY6|E5RGY6_HUMAN	true	tr|E5RGY6|E5RGY6_HUMAN Catenin alpha-1 (Fragment) OS=Homo sapiens GN=CTNNA1 PE=4 SV=1	sequence sub-set protein:PDH_1105	5	343.02093417968763		321
PAG_146	1369.861636851665	tr|E5RHV7|E5RHV7_HUMAN	true	tr|E5RHV7|E5RHV7_HUMAN Catenin alpha-1 (Fragment) OS=Homo sapiens GN=CTNNA1 PE=4 SV=1	sequence sub-set protein:PDH_1105	5	343.02093417968763		321
PAG_146	1369.861636851665	tr|E5RG03|E5RG03_HUMAN	true	tr|E5RG03|E5RG03_HUMAN Catenin alpha-1 (Fragment) OS=Homo sapiens GN=CTNNA1 PE=4 SV=1	sequence sub-set protein:PDH_1105	6	414.6112438583961		321
PAG_146	1369.861636851665	tr|E5RIB1|E5RIB1_HUMAN	true	tr|E5RIB1|E5RIB1_HUMAN Catenin alpha-1 (Fragment) OS=Homo sapiens GN=CTNNA1 PE=4 SV=1	sequence sub-set protein:PDH_1105	7	545.4657864350729		321
PAG_146	1369.861636851665	sw|P35221-3|CTNA1_HUMAN	true	sw|P35221-3|CTNA1_HUMAN Isoform 3 of Catenin alpha-1 OS=Homo sapiens GN=CTNNA1	sequence sub-set protein:PDH_1105	12	1073.5867021570689		321
PAG_146	1369.861636851665	tr|F8W845|F8W845_HUMAN	true	tr|F8W845|F8W845_HUMAN Catenin alpha-1 OS=Homo sapiens GN=CTNNA1 PE=4 SV=1	sequence sub-set protein:PDH_1105	20	1830.3733654752932		321
PAG_146	1369.861636851665	tr|G3XAM7|G3XAM7_HUMAN	true	tr|G3XAM7|G3XAM7_HUMAN Catenin (Cadherin-associated protein), alpha 1, 102kDa, isoform CRA_a OS=Homo sapiens GN=CTNNA1 PE=4 SV=1	sequence sub-set protein:PDH_1105	21	1758.489245680418		321
PAG_146	1369.861636851665	sw|P35221|CTNA1_HUMAN	true	sw|P35221|CTNA1_HUMAN Catenin alpha-1 OS=Homo sapiens GN=CTNNA1 PE=1 SV=1	sequence same-set protein:PDH_1105	24	2056.0627149960274		321
PAG_147	1365.6526787933158	sw|O14980|XPO1_HUMAN	true	sw|O14980|XPO1_HUMAN Exportin-1 OS=Homo sapiens GN=XPO1 PE=1 SV=1	anchor protein	25	2357.526785842955	QLYLPMLFK; KYVVGLIIK; LLSEEVFDFSSGQITQVK; DLLGLCEQK; LNMILVQILK; YYGLQILENVIK; LVLDSIIWAFK; TSESLCQNNMVILK; AIIASNIMYIVGQYPR; MAKPEEVLVVENDQGEVVR; EPEVLSTMAIIVNK; LHNQVNGTEWSWK; VDTILEFSQNMNTK; IYLDMLNVYK; ETLVYLTHLDYVDTER; QMLPLNTNIR; FLNVPMFR; MAQEVLTHLK; LDINLLDNVVNCLYHGEGAQQR; NVDILKDPETVK	263	DTDSINLYK; EFMKDTDSINLYK; QMSVPGIFNPHEIPEEMCD; EFAGEDTSDLFLEER; ICLEYWNHLAAELYR
PAG_147	1365.6526787933158	tr|C9IYM2|C9IYM2_HUMAN	true	tr|C9IYM2|C9IYM2_HUMAN Exportin-1 (Fragment) OS=Homo sapiens GN=XPO1 PE=4 SV=1	sequence sub-set protein:PDH_879	2	116.53647116081342		263
PAG_147	1365.6526787933158	tr|C9JF49|C9JF49_HUMAN	true	tr|C9JF49|C9JF49_HUMAN Exportin-1 (Fragment) OS=Homo sapiens GN=XPO1 PE=4 SV=1	sequence sub-set protein:PDH_879	2	116.53647116081342		263
PAG_147	1365.6526787933158	tr|F8WF71|F8WF71_HUMAN	true	tr|F8WF71|F8WF71_HUMAN Exportin-1 OS=Homo sapiens GN=XPO1 PE=4 SV=1	sequence sub-set protein:PDH_879	3	222.13656074408635		263
PAG_147	1365.6526787933158	tr|H7BZC5|H7BZC5_HUMAN	true	tr|H7BZC5|H7BZC5_HUMAN Exportin-1 (Fragment) OS=Homo sapiens GN=XPO1 PE=4 SV=1	sequence sub-set protein:PDH_879	3	267.3744415153937		263
PAG_147	1365.6526787933158	tr|C9IZS4|C9IZS4_HUMAN	true	tr|C9IZS4|C9IZS4_HUMAN Exportin-1 OS=Homo sapiens GN=XPO1 PE=4 SV=1	sequence sub-set protein:PDH_879	4	332.5108645441066		263
PAG_147	1365.6526787933158	tr|C9JQ02|C9JQ02_HUMAN	true	tr|C9JQ02|C9JQ02_HUMAN Exportin-1 (Fragment) OS=Homo sapiens GN=XPO1 PE=4 SV=1	sequence sub-set protein:PDH_879	4	332.5108645441066		263
PAG_147	1365.6526787933158	tr|C9JV99|C9JV99_HUMAN	true	tr|C9JV99|C9JV99_HUMAN Exportin-1 (Fragment) OS=Homo sapiens GN=XPO1 PE=4 SV=1	sequence sub-set protein:PDH_879	4	332.5108645441066		263
PAG_147	1365.6526787933158	tr|C9J673|C9J673_HUMAN	true	tr|C9J673|C9J673_HUMAN Exportin-1 (Fragment) OS=Homo sapiens GN=XPO1 PE=4 SV=1	sequence sub-set protein:PDH_879	5	368.1039395002518		263
PAG_147	1365.6526787933158	tr|C9JKM9|C9JKM9_HUMAN	true	tr|C9JKM9|C9JKM9_HUMAN Exportin-1 (Fragment) OS=Homo sapiens GN=XPO1 PE=4 SV=1	sequence sub-set protein:PDH_879	7	567.2646161992903		263
PAG_148	1362.890051303183	sw|P68104|EF1A1_HUMAN	true	sw|P68104|EF1A1_HUMAN Elongation factor 1-alpha 1 OS=Homo sapiens GN=EEF1A1 PE=1 SV=1	anchor protein	23	3002.225030050483	RYEEIVKEVSTYIK; SVEMHHEALSEALPGDNVGFNVK; SGDAAIVDMVPGKPMCVESFSDYPPLGR; RYEEIVKEVSTYIKK; KIGYNPDTVAFVPISGWNGDNMLEPSANMPWFK; YYVTIIDAPGHR; DMRQTVAVGVIK; FEKEAAEMGK; YEEIVKEVSTYIK; EHALLAYTLGVK; MDSTEPPYSQK; TIEKFEKEAAEMGK; STTTGHLIYK; VETGVLKPGMVVTFAPVNVTTEVK; YEEIVKEVSTYIKK; MDSTEPPYSQKR; IGGIGTVPVGR; NMITGTSQADCAVLIVAAGVGEFEAGISK; THINIVVIGHVDSGK; NGQTREHALLAYTLGVK; KDGNASGTTLLEALDCILPPTRPTDKPLR;…	687
PAG_148	1362.890051303183	tr|A6PW80|A6PW80_HUMAN	true	tr|A6PW80|A6PW80_HUMAN Elongation factor 1-alpha 1 (Fragment) OS=Homo sapiens GN=EEF1A1 PE=4 SV=1	sequence sub-set protein:PDH_2372	6	943.8296969536152		687
PAG_148	1362.890051303183	tr|Q5JR01|Q5JR01_HUMAN	true	tr|Q5JR01|Q5JR01_HUMAN Elongation factor 1-alpha 1 (Fragment) OS=Homo sapiens GN=EEF1A1 PE=4 SV=1	sequence sub-set protein:PDH_2372	7	1098.7995448681318		687
PAG_148	1362.890051303183	sw|Q5VTE0|EF1A3_HUMAN	true	sw|Q5VTE0|EF1A3_HUMAN Putative elongation factor 1-alpha-like 3 OS=Homo sapiens GN=EEF1A1P5 PE=5 SV=1	sequence sub-set protein:PDH_2372	22	2986.333623626379		687
PAG_149	1360.7108933013556	sw|P22102|PUR2_HUMAN	true	sw|P22102|PUR2_HUMAN Trifunctional purine biosynthetic protein adenosine-3 OS=Homo sapiens GN=GART PE=1 SV=1	anchor protein	26	2138.7017103777707	QVLVAPGNAGTACSEK; VFSWLQQEGHLSEEEMAR; AAVAGLDKAER; SAGVQCFGPTAEAAQLESSKR; FGDPECQVILPLLK; MLNIHPSLLPSFK; ENLISALEEAK; NGSLTNHFSFEK; LGVDLDAQTWR; TVDGMQQEGTPYTGILYAGIMLTK; LLEGDGGPNTGGMGAYCPAPQVSNDLLLK; AFAHITGGGLLENIPR; DIQQHKEEAWVIGSVVAR; GDTVATLSER; AFTKPEEACSFILSADFPALVVK; AIAFLQQPR; ENLISALEEAKK; VDLGGFAGLFDLK; IYSHSLLPVLR; EQTEQILR; GVEITGFPEAQALGLEVFHAGTALK; KIEFVVVGPEAPLAAGIVGNLR; ISNTAISI…	451	ESGVDIAAGNMLVK
PAG_149	1360.7108933013556	tr|H7C366|H7C366_HUMAN	true	tr|H7C366|H7C366_HUMAN Phosphoribosylformylglycinamidine cyclo-ligase (Fragment) OS=Homo sapiens GN=GART PE=4 SV=1	sequence sub-set protein:PDH_1598	2	171.6258419305162		451
PAG_149	1360.7108933013556	tr|C9JZG2|C9JZG2_HUMAN	true	tr|C9JZG2|C9JZG2_HUMAN Phosphoribosylformylglycinamidine cyclo-ligase (Fragment) OS=Homo sapiens GN=GART PE=4 SV=1	sequence sub-set protein:PDH_1598	4	272.4145884162049		451
PAG_149	1360.7108933013556	tr|C9JKQ7|C9JKQ7_HUMAN	true	tr|C9JKQ7|C9JKQ7_HUMAN Phosphoribosylformylglycinamidine cyclo-ligase (Fragment) OS=Homo sapiens GN=GART PE=4 SV=1	sequence sub-set protein:PDH_1598	4	272.4145884162049		451
PAG_149	1360.7108933013556	tr|C9JTV6|C9JTV6_HUMAN	true	tr|C9JTV6|C9JTV6_HUMAN Phosphoribosylformylglycinamidine cyclo-ligase (Fragment) OS=Homo sapiens GN=GART PE=4 SV=1	sequence sub-set protein:PDH_1598	6	444.0404303467211		451
PAG_149	1360.7108933013556	tr|C9JBJ1|C9JBJ1_HUMAN	true	tr|C9JBJ1|C9JBJ1_HUMAN Phosphoribosylformylglycinamidine cyclo-ligase (Fragment) OS=Homo sapiens GN=GART PE=4 SV=1	sequence sub-set protein:PDH_1598	6	444.0404303467211		451
PAG_149	1360.7108933013556	tr|F8WD69|F8WD69_HUMAN	true	tr|F8WD69|F8WD69_HUMAN Phosphoribosylformylglycinamidine cyclo-ligase OS=Homo sapiens GN=GART PE=4 SV=1	sequence sub-set protein:PDH_1598	8	584.5247167889096		451
PAG_149	1360.7108933013556	tr|B4DJ93|B4DJ93_HUMAN	true	tr|B4DJ93|B4DJ93_HUMAN Phosphoribosylformylglycinamidine cyclo-ligase OS=Homo sapiens GN=GART PE=2 SV=1	sequence sub-set protein:PDH_1598	12	1028.64268117048		451
PAG_149	1360.7108933013556	sw|P22102-2|PUR2_HUMAN	true	sw|P22102-2|PUR2_HUMAN Isoform Short of Trifunctional purine biosynthetic protein adenosine-3 OS=Homo sapiens GN=GART	sequence sub-set protein:PDH_1598	13	1063.6181198749684		451
PAG_150	1359.0824183407713	sw|P55884|EIF3B_HUMAN	true	sw|P55884|EIF3B_HUMAN Eukaryotic translation initiation factor 3 subunit B OS=Homo sapiens GN=EIF3B PE=1 SV=3	anchor protein	26	2469.9071611564905	FAVLHGEAPR; DRPQEADGIDSVIVVDNVPQVGPDR; MAQELYMEQK; ITNDFYPEEDGKTK; YWLEEAECR; PRPPTLLSQEQIK; AQAVSEDAGGNEGR; VTLMQLPTR; DQYSVIFESGDR; KMAQELYMEQK; VNLFTDFDK; YVVTSVSWWSHK; MTLDTLSIYETPSMGLLDKK; GTQGVVTNFEIFR; GTYLATFHQR; VDNAYWLWTFQGR; ISVSFYHVK; ETIIAFAWEPNGSK; TSIFWNDVKDPVSIEER; NLFNVVDCK; QVPVDVVEMK; GYIFLEYASPAHAVDAVK; FSHQGVQLIDFSPCER; TMMEDFRK; MTLDTLSIYETPSMGLLDK; ITNDFYPEEDGK	904
PAG_150	1359.0824183407713	tr|C9JQN7|C9JQN7_HUMAN	true	tr|C9JQN7|C9JQN7_HUMAN Eukaryotic translation initiation factor 3 subunit B (Fragment) OS=Homo sapiens GN=EIF3B PE=4 SV=1	sequence sub-set protein:PDH_3078	5	511.61027774175		904
PAG_150	1359.0824183407713	tr|C9JZG1|C9JZG1_HUMAN	true	tr|C9JZG1|C9JZG1_HUMAN Eukaryotic translation initiation factor 3 subunit B (Fragment) OS=Homo sapiens GN=EIF3B PE=4 SV=1	sequence sub-set protein:PDH_3078	9	1080.9776865794447		904
PAG_150	1359.0824183407713	sw|P55884-2|EIF3B_HUMAN	true	sw|P55884-2|EIF3B_HUMAN Isoform 2 of Eukaryotic translation initiation factor 3 subunit B OS=Homo sapiens GN=EIF3B	sequence same-set protein:PDH_3078	26	2469.9071611564905		904
PAG_151	1356.848467902362	tr|G8JLB6|G8JLB6_HUMAN	true	tr|G8JLB6|G8JLB6_HUMAN Heterogeneous nuclear ribonucleoprotein H OS=Homo sapiens GN=HNRNPH1 PE=4 SV=1	anchor protein	15	3044.804093168607	YVELFLNSTAGASGGAYEHR; MLGTEGGEGFVVK; GAYGGGYGGYDDYNGYNDGYGFGSDR; FFSDCKIQNGAQGIR; ATENDIYNFFSPLNPVR; VRGLPWSCSADEVQR; SNNVEMDWVLK; YGDGGSTFQSTTGHCVHMR; DLNYCFSGMSDHR; HTGPNSPDTANDGFVR; STGEAFVQFASQEIAEK; GLPYRATENDIYNFFSPLNPVR; VHIEIGPDGR; GLPWSCSADEVQR; EGRPSGEAFVELESEDEVK	23
PAG_151	1356.848467902362	tr|E5RJ94|E5RJ94_HUMAN	true	tr|E5RJ94|E5RJ94_HUMAN Heterogeneous nuclear ribonucleoprotein H (Fragment) OS=Homo sapiens GN=HNRNPH1 PE=4 SV=1	sequence sub-set protein:PDH_96	1	37.66986036484734		23
PAG_151	1356.848467902362	tr|H0YAQ2|H0YAQ2_HUMAN	true	tr|H0YAQ2|H0YAQ2_HUMAN Heterogeneous nuclear ribonucleoprotein H (Fragment) OS=Homo sapiens GN=HNRNPH1 PE=4 SV=1	sequence sub-set protein:PDH_96	2	533.3114202837698		23
PAG_151	1356.848467902362	tr|D6R9D3|D6R9D3_HUMAN	true	tr|D6R9D3|D6R9D3_HUMAN Heterogeneous nuclear ribonucleoprotein H OS=Homo sapiens GN=HNRNPH1 PE=4 SV=1	sequence sub-set protein:PDH_96	3	436.8279393388173		23
PAG_151	1356.848467902362	tr|E5RGH4|E5RGH4_HUMAN	true	tr|E5RGH4|E5RGH4_HUMAN Heterogeneous nuclear ribonucleoprotein H (Fragment) OS=Homo sapiens GN=HNRNPH1 PE=4 SV=1	sequence sub-set protein:PDH_96	3	805.9067996212846		23
PAG_151	1356.848467902362	tr|D6RF17|D6RF17_HUMAN	true	tr|D6RF17|D6RF17_HUMAN Heterogeneous nuclear ribonucleoprotein H (Fragment) OS=Homo sapiens GN=HNRNPH1 PE=4 SV=1	sequence sub-set protein:PDH_96	4	737.5965684010908		23
PAG_151	1356.848467902362	tr|F5GZT4|F5GZT4_HUMAN	true	tr|F5GZT4|F5GZT4_HUMAN Heterogeneous nuclear ribonucleoprotein H OS=Homo sapiens GN=HNRNPH1 PE=4 SV=1	sequence sub-set protein:PDH_96	4	788.4024885901605		23
PAG_151	1356.848467902362	tr|D6RDL0|D6RDL0_HUMAN	true	tr|D6RDL0|D6RDL0_HUMAN Heterogeneous nuclear ribonucleoprotein H (Fragment) OS=Homo sapiens GN=HNRNPH1 PE=4 SV=1	sequence sub-set protein:PDH_96	5	864.9797190262557		23
PAG_151	1356.848467902362	tr|H0YBG7|H0YBG7_HUMAN	true	tr|H0YBG7|H0YBG7_HUMAN Heterogeneous nuclear ribonucleoprotein H (Fragment) OS=Homo sapiens GN=HNRNPH1 PE=4 SV=1	sequence sub-set protein:PDH_96	5	972.6097777745555		23
PAG_151	1356.848467902362	tr|E7EN40|E7EN40_HUMAN	true	tr|E7EN40|E7EN40_HUMAN Heterogeneous nuclear ribonucleoprotein H (Fragment) OS=Homo sapiens GN=HNRNPH1 PE=4 SV=1	sequence sub-set protein:PDH_96	6	1137.5750983637704		23
PAG_151	1356.848467902362	tr|H0YBD7|H0YBD7_HUMAN	true	tr|H0YBD7|H0YBD7_HUMAN Heterogeneous nuclear ribonucleoprotein H (Fragment) OS=Homo sapiens GN=HNRNPH1 PE=4 SV=1	sequence sub-set protein:PDH_96	6	1201.2270677803049		23
PAG_151	1356.848467902362	tr|E5RGV0|E5RGV0_HUMAN	true	tr|E5RGV0|E5RGV0_HUMAN Heterogeneous nuclear ribonucleoprotein H (Fragment) OS=Homo sapiens GN=HNRNPH1 PE=4 SV=1	sequence sub-set protein:PDH_96	6	1242.7347389601018		23
PAG_151	1356.848467902362	tr|D6R9T0|D6R9T0_HUMAN	true	tr|D6R9T0|D6R9T0_HUMAN Heterogeneous nuclear ribonucleoprotein H (Fragment) OS=Homo sapiens GN=HNRNPH1 PE=4 SV=1	sequence sub-set protein:PDH_96	7	1398.2911393100253		23
PAG_151	1356.848467902362	tr|D6RIH9|D6RIH9_HUMAN	true	tr|D6RIH9|D6RIH9_HUMAN Heterogeneous nuclear ribonucleoprotein H OS=Homo sapiens GN=HNRNPH1 PE=4 SV=1	sequence sub-set protein:PDH_96	7	1398.2911393100253		23
PAG_151	1356.848467902362	tr|D6RJ04|D6RJ04_HUMAN	true	tr|D6RJ04|D6RJ04_HUMAN Heterogeneous nuclear ribonucleoprotein H (Fragment) OS=Homo sapiens GN=HNRNPH1 PE=4 SV=1	sequence sub-set protein:PDH_96	7	1398.2911393100253		23
PAG_151	1356.848467902362	tr|D6RDU3|D6RDU3_HUMAN	true	tr|D6RDU3|D6RDU3_HUMAN Heterogeneous nuclear ribonucleoprotein H (Fragment) OS=Homo sapiens GN=HNRNPH1 PE=4 SV=1	sequence sub-set protein:PDH_96	7	1398.2911393100253		23
PAG_151	1356.848467902362	tr|D6RAM1|D6RAM1_HUMAN	true	tr|D6RAM1|D6RAM1_HUMAN Heterogeneous nuclear ribonucleoprotein H (Fragment) OS=Homo sapiens GN=HNRNPH1 PE=4 SV=1	sequence sub-set protein:PDH_96	7	1398.2911393100253		23
PAG_151	1356.848467902362	tr|D6RFM3|D6RFM3_HUMAN	true	tr|D6RFM3|D6RFM3_HUMAN Heterogeneous nuclear ribonucleoprotein H (Fragment) OS=Homo sapiens GN=HNRNPH1 PE=4 SV=1	sequence sub-set protein:PDH_96	7	1398.2911393100253		23
PAG_151	1356.848467902362	tr|E7EQJ0|E7EQJ0_HUMAN	true	tr|E7EQJ0|E7EQJ0_HUMAN Heterogeneous nuclear ribonucleoprotein H (Fragment) OS=Homo sapiens GN=HNRNPH1 PE=4 SV=1	sequence sub-set protein:PDH_96	7	1398.2911393100253		23
PAG_151	1356.848467902362	tr|H0YB39|H0YB39_HUMAN	true	tr|H0YB39|H0YB39_HUMAN Heterogeneous nuclear ribonucleoprotein H (Fragment) OS=Homo sapiens GN=HNRNPH1 PE=4 SV=1	sequence sub-set protein:PDH_96	8	1646.5129538585809		23
PAG_151	1356.848467902362	tr|D6RIU0|D6RIU0_HUMAN	true	tr|D6RIU0|D6RIU0_HUMAN Heterogeneous nuclear ribonucleoprotein H (Fragment) OS=Homo sapiens GN=HNRNPH1 PE=4 SV=1	sequence sub-set protein:PDH_96	8	1670.88651864754		23
PAG_151	1356.848467902362	tr|D6RBM0|D6RBM0_HUMAN	true	tr|D6RBM0|D6RBM0_HUMAN Heterogeneous nuclear ribonucleoprotein H (Fragment) OS=Homo sapiens GN=HNRNPH1 PE=4 SV=1	sequence sub-set protein:PDH_96	8	1670.88651864754		23
PAG_151	1356.848467902362	tr|D6RIT2|D6RIT2_HUMAN	true	tr|D6RIT2|D6RIT2_HUMAN Heterogeneous nuclear ribonucleoprotein H (Fragment) OS=Homo sapiens GN=HNRNPH1 PE=4 SV=1	sequence sub-set protein:PDH_96	8	1692.4763539216385		23
PAG_151	1356.848467902362	tr|E9PCY7|E9PCY7_HUMAN	true	tr|E9PCY7|E9PCY7_HUMAN Heterogeneous nuclear ribonucleoprotein H OS=Homo sapiens GN=HNRNPH1 PE=4 SV=1	sequence sub-set protein:PDH_96	14	2872.1135864278463		23
PAG_151	1356.848467902362	sw|P31943|HNRH1_HUMAN	true	sw|P31943|HNRH1_HUMAN Heterogeneous nuclear ribonucleoprotein H OS=Homo sapiens GN=HNRNPH1 PE=1 SV=4	sequence same-set protein:PDH_96	15	3044.804093168607		23
PAG_152	1350.638917230831	sw|P49736|MCM2_HUMAN	true	sw|P49736|MCM2_HUMAN DNA replication licensing factor MCM2 OS=Homo sapiens GN=MCM2 PE=1 SV=4	anchor protein	22	2769.0084408507014	ESLVVNYEDLAAR; CTVIAAANPIGGR; FGAQQDTIEVPEK; AGIVTSLQAR; ESMATGSIPITVR; QINIHNLSAFYDSELFR; DNNELLLFILK; FDILCVVR; GDINVLLCGDPGTAK; TSGVVTSCTGVLPQLSMVK; FGAQQDTIEVPEKDLVDK; EWVSMAGPR; ATEDGEEDEEMIESIENLEDLK; QLHLNQLIR; EWTLEAGALVLADR; VAVGELTDEDVK; VMLESFIDTQK; GLALALFGGEPK; DTVDPVQDEMLAR; QLVAEQVTYQR; TSIHEAMEQQSISISK; LNQMDQDKVAK	408
PAG_152	1350.638917230831	tr|H0Y8E6|H0Y8E6_HUMAN	true	tr|H0Y8E6|H0Y8E6_HUMAN DNA replication licensing factor MCM2 (Fragment) OS=Homo sapiens GN=MCM2 PE=3 SV=1	sequence same-set protein:PDH_1437	22	2769.0084408507014		408
PAG_153	1350.047544250548	sw|P49588|SYAC_HUMAN	true	sw|P49588|SYAC_HUMAN Alanine--tRNA ligase, cytoplasmic OS=Homo sapiens GN=AARS PE=1 SV=2	anchor protein	23	2501.9034676763345	VGAEDADGIDMAYR; TITVALADGGRPDNTGR; AVYTQDCPLAAAK; RIVAVTGAEAQK; ITCLCQVPQNAANR; VGDQVWLFIDEPR; ASEWVQQVSGLMDGK; GGYVLHIGTIYGDLK; NSSHAGAFVIVTEEAIAK; MSNYDTDLFVPYFEAIQK; DIINEEEVQFLK; EADGILKPLPK; GLVVDMDGFEEER; QIWQNLGLDDTK; AEEIANEMIEAAK; IVAVTGAEAQK; SIDTGMGLER; KAEEIANEMIEAAK; EIADLGEALATAVIPQWQK; MALELLTQEFGIPIER; GLEVTDDSPK; AVFDETYPDPVR	1442	VDDSSEDKTEFTVK
PAG_153	1350.047544250548	tr|H3BPK7|H3BPK7_HUMAN	true	tr|H3BPK7|H3BPK7_HUMAN Alanine--tRNA ligase, cytoplasmic (Fragment) OS=Homo sapiens GN=AARS PE=4 SV=3	sequence sub-set protein:PDH_4676	9	715.7959986151898		1442
PAG_154	1343.5560009543226	sw|P25205|MCM3_HUMAN	true	sw|P25205|MCM3_HUMAN DNA replication licensing factor MCM3 OS=Homo sapiens GN=MCM3 PE=1 SV=3	anchor protein	22	2738.4308141545343	TAIHEVMEQGR; GSSGVGLTAAVTTDQETGER; LLNNAFEELVAFQR; DAQPSFSAEDIAK; ELISDNQYR; TVLIACNVK; SKDIFDQLAK; CSVLAAANPVYGR; LIVNVNDLR; ALKDFVASIDATYAK; RLEAGAMVLADR; DHQTITIQEMPEK; EAHAQSIGMNR; DLENGSHIR; DYLDFLDDEEDQGIYQSK; ESQKVELSESR; TPMENIGLQDSLLSR; YSDLTTLVAFPSSSVYPTK; IIKPVLTQESATYIAEEYSR; GDINILLIGDPSVAK; AILCLLLGGVER; SVDVILDDDLVDK	592
PAG_154	1343.5560009543226	tr|Q7Z6P5|Q7Z6P5_HUMAN	true	tr|Q7Z6P5|Q7Z6P5_HUMAN DNA replication licensing factor MCM3 (Fragment) OS=Homo sapiens GN=MCM3 PE=4 SV=1	sequence sub-set protein:PDH_2056	2	241.35190313823864		592
PAG_154	1343.5560009543226	tr|J3KQ69|J3KQ69_HUMAN	true	tr|J3KQ69|J3KQ69_HUMAN DNA replication licensing factor MCM3 OS=Homo sapiens GN=MCM3 PE=3 SV=1	sequence sub-set protein:PDH_2056	19	2286.542487238522		592
PAG_154	1343.5560009543226	tr|B4DWW4|B4DWW4_HUMAN	true	tr|B4DWW4|B4DWW4_HUMAN DNA replication licensing factor MCM3 OS=Homo sapiens GN=MCM3 PE=2 SV=1	sequence same-set protein:PDH_2056	22	2738.4308141545343		592
PAG_155	1341.3707510117697	sw|Q9BUF5|TBB6_HUMAN	true	sw|Q9BUF5|TBB6_HUMAN Tubulin beta-6 chain OS=Homo sapiens GN=TUBB6 PE=1 SV=1	anchor protein	29	4204.706552913414	YLTVATVFR; KECEHCDCLQGFQLTHSLGGGTGSGMGTLLISK; AALVDLEPGTMDSVR; ALTVPELTQQMFDAR; MREIVHIQAGQCGNQIGTK; VAVCDIPPR; INVYYNESSSQK; GHYTEGAELVDAVLDVVR; MASTFIGNSTAIQELFK; EIVHIQAGQCGNQIGTK; MASTFIGNSTAIQELFKR; GPMSMKEVDEQMLAIQSK; LTTPTYGDLNHLVSATMSGVTTSLR; ISEQFSAMFR; IREEFPDR; EVDEQMLAIQSK; FWEVISDEHGIDPAGGYVGDSALQLER; GHYTEGAELVDAVLDVVRK; SGPFGQLFRPDNFIFGQTGAGNNWAK; INVYYNESSSQKYVPR	22
PAG_155	1341.3707510117697	tr|K7ES63|K7ES63_HUMAN	true	tr|K7ES63|K7ES63_HUMAN Tubulin beta-6 chain (Fragment) OS=Homo sapiens GN=TUBB6 PE=3 SV=1	sequence sub-set protein:PDH_83	6	728.8993543560041		22
PAG_155	1341.3707510117697	tr|K7EJ64|K7EJ64_HUMAN	true	tr|K7EJ64|K7EJ64_HUMAN Tubulin beta-6 chain OS=Homo sapiens GN=TUBB6 PE=4 SV=1	sequence sub-set protein:PDH_83	6	808.1375657363114		22
PAG_155	1341.3707510117697	tr|K7ESQ3|K7ESQ3_HUMAN	true	tr|K7ESQ3|K7ESQ3_HUMAN Tubulin beta-6 chain OS=Homo sapiens GN=TUBB6 PE=4 SV=1	sequence sub-set protein:PDH_83	6	808.1375657363114		22
PAG_155	1341.3707510117697	tr|K7EJZ4|K7EJZ4_HUMAN	true	tr|K7EJZ4|K7EJZ4_HUMAN Tubulin beta-6 chain OS=Homo sapiens GN=TUBB6 PE=4 SV=1	sequence sub-set protein:PDH_83	6	808.1375657363114		22
PAG_155	1341.3707510117697	tr|K7EPE5|K7EPE5_HUMAN	true	tr|K7EPE5|K7EPE5_HUMAN Tubulin beta-6 chain OS=Homo sapiens GN=TUBB6 PE=4 SV=1	sequence sub-set protein:PDH_83	6	808.1375657363114		22
PAG_155	1341.3707510117697	tr|K7EQT3|K7EQT3_HUMAN	true	tr|K7EQT3|K7EQT3_HUMAN Tubulin beta-6 chain OS=Homo sapiens GN=TUBB6 PE=4 SV=1	sequence sub-set protein:PDH_83	6	808.1375657363114		22
PAG_155	1341.3707510117697	tr|K7ERA8|K7ERA8_HUMAN	true	tr|K7ERA8|K7ERA8_HUMAN Tubulin beta-6 chain OS=Homo sapiens GN=TUBB6 PE=4 SV=1	sequence sub-set protein:PDH_83	6	808.1375657363114		22
PAG_155	1341.3707510117697	tr|K7EN98|K7EN98_HUMAN	true	tr|K7EN98|K7EN98_HUMAN Tubulin beta-6 chain OS=Homo sapiens GN=TUBB6 PE=4 SV=1	sequence sub-set protein:PDH_83	7	900.0854901774887		22
PAG_155	1341.3707510117697	tr|K7EL29|K7EL29_HUMAN	true	tr|K7EL29|K7EL29_HUMAN Tubulin beta-6 chain (Fragment) OS=Homo sapiens GN=TUBB6 PE=4 SV=1	sequence sub-set protein:PDH_83	9	1386.4300451017668		22
PAG_155	1341.3707510117697	tr|K7ESM5|K7ESM5_HUMAN	true	tr|K7ESM5|K7ESM5_HUMAN Tubulin beta-6 chain (Fragment) OS=Homo sapiens GN=TUBB6 PE=3 SV=1	sequence sub-set protein:PDH_83	22	3373.111004850054		22
PAG_156	1337.8763969155277	sw|P09960|LKHA4_HUMAN	true	sw|P09960|LKHA4_HUMAN Leukotriene A-4 hydrolase OS=Homo sapiens GN=LTA4H PE=1 SV=2	anchor protein	22	2382.697466378845	SLSNVIAHEISHSWTGNLVTNK; HFNALGGWGELQNSVK; DGETPDPEDPSRK; DFLYSYFK; SAYEFSETESMLK; ELVALMSAIR; ASMHPVTAMLVGK; DGETPDPEDPSR; TFGETHPFTK; EDDLNSFNATDLK; TLTGTAALTVQSQEDNLR; EHPYLFSQCQAIHCR; TLVWSEKEQVEK; DLSSHQLNEFLAQTLQR; PEIVDTCSLASPASVCR; AILPCQDTPSVK; MQEVYNFNAINNSEIR; TWDHFWLNEGHTVYLER; LVVDLTDIDPDVAYSSVPYEK; LTYTAEVSVPK; WEDAIPLALK; GSPMEISLPIALSK	499
PAG_156	1337.8763969155277	tr|B4DEH5|B4DEH5_HUMAN	true	tr|B4DEH5|B4DEH5_HUMAN Leukotriene A-4 hydrolase OS=Homo sapiens GN=LTA4H PE=2 SV=1	sequence sub-set protein:PDH_1756	2	274.74641739348255		499
PAG_156	1337.8763969155277	sw|P09960-3|LKHA4_HUMAN	true	sw|P09960-3|LKHA4_HUMAN Isoform 3 of Leukotriene A-4 hydrolase OS=Homo sapiens GN=LTA4H	sequence sub-set protein:PDH_1756	17	1679.9617483745415		499
PAG_156	1337.8763969155277	sw|P09960-2|LKHA4_HUMAN	true	sw|P09960-2|LKHA4_HUMAN Isoform 2 of Leukotriene A-4 hydrolase OS=Homo sapiens GN=LTA4H	sequence sub-set protein:PDH_1756	19	1954.7081657680242		499
PAG_156	1337.8763969155277	sw|P09960-4|LKHA4_HUMAN	true	sw|P09960-4|LKHA4_HUMAN Isoform 4 of Leukotriene A-4 hydrolase OS=Homo sapiens GN=LTA4H	sequence sub-set protein:PDH_1756	20	2107.951048985362		499
PAG_157	1334.3451496415948	sw|P00505|AATM_HUMAN	true	sw|P00505|AATM_HUMAN Aspartate aminotransferase, mitochondrial OS=Homo sapiens GN=GOT2 PE=1 SV=3	anchor protein	24	2440.6910350195176	EFSIYMTK; ASAELALGENSEVLK; KQWLQEVK; IAAAILNTPDLRK; EYLPIGGLAEFCK; NLDKEYLPIGGLAEFCK; DVFLPKPTWGNHTPIFR; LIKEFSIYMTK; VGAFTMVCKDADEAK; FVTVQTISGTGALR; PMYSNPPLNGAR; ISVAGVTSSNVGYLAHAIHQVTK; ILIRPMYSNPPLNGAR; MNLGVGAYRDDNGKPYVLPSVR; DDNGKPYVLPSVR; EGSTHNWQHITDQIGMFCFTGLKPEQVER; KMNLGVGAYRDDNGKPYVLPSVR; TQLVSNLKK; DADEAKRVESQLK; IAAAILNTPDLR; VGAFTMVCK; DAGMQLQGYR; TCGFDFTGAVEDISK; PTWGNHTPIFR	491
PAG_157	1334.3451496415948	tr|E7ERW2|E7ERW2_HUMAN	true	tr|E7ERW2|E7ERW2_HUMAN Aspartate aminotransferase OS=Homo sapiens GN=GOT2 PE=3 SV=1	sequence sub-set protein:PDH_1731	21	1965.211639290287		491
PAG_158	1331.7016797037509	sw|P50395|GDIB_HUMAN	true	sw|P50395|GDIB_HUMAN Rab GDP dissociation inhibitor beta OS=Homo sapiens GN=GDI2 PE=1 SV=2	anchor protein	24	2330.2680548247804	QLICDPSYVKDR; LSAIYGGTYMLNKPIEEIIVQNGK; FDLGQDVIDFTGHALALYR; FLMANGQLVK; NTNDANSCQIIIPQNQVNR; MTGSEFDFEEMKR; IYKVPSTEAEALASSLMGLFEK; PALELLEPIEQK; QLICDPSYVK; KFDLGQDVIDFTGHALALYR; DWNVDLIPK; IKLYSESLAR; KSDIYVCMISFAHNVAAQGK; MLLYTEVTR; TYDATTHFETTCDDIK; FLVYVANFDEKDPR; DLGTESQIFISR; TYDATTHFETTCDDIKNIYKR; TDDYLDQPCYETINR; VICILSHPIK; FVSISDLLVPK; SPYLYPLYGLGELPQGFAR; VTEGSFVYKGGK; NPYYGGESASITPL…	246
PAG_158	1331.7016797037509	tr|V9GYJ7|V9GYJ7_HUMAN	true	tr|V9GYJ7|V9GYJ7_HUMAN Rab GDP dissociation inhibitor beta (Fragment) OS=Homo sapiens GN=GDI2 PE=4 SV=1	sequence sub-set protein:PDH_803	5	302.2812720030334		246
PAG_158	1331.7016797037509	tr|Q5SX86|Q5SX86_HUMAN	true	tr|Q5SX86|Q5SX86_HUMAN Rab GDP dissociation inhibitor beta (Fragment) OS=Homo sapiens GN=GDI2 PE=4 SV=1	sequence sub-set protein:PDH_803	6	243.800019055734		246
PAG_158	1331.7016797037509	tr|Q5SX90|Q5SX90_HUMAN	true	tr|Q5SX90|Q5SX90_HUMAN Rab GDP dissociation inhibitor beta (Fragment) OS=Homo sapiens GN=GDI2 PE=4 SV=1	sequence sub-set protein:PDH_803	6	326.84893713040987		246
PAG_158	1331.7016797037509	tr|V9GYF8|V9GYF8_HUMAN	true	tr|V9GYF8|V9GYF8_HUMAN Rab GDP dissociation inhibitor beta (Fragment) OS=Homo sapiens GN=GDI2 PE=4 SV=1	sequence sub-set protein:PDH_803	6	326.84893713040987		246
PAG_158	1331.7016797037509	tr|Q5SX91|Q5SX91_HUMAN	true	tr|Q5SX91|Q5SX91_HUMAN Rab GDP dissociation inhibitor beta (Fragment) OS=Homo sapiens GN=GDI2 PE=4 SV=1	sequence sub-set protein:PDH_803	10	961.4025608258214		246
PAG_158	1331.7016797037509	tr|Q5SX87|Q5SX87_HUMAN	true	tr|Q5SX87|Q5SX87_HUMAN Rab GDP dissociation inhibitor beta (Fragment) OS=Homo sapiens GN=GDI2 PE=4 SV=1	sequence sub-set protein:PDH_803	11	941.1807494412373		246
PAG_158	1331.7016797037509	tr|E7EU23|E7EU23_HUMAN	true	tr|E7EU23|E7EU23_HUMAN Rab GDP dissociation inhibitor beta OS=Homo sapiens GN=GDI2 PE=4 SV=1	sequence same-set protein:PDH_803	24	2330.2680548247804		246
PAG_159	1318.2328616455516	sw|O75083|WDR1_HUMAN	true	sw|O75083|WDR1_HUMAN WD repeat-containing protein 1 OS=Homo sapiens GN=WDR1 PE=1 SV=4	anchor protein	22	2115.5846821072246	FATASADGQIYIYDGK; CFSIDNPGYEPEVVAVHPGGDTVAIGGVDGNVR; YEYQPFAGK; DIAWTEDSKR; VVTVFSVADGYSENNVFYGHHAK; LYSILGTTLKDEGK; LHHVSSLAWLDEHTLVTTSHDASVK; IWDTTQKEHLLKYEYQPFAGK; YAPSGFYIASGDVSGK; LATGSDDNCAAFFEGPPFK; IIGGDPKGNNFLYTNGK; MTVDESGQLISCSMDDTVR; AHDGGIYAISWSPDSTHLLSASGDK; GNNFLYTNGK; IWDTTQKEHLLK; VFASLPQVER; SIQCLTVHK; FGAVFLWDSGSSVGEITGHNK; LYSILGTTLK; GPVTDVAYSHDGAFLAVCDASK; IKDIAWTEDSKR; SYIY…	340
PAG_159	1318.2328616455516	tr|D6RD66|D6RD66_HUMAN	true	tr|D6RD66|D6RD66_HUMAN WD repeat-containing protein 1 (Fragment) OS=Homo sapiens GN=WDR1 PE=4 SV=1	sequence sub-set protein:PDH_1182	12	1043.6755252205385		340
PAG_159	1318.2328616455516	sw|O75083-3|WDR1_HUMAN	true	sw|O75083-3|WDR1_HUMAN Isoform 2 of WD repeat-containing protein 1 OS=Homo sapiens GN=WDR1	sequence sub-set protein:PDH_1182	14	1442.9108926999234		340
PAG_160	1316.409418072648	sw|P23246|SFPQ_HUMAN	true	sw|P23246|SFPQ_HUMAN Splicing factor, proline- and glutamine-rich OS=Homo sapiens GN=SFPQ PE=1 SV=2	anchor protein	21	2716.7515501979487	LFVGNLPADITEDEFKR; CSEGVFLLTTTPR; LFVGNLPADITEDEFK; YGEPGEVFINK; MEELHNQEMQK; FAQHGTFEYEYSQR; MGGGGAMNMGDPYGSGGQK; RMEELHNQEMQK; MEELHNQEMQKR; SEEKISDSEGFK; FGQGGAGPVGGQGPR; GIVEFASKPAAR; QHHPPYHQQHHQGPPPGGPGGR; PVIVEPLEQLDDEDGLPEK; AELDDTPMR; CSEGVFLLTTTPRPVIVEPLEQLDDEDGLPEK; FRSRGGGGGGFHRR; DKLESEMEDAYHEHQANLLR; GMGPGTPAGYGR; SPPPGMGLNQNR; FATHAAALSVR	383
PAG_160	1316.409418072648	tr|H0Y9U2|H0Y9U2_HUMAN	true	tr|H0Y9U2|H0Y9U2_HUMAN Splicing factor, proline- and glutamine-rich (Fragment) OS=Homo sapiens GN=SFPQ PE=4 SV=1	sequence sub-set protein:PDH_1346	1	429.4076755474237		383
PAG_160	1316.409418072648	tr|H0Y9K7|H0Y9K7_HUMAN	true	tr|H0Y9K7|H0Y9K7_HUMAN Splicing factor, proline- and glutamine-rich (Fragment) OS=Homo sapiens GN=SFPQ PE=4 SV=1	sequence sub-set protein:PDH_1346	6	1098.5981551095783		383
PAG_160	1316.409418072648	sw|P23246-2|SFPQ_HUMAN	true	sw|P23246-2|SFPQ_HUMAN Isoform Short of Splicing factor, proline- and glutamine-rich OS=Homo sapiens GN=SFPQ	sequence sub-set protein:PDH_1346	19	2402.197889143506		383
PAG_161	1301.48893177976	sw|P27694|RFA1_HUMAN	true	sw|P27694|RFA1_HUMAN Replication protein A 70 kDa DNA-binding subunit OS=Homo sapiens GN=RPA1 PE=1 SV=2	anchor protein	19	2564.550916732545	ATVMDVKPVDYR; PQPQNGSSGMGSTVSK; DKNEQAFEEVFQNANFR; VKVETYNDESR; SYEDATKITVR; VVTATLWGEDADKFDGSR; NIYLMDTSGK; DSLVDIIGICK; MVGQLSEGAIAAIMQK; VIDQQNGLYR; SGGVGGSNTNWK; NEQAFEEVFQNANFR; SLSVLSSSTIIANPDIPEAYK; VGQLSEGAIAAIMQK; GWFDAEGQALDGVSISDLK; VVPIASLTPYQSK; ATAFNEQVDKFFPLIEVNK	91	CDTEFPNFK; ATAFNEQVDK
PAG_161	1301.48893177976	tr|I3L2M5|I3L2M5_HUMAN	true	tr|I3L2M5|I3L2M5_HUMAN Replication protein A 70 kDa DNA-binding subunit (Fragment) OS=Homo sapiens GN=RPA1 PE=4 SV=1	sequence sub-set protein:PDH_322	1	116.74516651911601		91
PAG_161	1301.48893177976	tr|I3L4R8|I3L4R8_HUMAN	true	tr|I3L4R8|I3L4R8_HUMAN Replication protein A 70 kDa DNA-binding subunit (Fragment) OS=Homo sapiens GN=RPA1 PE=4 SV=1	sequence sub-set protein:PDH_322	11	1606.4265070166239		91
PAG_162	1298.3031267314132	sw|Q10471|GALT2_HUMAN	true	sw|Q10471|GALT2_HUMAN Polypeptide N-acetylgalactosaminyltransferase 2 OS=Homo sapiens GN=GALNT2 PE=1 SV=1	anchor protein	23	2438.109060397458	SGGLSVEVCGPALSQQWK; KEDWNEIDPIK; WYLENVYPELR; WEQIEGNSK; AAEVWMDEYK; FNQVESDKLR; VLTFLDSHCECNEHWLEPLLER; KQHPYTFPGGSGTVFAR; NKFNQVESDKLR; NVPYGNIQSR; TPMIAGGLFVMDK; FYFEELGK; QKWEQIEGNSKLR; QHPYTFPGGSGTVFAR; WPDFNQEAYVGGTMVR; QKWEQIEGNSK; HMDLCLTVVDR; AAEVWMDEYKNFYYAAVPSAR; HVGSNLCLDSR; WDYMTPEQR; NFYYAAVPSAR; EIILVDDYSNDPEDGALLGK; GGFDWNLVFK	73
PAG_162	1298.3031267314132	sw|Q8N4A0-2|GALT4_HUMAN	true	sw|Q8N4A0-2|GALT4_HUMAN Isoform 2 of Polypeptide N-acetylgalactosaminyltransferase 4 OS=Homo sapiens GN=GALNT4	sequence sub-set protein:PDH_261	1	39.18414546480627		73
PAG_162	1298.3031267314132	tr|F8VUJ3|F8VUJ3_HUMAN	true	tr|F8VUJ3|F8VUJ3_HUMAN Protein POC1B-GALNT4 OS=Homo sapiens GN=POC1B-GALNT4 PE=3 SV=1	sequence sub-set protein:PDH_261	1	39.18414546480627		73
PAG_162	1298.3031267314132	sw|Q8N4A0|GALT4_HUMAN	true	sw|Q8N4A0|GALT4_HUMAN Polypeptide N-acetylgalactosaminyltransferase 4 OS=Homo sapiens GN=GALNT4 PE=1 SV=2	sequence sub-set protein:PDH_261	1	39.18414546480627		73
PAG_162	1298.3031267314132	tr|B7Z8V8|B7Z8V8_HUMAN	true	tr|B7Z8V8|B7Z8V8_HUMAN Polypeptide N-acetylgalactosaminyltransferase 2 soluble form OS=Homo sapiens GN=GALNT2 PE=2 SV=1	sequence sub-set protein:PDH_261	6	524.9388943361639		73
PAG_162	1298.3031267314132	tr|G3V1S6|G3V1S6_HUMAN	true	tr|G3V1S6|G3V1S6_HUMAN Polypeptide N-acetylgalactosaminyltransferase 2 soluble form OS=Homo sapiens GN=GALNT2 PE=3 SV=1	sequence sub-set protein:PDH_261	22	2309.088369066275		73
PAG_163	1297.723191708773	sw|Q16891|IMMT_HUMAN	true	sw|Q16891|IMMT_HUMAN Mitochondrial inner membrane protein OS=Homo sapiens GN=IMMT PE=1 SV=1	anchor protein	23	2071.514779532279	EVAGAKPHITAAEGK; YSTSGSSGLTTGK; GIEQAVQSHAVAEEEAR; KAHQLWLSVEALK; VVSQYHELVVQAR; AAMDNSEIAGEK; SEFEQNLSEK; KAVDEAADALLK; LSEQELQFR; AVDEAADALLK; FVNQLKGESR; IEEVRDAMENEMR; ANCSDNEFTQALTAAIPPESLTR; ELDSITPEVLPGWK; LRGIEQAVQSHAVAEEEAR; TDHPEIGEGKPTPALSEEASSSSIR; LFEMVLGPAAYNVPLPK; GVYSEETLR; QEQVKIESLAK; QTASVTLQAIAAQNAAVQAVNAHSNILK; TSSAETPTIPLGSAVEAIK; QHITLALEK; AAMDNSEIAGEKK	552
PAG_163	1297.723191708773	tr|D6RAW4|D6RAW4_HUMAN	true	tr|D6RAW4|D6RAW4_HUMAN Mitochondrial inner membrane protein OS=Homo sapiens GN=IMMT PE=4 SV=1	sequence sub-set protein:PDH_1942	2	162.2398714569073		552
PAG_163	1297.723191708773	tr|H7C463|H7C463_HUMAN	true	tr|H7C463|H7C463_HUMAN Mitochondrial inner membrane protein (Fragment) OS=Homo sapiens GN=IMMT PE=4 SV=1	sequence sub-set protein:PDH_1942	19	1756.3763701832424		552
PAG_163	1297.723191708773	tr|C9J406|C9J406_HUMAN	true	tr|C9J406|C9J406_HUMAN Mitochondrial inner membrane protein OS=Homo sapiens GN=IMMT PE=4 SV=1	sequence sub-set protein:PDH_1942	20	1788.699131047267		552
PAG_163	1297.723191708773	sw|Q16891-3|IMMT_HUMAN	true	sw|Q16891-3|IMMT_HUMAN Isoform 3 of Mitochondrial inner membrane protein OS=Homo sapiens GN=IMMT	sequence sub-set protein:PDH_1942	21	1918.6162416401496		552
PAG_163	1297.723191708773	tr|B9A067|B9A067_HUMAN	true	tr|B9A067|B9A067_HUMAN Mitochondrial inner membrane protein OS=Homo sapiens GN=IMMT PE=4 SV=2	sequence sub-set protein:PDH_1942	22	1950.9390025041741		552
PAG_163	1297.723191708773	sw|Q16891-4|IMMT_HUMAN	true	sw|Q16891-4|IMMT_HUMAN Isoform 4 of Mitochondrial inner membrane protein OS=Homo sapiens GN=IMMT	sequence sub-set protein:PDH_1942	22	1950.9390025041741		552
PAG_163	1297.723191708773	sw|Q16891-2|IMMT_HUMAN	true	sw|Q16891-2|IMMT_HUMAN Isoform 2 of Mitochondrial inner membrane protein OS=Homo sapiens GN=IMMT	sequence same-set protein:PDH_1942	23	2071.514779532279		552
PAG_164	1291.1976355974984	sw|P15311|EZRI_HUMAN	true	sw|P15311|EZRI_HUMAN Ezrin OS=Homo sapiens GN=EZR PE=1 SV=4	anchor protein	32	3315.2755612029655	IAQDLEMYGINYFEIK; AKFYPEDVAEELIQDITQK; KAERELSEQIQR; ELSEQIQR; EDEVEEWQHR; SQEQLAAELAEYTAK; RKEDEVEEWQHR; RRKEDEVEEWQHR; EGILSDEIYCPPETAVLLGSYAVQAK; EVWYFGLHYVDNK; DQWEDRIQVWHAEHR; KEDEVEEWQHR; GFPTWLKLDK; IQVWHAEHR; FGDYNKEVHK; QAVDQIKSQEQLAAELAEYTAK; KENPLQFK; THNDIIHNENMR; GMLKDNAMLEYLK; ILQLCMGNHELYMR; DNAMLEYLK; ETVEREKEQMMR; EKEELMLR; QLLTLSSELSQAR	405
PAG_164	1291.1976355974984	tr|E7EQR4|E7EQR4_HUMAN	true	tr|E7EQR4|E7EQR4_HUMAN Ezrin OS=Homo sapiens GN=EZR PE=4 SV=2	sequence sub-set protein:PDH_2312	30	3068.661506048126		405
PAG_165	1291.0029460894602	sw|Q12931|TRAP1_HUMAN	true	sw|Q12931|TRAP1_HUMAN Heat shock protein 75 kDa, mitochondrial OS=Homo sapiens GN=TRAP1 PE=1 SV=3	anchor protein	21	2531.886741988173	SPAAECLSEK; FFEDYGLFMR; ELLQESALIR; YSNFVSFPLYLNGR; SLYSEKEVFIR; AQLLQPTLEINPR; SPAAECLSEKETEELMAWMR; EWQHEEFYR; SIFYVPDMKPSMFDVSR; ELISNASDALEK; EGIVTATEQEVKEDIAK; ELGSSVALYSR; MNTLQAIWMMDPK; EGIVTATEQEVK; NIYYLCAPNR; AFLDALQNQAEASSK; SDCKEFSSEAR; LDTHPAMVTVLEMGAAR; HLAEHSPYYEAMK; YESSALPSGQLTSLSEYASR	21
PAG_165	1291.0029460894602	tr|I3L2D5|I3L2D5_HUMAN	true	tr|I3L2D5|I3L2D5_HUMAN Heat shock protein 75 kDa, mitochondrial (Fragment) OS=Homo sapiens GN=TRAP1 PE=4 SV=1	sequence sub-set protein:PDH_547	2	161.24010499729286		21
PAG_165	1291.0029460894602	tr|I3L239|I3L239_HUMAN	true	tr|I3L239|I3L239_HUMAN Heat shock protein 75 kDa, mitochondrial (Fragment) OS=Homo sapiens GN=TRAP1 PE=4 SV=1	sequence sub-set protein:PDH_547	8	1001.8711563836916		21
PAG_165	1291.0029460894602	tr|I3L0K7|I3L0K7_HUMAN	true	tr|I3L0K7|I3L0K7_HUMAN Heat shock protein 75 kDa, mitochondrial OS=Homo sapiens GN=TRAP1 PE=4 SV=1	sequence sub-set protein:PDH_547	18	2180.118264582943		21
PAG_165	1291.0029460894602	tr|F5H897|F5H897_HUMAN	true	tr|F5H897|F5H897_HUMAN Heat shock protein 75 kDa, mitochondrial OS=Homo sapiens GN=TRAP1 PE=3 SV=1	sequence same-set protein:PDH_547	21	2531.886741988173		21
PAG_166	1289.475965599806	sw|P09211|GSTP1_HUMAN	true	sw|P09211|GSTP1_HUMAN Glutathione S-transferase P OS=Homo sapiens GN=GSTP1 PE=1 SV=2	anchor protein	16	3183.284319952916	AFLASPEYVNLPINGNGKQ; MPPYTVVYFPVR; TLGLYGKDQQEAALVDMVNDGVEDLRCK; LKAFLASPEYVNLPINGNGKQ; ASCLYGQLPK; DQQEAALVDMVNDGVEDLR; PPYTVVYFPVR; MLLADQGQSWK; AFLASPEYVNLPINGNGK; FQDGDLTLYQSNTILR; YISLIYTNYEAGKDDYVK; TLGLYGKDQQEAALVDMVNDGVEDLR; EEVVTVETWQEGSLK; ALPGQLKPFETLLSQNQGGK; MLLADQGQSWKEEVVTVETWQEGSLK	29	YISLIYTNYEAGK
PAG_166	1289.475965599806	tr|A8MX94|A8MX94_HUMAN	true	tr|A8MX94|A8MX94_HUMAN Glutathione S-transferase P OS=Homo sapiens GN=GSTP1 PE=3 SV=1	sequence sub-set protein:PDH_120	13	2653.6259845506393		29
PAG_167	1283.1512187409905	sw|P42224|STAT1_HUMAN	true	sw|P42224|STAT1_HUMAN Signal transducer and activator of transcription 1-alpha/beta OS=Homo sapiens GN=STAT1 PE=1 SV=2	anchor protein	24	2105.3426443763287	VMCIEHEIK; LLGPNASPDGLIPWTR; LQELNYNLK; LQTTDNLLPMSPEEFDEVSR; QYLAQWLEK; FNQAQSGNIQSTVMLDK; YLYPNIDKDHAFGK; EAPEPMELDGPK; FHDLLSQLDDQYSR; ELSAVTFPDIIR; SLEDLQDEYDFK; VMAAENIPENPLK; GLNVDQLNMLGEK; QDWEHAANDVSFATIR; FNILGTHTK; VLFDKDVNER; KMYLMLDNK; FSLENNFLLQHNIR; SDQKQEQLLLK; EGAITFTWVER; TELISVSEVHPSR; FLEQVHQLYDDSFPMEIR; YTYEHDPITK; MYLMLDNK	857
PAG_167	1283.1512187409905	tr|H7BZ88|H7BZ88_HUMAN	true	tr|H7BZ88|H7BZ88_HUMAN Signal transducer and activator of transcription 1-alpha/beta (Fragment) OS=Homo sapiens GN=STAT1 PE=4 SV=1	sequence sub-set protein:PDH_2938	1	54.88840985615653		857
PAG_167	1283.1512187409905	tr|H7BZB5|H7BZB5_HUMAN	true	tr|H7BZB5|H7BZB5_HUMAN Signal transducer and activator of transcription 1-alpha/beta (Fragment) OS=Homo sapiens GN=STAT1 PE=4 SV=1	sequence sub-set protein:PDH_2938	2	106.95396223799673		857
PAG_167	1283.1512187409905	tr|E9PH66|E9PH66_HUMAN	true	tr|E9PH66|E9PH66_HUMAN Signal transducer and activator of transcription 1-alpha/beta (Fragment) OS=Homo sapiens GN=STAT1 PE=4 SV=1	sequence sub-set protein:PDH_2938	4	447.62172570225914		857
PAG_167	1283.1512187409905	tr|E7ENM1|E7ENM1_HUMAN	true	tr|E7ENM1|E7ENM1_HUMAN Signal transducer and activator of transcription 1-alpha/beta (Fragment) OS=Homo sapiens GN=STAT1 PE=4 SV=1	sequence sub-set protein:PDH_2938	6	687.5113480143907		857
PAG_167	1283.1512187409905	tr|D2KFR9|D2KFR9_HUMAN	true	tr|D2KFR9|D2KFR9_HUMAN Signal transducer and activator of transcription 1-alpha/beta OS=Homo sapiens GN=STAT1 PE=2 SV=1	sequence sub-set protein:PDH_2938	8	859.7701528112641		857
PAG_167	1283.1512187409905	tr|E7EPD2|E7EPD2_HUMAN	true	tr|E7EPD2|E7EPD2_HUMAN Signal transducer and activator of transcription 1-alpha/beta (Fragment) OS=Homo sapiens GN=STAT1 PE=4 SV=1	sequence sub-set protein:PDH_2938	8	859.7701528112641		857
PAG_167	1283.1512187409905	tr|J3KPM9|J3KPM9_HUMAN	true	tr|J3KPM9|J3KPM9_HUMAN Signal transducer and activator of transcription OS=Homo sapiens GN=STAT1 PE=3 SV=1	sequence sub-set protein:PDH_2938	22	1938.3333524844802		857
PAG_167	1283.1512187409905	sw|P42224-2|STAT1_HUMAN	true	sw|P42224-2|STAT1_HUMAN Isoform Beta of Signal transducer and activator of transcription 1-alpha/beta OS=Homo sapiens GN=STAT1	sequence sub-set protein:PDH_2938	22	1938.3333524844802		857
PAG_168	1282.0631469123844	sw|P40763|STAT3_HUMAN	true	sw|P40763|STAT3_HUMAN Signal transducer and activator of transcription 3 OS=Homo sapiens GN=STAT3 PE=1 SV=2	anchor protein	20	1956.7388021030017	LLGPGVNYSGCQITWAK; LLQTAATAAQQGGQANHPTAAVVTEK; ESHATLVFHNLLGEIDQQYSR; QQMLEQHLQDVR; EGGVTFTWVEK; SQGDMQDLNGNNQSVTR; AILSTKPPGTFLLR; YLEQLHQLYSDSFPMELR; LENWITSLAESQLQTR; FPELNYQLK; TLTDEELADWK; QQLNNMSFAEIIMGYK; FLQESNVLYQHNLR; MQQLEQMLTALDQMR; TQIQSVEPYTK; KFNILGTNTK; QFLAPWIESQDWAYAASK; VVENLQDDFDFNYK; TLTDEELADWKR; GLSIEQLTTLAEK	292
PAG_168	1282.0631469123844	tr|K7EP08|K7EP08_HUMAN	true	tr|K7EP08|K7EP08_HUMAN Signal transducer and activator of transcription 3 (Fragment) OS=Homo sapiens GN=STAT3 PE=4 SV=1	sequence sub-set protein:PDH_967	3	402.76888438953654		292
PAG_168	1282.0631469123844	tr|G8JLH9|G8JLH9_HUMAN	true	tr|G8JLH9|G8JLH9_HUMAN Signal transducer and activator of transcription OS=Homo sapiens GN=STAT3 PE=3 SV=1	sequence sub-set protein:PDH_967	16	1366.308137167778		292
PAG_168	1282.0631469123844	sw|P40763-2|STAT3_HUMAN	true	sw|P40763-2|STAT3_HUMAN Isoform Del-701 of Signal transducer and activator of transcription 3 OS=Homo sapiens GN=STAT3	sequence same-set protein:PDH_967	20	1956.7388021030017		292
PAG_168	1282.0631469123844	tr|K7ENL3|K7ENL3_HUMAN	true	tr|K7ENL3|K7ENL3_HUMAN Signal transducer and activator of transcription OS=Homo sapiens GN=STAT3 PE=3 SV=1	sequence same-set protein:PDH_967	20	1956.7388021030017		292
PAG_169	1279.1335249382387	sw|O75534-3|CSDE1_HUMAN	true	sw|O75534-3|CSDE1_HUMAN Isoform 3 of Cold shock domain-containing protein E1 OS=Homo sapiens GN=CSDE1	anchor protein	25	2186.5656351303423	GEVYPFGIVGMANK; LFFHCSQYNGNLQDLK; EKEAEDGIIAYDDCGVK; NITLDDASAPR; CQGVVCAMK; INFVIDNNK; DQFGFINYEVGDSKK; THSVNGITEEADPTIYSGK; SKVTLLEGDHVR; EIFFHYSEFK; CSACNVWR; GPDNSMGFGAER; IKVDFVIPK; DNFGFIETANHDK; EAEDGIIAYDDCGVK; DQFGFINYEVGDSK; QRPGQQVATCVR; LKNITLDDASAPR; LLTSYGFIQCSER; VTLLEGDHVR; IKQEILPEER; ELPFGDKDTK; NQNDPLPGR; ATNIEVLSNTFQFTNEAR; DVEGSTSPQIGDK	124
PAG_169	1279.1335249382387	tr|E9PJK7|E9PJK7_HUMAN	true	tr|E9PJK7|E9PJK7_HUMAN Cold shock domain-containing protein E1 (Fragment) OS=Homo sapiens GN=CSDE1 PE=4 SV=1	sequence sub-set protein:PDH_429	1	24.512731665386497		124
PAG_169	1279.1335249382387	tr|E9PKN4|E9PKN4_HUMAN	true	tr|E9PKN4|E9PKN4_HUMAN Cold shock domain-containing protein E1 (Fragment) OS=Homo sapiens GN=CSDE1 PE=4 SV=1	sequence sub-set protein:PDH_429	1	148.0758626515007		124
PAG_169	1279.1335249382387	tr|E9PLD4|E9PLD4_HUMAN	true	tr|E9PLD4|E9PLD4_HUMAN Cold shock domain-containing protein E1 (Fragment) OS=Homo sapiens GN=CSDE1 PE=4 SV=1	sequence sub-set protein:PDH_429	2	293.59728720083524		124
PAG_169	1279.1335249382387	tr|E9PNG3|E9PNG3_HUMAN	true	tr|E9PNG3|E9PNG3_HUMAN Cold shock domain-containing protein E1 (Fragment) OS=Homo sapiens GN=CSDE1 PE=4 SV=1	sequence sub-set protein:PDH_429	3	68.67579585362533		124
PAG_169	1279.1335249382387	tr|E9PLT0|E9PLT0_HUMAN	true	tr|E9PLT0|E9PLT0_HUMAN Cold shock domain-containing protein E1 OS=Homo sapiens GN=CSDE1 PE=4 SV=1	sequence sub-set protein:PDH_429	22	1853.94581954709		124
PAG_169	1279.1335249382387	sw|O75534|CSDE1_HUMAN	true	sw|O75534|CSDE1_HUMAN Cold shock domain-containing protein E1 OS=Homo sapiens GN=CSDE1 PE=1 SV=2	sequence same-set protein:PDH_429	25	2186.5656351303423		124
PAG_169	1279.1335249382387	tr|G5E9Q2|G5E9Q2_HUMAN	true	tr|G5E9Q2|G5E9Q2_HUMAN Cold shock domain containing E1, RNA-binding, isoform CRA_d OS=Homo sapiens GN=CSDE1 PE=4 SV=1	sequence same-set protein:PDH_429	25	2186.5656351303423		124
PAG_169	1279.1335249382387	sw|O75534-2|CSDE1_HUMAN	true	sw|O75534-2|CSDE1_HUMAN Isoform Short of Cold shock domain-containing protein E1 OS=Homo sapiens GN=CSDE1	sequence same-set protein:PDH_429	25	2186.5656351303423		124
PAG_170	1276.6617880521374	sw|P22234|PUR6_HUMAN	true	sw|P22234|PUR6_HUMAN Multifunctional protein ADE2 OS=Homo sapiens GN=PAICS PE=1 SV=3	anchor protein	20	2310.424480770344	EIVLADVIDNDSWR; AEYEGDGIPTVFVAVAGR; NFEWVAER; EVTPEGLQMVKK; VTSAHKGPDETLR; KNFEWVAER; ACGNFGIPCELR; EVTPEGLQMVK; VELFFKDDANNDPQWSEEQLIAAK; DDANNDPQWSEEQLIAAK; ASILNTWISLK; DLKEVTPEGLQMVKK; SWLPQNCTLVDMK; IKAEYEGDGIPTVFVAVAGR; KCGETAFIAPQCEMIPIEWVCR; ITSCIFQLLQEAGIK; DQITAGNAAR; DLKEVTPEGLQMVK; VVVLMGSTSDLGHCEK; TKEVYELLDSPGK	154
PAG_170	1276.6617880521374	tr|D6RF62|D6RF62_HUMAN	true	tr|D6RF62|D6RF62_HUMAN Phosphoribosylaminoimidazole carboxylase OS=Homo sapiens GN=PAICS PE=4 SV=1	sequence sub-set protein:PDH_536	16	1884.8326187979442		154
PAG_170	1276.6617880521374	sw|P22234-2|PUR6_HUMAN	true	sw|P22234-2|PUR6_HUMAN Isoform 2 of Multifunctional protein ADE2 OS=Homo sapiens GN=PAICS	sequence sub-set protein:PDH_536	19	2153.679049914024		154
PAG_170	1276.6617880521374	tr|E9PBS1|E9PBS1_HUMAN	true	tr|E9PBS1|E9PBS1_HUMAN Phosphoribosylaminoimidazole carboxylase (Fragment) OS=Homo sapiens GN=PAICS PE=4 SV=1	sequence sub-set protein:PDH_536	19	2157.623705969333		154
PAG_171	1272.8967672427957	sw|P00367|DHE3_HUMAN	true	sw|P00367|DHE3_HUMAN Glutamate dehydrogenase 1, mitochondrial OS=Homo sapiens GN=GLUD1 PE=1 SV=2	anchor protein	20	1911.4355242140473	ELEDFKLQHGSILGFPK; DDGSWEVIEGYR; NYTDNELEK; CAVVDVPFGGAK; CIAVGESDGSIWNPDGIDPK; DSNYHLLMSVQESLER; YSTDVSVDEVK; NYTDNELEKITR; DIVHSGLAYTMER; ISGASEKDIVHSGLAYTMER; GFIGPGIDVPAPDMSTGER; KGFIGPGIDVPAPDMSTGER; IIAEGANGPTTPEADKIFLER; TAAYVNAIEK; MVEGFFDR; GASIVEDKLVEDLR; TFVVQGFGNVGLHSMR; AKPYEGSILEADCDILIPAASEK; IIAEGANGPTTPEADK; HGGTIPIVPTAEFQDR	328
PAG_171	1272.8967672427957	sw|P49448|DHE4_HUMAN	true	sw|P49448|DHE4_HUMAN Glutamate dehydrogenase 2, mitochondrial OS=Homo sapiens GN=GLUD2 PE=1 SV=2	sequence sub-set protein:PDH_1137	10	930.65727589003		328
PAG_171	1272.8967672427957	tr|B3KV55|B3KV55_HUMAN	true	tr|B3KV55|B3KV55_HUMAN Glutamate dehydrogenase OS=Homo sapiens GN=GLUD1 PE=2 SV=1	sequence sub-set protein:PDH_1137	16	1462.6345430222802		328
PAG_171	1272.8967672427957	tr|B4DGN5|B4DGN5_HUMAN	true	tr|B4DGN5|B4DGN5_HUMAN Glutamate dehydrogenase OS=Homo sapiens GN=GLUD1 PE=2 SV=1	sequence sub-set protein:PDH_1137	17	1588.321283229542		328
PAG_172	1270.565907650514	tr|E9PGZ1|E9PGZ1_HUMAN	true	tr|E9PGZ1|E9PGZ1_HUMAN Caldesmon OS=Homo sapiens GN=CALD1 PE=4 SV=1	anchor protein	23	2109.3999616682745	ASVDTKEAEGAPQVEAGKR; MQNDTAENETTEKEEK; YEIEETETVTK; SAKPTKPAASDLPVPAEGVR; MQNDTAENETTEKEEKSESR; GNVFSSPTAAGTPNKETAGLK; QKQEEESLGQVTDQVEVNAQNSVPDEEAK; QQEAALELEELKK; TTTTNTQVEGDDEAAFLER; IDSRLEQYTSAIEGTK; EAEGAPQVEAGK; LEQYTSAIEGTK; GSIGENQIKDEK; EFDPTITDASLSLPSR; QERYEIEETETVTK; MQNDTAENETTEK; GNVFSSPTAAGTPNK; RGETESEEFEKLK; RGETESEEFEK; DAEENKKEDKEKEEEEEEKPK; QKQQEAALELEELKK; VLEEEEQR; EAEGAPQVE…	416
PAG_172	1270.565907650514	tr|C9JEK3|C9JEK3_HUMAN	true	tr|C9JEK3|C9JEK3_HUMAN Caldesmon (Fragment) OS=Homo sapiens GN=CALD1 PE=4 SV=1	sequence sub-set protein:PDH_1462	2	293.8196279991001		416
PAG_172	1270.565907650514	tr|C9J813|C9J813_HUMAN	true	tr|C9J813|C9J813_HUMAN Caldesmon (Fragment) OS=Homo sapiens GN=CALD1 PE=4 SV=1	sequence sub-set protein:PDH_1462	21	1750.7773573357347		416
PAG_172	1270.565907650514	tr|E7EX44|E7EX44_HUMAN	true	tr|E7EX44|E7EX44_HUMAN Caldesmon OS=Homo sapiens GN=CALD1 PE=4 SV=1	sequence sub-set protein:PDH_1462	22	2083.1455588015483		416
PAG_172	1270.565907650514	sw|Q05682|CALD1_HUMAN	true	sw|Q05682|CALD1_HUMAN Caldesmon OS=Homo sapiens GN=CALD1 PE=1 SV=3	sequence sub-set protein:PDH_1462	22	2083.1455588015483		416
PAG_172	1270.565907650514	sw|Q05682-2|CALD1_HUMAN	true	sw|Q05682-2|CALD1_HUMAN Isoform 2 of Caldesmon OS=Homo sapiens GN=CALD1	sequence sub-set protein:PDH_1462	22	2083.1455588015483		416
PAG_172	1270.565907650514	sw|Q05682-6|CALD1_HUMAN	true	sw|Q05682-6|CALD1_HUMAN Isoform 6 of Caldesmon OS=Homo sapiens GN=CALD1	sequence sub-set protein:PDH_1462	22	2083.1455588015483		416
PAG_172	1270.565907650514	sw|Q05682-3|CALD1_HUMAN	true	sw|Q05682-3|CALD1_HUMAN Isoform 3 of Caldesmon OS=Homo sapiens GN=CALD1	sequence sub-set protein:PDH_1462	22	2083.1455588015483		416
PAG_172	1270.565907650514	tr|F5H1Z9|F5H1Z9_HUMAN	true	tr|F5H1Z9|F5H1Z9_HUMAN Caldesmon OS=Homo sapiens GN=CALD1 PE=4 SV=1	sequence same-set protein:PDH_1462	23	2109.3999616682745		416
PAG_172	1270.565907650514	sw|Q05682-5|CALD1_HUMAN	true	sw|Q05682-5|CALD1_HUMAN Isoform 5 of Caldesmon OS=Homo sapiens GN=CALD1	sequence same-set protein:PDH_1462	23	2109.3999616682745		416
PAG_172	1270.565907650514	sw|Q05682-4|CALD1_HUMAN	true	sw|Q05682-4|CALD1_HUMAN Isoform 4 of Caldesmon OS=Homo sapiens GN=CALD1	sequence same-set protein:PDH_1462	23	2109.3999616682745		416
PAG_173	1268.3628995600118	sw|Q9Y230|RUVB2_HUMAN	true	sw|Q9Y230|RUVB2_HUMAN RuvB-like 2 OS=Homo sapiens GN=RUVBL2 PE=1 SV=3	anchor protein	24	2151.800591587393	TQGFLALFSGDTGEIK; EYQDAFLFNELKGETMDTS; DKVQAGDVITIDK; GTSYQSPHGIPIDLLDR; AAGVVLEMIR; RKEVVHTVSLHEIDVINSR; LLIVSTTPYSEK; DYDAMGSQTK; RAAGVVLEMIR; LLIVSTTPYSEKDTK; AVLIAGQPGTGK; ARDYDAMGSQTK; EVVHTVSLHEIDVINSR; VYSLFLDESR; DKVQAGDVITIDKATGK; TEALTQAFR; FVQCPDGELQK; TTEMETIYDLGTK; IRCEEEDVEMSEDAYTVLTR; KEVVHTVSLHEIDVINSR; GTEVQVDDIKR; ALESDMAPVLIMATNR; QASQGMVGQLAAR; GLGLDDALEPR	942
PAG_173	1268.3628995600118	tr|M0R0Z0|M0R0Z0_HUMAN	true	tr|M0R0Z0|M0R0Z0_HUMAN RuvB-like 2 OS=Homo sapiens GN=RUVBL2 PE=4 SV=1	sequence sub-set protein:PDH_3206	1	112.78346022176851		942
PAG_173	1268.3628995600118	tr|M0QXI6|M0QXI6_HUMAN	true	tr|M0QXI6|M0QXI6_HUMAN RuvB-like 2 (Fragment) OS=Homo sapiens GN=RUVBL2 PE=4 SV=1	sequence sub-set protein:PDH_3206	4	221.1257891242333		942
PAG_173	1268.3628995600118	tr|M0R0Y3|M0R0Y3_HUMAN	true	tr|M0R0Y3|M0R0Y3_HUMAN RuvB-like 2 OS=Homo sapiens GN=RUVBL2 PE=4 SV=1	sequence sub-set protein:PDH_3206	18	1461.7939320769829		942
PAG_173	1268.3628995600118	tr|B3KQ59|B3KQ59_HUMAN	true	tr|B3KQ59|B3KQ59_HUMAN RuvB-like 2 OS=Homo sapiens GN=RUVBL2 PE=2 SV=1	sequence sub-set protein:PDH_3206	22	1788.7095128611963		942
PAG_174	1267.0224792217132	sw|P00338-3|LDHA_HUMAN	true	sw|P00338-3|LDHA_HUMAN Isoform 3 of L-lactate dehydrogenase A chain OS=Homo sapiens GN=LDHA	anchor protein	21	3079.0554691446687	TLHPDLGTDK; GEMMDLQHGSLFLR; LKGEMMDLQHGSLFLR; TLHPDLGTDKDKEQWK; DQLIYNLLK; NRVIGSGCNLDSAR; VTLTSEEEAR; EVHKQVVESAYEVIK; QQEGESRLNLVQR; DYNVTANSK; TLHPDLGTDKDK; RVHPVSTMIK; NVNIFKFIIPNVVK; VIGSGCNLDSAR; QVVESAYEVIK; IVSGKDYNVTANSK; DLADELALVDVIEDK; SADTLWGIQKELQF; DQLIYNLLKEEQTPQNK; SADTLWGIQK; KSADTLWGIQK	287
PAG_174	1267.0224792217132	tr|G3XAP5|G3XAP5_HUMAN	true	tr|G3XAP5|G3XAP5_HUMAN L-lactate dehydrogenase OS=Homo sapiens GN=LDHC PE=3 SV=1	sequence sub-set protein:PDH_1641	1	219.6901606147635		287
PAG_174	1267.0224792217132	tr|F5H5G7|F5H5G7_HUMAN	true	tr|F5H5G7|F5H5G7_HUMAN L-lactate dehydrogenase OS=Homo sapiens GN=LDHC PE=3 SV=1	sequence sub-set protein:PDH_1641	1	219.6901606147635		287
PAG_174	1267.0224792217132	sw|P07864|LDHC_HUMAN	true	sw|P07864|LDHC_HUMAN L-lactate dehydrogenase C chain OS=Homo sapiens GN=LDHC PE=1 SV=4	sequence sub-set protein:PDH_1641	1	219.6901606147635		287
PAG_174	1267.0224792217132	tr|F5H245|F5H245_HUMAN	true	tr|F5H245|F5H245_HUMAN L-lactate dehydrogenase OS=Homo sapiens GN=LDHC PE=3 SV=1	sequence sub-set protein:PDH_1641	1	219.6901606147635		287
PAG_174	1267.0224792217132	tr|F5H155|F5H155_HUMAN	true	tr|F5H155|F5H155_HUMAN L-lactate dehydrogenase OS=Homo sapiens GN=LDHC PE=3 SV=1	sequence sub-set protein:PDH_1641	1	219.6901606147635		287
PAG_174	1267.0224792217132	tr|F5H8H6|F5H8H6_HUMAN	true	tr|F5H8H6|F5H8H6_HUMAN L-lactate dehydrogenase A chain OS=Homo sapiens GN=LDHA PE=4 SV=1	sequence sub-set protein:PDH_1641	2	239.4234002326813		287
PAG_174	1267.0224792217132	tr|F5GXU1|F5GXU1_HUMAN	true	tr|F5GXU1|F5GXU1_HUMAN L-lactate dehydrogenase A chain OS=Homo sapiens GN=LDHA PE=4 SV=1	sequence sub-set protein:PDH_1641	2	239.4234002326813		287
PAG_174	1267.0224792217132	tr|F5GXC7|F5GXC7_HUMAN	true	tr|F5GXC7|F5GXC7_HUMAN L-lactate dehydrogenase A chain OS=Homo sapiens GN=LDHA PE=4 SV=1	sequence sub-set protein:PDH_1641	2	239.4234002326813		287
PAG_174	1267.0224792217132	tr|F5GWW2|F5GWW2_HUMAN	true	tr|F5GWW2|F5GWW2_HUMAN L-lactate dehydrogenase A chain OS=Homo sapiens GN=LDHA PE=4 SV=1	sequence sub-set protein:PDH_1641	2	239.4234002326813		287
PAG_174	1267.0224792217132	sw|Q6ZMR3|LDH6A_HUMAN	true	sw|Q6ZMR3|LDH6A_HUMAN L-lactate dehydrogenase A-like 6A OS=Homo sapiens GN=LDHAL6A PE=2 SV=1	sequence sub-set protein:PDH_1641	2	328.3635353203286		287
PAG_174	1267.0224792217132	tr|F5GZQ4|F5GZQ4_HUMAN	true	tr|F5GZQ4|F5GZQ4_HUMAN L-lactate dehydrogenase A chain (Fragment) OS=Homo sapiens GN=LDHA PE=3 SV=1	sequence sub-set protein:PDH_1641	3	457.0639961455736		287
PAG_174	1267.0224792217132	tr|F5H6W8|F5H6W8_HUMAN	true	tr|F5H6W8|F5H6W8_HUMAN L-lactate dehydrogenase A chain OS=Homo sapiens GN=LDHA PE=3 SV=1	sequence sub-set protein:PDH_1641	5	1352.6018987492619		287
PAG_174	1267.0224792217132	tr|F5H5J4|F5H5J4_HUMAN	true	tr|F5H5J4|F5H5J4_HUMAN L-lactate dehydrogenase A chain OS=Homo sapiens GN=LDHA PE=3 SV=1	sequence sub-set protein:PDH_1641	5	1352.6018987492619		287
PAG_174	1267.0224792217132	tr|F5GXH2|F5GXH2_HUMAN	true	tr|F5GXH2|F5GXH2_HUMAN L-lactate dehydrogenase A chain (Fragment) OS=Homo sapiens GN=LDHA PE=3 SV=1	sequence sub-set protein:PDH_1641	8	1796.9286165659687		287
PAG_174	1267.0224792217132	tr|F5GYU2|F5GYU2_HUMAN	true	tr|F5GYU2|F5GYU2_HUMAN L-lactate dehydrogenase A chain (Fragment) OS=Homo sapiens GN=LDHA PE=3 SV=1	sequence sub-set protein:PDH_1641	9	1918.2675260066387		287
PAG_174	1267.0224792217132	tr|F5GXY2|F5GXY2_HUMAN	true	tr|F5GXY2|F5GXY2_HUMAN L-lactate dehydrogenase A chain (Fragment) OS=Homo sapiens GN=LDHA PE=3 SV=1	sequence sub-set protein:PDH_1641	9	1918.2675260066387		287
PAG_174	1267.0224792217132	sw|P00338-5|LDHA_HUMAN	true	sw|P00338-5|LDHA_HUMAN Isoform 5 of L-lactate dehydrogenase A chain OS=Homo sapiens GN=LDHA	sequence sub-set protein:PDH_1641	14	2462.966973968894		287
PAG_174	1267.0224792217132	sw|P00338-2|LDHA_HUMAN	true	sw|P00338-2|LDHA_HUMAN Isoform 2 of L-lactate dehydrogenase A chain OS=Homo sapiens GN=LDHA	sequence sub-set protein:PDH_1641	14	2462.966973968894		287
PAG_174	1267.0224792217132	sw|P00338-4|LDHA_HUMAN	true	sw|P00338-4|LDHA_HUMAN Isoform 4 of L-lactate dehydrogenase A chain OS=Homo sapiens GN=LDHA	sequence sub-set protein:PDH_1641	17	2513.3898418872927		287
PAG_174	1267.0224792217132	sw|P00338|LDHA_HUMAN	true	sw|P00338|LDHA_HUMAN L-lactate dehydrogenase A chain OS=Homo sapiens GN=LDHA PE=1 SV=2	sequence same-set protein:PDH_1641	21	3079.0554691446687		287
PAG_175	1267.0095334385965	sw|P49411|EFTU_HUMAN	true	sw|P49411|EFTU_HUMAN Elongation factor Tu, mitochondrial OS=Homo sapiens GN=TUFM PE=1 SV=2	anchor protein	19	2318.725149442367	DLEKPFLLPVEAVYSVPGR; YEEIDNAPEER; DKPHVNVGTIGHVDHGK; KYEEIDNAPEER; LLDAVDTYIPVPAR; HYAHTDCPGHADYVK; GITINAAHVEYSTAAR; TIGTGLVTNTLAMTEEEK; GTVVTGTLER; AEAGDNLGALVR; TVVTGIEMFHK; QIGVEHVVVYVNK	743	KGDECELLGHSK; VEAQVYILSK; TIGTGLVTNTLAMTEEEKNIK; ELLTEFGYKGEETPVIVGSALCALEGRDPELGLK; FKKYEEIDNAPEER; ELAMPGEDLK; ELLTEFGYK
PAG_175	1267.0095334385965	tr|H3BNU3|H3BNU3_HUMAN	true	tr|H3BNU3|H3BNU3_HUMAN Elongation factor Tu, mitochondrial OS=Homo sapiens GN=TUFM PE=4 SV=1	sequence sub-set protein:PDH_2552	1	131.9261139578345		743
PAG_176	1260.109121946242	sw|Q14566|MCM6_HUMAN	true	sw|Q14566|MCM6_HUMAN DNA replication licensing factor MCM6 OS=Homo sapiens GN=MCM6 PE=1 SV=1	anchor protein	22	2481.6400060105243	TSILAAANPISGHYDR; ASSAAGLTAAVVR; IQETQAELPR; LVFLACCVAPTNPR; LTHYDHVLIELTQAGLK; ESEDFIVEQYK; VSGVDGYETEGIR; GVLLMLFGGVPK; DQVAIHEAMEQQTISITK; KVEEEEDESALK; SELVNWYLK; GDINVCIVGDPSTAK; ISNLIVLHLR; LGFSEYCR; EIESEIDSEEELINK; DFYVAFQDLPTR	1003	QNINLSAPIMSR; KVEEEEDESALKR; DEEQTAESIK; ELRDEEQTAESIK; VYSLDDIRR; ELRDEEQTAESIKNQMTVK
PAG_177	1251.7272510012583	sw|P52209|6PGD_HUMAN	true	sw|P52209|6PGD_HUMAN 6-phosphogluconate dehydrogenase, decarboxylating OS=Homo sapiens GN=PGD PE=1 SV=3	anchor protein	19	2021.4744396455035	CLSSLKDER; TVSKVDDFLANEAK; SAVENCQDSWR; SFLEDIRK; GILFVGSGVSGGEEGAR; DAFDRNPELQNLLLDDFFK; DYFGAHTYELLAK; LVPLLDTGDIIIDGGNSEYR; IISYAQGFMLLR; FQDTDGKHLLPK; VGTGEPCCDWVGDEGAGHFVK; AGQAVDDFIEK; YGPSLMPGGNK; AKGILFVGSGVSGGEEGAR; HEMLPASLIQAQR; VDDFLANEAK; MVHNGIEYGDMQLICEAYHLMK; NPELQNLLLDDFFK; IKDAFDRNPELQNLLLDDFFK	250
PAG_177	1251.7272510012583	tr|K7ELN9|K7ELN9_HUMAN	true	tr|K7ELN9|K7ELN9_HUMAN 6-phosphogluconate dehydrogenase, decarboxylating (Fragment) OS=Homo sapiens GN=PGD PE=3 SV=1	sequence sub-set protein:PDH_815	5	412.46733769993455		250
PAG_177	1251.7272510012583	tr|K7EMN2|K7EMN2_HUMAN	true	tr|K7EMN2|K7EMN2_HUMAN 6-phosphogluconate dehydrogenase, decarboxylating (Fragment) OS=Homo sapiens GN=PGD PE=4 SV=1	sequence sub-set protein:PDH_815	7	1052.6485373166222		250
PAG_177	1251.7272510012583	tr|K7EPF6|K7EPF6_HUMAN	true	tr|K7EPF6|K7EPF6_HUMAN 6-phosphogluconate dehydrogenase, decarboxylating (Fragment) OS=Homo sapiens GN=PGD PE=3 SV=1	sequence sub-set protein:PDH_815	9	1164.8891030247087		250
PAG_177	1251.7272510012583	tr|K7EM49|K7EM49_HUMAN	true	tr|K7EM49|K7EM49_HUMAN 6-phosphogluconate dehydrogenase, decarboxylating (Fragment) OS=Homo sapiens GN=PGD PE=4 SV=1	sequence sub-set protein:PDH_815	9	1301.5145359065855		250
PAG_177	1251.7272510012583	tr|F5H7U0|F5H7U0_HUMAN	true	tr|F5H7U0|F5H7U0_HUMAN 6-phosphogluconate dehydrogenase, decarboxylating OS=Homo sapiens GN=PGD PE=3 SV=1	sequence sub-set protein:PDH_815	18	1775.0137845948757		250
PAG_177	1251.7272510012583	tr|B4DQJ8|B4DQJ8_HUMAN	true	tr|B4DQJ8|B4DQJ8_HUMAN 6-phosphogluconate dehydrogenase, decarboxylating OS=Homo sapiens GN=PGD PE=2 SV=1	sequence same-set protein:PDH_815	19	2021.4744396455035		250
PAG_178	1247.6631000623217	sw|P38606|VATA_HUMAN	true	sw|P38606|VATA_HUMAN V-type proton ATPase catalytic subunit A OS=Homo sapiens GN=ATP6V1A PE=1 SV=2	anchor protein	21	2197.944494732539	ALDEYYDKHFTEFVPLR; LAEMPADSGYPAYLGAR; DMGYHVSMMADSTSR; IKSDYAQLLEDMQNAFR; ASLAETDKITLEVAK; VLDALFPCVQGGTTAIPGAFGCGK; FKDPLKDGEAK; VGSHITGGDIYGIVSENSLIK; HFPSVNWLISYSK; EHMGDILYK; FTMVQVWPVR; AKEILQEEEDLAEIVQLVGK; TVGMLSNMIAFYDMAR; SDYAQLLEDMQNAFR; TALVANTSNMPVAAR; VGHSELVGEIIR; GNEMSEVLR; YSNSDVIIYVGCGER; LPANHPLLTGQR; LIKDDFLQQNGYTPYDR; DFPELTMEVDGK	534
PAG_178	1247.6631000623217	tr|C9JVW8|C9JVW8_HUMAN	true	tr|C9JVW8|C9JVW8_HUMAN V-type proton ATPase catalytic subunit A (Fragment) OS=Homo sapiens GN=ATP6V1A PE=4 SV=1	sequence sub-set protein:PDH_1883	3	269.4932458927141		534
PAG_178	1247.6631000623217	tr|C9JA17|C9JA17_HUMAN	true	tr|C9JA17|C9JA17_HUMAN V-type proton ATPase catalytic subunit A (Fragment) OS=Homo sapiens GN=ATP6V1A PE=4 SV=1	sequence sub-set protein:PDH_1883	3	269.4932458927141		534
PAG_178	1247.6631000623217	tr|B7Z1R5|B7Z1R5_HUMAN	true	tr|B7Z1R5|B7Z1R5_HUMAN V-type proton ATPase catalytic subunit A OS=Homo sapiens GN=ATP6V1A PE=2 SV=1	sequence same-set protein:PDH_1883	21	2197.944494732539		534
PAG_179	1246.5114111954995	sw|P36952|SPB5_HUMAN	true	sw|P36952|SPB5_HUMAN Serpin B5 OS=Homo sapiens GN=SERPINB5 PE=1 SV=2	anchor protein	17	2410.1358212084906	ILVVNAAYFVGK; HLSMFILLPK; ILQHKDELNADHPFIYIIR; DVEDESTGLEK; HIFSEDTSDFSGMSETK; DELNADHPFIYIIR; IIELPFQNK; ELETVDFKDKLEETK; SLNLSTEFISSTK; GDTANEIGQVLHFENVK; ACLENLGLK; DLTDGHFENILADNSVNDQTK; DVPFGFQTVTSDVNK; QLNSESLSQWTNPSTMANAK; ELETVDFKDK; DVEDESTGLEKIEK	83	GVALSNVIHK
PAG_179	1246.5114111954995	tr|C9JLM5|C9JLM5_HUMAN	true	tr|C9JLM5|C9JLM5_HUMAN Serpin B5 (Fragment) OS=Homo sapiens GN=SERPINB5 PE=4 SV=1	sequence sub-set protein:PDH_295	5	605.6870680083537		83
PAG_179	1246.5114111954995	sw|P36952-2|SPB5_HUMAN	true	sw|P36952-2|SPB5_HUMAN Isoform 2 of Serpin B5 OS=Homo sapiens GN=SERPINB5	sequence sub-set protein:PDH_295	7	868.305116755693		83
PAG_180	1244.8478750429633	sw|P51991|ROA3_HUMAN	true	sw|P51991|ROA3_HUMAN Heterogeneous nuclear ribonucleoprotein A3 OS=Homo sapiens GN=HNRNPA3 PE=1 SV=2	anchor protein	20	2274.564100800889	WGTLTDCVVMR; GFAFVTFDDHDTVDKIVVQK; IFVGGIKEDTEEYNLR; LFIGGLSFETTDDSLR; GEEGHDPKEPEQLR; KLFIGGLSFETTDDSLR; YGKIETIEVMEDR; KIFVGGIKEDTEEYNLR; SSGSPYGGGYGSGGGSGGYGSR; EDSVKPGAHLTVKK; YHTINGHNCEVK; ALSKQEMQSAGSQR; EDTEEYNLR; IETIEVMEDR; EDSVKPGAHLTVK; WGTLTDCVVMRDPQTK; GFAFVTFDDHDTVDK	13	RRGEEGHDPKEPEQLR; RGEEGHDPKEPEQLR; RGEEGHDPKEPEQLRK
PAG_180	1244.8478750429633	tr|H7C1J8|H7C1J8_HUMAN	true	tr|H7C1J8|H7C1J8_HUMAN Heterogeneous nuclear ribonucleoprotein A3 (Fragment) OS=Homo sapiens GN=HNRNPA3 PE=4 SV=1	sequence sub-set protein:PDH_48	2	344.1915033532225		13
PAG_180	1244.8478750429633	sw|P51991-2|ROA3_HUMAN	true	sw|P51991-2|ROA3_HUMAN Isoform 2 of Heterogeneous nuclear ribonucleoprotein A3 OS=Homo sapiens GN=HNRNPA3	sequence sub-set protein:PDH_48	16	2098.6720346226302		13
PAG_181	1242.0406154687303	sw|P11388-4|TOP2A_HUMAN	true	sw|P11388-4|TOP2A_HUMAN Isoform 4 of DNA topoisomerase 2-alpha OS=Homo sapiens GN=TOP2A	anchor protein	26	2131.549659651177	GFQQISFVNSIATSK; YDTVLDILR; QIMENAEINNIIK; QTTLAFKPIK; YIFTMLSSLAR; EWLTNFMEDR; EWLLGMLGAESAK; IMIMTDQDQDGSHIK; DKLDETGNSLK; DKYGVFPLR; FLEEFITPIVK; EVTFVPGLYK; KYDTVLDILR; NYEDEDSLK; EQVLEPMLNGTEK; HVDYVADQIVTK; IFDEILVNAADNK; VTIDPENNLISIWNNGK; TPPLITDYR; MQSLDKDIVALMVR; ELILFSNSDNER; TLAVSGLGVVGR; EKQDEQVGLPGK; LMDGEEPLPMLPSYK; RDPALNSGVSQKPDPAK; FLYDDNQR	1210
PAG_181	1242.0406154687303	tr|J3KTB7|J3KTB7_HUMAN	true	tr|J3KTB7|J3KTB7_HUMAN DNA topoisomerase 2-alpha (Fragment) OS=Homo sapiens GN=TOP2A PE=4 SV=1	sequence sub-set protein:PDH_3991	3	361.4394750576042		1210
PAG_181	1242.0406154687303	sw|P11388|TOP2A_HUMAN	true	sw|P11388|TOP2A_HUMAN DNA topoisomerase 2-alpha OS=Homo sapiens GN=TOP2A PE=1 SV=3	sequence same-set protein:PDH_3991	26	2131.549659651177		1210
PAG_181	1242.0406154687303	sw|P11388-3|TOP2A_HUMAN	true	sw|P11388-3|TOP2A_HUMAN Isoform 3 of DNA topoisomerase 2-alpha OS=Homo sapiens GN=TOP2A	sequence same-set protein:PDH_3991	26	2131.549659651177		1210
PAG_181	1242.0406154687303	sw|P11388-2|TOP2A_HUMAN	true	sw|P11388-2|TOP2A_HUMAN Isoform 2 of DNA topoisomerase 2-alpha OS=Homo sapiens GN=TOP2A	sequence same-set protein:PDH_3991	26	2131.549659651177		1210
PAG_182	1223.9808863887615	sw|Q14195-2|DPYL3_HUMAN	true	sw|Q14195-2|DPYL3_HUMAN Isoform LCRMP-4 of Dihydropyrimidinase-related protein 3 OS=Homo sapiens GN=DPYSL3	anchor protein	18	2246.7369236244076	QIGDNLIVPGGVK; ISVGSDSDLVIWDPDAVK; NLHQSGFSLSGTQVDEGVR; NHQSAAEYNIFEGMELR; IMLEDGNLHVTQGAGR; MADLHAVPR; MDENQFVAVTSTNAAK; EESREPAPASPAPAGVEIR; GSGSRPGIEGDTPR; AALAGGTTMIIDHVVPEPESSLTEAYEK; YGGMFCNVEGAFESK; SAADLISQAR; GAPLVVICQGK; RGWDSSHEDDLPVYLAR; GMYDGPVFDLTTTPK; DNFTAIPEGTNGVEER; GMTTVDDFFQGTK; AITIASQTNCPLYVTK	122
PAG_182	1223.9808863887615	tr|D6RF19|D6RF19_HUMAN	true	tr|D6RF19|D6RF19_HUMAN Dihydropyrimidinase-related protein 3 (Fragment) OS=Homo sapiens GN=DPYSL3 PE=4 SV=1	sequence sub-set protein:PDH_676	1	37.49673972511505		122
PAG_182	1223.9808863887615	tr|H0YBT4|H0YBT4_HUMAN	true	tr|H0YBT4|H0YBT4_HUMAN Dihydropyrimidinase-related protein 3 (Fragment) OS=Homo sapiens GN=DPYSL3 PE=4 SV=1	sequence sub-set protein:PDH_676	5	812.9514334606587		122
PAG_182	1223.9808863887615	tr|F5GWI3|F5GWI3_HUMAN	true	tr|F5GWI3|F5GWI3_HUMAN Dihydropyrimidinase-related protein 3 OS=Homo sapiens GN=DPYSL3 PE=4 SV=1	sequence sub-set protein:PDH_676	8	1378.9732492182875		122
PAG_182	1223.9808863887615	sw|Q14195|DPYL3_HUMAN	true	sw|Q14195|DPYL3_HUMAN Dihydropyrimidinase-related protein 3 OS=Homo sapiens GN=DPYSL3 PE=1 SV=1	sequence sub-set protein:PDH_676	14	1786.5145530642797		122
PAG_183	1222.1846211118275	sw|P49748|ACADV_HUMAN	true	sw|P49748|ACADV_HUMAN Very long-chain specific acyl-CoA dehydrogenase, mitochondrial OS=Homo sapiens GN=ACADVL PE=1 SV=1	anchor protein	23	2110.4537590395225	LFVALQGCMDK; TPVTDPATGAVKEK; VPSENVLGEVGSGFK; GIVNEQFLLQR; NDALEMVEETTWQGLK; NPFGNAGLLLGEAGK; LASGETVAAFCLTEPSSGSDAASIR; GFGGITHGPPEK; ALEQFATVVEAK; RAGLGSGLSLSGLVHPELSR; GKELSGLGSALK; IHNFGLIQEK; AGLGSGLSLSGLVHPELSR; IFGSEAAWK; ELSGLGSALKNPFGNAGLLLGEAGK; ASNTAEVFFDGVR; EGMAALQSDPWQQELYR; FFEEVNDPAKNDALEMVEETTWQGLK; IFEGTNDILR; TPVTDPATGAVK; FGMAAALAGTMR; IREGMAALQSDPWQQELYR; GQLTTDQVFPYPSVLNEEQT…	936
PAG_183	1222.1846211118275	tr|K7EMF8|K7EMF8_HUMAN	true	tr|K7EMF8|K7EMF8_HUMAN Very long-chain-specific acyl-CoA dehydrogenase, mitochondrial (Fragment) OS=Homo sapiens GN=ACADVL PE=4 SV=1	sequence sub-set protein:PDH_3181	1	136.5969589609127		936
PAG_183	1222.1846211118275	tr|J3QKU9|J3QKU9_HUMAN	true	tr|J3QKU9|J3QKU9_HUMAN Very long-chain-specific acyl-CoA dehydrogenase, mitochondrial (Fragment) OS=Homo sapiens GN=ACADVL PE=4 SV=1	sequence sub-set protein:PDH_3181	1	251.8033109848597		936
PAG_183	1222.1846211118275	tr|J3KS89|J3KS89_HUMAN	true	tr|J3KS89|J3KS89_HUMAN Very long-chain-specific acyl-CoA dehydrogenase, mitochondrial (Fragment) OS=Homo sapiens GN=ACADVL PE=4 SV=1	sequence sub-set protein:PDH_3181	2	271.45207164187684		936
PAG_183	1222.1846211118275	tr|K7EJW8|K7EJW8_HUMAN	true	tr|K7EJW8|K7EJW8_HUMAN Very long-chain-specific acyl-CoA dehydrogenase, mitochondrial (Fragment) OS=Homo sapiens GN=ACADVL PE=4 SV=1	sequence sub-set protein:PDH_3181	2	314.0029103277842		936
PAG_183	1222.1846211118275	tr|K7EQP4|K7EQP4_HUMAN	true	tr|K7EQP4|K7EQP4_HUMAN Very long-chain-specific acyl-CoA dehydrogenase, mitochondrial (Fragment) OS=Homo sapiens GN=ACADVL PE=4 SV=1	sequence sub-set protein:PDH_3181	3	333.65167098480134		936
PAG_183	1222.1846211118275	tr|J3KSR4|J3KSR4_HUMAN	true	tr|J3KSR4|J3KSR4_HUMAN Very long-chain-specific acyl-CoA dehydrogenase, mitochondrial (Fragment) OS=Homo sapiens GN=ACADVL PE=4 SV=1	sequence sub-set protein:PDH_3181	4	252.56173347759037		936
PAG_183	1222.1846211118275	tr|J3QRJ8|J3QRJ8_HUMAN	true	tr|J3QRJ8|J3QRJ8_HUMAN Very long-chain-specific acyl-CoA dehydrogenase, mitochondrial (Fragment) OS=Homo sapiens GN=ACADVL PE=4 SV=1	sequence sub-set protein:PDH_3181	4	327.51618663630114		936
PAG_183	1222.1846211118275	tr|G3V1M7|G3V1M7_HUMAN	true	tr|G3V1M7|G3V1M7_HUMAN Very long-chain-specific acyl-CoA dehydrogenase, mitochondrial (Fragment) OS=Homo sapiens GN=ACADVL PE=4 SV=2	sequence sub-set protein:PDH_3181	11	918.4951662949151		936
PAG_183	1222.1846211118275	sw|P49748-2|ACADV_HUMAN	true	sw|P49748-2|ACADV_HUMAN Isoform 2 of Very long-chain specific acyl-CoA dehydrogenase, mitochondrial OS=Homo sapiens GN=ACADVL	sequence same-set protein:PDH_3181	23	2110.4537590395225		936
PAG_183	1222.1846211118275	sw|P49748-3|ACADV_HUMAN	true	sw|P49748-3|ACADV_HUMAN Isoform 3 of Very long-chain specific acyl-CoA dehydrogenase, mitochondrial OS=Homo sapiens GN=ACADVL	sequence same-set protein:PDH_3181	23	2110.4537590395225		936
PAG_184	1212.427895188349	sw|P53618|COPB_HUMAN	true	sw|P53618|COPB_HUMAN Coatomer subunit beta OS=Homo sapiens GN=COPB1 PE=1 SV=3	anchor protein	21	2029.7525003749442	EDIQSVMTEIR; LKEAELLEPLMPAIR; KPITDDDVDR; DLQHPNEFIR; VLQDLVMDILR; CIYNLLQSSSPAVK; VLSTPDLEVR; TNNVSEHEDTDKYR; VLSECSPLMNDIFNK; GALWILGEYCSTK; YEAAGTLVTLSSAPTAIK; NVTVQPDDPISFMQLTAK; VASTENGIIFGNIVYDVSGAASDR; LPGLLMTIIR; EAELLEPLMPAIR; NAFMMLIHADQDR	761	EAGELKPEEEITVGPVQK; QMWAEFEWENK; SLGEIPIVESEIKK; LVTEMGTYATQSALSSSR; LVEKPSPLTLAPHDFANIK
PAG_184	1212.427895188349	tr|E9PP63|E9PP63_HUMAN	true	tr|E9PP63|E9PP63_HUMAN Coatomer subunit beta (Fragment) OS=Homo sapiens GN=COPB1 PE=4 SV=1	sequence sub-set protein:PDH_2616	2	94.52553286061192		761
PAG_184	1212.427895188349	tr|E9PKQ1|E9PKQ1_HUMAN	true	tr|E9PKQ1|E9PKQ1_HUMAN Coatomer subunit beta (Fragment) OS=Homo sapiens GN=COPB1 PE=4 SV=1	sequence sub-set protein:PDH_2616	2	94.52553286061192		761
PAG_184	1212.427895188349	tr|E9PP73|E9PP73_HUMAN	true	tr|E9PP73|E9PP73_HUMAN Coatomer subunit beta (Fragment) OS=Homo sapiens GN=COPB1 PE=4 SV=1	sequence sub-set protein:PDH_2616	12	1308.6966293771711		761
PAG_185	1210.9015646998	sw|P17844|DDX5_HUMAN	true	sw|P17844|DDX5_HUMAN Probable ATP-dependent RNA helicase DDX5 OS=Homo sapiens GN=DDX5 PE=1 SV=1	anchor protein	26	2953.5962604338374	TAQEVETYR; LIDFLECGK; LKSTCIYGGAPK; TGTAYTFFTPNNIK; KWNLDELPK; QVSDLISVLR; NFYQEHPDLAR; GHNCPKPVLNFYEANFPANVMDVIAR; APILIATDVASR; DGWPAMGIHGDK; LMEEIMSEK; RTTYLVLDEADR; STCIYGGAPK; ELAQQVQQVAAEYCR; KIVDQIRPDR; LMEEIMSEKENK; TTYLVLDEADR; KWNLDELPKFEK; WNLDELPK; DWVLNEFK; GVEICIATPGR; QTLMWSATWPK; WNLDELPKFEK; GDGPICLVLAPTR; FVINYDYPNSSEDYIHR	782
PAG_185	1210.9015646998	tr|J3QR02|J3QR02_HUMAN	true	tr|J3QR02|J3QR02_HUMAN Probable ATP-dependent RNA helicase DDX5 OS=Homo sapiens GN=DDX5 PE=4 SV=1	sequence sub-set protein:PDH_4688	6	307.2904490653474		782
PAG_185	1210.9015646998	tr|J3KRX8|J3KRX8_HUMAN	true	tr|J3KRX8|J3KRX8_HUMAN Probable ATP-dependent RNA helicase DDX5 (Fragment) OS=Homo sapiens GN=DDX5 PE=4 SV=1	sequence sub-set protein:PDH_4688	7	328.87570007549243		782
PAG_185	1210.9015646998	tr|J3QSF1|J3QSF1_HUMAN	true	tr|J3QSF1|J3QSF1_HUMAN Probable ATP-dependent RNA helicase DDX5 (Fragment) OS=Homo sapiens GN=DDX5 PE=4 SV=1	sequence sub-set protein:PDH_4688	9	1247.3573742644396		782
PAG_185	1210.9015646998	tr|J3QRQ7|J3QRQ7_HUMAN	true	tr|J3QRQ7|J3QRQ7_HUMAN Probable ATP-dependent RNA helicase DDX5 (Fragment) OS=Homo sapiens GN=DDX5 PE=4 SV=1	sequence sub-set protein:PDH_4688	11	882.3253753466433		782
PAG_185	1210.9015646998	tr|J3KRZ1|J3KRZ1_HUMAN	true	tr|J3KRZ1|J3KRZ1_HUMAN Probable ATP-dependent RNA helicase DDX5 (Fragment) OS=Homo sapiens GN=DDX5 PE=4 SV=1	sequence sub-set protein:PDH_4688	11	1527.8774965303376		782
PAG_185	1210.9015646998	tr|B4DLW8|B4DLW8_HUMAN	true	tr|B4DLW8|B4DLW8_HUMAN Probable ATP-dependent RNA helicase DDX5 OS=Homo sapiens GN=DDX5 PE=2 SV=1	sequence sub-set protein:PDH_4688	25	2932.0110094236925		782
PAG_185	1210.9015646998	tr|J3KTA4|J3KTA4_HUMAN	true	tr|J3KTA4|J3KTA4_HUMAN Probable ATP-dependent RNA helicase DDX5 OS=Homo sapiens GN=DDX5 PE=4 SV=1	sequence same-set protein:PDH_4688	26	2953.5962604338374		782
PAG_186	1210.7518751096493	sw|P46821|MAP1B_HUMAN	true	sw|P46821|MAP1B_HUMAN Microtubule-associated protein 1B OS=Homo sapiens GN=MAP1B PE=1 SV=2	anchor protein	21	1695.7749842285425	MGVGKLEMYVLNPVK; SVGNTIDPVILFQK; SSYYVVSGNDPAAEEPSR; AVLDALLEGK; DLTGQVPTPVVK; NLISPDLGVVFLNVPENLK; HNLQDFINIK; VLFPGNSTQYNILEGLEK; SPSDSGYSYETIGK; EWYQETHEK; SVNFSLTPNEIK; AIGNIELGIR; ASLTLFCPEEGDWK; LEMYVLNPVK	219	STDFAPIKEDFGQEK; TPEEGGYSYDISEK; AAEAGGAEEQYGFLTTPTK; TSDVGGYYYEK; TTSPPEVSGYSYEK; MSISEGTVSDK; KTDDVEAMSSQPALALDER
PAG_186	1210.7518751096493	tr|D6RCL2|D6RCL2_HUMAN	true	tr|D6RCL2|D6RCL2_HUMAN Microtubule-associated protein 1B OS=Homo sapiens GN=MAP1B PE=4 SV=2	sequence sub-set protein:PDH_732	1	30.2504899761443		219
PAG_186	1210.7518751096493	tr|D6RGJ3|D6RGJ3_HUMAN	true	tr|D6RGJ3|D6RGJ3_HUMAN Microtubule-associated protein 1B (Fragment) OS=Homo sapiens GN=MAP1B PE=4 SV=1	sequence sub-set protein:PDH_732	1	30.2504899761443		219
PAG_186	1210.7518751096493	tr|J3KPX8|J3KPX8_HUMAN	true	tr|J3KPX8|J3KPX8_HUMAN MAP1 light chain LC2 OS=Homo sapiens GN=MAP1A PE=4 SV=1	sequence sub-set protein:PDH_732	1	87.66095062456468		219
PAG_186	1210.7518751096493	sw|P78559|MAP1A_HUMAN	true	sw|P78559|MAP1A_HUMAN Microtubule-associated protein 1A OS=Homo sapiens GN=MAP1A PE=1 SV=6	sequence sub-set protein:PDH_732	1	87.66095062456468		219
PAG_186	1210.7518751096493	tr|E9PGC8|E9PGC8_HUMAN	true	tr|E9PGC8|E9PGC8_HUMAN MAP1 light chain LC2 OS=Homo sapiens GN=MAP1A PE=4 SV=1	sequence sub-set protein:PDH_732	1	87.66095062456468		219
PAG_186	1210.7518751096493	sw|P78559-2|MAP1A_HUMAN	true	sw|P78559-2|MAP1A_HUMAN Isoform 2 of Microtubule-associated protein 1A OS=Homo sapiens GN=MAP1A	sequence sub-set protein:PDH_732	1	87.66095062456468		219
PAG_186	1210.7518751096493	tr|D6RA40|D6RA40_HUMAN	true	tr|D6RA40|D6RA40_HUMAN Microtubule-associated protein 1B (Fragment) OS=Homo sapiens GN=MAP1B PE=4 SV=1	sequence sub-set protein:PDH_732	8	690.3218076566162		219
PAG_186	1210.7518751096493	tr|D6RA32|D6RA32_HUMAN	true	tr|D6RA32|D6RA32_HUMAN Microtubule-associated protein 1B (Fragment) OS=Homo sapiens GN=MAP1B PE=4 SV=2	sequence sub-set protein:PDH_732	9	720.5722976327605		219
PAG_187	1203.1632118171904	sw|Q06830|PRDX1_HUMAN	true	sw|Q06830|PRDX1_HUMAN Peroxiredoxin-1 OS=Homo sapiens GN=PRDX1 PE=1 SV=1	anchor protein	19	2534.6579191836954	TIAQDYGVLK; KQGGLGPMNIPLVSDPKR; KLNCQVIGASVDSHFCHLAWVNTPK; GLFIIDDKGILR; HGEVCPAGWK; ATAVMPDGQFK; LNCQVIGASVDSHFCHLAWVNTPK; QITVNDLPVGR; QGGLGPMNIPLVSDPKR; ATAVMPDGQFKDISLSDYK; KQGGLGPMNIPLVSDPK; DISLSDYKGK; QGGLGPMNIPLVSDPK; TIAQDYGVLKADEGISFR; LVQAFQFTDK	135	HGEVCPAGWKPGSDTIKPDVQK; LNCQVIGASVDSHFCHLAWVNTPKK; RTIAQDYGVLK; ATAVMPDGQFKDISLSDYKGK
PAG_188	1202.6704608239381	tr|B4DGP8|B4DGP8_HUMAN	true	tr|B4DGP8|B4DGP8_HUMAN Calnexin OS=Homo sapiens GN=CANX PE=2 SV=1	anchor protein	23	2172.3422524670636	WEVEEMKESK; AEEDEILNR; EIEDPEDR; IVDDWANDGWGLK; YDGKWEVEEMK; TPYTIMFGPDK; KPEDWDERPK; IVDDWANDGWGLKK; CESAPGCGVWQRPVIDNPNYK; CGEDYKLHFIFR; IPDPEAVKPDDWDEDAPAK; TPELNLDQFHDK; PVIDNPNYK; KIPNPDFFEDLEPFR; IPNPDFFEDLEPFR; TPELNLDQFHDKTPYTIMFGPDK; RIVDDWANDGWGLKK; KTDAPQPDVKEEEEEKEEEKDKGDEEEEGEEKLEEK; YDGKWEVEEMKESK; CESAPGCGVWQR; KTDAPQPDVKEEEEEK; APVPTGEVYFADSFDR; GTLSGWILSK	785
PAG_188	1202.6704608239381	sw|O14967|CLGN_HUMAN	true	sw|O14967|CLGN_HUMAN Calmegin OS=Homo sapiens GN=CLGN PE=1 SV=1	sequence sub-set protein:PDH_2707	1	43.00353351010888		785
PAG_188	1202.6704608239381	tr|D6RD16|D6RD16_HUMAN	true	tr|D6RD16|D6RD16_HUMAN Calnexin OS=Homo sapiens GN=CANX PE=4 SV=1	sequence sub-set protein:PDH_2707	1	188.4450816778625		785
PAG_188	1202.6704608239381	tr|D6RHJ3|D6RHJ3_HUMAN	true	tr|D6RHJ3|D6RHJ3_HUMAN Calnexin (Fragment) OS=Homo sapiens GN=CANX PE=4 SV=1	sequence sub-set protein:PDH_2707	1	188.4450816778625		785
PAG_188	1202.6704608239381	tr|D6RAQ8|D6RAQ8_HUMAN	true	tr|D6RAQ8|D6RAQ8_HUMAN Calnexin (Fragment) OS=Homo sapiens GN=CANX PE=4 SV=1	sequence sub-set protein:PDH_2707	2	282.928288114418		785
PAG_188	1202.6704608239381	tr|D6RFL1|D6RFL1_HUMAN	true	tr|D6RFL1|D6RFL1_HUMAN Calnexin (Fragment) OS=Homo sapiens GN=CANX PE=3 SV=1	sequence sub-set protein:PDH_2707	4	395.6602942418172		785
PAG_188	1202.6704608239381	tr|H0Y9H1|H0Y9H1_HUMAN	true	tr|H0Y9H1|H0Y9H1_HUMAN Calnexin (Fragment) OS=Homo sapiens GN=CANX PE=3 SV=1	sequence sub-set protein:PDH_2707	4	395.6602942418172		785
PAG_188	1202.6704608239381	tr|D6RDP7|D6RDP7_HUMAN	true	tr|D6RDP7|D6RDP7_HUMAN Calnexin (Fragment) OS=Homo sapiens GN=CANX PE=3 SV=1	sequence sub-set protein:PDH_2707	5	565.7757885505584		785
PAG_188	1202.6704608239381	tr|D6RAU8|D6RAU8_HUMAN	true	tr|D6RAU8|D6RAU8_HUMAN Calnexin (Fragment) OS=Homo sapiens GN=CANX PE=3 SV=1	sequence sub-set protein:PDH_2707	5	565.7757885505584		785
PAG_188	1202.6704608239381	tr|D6RB85|D6RB85_HUMAN	true	tr|D6RB85|D6RB85_HUMAN Calnexin (Fragment) OS=Homo sapiens GN=CANX PE=3 SV=1	sequence sub-set protein:PDH_2707	5	565.7757885505584		785
PAG_188	1202.6704608239381	tr|D6RGY2|D6RGY2_HUMAN	true	tr|D6RGY2|D6RGY2_HUMAN Calnexin (Fragment) OS=Homo sapiens GN=CANX PE=3 SV=1	sequence sub-set protein:PDH_2707	8	636.7046201750456		785
PAG_188	1202.6704608239381	tr|H0Y9Q7|H0Y9Q7_HUMAN	true	tr|H0Y9Q7|H0Y9Q7_HUMAN Calnexin (Fragment) OS=Homo sapiens GN=CANX PE=3 SV=1	sequence sub-set protein:PDH_2707	8	918.4325492822669		785
PAG_188	1202.6704608239381	tr|B4E2T8|B4E2T8_HUMAN	true	tr|B4E2T8|B4E2T8_HUMAN Calnexin OS=Homo sapiens GN=CANX PE=2 SV=1	sequence sub-set protein:PDH_2707	18	1606.5664639165059		785
PAG_188	1202.6704608239381	sw|P27824|CALX_HUMAN	true	sw|P27824|CALX_HUMAN Calnexin OS=Homo sapiens GN=CANX PE=1 SV=2	sequence same-set protein:PDH_2707	23	2172.3422524670636		785
PAG_189	1201.965135349516	sw|P46060|RAGP1_HUMAN	true	sw|P46060|RAGP1_HUMAN Ran GTPase-activating protein 1 OS=Homo sapiens GN=RANGAP1 PE=1 SV=1	anchor protein	21	2399.1085088723535	LNTAEDAKDVIK; SKGAVAIADAIR; MAVQDAVDALMQK; LLVHMGLLK; HSLLQTLYK; NRLENDGATALAEAFR; EIEDFDSLEALR; SSACFTLQELK; DAALAVAEAMADKAELEK; ALAPLLLAFVTKPNSALESCSFAR; AFNSSSFNSNTFLTR; VINLNDNTFTEK; SSVLIAQQTDTSDPEK; VSSVFKDEATVR; LNNCGMGIGGGK; DAALAVAEAMADK; ILAAALTECHR; QVEVINFGDCLVR; TQVAGGQLSFK; LENDGATALAEAFR; DVIKEIEDFDSLEALR	1281
PAG_189	1201.965135349516	tr|B0QYT6|B0QYT6_HUMAN	true	tr|B0QYT6|B0QYT6_HUMAN Ran GTPase-activating protein 1 (Fragment) OS=Homo sapiens GN=RANGAP1 PE=4 SV=1	sequence sub-set protein:PDH_4193	1	90.59176056265048		1281
PAG_189	1201.965135349516	tr|B0QYT5|B0QYT5_HUMAN	true	tr|B0QYT5|B0QYT5_HUMAN Ran GTPase-activating protein 1 (Fragment) OS=Homo sapiens GN=RANGAP1 PE=4 SV=1	sequence sub-set protein:PDH_4193	4	400.3739816876854		1281
PAG_189	1201.965135349516	tr|B0QYT4|B0QYT4_HUMAN	true	tr|B0QYT4|B0QYT4_HUMAN Ran GTPase-activating protein 1 (Fragment) OS=Homo sapiens GN=RANGAP1 PE=4 SV=1	sequence sub-set protein:PDH_4193	4	400.3739816876854		1281
PAG_189	1201.965135349516	tr|H0Y4Q3|H0Y4Q3_HUMAN	true	tr|H0Y4Q3|H0Y4Q3_HUMAN Ran GTPase-activating protein 1 (Fragment) OS=Homo sapiens GN=RANGAP1 PE=4 SV=1	sequence sub-set protein:PDH_4193	7	759.014570668472		1281
PAG_189	1201.965135349516	tr|F8W7I9|F8W7I9_HUMAN	true	tr|F8W7I9|F8W7I9_HUMAN Ran GTPase-activating protein 1 OS=Homo sapiens GN=RANGAP1 PE=4 SV=1	sequence sub-set protein:PDH_4193	16	1845.4834100449045		1281
PAG_190	1200.493151511656	sw|P06737-2|PYGL_HUMAN	true	sw|P06737-2|PYGL_HUMAN Isoform 2 of Glycogen phosphorylase, liver form OS=Homo sapiens GN=PYGL	anchor protein	25	1923.0534900148346	HLEIIYEINQK; LKQEYFVVAATLQDIIR; EYYEALPELK; YEYGIFNQK; GIVGVENVAELKK; VFADYEAYVK; DGWQVEEADDWLR; VIPATDLSEQISTAGTEASGTGNMK; SRPEFMLPVHFYGK; MSLIEEEGSKR; ISLSNESNKVNGN; LITSVADVVNNDPMVGSK; IFVDIEKLPWSK; DYYFALAHTVR; VSQLYMNPK; LHSFLGDDVFLR; VLYPNDNFFEGK; LVIDQIDNGFFSPK; EYAQNIWNVEPSDLK; FSQFLETEYK; IDDVAALDKK; TFAYTNHTVLPEALER; VIFLENYR; RWLLLCNPGLAELIAEK; INPSSMFDVQVK	1516
PAG_190	1200.493151511656	sw|P11217|PYGM_HUMAN	true	sw|P11217|PYGM_HUMAN Glycogen phosphorylase, muscle form OS=Homo sapiens GN=PYGM PE=1 SV=6	sequence sub-set protein:PDH_4864	4	360.20179210198364		1516
PAG_190	1200.493151511656	sw|P11217-2|PYGM_HUMAN	true	sw|P11217-2|PYGM_HUMAN Isoform 2 of Glycogen phosphorylase, muscle form OS=Homo sapiens GN=PYGM	sequence sub-set protein:PDH_4864	4	360.20179210198364		1516
PAG_190	1200.493151511656	tr|E9PK47|E9PK47_HUMAN	true	tr|E9PK47|E9PK47_HUMAN Phosphorylase OS=Homo sapiens GN=PYGL PE=3 SV=1	sequence sub-set protein:PDH_4864	22	1797.055220676961		1516
PAG_190	1200.493151511656	sw|P06737|PYGL_HUMAN	true	sw|P06737|PYGL_HUMAN Glycogen phosphorylase, liver form OS=Homo sapiens GN=PYGL PE=1 SV=4	sequence same-set protein:PDH_4864	25	1923.0534900148346		1516
PAG_191	1193.0904351278273	sw|Q86VP6|CAND1_HUMAN	true	sw|Q86VP6|CAND1_HUMAN Cullin-associated NEDD8-dissociated protein 1 OS=Homo sapiens GN=CAND1 PE=1 SV=2	anchor protein	27	2163.7786559883116	ITSEALLVTQQLVK; TLEDPDLNVR; QYLLLHSLK; DSIKLDDDSER; LGTLSALDILIK; NGEVQNLAVK; FTISDHPQPIDPLLK; SVILEAFSSPSEEVK; ADVFHAYLSLLK; FCNVDDDELR; LLEDKNGEVQNLAVK; ALTLIAGSPLK; GYLISGSSYAR; HTVDDGLDIR; MLTFLMLVR; EYCIQAFESFVR; EGPAVVGQFIQDVK; AVAALLTIPEAEK; AADIDQEVKER; HEMLPEFYK; FMATNDLMTELQK; CLDAVVSTR; DLLDTVLPHLYNETK; LTLIDPETLLPR; VKEYQVETIVDTLCTNMLSDKEQLR; TYIQCIAAISR	1124	VIRPLDQPSSFDATPYIK
PAG_191	1193.0904351278273	sw|O75155|CAND2_HUMAN	true	sw|O75155|CAND2_HUMAN Cullin-associated NEDD8-dissociated protein 2 OS=Homo sapiens GN=CAND2 PE=1 SV=3	sequence sub-set protein:PDH_3731	2	37.64814582768136		1124
PAG_191	1193.0904351278273	tr|F8WBB8|F8WBB8_HUMAN	true	tr|F8WBB8|F8WBB8_HUMAN Cullin-associated NEDD8-dissociated protein 2 OS=Homo sapiens GN=CAND2 PE=4 SV=1	sequence sub-set protein:PDH_3731	2	37.64814582768136		1124
PAG_191	1193.0904351278273	sw|O75155-2|CAND2_HUMAN	true	sw|O75155-2|CAND2_HUMAN Isoform 2 of Cullin-associated NEDD8-dissociated protein 2 OS=Homo sapiens GN=CAND2	sequence sub-set protein:PDH_3731	2	37.64814582768136		1124
PAG_191	1193.0904351278273	tr|F5H6I6|F5H6I6_HUMAN	true	tr|F5H6I6|F5H6I6_HUMAN Cullin-associated NEDD8-dissociated protein 1 (Fragment) OS=Homo sapiens GN=CAND1 PE=4 SV=1	sequence sub-set protein:PDH_3731	3	174.36663553535774		1124
PAG_191	1193.0904351278273	tr|H0YH27|H0YH27_HUMAN	true	tr|H0YH27|H0YH27_HUMAN Cullin-associated NEDD8-dissociated protein 1 (Fragment) OS=Homo sapiens GN=CAND1 PE=4 SV=1	sequence sub-set protein:PDH_3731	7	617.4854978332362		1124
PAG_191	1193.0904351278273	sw|Q86VP6-3|CAND1_HUMAN	true	sw|Q86VP6-3|CAND1_HUMAN Isoform 3 of Cullin-associated NEDD8-dissociated protein 1 OS=Homo sapiens GN=CAND1	sequence sub-set protein:PDH_3731	7	617.4854978332362		1124
PAG_191	1193.0904351278273	sw|Q86VP6-2|CAND1_HUMAN	true	sw|Q86VP6-2|CAND1_HUMAN Isoform 2 of Cullin-associated NEDD8-dissociated protein 1 OS=Homo sapiens GN=CAND1	sequence sub-set protein:PDH_3731	24	1970.1252396314933		1124
PAG_192	1191.751049336289	sw|Q9UJS0|CMC2_HUMAN	true	sw|Q9UJS0|CMC2_HUMAN Calcium-binding mitochondrial carrier protein Aralar2 OS=Homo sapiens GN=SLC25A13 PE=1 SV=2	anchor protein	21	1998.6785001435726	NGEFFMSPNDFVTR; AGQTTYSGVIDCFR; KIYSTLAGTR; YEGFFGLYR; DLGFFGIYK; TVELLSGVVDQTK; DVEVTKEEFVLAAQK; IAPLEEGTLPFNLAEAQR; FGLYLPLFK; AGKGEVTFEDVK; INLPAPNPDHVGGYK; LAVATFAGIENK; AGQTTYSGVIDCFRK; FGLYLPLFKPSVSTSK; ASGDSARPVLLQVAESAYR; STGSFVGELMYK; DIPFSAIYFPCYAHVK; YLNIFGESQPNPK; GLLPQLLGVAPEK; WFYIDFGGVKPMGSEPVPK; LQVAGEITTGPR	724
PAG_192	1191.751049336289	tr|R4GN64|R4GN64_HUMAN	true	tr|R4GN64|R4GN64_HUMAN Calcium-binding mitochondrial carrier protein Aralar2 OS=Homo sapiens GN=SLC25A13 PE=4 SV=1	sequence sub-set protein:PDH_2492	3	339.0440484073186		724
PAG_192	1191.751049336289	tr|F5GX33|F5GX33_HUMAN	true	tr|F5GX33|F5GX33_HUMAN Calcium-binding mitochondrial carrier protein Aralar2 OS=Homo sapiens GN=SLC25A13 PE=3 SV=1	sequence sub-set protein:PDH_2492	17	1642.4938573944694		724
PAG_192	1191.751049336289	sw|Q9UJS0-2|CMC2_HUMAN	true	sw|Q9UJS0-2|CMC2_HUMAN Isoform 2 of Calcium-binding mitochondrial carrier protein Aralar2 OS=Homo sapiens GN=SLC25A13	sequence same-set protein:PDH_2492	21	1998.6785001435726		724
PAG_193	1189.3736796924254	sw|P49419-2|AL7A1_HUMAN	true	sw|P49419-2|AL7A1_HUMAN Isoform 2 of Alpha-aminoadipic semialdehyde dehydrogenase OS=Homo sapiens GN=ALDH7A1	anchor protein	20	1859.348719783172	IQVLGSLVSLEMGK; STCTINYSK; VMDRPGNYVEPTIVTGLGHDASIAHTETFAPILYVFK; QGLSSSIFTK; VGNPWDPNVLYGPLHTK; ELGLREENEGVYNGSWGGR; GSDCGIVNVNIPTSGAEIGGAFGGEK; FKNEEEVFAWNNEVK; QAVSMFLGAVEEAKK; EENEGVYNGSWGGR; RLFIHESIHDEVVNR; QASVADYEETVK; MIGGPILPSER; GAPTTSLISVAVTK; LFIHESIHDEVVNR; GEVITTYCPANNEPIAR; VRQASVADYEETVKK; QASVADYEETVKK; VNLLSFTGSTQVGK	1660	MSTLLINQPQYAWLK
PAG_193	1189.3736796924254	tr|F8WD33|F8WD33_HUMAN	true	tr|F8WD33|F8WD33_HUMAN Alpha-aminoadipic semialdehyde dehydrogenase OS=Homo sapiens GN=ALDH7A1 PE=4 SV=1	sequence sub-set protein:PDH_5335	2	246.20317159087458		1660
PAG_193	1189.3736796924254	tr|F8WDY6|F8WDY6_HUMAN	true	tr|F8WDY6|F8WDY6_HUMAN Alpha-aminoadipic semialdehyde dehydrogenase OS=Homo sapiens GN=ALDH7A1 PE=4 SV=1	sequence sub-set protein:PDH_5335	2	246.20317159087458		1660
PAG_193	1189.3736796924254	tr|F8VVF2|F8VVF2_HUMAN	true	tr|F8VVF2|F8VVF2_HUMAN Alpha-aminoadipic semialdehyde dehydrogenase (Fragment) OS=Homo sapiens GN=ALDH7A1 PE=4 SV=1	sequence sub-set protein:PDH_5335	4	349.99357973037706		1660
PAG_193	1189.3736796924254	tr|H0YHM6|H0YHM6_HUMAN	true	tr|H0YHM6|H0YHM6_HUMAN Alpha-aminoadipic semialdehyde dehydrogenase (Fragment) OS=Homo sapiens GN=ALDH7A1 PE=4 SV=1	sequence sub-set protein:PDH_5335	8	891.4570917812462		1660
PAG_193	1189.3736796924254	sw|P49419-3|AL7A1_HUMAN	true	sw|P49419-3|AL7A1_HUMAN Isoform 3 of Alpha-aminoadipic semialdehyde dehydrogenase OS=Homo sapiens GN=ALDH7A1	sequence sub-set protein:PDH_5335	10	894.062049314196		1660
PAG_193	1189.3736796924254	sw|P49419-4|AL7A1_HUMAN	true	sw|P49419-4|AL7A1_HUMAN Isoform 4 of Alpha-aminoadipic semialdehyde dehydrogenase OS=Homo sapiens GN=ALDH7A1	sequence sub-set protein:PDH_5335	14	1329.3714040579289		1660
PAG_193	1189.3736796924254	tr|F8VS02|F8VS02_HUMAN	true	tr|F8VS02|F8VS02_HUMAN Alpha-aminoadipic semialdehyde dehydrogenase OS=Homo sapiens GN=ALDH7A1 PE=3 SV=1	sequence sub-set protein:PDH_5335	14	1329.3714040579289		1660
PAG_193	1189.3736796924254	sw|P49419|AL7A1_HUMAN	true	sw|P49419|AL7A1_HUMAN Alpha-aminoadipic semialdehyde dehydrogenase OS=Homo sapiens GN=ALDH7A1 PE=1 SV=5	sequence sub-set protein:PDH_5335	19	1837.5114794088624		1660
PAG_194	1188.5282781256599	sw|P54577|SYYC_HUMAN	true	sw|P54577|SYYC_HUMAN Tyrosine--tRNA ligase, cytoplasmic OS=Homo sapiens GN=YARS PE=1 SV=4	anchor protein	23	2036.5182611016517	AFCEPGNVENNGVLSFIK; NSEPEEVIPSR; EYTLDVYR; TYTAYVDLEKDFAAEVVHPGDLK; TVVSGLVQFVPK; HPDADSLYVEK; APWELLELR; AMLESIGVPLEK; QVEPLDPPAGSAPGEHVFVK; SEFVILRDEK; VHLMNPMVPGLTGSK; VSYYENVIK; LVVVLCNLKPQK; TVVSGLVQFVPKEELQDR; LASAAYPDPSK; VDAQFGGIDQR	1095	LSSVVTQHDSK; IITVEKHPDADSLYVEK; IITVEKHPDADSLYVEKIDVGEAEPR; GQPDEELKPK; NLQEVLGEEK; ISEECIAQWK; TYTAYVDLEK
PAG_195	1187.2808477734216	sw|P11498|PYC_HUMAN	true	sw|P11498|PYC_HUMAN Pyruvate carboxylase, mitochondrial OS=Homo sapiens GN=PC PE=1 SV=2	anchor protein	20	1962.5133487080166	VFDYSEYWEGAR; GTPLDTEVPMER; QVGYENAGTVEFLVDR; IVGDLAQFMVQNGLSR; VVEIAPAAHLDPQLR; DFTATFGPLDSLNTR; ELIPNIPFQMLLR; HYFIEVNSR; QKADEAYLIGR; TSTAPAASPNVR; AYVEANQMLGDLIK; AYSEALAAFGNGALFVEK; INGCAIQCR; HGEEVTPEDVLSAAMYPDVFAHFK; GANAVGYTNYPDNVVFK; AEAEAQAEELSFPR; DAHQSLLATR; ADFAQACQDAGVR; TVAIYSEQDTGQMHR	1178	DMAGLLKPTACTMLVSSLR
PAG_195	1187.2808477734216	tr|E9PS68|E9PS68_HUMAN	true	tr|E9PS68|E9PS68_HUMAN Pyruvate carboxylase, mitochondrial OS=Homo sapiens GN=PC PE=4 SV=1	sequence sub-set protein:PDH_3920	5	772.7751490342696		1178
PAG_195	1187.2808477734216	tr|E9PRE7|E9PRE7_HUMAN	true	tr|E9PRE7|E9PRE7_HUMAN Pyruvate carboxylase, mitochondrial OS=Homo sapiens GN=PC PE=4 SV=1	sequence sub-set protein:PDH_3920	8	536.7751174237984		1178
PAG_195	1187.2808477734216	tr|B4DN00|B4DN00_HUMAN	true	tr|B4DN00|B4DN00_HUMAN Pyruvate carboxylase, mitochondrial OS=Homo sapiens GN=PC PE=2 SV=1	sequence sub-set protein:PDH_3920	9	561.4298153438276		1178
PAG_196	1186.0972459019688	sw|P28838-2|AMPL_HUMAN	true	sw|P28838-2|AMPL_HUMAN Isoform 2 of Cytosol aminopeptidase OS=Homo sapiens GN=LAP3	anchor protein	19	2139.2447293290006	ETLNISGPPLK; GITFDSGGISIK; LILADALCYAHTFNPK; LNLPINIIGLAPLCENMPSGK; AAGIDEQENWHEGKENIR; QLMETPANEMTPTR; LFEASIETGDR; GSPNANEPPLVFVGK; GSDEPPVFLEIHYK; ADMGGAATICSAIVSAAK; TIQVDNTDAEGR; SWIEEQAMGSFLSVAK; TFYGLHQDFPSVVLVGLGK; LYGSGDQEAWQK; QVVDCQLADVNNIGK; TLIEFLLR; SAGACTAAAFLK; GVLFASGQNLAR	671	TKGLVLGIYSK
PAG_196	1186.0972459019688	tr|H0Y983|H0Y983_HUMAN	true	tr|H0Y983|H0Y983_HUMAN Cytosol aminopeptidase (Fragment) OS=Homo sapiens GN=LAP3 PE=4 SV=1	sequence sub-set protein:PDH_2326	1	33.69191694772975		671
PAG_196	1186.0972459019688	tr|H0Y9Q1|H0Y9Q1_HUMAN	true	tr|H0Y9Q1|H0Y9Q1_HUMAN Cytosol aminopeptidase (Fragment) OS=Homo sapiens GN=LAP3 PE=4 SV=1	sequence sub-set protein:PDH_2326	9	1120.0022149559538		671
PAG_196	1186.0972459019688	sw|P28838|AMPL_HUMAN	true	sw|P28838|AMPL_HUMAN Cytosol aminopeptidase OS=Homo sapiens GN=LAP3 PE=1 SV=3	sequence sub-set protein:PDH_2326	18	2091.005389349655		671
PAG_197	1185.9796503010768	sw|Q9Y265|RUVB1_HUMAN	true	sw|Q9Y265|RUVB1_HUMAN RuvB-like 1 OS=Homo sapiens GN=RUVBL1 PE=1 SV=1	anchor protein	24	2021.914851510845	QAASGLVGQENAR; CDTYATEFDLEAEEYVPLPK; ALESSIAPIVIFASNR; VPFCPMVGSEVYSTEIK; QLKLDPSIFESLQK; GTEDITSPHGIPLDLLDR; YSVQLLTPANLLAK; VEAGDVIYIEANSGAVKR; INGKDSIEKEHVEEISELFYDAK; EVYEGEVTELTPCETENPMGGYGK; EACGVIVELIK; EIIQDVTLHDLDVANARPQGGQDILSMMGQLMKPK; DSIEKEHVEEISELFYDAK; AQTEGINISEEALNHLGEIGTK; GLGLDESGLAK; TALALAIAQELGSK; ILADQQDKYMK; AVLLAGPPGTGK; VPFCPMVGSEVYSTEIKK; TMLYTPQEMK; TISHVIIGLK; KTEVLME…	1097
PAG_197	1185.9796503010768	tr|H7C4I3|H7C4I3_HUMAN	true	tr|H7C4I3|H7C4I3_HUMAN RuvB-like 1 (Fragment) OS=Homo sapiens GN=RUVBL1 PE=4 SV=1	sequence sub-set protein:PDH_3668	4	232.85340361408566		1097
PAG_197	1185.9796503010768	tr|J3QLR1|J3QLR1_HUMAN	true	tr|J3QLR1|J3QLR1_HUMAN RuvB-like 1 (Fragment) OS=Homo sapiens GN=RUVBL1 PE=4 SV=1	sequence sub-set protein:PDH_3668	5	538.9530801819267		1097
PAG_197	1185.9796503010768	tr|H7C4G5|H7C4G5_HUMAN	true	tr|H7C4G5|H7C4G5_HUMAN RuvB-like 1 (Fragment) OS=Homo sapiens GN=RUVBL1 PE=4 SV=1	sequence sub-set protein:PDH_3668	11	829.2567713126434		1097
PAG_197	1185.9796503010768	tr|E7ETR0|E7ETR0_HUMAN	true	tr|E7ETR0|E7ETR0_HUMAN RuvB-like 1 OS=Homo sapiens GN=RUVBL1 PE=4 SV=1	sequence sub-set protein:PDH_3668	15	1232.4362929895287		1097
PAG_197	1185.9796503010768	sw|Q9Y265-2|RUVB1_HUMAN	true	sw|Q9Y265-2|RUVB1_HUMAN Isoform 2 of RuvB-like 1 OS=Homo sapiens GN=RUVBL1	sequence sub-set protein:PDH_3668	18	1606.8377663995548		1097
PAG_198	1182.6130750907482	sw|O00567|NOP56_HUMAN	true	sw|O00567|NOP56_HUMAN Nucleolar protein 56 OS=Homo sapiens GN=NOP56 PE=1 SV=4	anchor protein	20	1939.2761367005346	EVEEISLLQPQVEESVLNLGK; IDCFSEVPTSVFGEK; ELNEDKLEK; MSQVAPSLSALIGEAVGAR; LLLETHLPSK; YPASTVQILGAEK; QSLHTYLR; LHFHNLVK; EAMVQAEEAAAEITR; YGLIFHSTFIGR; LIAHAGSLTNLAK; EWYGYHFPELVK; IINDNATYCR; LEELTMDGAK; AQLGLGHSYSR; LSFYETGEIPR	140	STPKEETVNDPEEAGHR; KSTPKEETVNDPEEAGHR; QKPQEVPQENGMEDPSISFSKPK; EETVNDPEEAGHR
PAG_198	1182.6130750907482	tr|Q5JXT2|Q5JXT2_HUMAN	true	tr|Q5JXT2|Q5JXT2_HUMAN Nucleolar protein 56 (Fragment) OS=Homo sapiens GN=NOP56 PE=4 SV=1	sequence sub-set protein:PDH_473	8	499.8140426465378		140
PAG_198	1182.6130750907482	tr|H0Y653|H0Y653_HUMAN	true	tr|H0Y653|H0Y653_HUMAN Nucleolar protein 56 (Fragment) OS=Homo sapiens GN=NOP56 PE=4 SV=1	sequence sub-set protein:PDH_473	8	1196.9844107821257		140
PAG_198	1182.6130750907482	tr|H0YDU4|H0YDU4_HUMAN	true	tr|H0YDU4|H0YDU4_HUMAN Nucleolar protein 56 (Fragment) OS=Homo sapiens GN=NOP56 PE=4 SV=1	sequence sub-set protein:PDH_473	9	1222.7552713268117		140
PAG_199	1181.9971356980816	sw|P30837|AL1B1_HUMAN	true	sw|P30837|AL1B1_HUMAN Aldehyde dehydrogenase X, mitochondrial OS=Homo sapiens GN=ALDH1B1 PE=1 SV=3	anchor protein	19	2050.3203735919683	VLGYIQLGQKEGAK; GFFIKPTVFGGVQDDMR; HEPVGVCGQIIPWNFPLVMQGWK; YFAGWADKWHGK; YGLAAAVFTR; VLGYIQLGQK; VAFTGSTEVGHLIQK; LAPALATGNTVVMK; ELGEDGLKAYTEVK; IAKEEIFGPVQPLFK; TVTIKVPQK; VAEQTPLSALYLASLIK	959	VYLASLETLDNGKPFQESYALDLDEVIK; TIPMDGQHFCFTR; KTFPTVNPTTGEVIGHVAEGDR; VGNPFELDTQQGPQVDKEQFER; EEIFGPVQPLFK; TFVEESIYNEFLER; KVGNPFELDTQQGPQVDKEQFER
PAG_200	1178.3773838267227	sw|P09651|ROA1_HUMAN	true	sw|P09651|ROA1_HUMAN Heterogeneous nuclear ribonucleoprotein A1 OS=Homo sapiens GN=HNRNPA1 PE=1 SV=5	anchor protein	19	3505.660808288757	RGFAFVTFDDHDSVDK; SESPKEPEQLRK; SSGPYGGGGQYFAK; DYFEQYGK; SSGPYGGGGQYFAKPR; GFAFVTFDDHDSVDKIVIQK; EDSQRPGAHLTVK; IEVIEIMTDR; SESPKEPEQLR; GFGFVTYATVEEVDAAMNARPHK; SHFEQWGTLTDCVVMRDPNTK; SHFEQWGTLTDCVVMR; GFAFVTFDDHDSVDK; KLFIGGLSFETTDESLR; NQGGYGGSSSSSSYGSGR; GGGFGGNDNFGR; LFIGGLSFETTDESLR	0
PAG_200	1178.3773838267227	tr|F8VYN5|F8VYN5_HUMAN	true	tr|F8VYN5|F8VYN5_HUMAN Heterogeneous nuclear ribonucleoprotein A1 (Fragment) OS=Homo sapiens GN=HNRNPA1 PE=4 SV=1	sequence sub-set protein:PDH_132	6	929.87203895953		0
PAG_200	1178.3773838267227	tr|F8W646|F8W646_HUMAN	true	tr|F8W646|F8W646_HUMAN Heterogeneous nuclear ribonucleoprotein A1 (Fragment) OS=Homo sapiens GN=HNRNPA1 PE=4 SV=1	sequence sub-set protein:PDH_132	8	1464.97402954002		0
PAG_200	1178.3773838267227	tr|H0YH80|H0YH80_HUMAN	true	tr|H0YH80|H0YH80_HUMAN Heterogeneous nuclear ribonucleoprotein A1 (Fragment) OS=Homo sapiens GN=HNRNPA1 PE=4 SV=1	sequence sub-set protein:PDH_132	8	1495.0004881232355		0
PAG_200	1178.3773838267227	tr|F8VTQ5|F8VTQ5_HUMAN	true	tr|F8VTQ5|F8VTQ5_HUMAN Heterogeneous nuclear ribonucleoprotein A1 (Fragment) OS=Homo sapiens GN=HNRNPA1 PE=4 SV=1	sequence sub-set protein:PDH_132	11	1637.3285207951585		0
PAG_200	1178.3773838267227	tr|F8VZ49|F8VZ49_HUMAN	true	tr|F8VZ49|F8VZ49_HUMAN Heterogeneous nuclear ribonucleoprotein A1 (Fragment) OS=Homo sapiens GN=HNRNPA1 PE=4 SV=1	sequence sub-set protein:PDH_132	13	2329.1948268534256		0
PAG_200	1178.3773838267227	sw|Q32P51|RA1L2_HUMAN	true	sw|Q32P51|RA1L2_HUMAN Heterogeneous nuclear ribonucleoprotein A1-like 2 OS=Homo sapiens GN=HNRNPA1L2 PE=2 SV=2	sequence sub-set protein:PDH_132	13	2531.9488776699604		0
PAG_200	1178.3773838267227	sw|P09651-3|ROA1_HUMAN	true	sw|P09651-3|ROA1_HUMAN Isoform 2 of Heterogeneous nuclear ribonucleoprotein A1 OS=Homo sapiens GN=HNRNPA1	sequence sub-set protein:PDH_132	18	3438.328519809179		0
PAG_200	1178.3773838267227	sw|P09651-2|ROA1_HUMAN	true	sw|P09651-2|ROA1_HUMAN Isoform A1-A of Heterogeneous nuclear ribonucleoprotein A1 OS=Homo sapiens GN=HNRNPA1	sequence same-set protein:PDH_132	19	3505.660808288757		0
PAG_200	1178.3773838267227	tr|F8W6I7|F8W6I7_HUMAN	true	tr|F8W6I7|F8W6I7_HUMAN Heterogeneous nuclear ribonucleoprotein A1 OS=Homo sapiens GN=HNRNPA1 PE=4 SV=2	sequence same-set protein:PDH_132	19	3505.660808288757		0
PAG_201	1177.6943983030778	tr|E9PLK3|E9PLK3_HUMAN	true	tr|E9PLK3|E9PLK3_HUMAN Puromycin-sensitive aminopeptidase OS=Homo sapiens GN=NPEPPS PE=4 SV=1	anchor protein	22	2117.7264145129357	VTLSFPSTLQTGTGTLK; TIQQCCENILLNAAWLK; DAESIHQYLLQR; LNLGTVGFYR; HGDGTTLDIMLK; VALSNMNVIDR; TQYSSAMLESLLPGIR; LGWDPKPGEGHLDALLR; LGLQNDLFSLAR; DVFSPIGER; IDFVGELNDK; SKYTTPSGEVR; LSVEGFAVDK; DYFNVPYPLPK; VLGATLLPDLIQK; FIKDNWEELYNR; AFFESHPAPSAER; SPVYLTVLK; AGIISTVEVLK; YAAVTQFEATDAR; KPYPDDENLVEVK; YQGGFLISR	1736
PAG_201	1177.6943983030778	tr|H0YCQ5|H0YCQ5_HUMAN	true	tr|H0YCQ5|H0YCQ5_HUMAN Puromycin-sensitive aminopeptidase (Fragment) OS=Homo sapiens GN=NPEPPS PE=4 SV=1	sequence sub-set protein:PDH_5542	2	145.38754850570842		1736
PAG_201	1177.6943983030778	sw|A6NEC2-3|PSAL_HUMAN	true	sw|A6NEC2-3|PSAL_HUMAN Isoform 3 of Puromycin-sensitive aminopeptidase-like protein OS=Homo sapiens GN=NPEPPSL1	sequence sub-set protein:PDH_5542	2	213.04831715313804		1736
PAG_201	1177.6943983030778	tr|E9PPD4|E9PPD4_HUMAN	true	tr|E9PPD4|E9PPD4_HUMAN Puromycin-sensitive aminopeptidase OS=Homo sapiens GN=NPEPPS PE=4 SV=1	sequence sub-set protein:PDH_5542	2	213.04831715313804		1736
PAG_201	1177.6943983030778	tr|E9PJY4|E9PJY4_HUMAN	true	tr|E9PJY4|E9PJY4_HUMAN Puromycin-sensitive aminopeptidase (Fragment) OS=Homo sapiens GN=NPEPPS PE=4 SV=2	sequence sub-set protein:PDH_5542	2	213.04831715313804		1736
PAG_201	1177.6943983030778	sw|A6NEC2-2|PSAL_HUMAN	true	sw|A6NEC2-2|PSAL_HUMAN Isoform 2 of Puromycin-sensitive aminopeptidase-like protein OS=Homo sapiens GN=NPEPPSL1	sequence sub-set protein:PDH_5542	2	223.8270622245219		1736
PAG_201	1177.6943983030778	tr|E9PP11|E9PP11_HUMAN	true	tr|E9PP11|E9PP11_HUMAN Puromycin-sensitive aminopeptidase (Fragment) OS=Homo sapiens GN=NPEPPS PE=4 SV=1	sequence sub-set protein:PDH_5542	4	479.93003990705137		1736
PAG_201	1177.6943983030778	tr|H0YAQ6|H0YAQ6_HUMAN	true	tr|H0YAQ6|H0YAQ6_HUMAN Protein LOC100510707 (Fragment) OS=Homo sapiens GN=LOC100510707 PE=4 SV=1	sequence sub-set protein:PDH_5542	5	535.6782818071848		1736
PAG_201	1177.6943983030778	tr|F5GZY4|F5GZY4_HUMAN	true	tr|F5GZY4|F5GZY4_HUMAN Protein LOC100510707 OS=Homo sapiens GN=LOC100510707 PE=4 SV=1	sequence sub-set protein:PDH_5542	5	680.8140610316939		1736
PAG_201	1177.6943983030778	tr|H0YDG0|H0YDG0_HUMAN	true	tr|H0YDG0|H0YDG0_HUMAN Puromycin-sensitive aminopeptidase (Fragment) OS=Homo sapiens GN=NPEPPS PE=4 SV=1	sequence sub-set protein:PDH_5542	6	500.21648872788444		1736
PAG_201	1177.6943983030778	tr|E7EWZ2|E7EWZ2_HUMAN	true	tr|E7EWZ2|E7EWZ2_HUMAN Protein LOC100510707 OS=Homo sapiens GN=LOC100510707 PE=4 SV=1	sequence sub-set protein:PDH_5542	7	893.8623781848319		1736
PAG_201	1177.6943983030778	sw|A6NEC2|PSAL_HUMAN	true	sw|A6NEC2|PSAL_HUMAN Puromycin-sensitive aminopeptidase-like protein OS=Homo sapiens GN=NPEPPSL1 PE=2 SV=3	sequence sub-set protein:PDH_5542	7	893.8623781848319		1736
PAG_201	1177.6943983030778	tr|E5RJ24|E5RJ24_HUMAN	true	tr|E5RJ24|E5RJ24_HUMAN Protein LOC100510707 (Fragment) OS=Homo sapiens GN=LOC100510707 PE=4 SV=1	sequence sub-set protein:PDH_5542	7	893.8623781848319		1736
PAG_201	1177.6943983030778	tr|B7Z463|B7Z463_HUMAN	true	tr|B7Z463|B7Z463_HUMAN Puromycin-sensitive aminopeptidase OS=Homo sapiens GN=NPEPPS PE=2 SV=1	sequence sub-set protein:PDH_5542	20	1759.542318135289		1736
PAG_201	1177.6943983030778	sw|P55786|PSA_HUMAN	true	sw|P55786|PSA_HUMAN Puromycin-sensitive aminopeptidase OS=Homo sapiens GN=NPEPPS PE=1 SV=2	sequence same-set protein:PDH_5542	22	2117.7264145129357		1736
PAG_202	1177.6300103867343	sw|P52292|IMA1_HUMAN	true	sw|P52292|IMA1_HUMAN Importin subunit alpha-1 OS=Homo sapiens GN=KPNA2 PE=1 SV=1	anchor protein	14	2342.4746847288384	TDCSPIQFESAWALTNIASGTSEQTK; NKNPAPPIDAVEQILPTLVR; LLHHDDPEVLADTCWAISYLTDGPNER; EKQPPIDNIIR; NVSSFPDDATSPLQENR; GINSSNVENQLQATQAAR; NNQGTVNWSVDDIVK; LLGASELPIVTPALR; EATWTMSNITAGR; IEALQNHENESVYK; NLTWTLSNLCR; NPAPPIDAVEQILPTLVR	580	QDQIQQVVNHGLVPFLVSVLSK; LSIMIEECGGLDKIEALQNHENESVYK
PAG_202	1177.6300103867343	tr|J3KS65|J3KS65_HUMAN	true	tr|J3KS65|J3KS65_HUMAN Importin subunit alpha-1 (Fragment) OS=Homo sapiens GN=KPNA2 PE=4 SV=1	sequence sub-set protein:PDH_2032	4	721.9413420572228		580
PAG_202	1177.6300103867343	tr|J3QLL0|J3QLL0_HUMAN	true	tr|J3QLL0|J3QLL0_HUMAN Importin subunit alpha-1 (Fragment) OS=Homo sapiens GN=KPNA2 PE=4 SV=1	sequence sub-set protein:PDH_2032	4	721.9413420572228		580
PAG_202	1177.6300103867343	sw|A9QM74|IMA8_HUMAN	true	sw|A9QM74|IMA8_HUMAN Importin subunit alpha-8 OS=Homo sapiens GN=KPNA7 PE=1 SV=1	sequence subsumable protein:PDH_2032	1	186.74312261768569		580
PAG_203	1176.1729867457523	sw|Q96HC4|PDLI5_HUMAN	true	sw|Q96HC4|PDLI5_HUMAN PDZ and LIM domain protein 5 OS=Homo sapiens GN=PDLIM5 PE=1 SV=5	anchor protein	19	1926.084650840601	NTMAYIGFVEEK; ILAQITGTEHLK; YTEFYHVPTHSDASK; GCTGSLNMTLQR; LIEDTEDWRPR; DFNMPLTISSLK; GALYCELCYEK; ANNSQEPSPQLASSVASTR; VTSTNNMAYNK; APRPFGSVSSPK; EVVKPVPITSPAVSK; ASAAPKPEPVPVQK; SWHPEEFNCAHCK; SPSWQRPNQGVPSTGR; QPTVTSVCSETSQELAEGQR; TPMCAHCNQVIR; RTPMCAHCNQVIR; KANNSQEPSPQLASSVASTR; LQGGKDFNMPLTISSLK	373
PAG_203	1176.1729867457523	tr|H0Y929|H0Y929_HUMAN	true	tr|H0Y929|H0Y929_HUMAN PDZ and LIM domain protein 5 (Fragment) OS=Homo sapiens GN=PDLIM5 PE=4 SV=1	sequence sub-set protein:PDH_1313	2	201.26946119838055		373
PAG_203	1176.1729867457523	tr|H0YBI4|H0YBI4_HUMAN	true	tr|H0YBI4|H0YBI4_HUMAN PDZ and LIM domain protein 5 (Fragment) OS=Homo sapiens GN=PDLIM5 PE=4 SV=1	sequence sub-set protein:PDH_1313	5	423.6134965107284		373
PAG_203	1176.1729867457523	tr|F5H0X8|F5H0X8_HUMAN	true	tr|F5H0X8|F5H0X8_HUMAN PDZ and LIM domain protein 5 OS=Homo sapiens GN=PDLIM5 PE=4 SV=1	sequence sub-set protein:PDH_1313	7	590.6155834236524		373
PAG_203	1176.1729867457523	sw|Q96HC4-3|PDLI5_HUMAN	true	sw|Q96HC4-3|PDLI5_HUMAN Isoform 3 of PDZ and LIM domain protein 5 OS=Homo sapiens GN=PDLIM5	sequence sub-set protein:PDH_1313	7	590.6155834236524		373
PAG_203	1176.1729867457523	sw|Q96HC4-2|PDLI5_HUMAN	true	sw|Q96HC4-2|PDLI5_HUMAN Isoform 2 of PDZ and LIM domain protein 5 OS=Homo sapiens GN=PDLIM5	sequence sub-set protein:PDH_1313	7	590.6155834236524		373
PAG_203	1176.1729867457523	tr|D3YTJ1|D3YTJ1_HUMAN	true	tr|D3YTJ1|D3YTJ1_HUMAN PDZ and LIM domain protein 5 OS=Homo sapiens GN=PDLIM5 PE=4 SV=1	sequence sub-set protein:PDH_1313	7	590.6155834236524		373
PAG_203	1176.1729867457523	tr|H0Y8Y3|H0Y8Y3_HUMAN	true	tr|H0Y8Y3|H0Y8Y3_HUMAN PDZ and LIM domain protein 5 (Fragment) OS=Homo sapiens GN=PDLIM5 PE=4 SV=1	sequence sub-set protein:PDH_1313	10	944.1701605734759		373
PAG_203	1176.1729867457523	tr|D6RB78|D6RB78_HUMAN	true	tr|D6RB78|D6RB78_HUMAN PDZ and LIM domain protein 5 OS=Homo sapiens GN=PDLIM5 PE=4 SV=1	sequence sub-set protein:PDH_1313	13	1207.0516271735348		373
PAG_203	1176.1729867457523	tr|F5H7Y0|F5H7Y0_HUMAN	true	tr|F5H7Y0|F5H7Y0_HUMAN PDZ and LIM domain protein 5 OS=Homo sapiens GN=PDLIM5 PE=4 SV=1	sequence sub-set protein:PDH_1313	13	1257.7480872247522		373
PAG_203	1176.1729867457523	tr|E9PBF5|E9PBF5_HUMAN	true	tr|E9PBF5|E9PBF5_HUMAN PDZ and LIM domain protein 5 OS=Homo sapiens GN=PDLIM5 PE=4 SV=1	sequence sub-set protein:PDH_1313	15	1485.2667491821892		373
PAG_203	1176.1729867457523	sw|Q96HC4-4|PDLI5_HUMAN	true	sw|Q96HC4-4|PDLI5_HUMAN Isoform 4 of PDZ and LIM domain protein 5 OS=Homo sapiens GN=PDLIM5	sequence sub-set protein:PDH_1313	15	1485.2667491821892		373
PAG_204	1175.5175940153301	sw|P50454|SERPH_HUMAN	true	sw|P50454|SERPH_HUMAN Serpin H1 OS=Homo sapiens GN=SERPINH1 PE=1 SV=2	anchor protein	18	2217.558821667214	AVLSAEQLRDEEVHAGLGELLR; SALQSINEWAAQTTDGKLPEVTK; SALQSINEWAAQTTDGK; DTQSGSLLFIGR; HLAGLGLTEAIDKNK; LQIVEMPLAHK; SYTVGVMMMHR; TGLYNYYDDEKEK; GVVEVTHDLQK; TGLYNYYDDEKEKLQIVEMPLAHK; LYGPSSVSFADDFVR; SALQSINEWAAQTTDGKLPEVTKDVER; LSSLIILMPHHVEPLER; SAGLAFSLYQAMAK; LFYADHPFIFLVR; HLAGLGLTEAIDKNKADLSR; TDGALLVNAMFFKPHWDEK; HLAGLGLTEAIDK	644
PAG_204	1175.5175940153301	tr|E9PLA6|E9PLA6_HUMAN	true	tr|E9PLA6|E9PLA6_HUMAN Serpin H1 (Fragment) OS=Homo sapiens GN=SERPINH1 PE=4 SV=1	sequence sub-set protein:PDH_2241	1	136.54921532586872		644
PAG_204	1175.5175940153301	tr|H0YEP8|H0YEP8_HUMAN	true	tr|H0YEP8|H0YEP8_HUMAN Serpin H1 (Fragment) OS=Homo sapiens GN=SERPINH1 PE=3 SV=1	sequence sub-set protein:PDH_2241	2	287.43065700347785		644
PAG_204	1175.5175940153301	tr|E9PQ34|E9PQ34_HUMAN	true	tr|E9PQ34|E9PQ34_HUMAN Serpin H1 (Fragment) OS=Homo sapiens GN=SERPINH1 PE=4 SV=1	sequence sub-set protein:PDH_2241	3	519.9928062339409		644
PAG_204	1175.5175940153301	tr|E9PRS3|E9PRS3_HUMAN	true	tr|E9PRS3|E9PRS3_HUMAN Serpin H1 (Fragment) OS=Homo sapiens GN=SERPINH1 PE=4 SV=1	sequence sub-set protein:PDH_2241	3	575.1926099703642		644
PAG_204	1175.5175940153301	tr|E9PIG2|E9PIG2_HUMAN	true	tr|E9PIG2|E9PIG2_HUMAN Serpin H1 (Fragment) OS=Homo sapiens GN=SERPINH1 PE=4 SV=2	sequence sub-set protein:PDH_2241	3	575.1926099703642		644
PAG_204	1175.5175940153301	tr|E9PJH8|E9PJH8_HUMAN	true	tr|E9PJH8|E9PJH8_HUMAN Serpin H1 (Fragment) OS=Homo sapiens GN=SERPINH1 PE=4 SV=1	sequence sub-set protein:PDH_2241	3	575.1926099703642		644
PAG_204	1175.5175940153301	tr|E9PNX1|E9PNX1_HUMAN	true	tr|E9PNX1|E9PNX1_HUMAN Serpin H1 (Fragment) OS=Homo sapiens GN=SERPINH1 PE=3 SV=1	sequence sub-set protein:PDH_2241	6	758.2118149193087		644
PAG_204	1175.5175940153301	tr|E9PMI5|E9PMI5_HUMAN	true	tr|E9PMI5|E9PMI5_HUMAN Serpin H1 (Fragment) OS=Homo sapiens GN=SERPINH1 PE=3 SV=1	sequence sub-set protein:PDH_2241	8	1247.6595496238094		644
PAG_204	1175.5175940153301	tr|E9PK86|E9PK86_HUMAN	true	tr|E9PK86|E9PK86_HUMAN Serpin H1 (Fragment) OS=Homo sapiens GN=SERPINH1 PE=3 SV=1	sequence sub-set protein:PDH_2241	8	1247.6595496238094		644
PAG_204	1175.5175940153301	tr|E9PKH2|E9PKH2_HUMAN	true	tr|E9PKH2|E9PKH2_HUMAN Serpin H1 OS=Homo sapiens GN=SERPINH1 PE=3 SV=1	sequence sub-set protein:PDH_2241	11	1271.0596845799996		644
PAG_204	1175.5175940153301	tr|E9PPV6|E9PPV6_HUMAN	true	tr|E9PPV6|E9PPV6_HUMAN Serpin H1 OS=Homo sapiens GN=SERPINH1 PE=3 SV=1	sequence sub-set protein:PDH_2241	12	1657.1915114982405		644
PAG_204	1175.5175940153301	tr|E9PR70|E9PR70_HUMAN	true	tr|E9PR70|E9PR70_HUMAN Serpin H1 (Fragment) OS=Homo sapiens GN=SERPINH1 PE=3 SV=1	sequence sub-set protein:PDH_2241	12	1657.1915114982405		644
PAG_205	1173.9205064481664	sw|Q99798|ACON_HUMAN	true	sw|Q99798|ACON_HUMAN Aconitate hydratase, mitochondrial OS=Homo sapiens GN=ACO2 PE=1 SV=2	anchor protein	16	1772.8780849402212	LNRPLTLSEK; QGLLPLTFADPADYNK; VAMQDATAQMAMLQFISSGLSK; NAVTQEFGPVPDTAR; AKDINQEVYNFLATAGAK; GHLDNISNNLLIGAINIENGK; VGLIGSCTNSSYEDMGR; IVYGHLDDPASQEIER; CTTDHISAAGPWLK; WVVIGDENYGEGSSR; SQFTITPGSEQIR; NTIVTSYNR; DLGGIVLANACGPCIGQWDR; DINQEVYNFLATAGAK; DSSGQHVDVSPTSQR; FNPETDYLTGTDGKK	236
PAG_205	1173.9205064481664	tr|A2A274|A2A274_HUMAN	true	tr|A2A274|A2A274_HUMAN Aconitate hydratase, mitochondrial OS=Homo sapiens GN=ACO2 PE=4 SV=1	sequence same-set protein:PDH_775	16	1772.8780849402212		236
PAG_206	1170.547509840627	tr|B0QY89|B0QY89_HUMAN	true	tr|B0QY89|B0QY89_HUMAN Eukaryotic translation initiation factor 3 subunit L OS=Homo sapiens GN=EIF3L PE=3 SV=1	anchor protein	20	1854.934255999087	VFSDEVQQQAQLSTIR; SEEEIDFLR; QIHKFEELNR; RYGDFFIR; MLGYFSLVGLLR; NFIQYFHK; QYEQQTYQVIPEVIK; KSEEEIDFLR; VLENIELNKK; IWNVHSVLNVLHSLVDK; QLEVYTSGGDPESVAGEYGR; VSGGPSLEQR; LAGFLDLTEQEFR; LHSLLGDYYQAIK; IWNVHSVLNVLHSLVDKSNINR; TVSDLIDQK; VLENIELNK; VYEIQDIYENSWTK; GDPQVYEELFSYSCPK; TVSDLIDQKVYELQASR	18
PAG_206	1170.547509840627	tr|H0Y7E6|H0Y7E6_HUMAN	true	tr|H0Y7E6|H0Y7E6_HUMAN Eukaryotic translation initiation factor 3 subunit L (Fragment) OS=Homo sapiens GN=EIF3L PE=4 SV=1	sequence sub-set protein:PDH_77	1	13.566276990034854		18
PAG_206	1170.547509840627	tr|H7C3A0|H7C3A0_HUMAN	true	tr|H7C3A0|H7C3A0_HUMAN Eukaryotic translation initiation factor 3 subunit L (Fragment) OS=Homo sapiens GN=EIF3L PE=4 SV=1	sequence sub-set protein:PDH_77	4	295.38303356084833		18
PAG_206	1170.547509840627	tr|C9K0Q7|C9K0Q7_HUMAN	true	tr|C9K0Q7|C9K0Q7_HUMAN Eukaryotic translation initiation factor 3 subunit L (Fragment) OS=Homo sapiens GN=EIF3L PE=4 SV=1	sequence sub-set protein:PDH_77	6	450.69219833266345		18
PAG_206	1170.547509840627	tr|C9JHP4|C9JHP4_HUMAN	true	tr|C9JHP4|C9JHP4_HUMAN Eukaryotic translation initiation factor 3 subunit L (Fragment) OS=Homo sapiens GN=EIF3L PE=4 SV=1	sequence sub-set protein:PDH_77	6	450.69219833266345		18
PAG_206	1170.547509840627	tr|B0QY90|B0QY90_HUMAN	true	tr|B0QY90|B0QY90_HUMAN Eukaryotic translation initiation factor 3 subunit L OS=Homo sapiens GN=EIF3L PE=2 SV=1	sequence sub-set protein:PDH_77	15	1494.8121095551721		18
PAG_206	1170.547509840627	sw|Q9Y262-2|EIF3L_HUMAN	true	sw|Q9Y262-2|EIF3L_HUMAN Isoform 2 of Eukaryotic translation initiation factor 3 subunit L OS=Homo sapiens GN=EIF3L	sequence sub-set protein:PDH_77	19	1764.3642041103383		18
PAG_206	1170.547509840627	sw|Q9Y262|EIF3L_HUMAN	true	sw|Q9Y262|EIF3L_HUMAN Eukaryotic translation initiation factor 3 subunit L OS=Homo sapiens GN=EIF3L PE=1 SV=1	sequence same-set protein:PDH_77	20	1854.934255999087		18
PAG_207	1169.0518664794095	sw|O43143|DHX15_HUMAN	true	sw|O43143|DHX15_HUMAN Putative pre-mRNA-splicing factor ATP-dependent RNA helicase DHX15 OS=Homo sapiens GN=DHX15 PE=1 SV=2	anchor protein	25	2319.5248236390485	TLATDILMGVLK; EAMNDPLLER; KALVTGYFMQVAHLER; YMTDGMLLR; FAHIDGDHLTLLNVYHAFK; SNLGSVVLQLK; VESLLVTAISK; HQSFVLVGETGSGK; IRVESLLVTAISK; TEMQDNTYPEILR; ALVTGYFMQVAHLER; HRLDLGEDYPSGK; TCTDIKPEWLVK; QNHESVQWCYDNFINYR; LDLGEDYPSGK; SNLGSVVLQLKK; EVDDLGPEVGDIK	471	LQLPVWEYKDR; IAPQYYDMSNFPQCEAK; LQLPVWEYK; TTQIPQWCVEYMR; SLMSADNVR; ASTNAMLISAGLPPLK; RVAAMSVAQR; YGVIILDEAHER
PAG_208	1165.504228588756	sw|Q9Y2X3|NOP58_HUMAN	true	sw|Q9Y2X3|NOP58_HUMAN Nucleolar protein 58 OS=Homo sapiens GN=NOP58 PE=1 SV=1	anchor protein	16	2058.30514237802	EMAAMCLGLAHSLSR; LSELLPEEVEAEVK; SQMDGLIPGVEPR; EAHEPLAVADAK; YDAFGEDSSSAMGVENR; IISDNLTYCK; EWYGWHFPELGK; TQLYEYLQNR; HAASTVQILGAEK; TYDPSGDSTLPTCSK; YGLIYHASLVGQTSPK; KLQEVDSLWK	57	KIEQVDKEDEITEK; LIAHAGSLLNLAK; VKVEEEEEEKVAEEEETSVK; IEQVDKEDEITEK
PAG_208	1165.504228588756	tr|F8WED0|F8WED0_HUMAN	true	tr|F8WED0|F8WED0_HUMAN Nucleolar protein 58 OS=Homo sapiens GN=NOP58 PE=4 SV=1	sequence sub-set protein:PDH_219	1	44.83940260650811		57
PAG_208	1165.504228588756	tr|H7BZ72|H7BZ72_HUMAN	true	tr|H7BZ72|H7BZ72_HUMAN Nucleolar protein 58 (Fragment) OS=Homo sapiens GN=NOP58 PE=4 SV=1	sequence sub-set protein:PDH_219	5	482.291150369021		57
PAG_209	1165.0025352153064	sw|P26641|EF1G_HUMAN	true	sw|P26641|EF1G_HUMAN Elongation factor 1-gamma OS=Homo sapiens GN=EEF1G PE=1 SV=3	anchor protein	17	2393.4222703645737	AKDPFAHLPK; KLDPGSEETQTLVR; STFVLDEFK; RILGLLDAYLK; EYFSWEGAFQHVGK; STFVLDEFKR; WFLTCINQPQFR; LDPGSEETQTLVR; DGWSLWYSEYR; AVLGEVKLCEK; VLSAPPHFHFGQTNR; GQELAFPLSPDWQVDYESYTWR; ALIAAQYSGAQVR; AAAPAPEEEMDECEQALAAEPK; YSNEDTLSVALPYFWEHFDK; KAAAPAPEEEMDECEQALAAEPK; ILGLLDAYLK	435
PAG_209	1165.0025352153064	tr|B4DTG2|B4DTG2_HUMAN	true	tr|B4DTG2|B4DTG2_HUMAN Elongation factor 1-gamma OS=Homo sapiens GN=EEF1G PE=2 SV=1	sequence same-set protein:PDH_1524	17	2393.4222703645737		435
PAG_210	1163.87319147842	tr|A8MXP9|A8MXP9_HUMAN	true	tr|A8MXP9|A8MXP9_HUMAN Matrin-3 OS=Homo sapiens GN=MATR3 PE=4 SV=1	anchor protein	24	1975.788770766574	IGPYQPNVPVGIDYVIPK; GDADQASNILASFGLSAR; VVHIMDFQR; DLDELSRYPEDK; YPEDKITPENLPQILLQLK; YQLLQLVEPFGVISNHLILNK; ITPENLPQILLQLK; GNLGAGNGNLQGPR; VIHLSNLPHSGYSDSAVLK; EDAMAMVDHCLK; EDAMAMVDHCLKK; SFQQSSLSR; TEEGPTLSYGR; GYPHLCSICDLPVHSNK; RTEEGPTLSYGR; DSFDDRGPSLNPVLDYDHGSR; GPLPLSSQHR; SQESGYYDR; GAPPSSNIEDFHGLLPK; FDQKQELGR; SQAFIEMETR; LCSLFYTNEEVAK; EWSQHINGASHSR; MDYEDDRLR	1081
PAG_210	1163.87319147842	tr|D6R9F3|D6R9F3_HUMAN	true	tr|D6R9F3|D6R9F3_HUMAN Matrin-3 (Fragment) OS=Homo sapiens GN=MATR3 PE=4 SV=1	sequence sub-set protein:PDH_3612	1	55.577974899042204		1081
PAG_210	1163.87319147842	tr|D6RCM3|D6RCM3_HUMAN	true	tr|D6RCM3|D6RCM3_HUMAN Matrin-3 (Fragment) OS=Homo sapiens GN=MATR3 PE=4 SV=1	sequence sub-set protein:PDH_3612	1	55.577974899042204		1081
PAG_210	1163.87319147842	tr|D6RBS2|D6RBS2_HUMAN	true	tr|D6RBS2|D6RBS2_HUMAN Matrin-3 (Fragment) OS=Homo sapiens GN=MATR3 PE=4 SV=1	sequence sub-set protein:PDH_3612	1	55.577974899042204		1081
PAG_210	1163.87319147842	tr|D6RB45|D6RB45_HUMAN	true	tr|D6RB45|D6RB45_HUMAN Matrin-3 (Fragment) OS=Homo sapiens GN=MATR3 PE=4 SV=1	sequence sub-set protein:PDH_3612	1	55.577974899042204		1081
PAG_210	1163.87319147842	tr|D6REK4|D6REK4_HUMAN	true	tr|D6REK4|D6REK4_HUMAN Matrin-3 (Fragment) OS=Homo sapiens GN=MATR3 PE=4 SV=1	sequence sub-set protein:PDH_3612	1	55.577974899042204		1081
PAG_210	1163.87319147842	tr|D6R8Z5|D6R8Z5_HUMAN	true	tr|D6R8Z5|D6R8Z5_HUMAN Matrin-3 (Fragment) OS=Homo sapiens GN=MATR3 PE=4 SV=1	sequence sub-set protein:PDH_3612	2	92.49866326046606		1081
PAG_210	1163.87319147842	tr|D6RAY2|D6RAY2_HUMAN	true	tr|D6RAY2|D6RAY2_HUMAN Matrin-3 (Fragment) OS=Homo sapiens GN=MATR3 PE=4 SV=1	sequence sub-set protein:PDH_3612	2	151.2682658818024		1081
PAG_210	1163.87319147842	tr|D6RAM9|D6RAM9_HUMAN	true	tr|D6RAM9|D6RAM9_HUMAN Matrin-3 (Fragment) OS=Homo sapiens GN=MATR3 PE=4 SV=1	sequence sub-set protein:PDH_3612	2	151.2682658818024		1081
PAG_210	1163.87319147842	tr|D6RBK5|D6RBK5_HUMAN	true	tr|D6RBK5|D6RBK5_HUMAN Matrin-3 (Fragment) OS=Homo sapiens GN=MATR3 PE=4 SV=1	sequence sub-set protein:PDH_3612	3	261.43314041635864		1081
PAG_210	1163.87319147842	tr|D6RE02|D6RE02_HUMAN	true	tr|D6RE02|D6RE02_HUMAN Matrin-3 (Fragment) OS=Homo sapiens GN=MATR3 PE=4 SV=1	sequence sub-set protein:PDH_3612	3	267.2257006317101		1081
PAG_210	1163.87319147842	tr|D6RBI2|D6RBI2_HUMAN	true	tr|D6RBI2|D6RBI2_HUMAN Matrin-3 (Fragment) OS=Homo sapiens GN=MATR3 PE=4 SV=1	sequence sub-set protein:PDH_3612	3	267.2257006317101		1081
PAG_210	1163.87319147842	tr|D6RIA2|D6RIA2_HUMAN	true	tr|D6RIA2|D6RIA2_HUMAN Matrin-3 (Fragment) OS=Homo sapiens GN=MATR3 PE=4 SV=1	sequence sub-set protein:PDH_3612	3	267.2257006317101		1081
PAG_210	1163.87319147842	tr|B3KM87|B3KM87_HUMAN	true	tr|B3KM87|B3KM87_HUMAN Matrin-3 OS=Homo sapiens GN=MATR3 PE=2 SV=1	sequence sub-set protein:PDH_3612	10	874.06799842214		1081
PAG_210	1163.87319147842	sw|P43243-2|MATR3_HUMAN	true	sw|P43243-2|MATR3_HUMAN Isoform 2 of Matrin-3 OS=Homo sapiens GN=MATR3	sequence sub-set protein:PDH_3612	10	874.06799842214		1081
PAG_210	1163.87319147842	tr|H0Y8T4|H0Y8T4_HUMAN	true	tr|H0Y8T4|H0Y8T4_HUMAN Matrin-3 (Fragment) OS=Homo sapiens GN=MATR3 PE=4 SV=1	sequence sub-set protein:PDH_3612	11	834.2151828201067		1081
PAG_210	1163.87319147842	tr|D6R991|D6R991_HUMAN	true	tr|D6R991|D6R991_HUMAN Matrin-3 (Fragment) OS=Homo sapiens GN=MATR3 PE=4 SV=1	sequence sub-set protein:PDH_3612	17	1368.946472976144		1081
PAG_210	1163.87319147842	tr|D6REM6|D6REM6_HUMAN	true	tr|D6REM6|D6REM6_HUMAN Matrin-3 OS=Homo sapiens GN=MATR3 PE=4 SV=1	sequence sub-set protein:PDH_3612	22	1761.6962430970084		1081
PAG_210	1163.87319147842	sw|P43243|MATR3_HUMAN	true	sw|P43243|MATR3_HUMAN Matrin-3 OS=Homo sapiens GN=MATR3 PE=1 SV=2	sequence same-set protein:PDH_3612	24	1975.788770766574		1081
PAG_211	1163.6745755562836	sw|Q92973|TNPO1_HUMAN	true	sw|Q92973|TNPO1_HUMAN Transportin-1 OS=Homo sapiens GN=TNPO1 PE=1 SV=2	anchor protein	21	2078.225044799196	ATVGILITTIASK; FSDQFPLPLK; AHFQNFPNGVTDFIK; LLPHMHNIVEYMLQR; TLLENTAITIGR; YSDIDIILLK; DELLPHILPLLK; LIPVLVNGMK; LCSLLDSEDYNTCEGAFGALQK; GDVEEDETIPDSEQDIRPR; SECLNNIGDSSPLIR; GELQNWPDLLPK; QSSFALLGDLTK; ESQSPDTTIQR; YAHWVVSQPPDTYLKPLMTELLK; ALVMLLEVR; SNILTLMYQCMQDK; NIRDNEEKDSAFR; SITCWTLSR; SHAVACVNQFIISR; NQVGDENWR	1171
PAG_211	1163.6745755562836	sw|O14787|TNPO2_HUMAN	true	sw|O14787|TNPO2_HUMAN Transportin-2 OS=Homo sapiens GN=TNPO2 PE=1 SV=3	sequence sub-set protein:PDH_3900	3	193.91153435533954		1171
PAG_211	1163.6745755562836	tr|E7EW37|E7EW37_HUMAN	true	tr|E7EW37|E7EW37_HUMAN Transportin-1 OS=Homo sapiens GN=TNPO1 PE=4 SV=1	sequence sub-set protein:PDH_3900	3	460.760966159258		1171
PAG_211	1163.6745755562836	tr|B4DSC0|B4DSC0_HUMAN	true	tr|B4DSC0|B4DSC0_HUMAN Transportin-1 OS=Homo sapiens GN=TNPO1 PE=2 SV=1	sequence sub-set protein:PDH_3900	3	460.760966159258		1171
PAG_211	1163.6745755562836	tr|S4R398|S4R398_HUMAN	true	tr|S4R398|S4R398_HUMAN Transportin-1 (Fragment) OS=Homo sapiens GN=TNPO1 PE=4 SV=1	sequence sub-set protein:PDH_3900	4	305.9777660796953		1171
PAG_211	1163.6745755562836	sw|O14787-2|TNPO2_HUMAN	true	sw|O14787-2|TNPO2_HUMAN Isoform 2 of Transportin-2 OS=Homo sapiens GN=TNPO2	sequence sub-set protein:PDH_3900	4	329.2080424733407		1171
PAG_211	1163.6745755562836	sw|Q92973-3|TNPO1_HUMAN	true	sw|Q92973-3|TNPO1_HUMAN Isoform 3 of Transportin-1 OS=Homo sapiens GN=TNPO1	sequence sub-set protein:PDH_3900	18	1529.7282760452222		1171
PAG_211	1163.6745755562836	sw|Q92973-2|TNPO1_HUMAN	true	sw|Q92973-2|TNPO1_HUMAN Isoform 2 of Transportin-1 OS=Homo sapiens GN=TNPO1	sequence same-set protein:PDH_3900	21	2078.225044799196		1171
PAG_212	1156.9608813312284	sw|O60264|SMCA5_HUMAN	true	sw|O60264|SMCA5_HUMAN SWI/SNF-related matrix-associated actin-dependent regulator of chromatin subfamily A member 5 OS=Homo sapiens GN=SMARCA5 PE=1 SV=1	anchor protein	24	2050.5048187399816	QNLLSVGDYR; ENMELEEKEK; ESEITDEDIDGILER; LLTQGFTNWNK; QTELFAHFIQPAAQK; VLIFSQMTR; VLDILEDYCMWR; LGFDKENVYDELR; TLQTISLLGYMK; EIQEPDPTYEEK; LDSIVIQQGR; LLNILMQLR; ANYAVDAYFR; YLVIDEAHR; WGRDDIENIAR; CNELQDIEK; FITDNTVEER; SVCLIGDKEQR; KANYAVDAYFR	976	TEQEEDEELLTESSK; CNTLITLIER; STLHNWMSEFKR; QDSINAYNEPNSTK; TPEEVIEYSAVFWER
PAG_213	1145.0143342185693	sw|Q12906|ILF3_HUMAN	true	sw|Q12906|ILF3_HUMAN Interleukin enhancer-binding factor 3 OS=Homo sapiens GN=ILF3 PE=1 SV=3	anchor protein	21	2163.3412693757036	LFPDTPLALDANK; SIGTANRPMGAGEALR; VLAGETLSVNDPPDVLDR; YELISETGGSHDKR; GLKYELISETGGSHDKR; FVMEVEVDGQK; HSSVYPTQEELEAVQNMVSHTER; NPVMELNEK; NADHSMNYQYR; VLQDMGLPTGAEGR; AVSDWIDEQEK; EKPTTALLDK; AYAALAALEK; IFVNDDRHVMAK; GWPLELLCEK; EDITQSAQHALR; VLGMDPLPSK; EATDAIGHLDR; AEPPQAMNALMR; HGKNPVMELNEK; LNQLKPGLQYK	1738
PAG_213	1145.0143342185693	tr|K7EKY0|K7EKY0_HUMAN	true	tr|K7EKY0|K7EKY0_HUMAN Interleukin enhancer-binding factor 3 (Fragment) OS=Homo sapiens GN=ILF3 PE=4 SV=1	sequence sub-set protein:PDH_5550	1	45.6671971135729		1738
PAG_213	1145.0143342185693	tr|K7ELV3|K7ELV3_HUMAN	true	tr|K7ELV3|K7ELV3_HUMAN Interleukin enhancer-binding factor 3 (Fragment) OS=Homo sapiens GN=ILF3 PE=4 SV=1	sequence sub-set protein:PDH_5550	1	50.304641130820656		1738
PAG_213	1145.0143342185693	tr|K7EQ75|K7EQ75_HUMAN	true	tr|K7EQ75|K7EQ75_HUMAN Interleukin enhancer-binding factor 3 (Fragment) OS=Homo sapiens GN=ILF3 PE=4 SV=1	sequence sub-set protein:PDH_5550	1	159.63029564238053		1738
PAG_213	1145.0143342185693	tr|K7EQR9|K7EQR9_HUMAN	true	tr|K7EQR9|K7EQR9_HUMAN Interleukin enhancer-binding factor 3 (Fragment) OS=Homo sapiens GN=ILF3 PE=4 SV=1	sequence sub-set protein:PDH_5550	3	283.75469605699874		1738
PAG_213	1145.0143342185693	tr|K7EJ09|K7EJ09_HUMAN	true	tr|K7EJ09|K7EJ09_HUMAN Interleukin enhancer-binding factor 3 (Fragment) OS=Homo sapiens GN=ILF3 PE=4 SV=1	sequence sub-set protein:PDH_5550	3	341.3910655491782		1738
PAG_213	1145.0143342185693	tr|K7EM82|K7EM82_HUMAN	true	tr|K7EM82|K7EM82_HUMAN Interleukin enhancer-binding factor 3 (Fragment) OS=Homo sapiens GN=ILF3 PE=4 SV=1	sequence sub-set protein:PDH_5550	3	341.3910655491782		1738
PAG_213	1145.0143342185693	tr|K7ENK6|K7ENK6_HUMAN	true	tr|K7ENK6|K7ENK6_HUMAN Interleukin enhancer-binding factor 3 OS=Homo sapiens GN=ILF3 PE=4 SV=1	sequence sub-set protein:PDH_5550	3	341.3910655491782		1738
PAG_213	1145.0143342185693	tr|K7ERM6|K7ERM6_HUMAN	true	tr|K7ERM6|K7ERM6_HUMAN Interleukin enhancer-binding factor 3 (Fragment) OS=Homo sapiens GN=ILF3 PE=4 SV=1	sequence sub-set protein:PDH_5550	3	341.3910655491782		1738
PAG_213	1145.0143342185693	tr|K7ER69|K7ER69_HUMAN	true	tr|K7ER69|K7ER69_HUMAN Interleukin enhancer-binding factor 3 (Fragment) OS=Homo sapiens GN=ILF3 PE=4 SV=1	sequence sub-set protein:PDH_5550	4	387.0582626627511		1738
PAG_213	1145.0143342185693	tr|K7EKJ9|K7EKJ9_HUMAN	true	tr|K7EKJ9|K7EKJ9_HUMAN Interleukin enhancer-binding factor 3 (Fragment) OS=Homo sapiens GN=ILF3 PE=4 SV=1	sequence sub-set protein:PDH_5550	5	554.1765694345595		1738
PAG_213	1145.0143342185693	sw|Q12906-2|ILF3_HUMAN	true	sw|Q12906-2|ILF3_HUMAN Isoform 2 of Interleukin enhancer-binding factor 3 OS=Homo sapiens GN=ILF3	sequence sub-set protein:PDH_5550	20	2113.0366282448826		1738
PAG_213	1145.0143342185693	sw|Q12906-3|ILF3_HUMAN	true	sw|Q12906-3|ILF3_HUMAN Isoform 3 of Interleukin enhancer-binding factor 3 OS=Homo sapiens GN=ILF3	sequence sub-set protein:PDH_5550	20	2113.0366282448826		1738
PAG_213	1145.0143342185693	sw|Q12906-4|ILF3_HUMAN	true	sw|Q12906-4|ILF3_HUMAN Isoform 4 of Interleukin enhancer-binding factor 3 OS=Homo sapiens GN=ILF3	sequence sub-set protein:PDH_5550	20	2113.0366282448826		1738
PAG_213	1145.0143342185693	sw|Q12906-5|ILF3_HUMAN	true	sw|Q12906-5|ILF3_HUMAN Isoform 5 of Interleukin enhancer-binding factor 3 OS=Homo sapiens GN=ILF3	sequence sub-set protein:PDH_5550	20	2113.0366282448826		1738
PAG_213	1145.0143342185693	sw|Q12906-6|ILF3_HUMAN	true	sw|Q12906-6|ILF3_HUMAN Isoform 6 of Interleukin enhancer-binding factor 3 OS=Homo sapiens GN=ILF3	sequence sub-set protein:PDH_5550	20	2113.0366282448826		1738
PAG_213	1145.0143342185693	sw|Q12906-7|ILF3_HUMAN	true	sw|Q12906-7|ILF3_HUMAN Isoform 7 of Interleukin enhancer-binding factor 3 OS=Homo sapiens GN=ILF3	sequence same-set protein:PDH_5550	21	2163.3412693757036		1738
PAG_214	1144.4210195155017	sw|O00116|ADAS_HUMAN	true	sw|O00116|ADAS_HUMAN Alkyldihydroxyacetonephosphate synthase, peroxisomal OS=Homo sapiens GN=AGPS PE=1 SV=1	anchor protein	19	1624.5264432443757	GFDPNQLSVATLLFEGDR; EWIQNTLGVNVEHK; ESISDVGFGMLK; ETNISYSQEADDR; MSTGPDIHHFIMGSEGTLGVITEATIK; WNGWGYNDSK; GISDPLTVFEQTEAAAR; TIISLDTSQMNR; RAASAATAAPTATPAAQESGTIPK; FGGLAAGEDNGQR; AASAATAAPTATPAAQESGTIPK; NIYGNIEDLVVHIK	929	YGSVAFPNFEQGVACLR; FKGFDPNQLSVATLLFEGDREK; GFDPNQLSVATLLFEGDREK; YPLSGMGLPTFK; GVQFAPFSTCR; AHGHCLHEIFLLR; IRPVPEYQK
[truncated: 19,949 more rows]
